# Supplementary material for: Coordinated changes in cellular behavior ensure the lifelong maintenance of the hippocampal stem cell population
Source: Cell Stem Cell. 2021 May 6;28(5):863–876.e6. doi: 10.1016/j.stem.2021.01.003 (PMC8110946; doi:10.1016/j.stem.2021.01.003)
Supplement: Table S3. Differential gene expression analysis of resting versus dormant hippocampal NSCs. related to Figure 5 [file mmc2.xlsx]

## Sheet: resting_vs_dormant
	p_val	avg_diff	pct.1	pct.2	p_val_adj
Padi2	7.0165e-45	-0.307524	0	0.224	3.42896e-41
Ccdc190	1.41153e-44	-0.352581	0	0.262	5.17363e-41
Pawr	5.70091e-43	-0.30315	0	0.232	1.39302e-39
Camk2g	4.23565e-27	-0.262467	0	0.208	4.74037e-25
tdTomatoLoxP	5.85314e-26	-9.561	0.857	0.998	5.50083e-24
Chst2	2.63528e-22	-1.18143	0.086	0.538	1.49173e-20
Rarres2	2.96241e-20	-0.424184	0.029	0.297	1.27741e-18
Hopx	2.38616e-18	-14.78	0.771	0.99	8.13569e-17
Ass1	3.9921e-17	-1.65099	0.171	0.728	1.18478e-15
Ddo	9.87225e-17	-0.343695	0.029	0.274	2.81043e-15
Cldn10	2.57942e-16	-2.57758	0.286	0.874	6.92616e-15
Tspan15	4.31646e-16	-0.99915	0.057	0.566	1.12604e-14
Pla2g7	8.41692e-16	-4.50314	0.514	0.95	2.12393e-14
WPRE	4.81556e-15	3.63913	1	0.18	1.10833e-13
Scg3	6.3864e-15	-2.19913	0.486	0.902	1.45164e-13
Kif1bp	2.11674e-14	-0.348369	0.057	0.309	4.57047e-13
Igsf11	3.4006e-14	-0.25883	0.029	0.21	7.17355e-13
Mgll	4.19182e-14	-1.46253	0.371	0.799	8.76695e-13
Prnp	4.44176e-14	-2.87402	0.457	0.941	9.26325e-13
Acsl3	8.41187e-14	-2.01259	0.4	0.86	1.69404e-12
Baalc	1.13935e-13	-0.909774	0.057	0.509	2.25729e-12
Naaa	1.54849e-13	-1.34216	0.143	0.697	3.00297e-12
Dbp	1.84297e-13	-0.588826	0.057	0.377	3.5459e-12
Gpr37l1	3.79015e-13	-3.27093	0.686	0.969	7.03375e-12
Sparc	7.20296e-13	-3.56657	0.429	0.94	1.2847e-11
Malat1	1.15177e-12	-234.435	1	0.997	2.00547e-11
Sgce	1.18862e-12	-0.247894	0.029	0.217	2.06473e-11
Cst3	1.84658e-12	-76.6727	1	0.999	3.12257e-11
Tmem47	2.09551e-12	-3.87017	0.686	0.969	3.51514e-11
Htra1	2.7678e-12	-1.60115	0.171	0.712	4.58517e-11
Abat	2.89614e-12	-0.245269	0.029	0.21	4.78156e-11
Slc14a1	4.21262e-12	-0.296013	0.029	0.238	6.81691e-11
Clu	7.33943e-12	-9.22752	0.6	0.969	1.16202e-10
Ptn	8.52021e-12	-7.67762	0.657	0.979	1.34299e-10
Ctso	8.93314e-12	-0.4019	0.114	0.343	1.40374e-10
Prdx6	9.37075e-12	-4.08631	0.886	0.982	1.46622e-10
Ntrk2	1.09456e-11	-3.03908	0.629	0.972	1.69455e-10
Ctsl	1.65051e-11	-1.84098	0.714	0.932	2.51278e-10
Mt3	2.26954e-11	-18.9023	0.743	0.992	3.39874e-10
Gramd3	2.74784e-11	-0.213336	0.029	0.2	4.08581e-10
Calcrl	4.30329e-11	-0.240457	0.029	0.213	6.2652e-10
Trappc5	9.37446e-11	-0.212023	0.029	0.206	1.32535e-09
S100a10	1.01278e-10	-0.679565	0.2	0.427	1.4291e-09
Mtss1l	1.1893e-10	-0.307687	0.057	0.269	1.66061e-09
Oat	1.71574e-10	-0.933146	0.171	0.581	2.3465e-09
Gm42418	2.72114e-10	-11.0021	0.829	0.966	3.65335e-09
Fbxo2	2.76623e-10	-0.495951	0.086	0.386	3.7071e-09
Tubb2a	3.09231e-10	-0.994713	0.229	0.598	4.11774e-09
Cd81	3.20614e-10	-7.83233	0.886	0.993	4.26158e-09
Apoe	4.31109e-10	-65.1174	0.971	0.998	5.65844e-09
Gfap	5.08343e-10	-1.78129	0.229	0.764	6.60125e-09
Ckb	5.12391e-10	-12.5338	0.971	1	6.64205e-09
Itm2b	6.51779e-10	-7.0712	0.8	0.997	8.36023e-09
Atp6v0b	7.71614e-10	-1.06043	0.514	0.807	9.83707e-09
Mlc1	9.22992e-10	-2.45094	0.514	0.941	1.16254e-08
1500015O10Rik	1.03863e-09	-0.97809	0.2	0.498	1.29594e-08
Enho	1.2502e-09	-0.701137	0.171	0.481	1.54156e-08
Them4	1.82352e-09	-0.447532	0.086	0.334	2.2113e-08
Paqr6	1.96603e-09	-0.432796	0.029	0.333	2.37626e-08
Kcnk2	2.05332e-09	-0.228071	0.057	0.202	2.47563e-08
Gstm5	2.24584e-09	-2.31055	0.914	0.977	2.69006e-08
Chchd10	2.32076e-09	-0.83997	0.143	0.524	2.77752e-08
S100a6	2.83531e-09	-1.77015	0.343	0.836	3.36314e-08
S100a13	3.30074e-09	-0.862742	0.257	0.597	3.87932e-08
3110082J24Rik	3.33954e-09	-0.227334	0.029	0.202	3.92002e-08
Timp2	3.37526e-09	-0.375491	0.057	0.318	3.95877e-08
Tmsb4x	3.50927e-09	28.0252	1	0.924	4.10938e-08
Cpne2	3.61716e-09	-0.439358	0.029	0.345	4.22896e-08
Ramp1	4.70686e-09	-2.20842	0.2	0.871	5.44222e-08
Atp1b2	4.81543e-09	-1.33293	0.343	0.747	5.55461e-08
Mgst1	4.8584e-09	-0.567417	0.114	0.427	5.59976e-08
Entpd2	4.9207e-09	-1.45072	0.229	0.74	5.66712e-08
Tnc	5.15059e-09	-0.339183	0.029	0.266	5.89944e-08
Fam19a5	5.9042e-09	-0.582427	0.114	0.438	6.73107e-08
Cmtm5	6.26712e-09	-1.85332	0.486	0.922	7.10908e-08
mt-Nd2	6.76391e-09	-5.53995	1	0.999	7.62812e-08
Tmem100	7.15514e-09	-0.52236	0.143	0.406	8.04459e-08
Ptprz1	7.62587e-09	-6.231	0.771	0.994	8.50917e-08
Cpe	9.45558e-09	-3.7704	0.743	0.981	1.0431e-07
Acaa2	9.71254e-09	-0.335683	0.029	0.299	1.06904e-07
Izumo4	9.72043e-09	-0.355668	0.057	0.314	1.0691e-07
Pfkl	1.11171e-08	-0.192638	0.057	0.205	1.21814e-07
Rps9	1.14309e-08	6.46738	1	0.982	1.2516e-07
Agt	1.35753e-08	-0.413848	0.057	0.287	1.46884e-07
Itm2c	1.41438e-08	-2.21569	0.543	0.944	1.52697e-07
Ntsr2	1.56033e-08	-2.10941	0.457	0.888	1.67467e-07
Mt1	1.59632e-08	-17.761	0.914	0.997	1.70955e-07
Cspg5	1.63507e-08	-3.85501	0.571	0.972	1.74849e-07
Scrg1	2.08695e-08	-1.12726	0.143	0.633	2.20438e-07
Aldoc	2.11692e-08	-11.3266	0.6	0.975	2.23443e-07
Fam181b	2.22867e-08	-0.579528	0.143	0.462	2.34394e-07
Rpl13	2.24054e-08	8.38839	1	0.996	2.35473e-07
Rplp0	2.35198e-08	8.92611	1	0.974	2.46479e-07
Lcat	2.54293e-08	-0.468254	0.086	0.38	2.6573e-07
Gabrb1	2.60394e-08	-1.21989	0.229	0.708	2.71718e-07
Rps5	2.72146e-08	7.10171	1	0.974	2.83577e-07
Scarb2	2.80462e-08	-0.46273	0.171	0.427	2.91621e-07
Rps28	3.00949e-08	6.27219	1	0.979	3.11597e-07
Mbd2	3.12209e-08	-0.212323	0.057	0.22	3.22799e-07
Kcnn2	3.27884e-08	-0.626334	0.171	0.473	3.37341e-07
Cyb5a	3.58143e-08	-0.926959	0.343	0.725	3.66671e-07
Epha5	3.79705e-08	-0.486189	0.086	0.395	3.87125e-07
Rpl26	3.95902e-08	4.73193	1	0.927	4.02519e-07
Islr	4.73324e-08	-0.510986	0.114	0.394	4.76608e-07
Rps3	4.99507e-08	5.72057	1	0.952	5.02626e-07
Tspan3	5.07303e-08	-2.15271	0.943	0.985	5.09423e-07
Oaf	5.32662e-08	-0.410924	0.029	0.325	5.32698e-07
Sparcl1	5.35961e-08	-4.88798	0.6	0.977	5.35632e-07
Rpl36a	5.77548e-08	3.38198	1	0.895	5.72898e-07
Arhgef26	6.11893e-08	-0.498138	0.057	0.399	6.03293e-07
Plpp3	7.153e-08	-7.63741	0.829	0.993	7.01473e-07
Rps29	7.42753e-08	8.18381	1	0.998	7.26936e-07
Rpl32	7.53394e-08	6.72188	1	0.975	7.36858e-07
Gstm1	7.5926e-08	-3.38486	0.543	0.945	7.41606e-07
E330013P04Rik	8.03426e-08	-0.299675	0.086	0.28	7.8214e-07
Dbx2	8.32578e-08	-0.988451	0.2	0.671	8.08908e-07
Fgfrl1	8.77115e-08	-0.265254	0.057	0.252	8.49364e-07
Rpl36	8.86809e-08	4.74157	1	0.992	8.57054e-07
Fam69c	9.1014e-08	-0.238133	0.057	0.239	8.78444e-07
Rpl35	1.1581e-07	5.58591	1	0.948	1.10181e-06
Rpl11	1.17e-07	4.42077	1	0.988	1.11097e-06
Rps3a1	1.17322e-07	5.14262	1	0.967	1.1133e-06
Pcsk1n	1.32828e-07	-1.15158	0.514	0.815	1.25638e-06
Ptma	1.33236e-07	15.6291	1	0.999	1.25862e-06
Tspan7	1.34398e-07	-5.05096	0.743	0.978	1.26855e-06
Rpl15	1.38183e-07	5.32402	1	0.986	1.30116e-06
Cyhr1	1.41316e-07	-0.637458	0.257	0.546	1.32555e-06
Ctsb	1.45654e-07	-0.881577	0.257	0.645	1.36015e-06
Sqstm1	1.64712e-07	-0.505737	0.114	0.433	1.52453e-06
Tmsb10	1.66892e-07	6.39775	0.771	0.343	1.54275e-06
Cd302	1.89235e-07	-0.505299	0.114	0.427	1.74051e-06
Rps4x	1.94742e-07	5.69181	1	0.978	1.78891e-06
Rps24	2.00951e-07	8.35403	1	0.996	1.84365e-06
Slc20a2	2.05852e-07	-0.370404	0.086	0.329	1.88507e-06
Rpl21	2.13767e-07	4.77163	1	0.983	1.95389e-06
Ate1	2.21777e-07	-0.365292	0.086	0.318	2.01829e-06
Rpl35a	2.31807e-07	6.01849	1	0.98	2.09915e-06
Rps2	2.57832e-07	6.8882	1	0.979	2.31056e-06
Rpl41	2.91277e-07	12.3467	1	1	2.59127e-06
Rpl34	2.93956e-07	3.99405	1	0.973	2.61193e-06
Tceal3	2.95778e-07	-0.415898	0.086	0.36	2.62653e-06
Slc1a3	2.99102e-07	-8.99204	0.943	0.997	2.65444e-06
Cadm2	3.0623e-07	-0.364992	0.029	0.284	2.71277e-06
Mfap3l	3.20812e-07	-0.242207	0.029	0.205	2.83168e-06
Rpl17	3.28412e-07	3.87647	1	0.846	2.89354e-06
Tgfb2	3.46414e-07	-0.224134	0.057	0.213	3.04483e-06
Rps11	3.90031e-07	4.86238	1	0.973	3.39362e-06
Rpl37	3.96235e-07	6.36902	1	0.99	3.44351e-06
Hmgn2	4.0939e-07	13.1195	1	0.832	3.53895e-06
Eps15	4.19129e-07	-0.377265	0.114	0.356	3.61462e-06
Ttll3	4.2901e-07	-0.268316	0.029	0.224	3.69115e-06
Marcks	4.30279e-07	3.06653	0.943	0.696	3.6999e-06
Prkca	4.3368e-07	-0.212761	0.057	0.204	3.72695e-06
Pttg1ip	4.92103e-07	-0.572716	0.229	0.519	4.20929e-06
Eef1a1	4.95693e-07	8.75968	1	0.995	4.23506e-06
Rps8	5.06011e-07	5.88049	1	0.99	4.31818e-06
1810037I17Rik	5.17268e-07	-1.12882	0.657	0.897	4.40911e-06
Eef1akmt1	5.38259e-07	-0.227797	0.114	0.264	4.57739e-06
Slc6a1	5.4562e-07	-0.705812	0.143	0.504	4.63461e-06
Nkain4	6.10162e-07	-1.44089	0.371	0.82	5.15002e-06
Acsbg1	6.22771e-07	-0.793926	0.229	0.57	5.24437e-06
Hopxos	6.32152e-07	-0.688426	0.057	0.338	5.31117e-06
Hmgn1	6.37527e-07	2.38999	0.971	0.849	5.34713e-06
Rpl18a	6.46964e-07	7.21955	1	0.98	5.42318e-06
Ttyh1	7.40253e-07	-2.55631	0.457	0.945	6.13155e-06
Cbr3	7.67616e-07	-0.451494	0.143	0.393	6.34745e-06
Atp1a1	8.25797e-07	-0.653181	0.143	0.498	6.80552e-06
H3f3b	8.264e-07	10.3795	1	0.982	6.80666e-06
Rps27	8.28592e-07	4.78855	1	0.994	6.82088e-06
Psph	8.43659e-07	-0.929146	0.314	0.699	6.93741e-06
Rps23	1.00024e-06	4.6899	1	0.976	8.17877e-06
Rps19	1.00139e-06	7.0065	1	0.978	8.18359e-06
Atraid	1.02183e-06	-0.85718	0.486	0.774	8.3228e-06
Rpl37a	1.05669e-06	6.36863	1	0.994	8.55449e-06
Ctnnbip1	1.16896e-06	-1.04692	0.486	0.823	9.37022e-06
Dkk3	1.29801e-06	-0.370404	0.057	0.324	1.03547e-05
Notch2	1.33735e-06	-1.59303	0.171	0.671	1.06559e-05
Gas6	1.35581e-06	-0.286989	0.057	0.274	1.07972e-05
Lhfp	1.36006e-06	-0.373628	0.171	0.37	1.08251e-05
Rps15a	1.37505e-06	5.15787	1	0.982	1.09267e-05
Rps18	1.38534e-06	7.48809	1	0.96	1.10024e-05
Rps7	1.44661e-06	4.08621	1	0.965	1.14642e-05
Fndc4	1.44793e-06	-0.344594	0.114	0.322	1.14684e-05
Rps14	1.47675e-06	5.37478	1	0.954	1.16715e-05
Nrxn1	1.81628e-06	-1.46462	0.571	0.878	1.41415e-05
Gprc5b	1.94462e-06	-0.467679	0.114	0.405	1.50449e-05
Fgfr3	1.97492e-06	-0.369966	0.086	0.304	1.52713e-05
Sorbs1	2.07174e-06	-0.297788	0.114	0.291	1.59694e-05
Rpl10a	2.08011e-06	3.94666	1	0.965	1.60255e-05
Frrs1l	2.13223e-06	-0.253581	0.029	0.211	1.64098e-05
Fam58b	2.14412e-06	-0.289176	0.086	0.293	1.64926e-05
Sash1	2.42476e-06	-0.484027	0.2	0.435	1.85443e-05
Rpl27	2.54912e-06	2.40987	1	0.871	1.94548e-05
Hspa8	2.84614e-06	3.38414	1	0.93	2.15534e-05
Selenos	2.85431e-06	-0.98309	0.257	0.729	2.15929e-05
Rpl39	2.96084e-06	5.94189	1	0.986	2.22953e-05
Scd2	3.18848e-06	-1.54822	0.571	0.901	2.38137e-05
Sfxn5	3.19042e-06	-1.71845	0.4	0.86	2.38161e-05
Eef2	3.36768e-06	2.46653	0.971	0.662	2.5101e-05
Kcnj10	3.39106e-06	-0.664854	0.171	0.51	2.52495e-05
Tor1aip1	3.80096e-06	-0.28029	0.114	0.289	2.81729e-05
Marcksl1	3.9698e-06	3.79576	0.771	0.536	2.93798e-05
Rpl6	4.00901e-06	4.2661	1	0.977	2.964e-05
Rida	4.21233e-06	-0.470054	0.229	0.465	3.11275e-05
Tmem5	4.27276e-06	-0.314986	0.086	0.306	3.15422e-05
Phyh	4.31845e-06	-0.385464	0.229	0.413	3.18475e-05
Rpl10	4.55945e-06	2.314	1	0.935	3.35573e-05
Prex2	5.13607e-06	-1.35713	0.2	0.769	3.71668e-05
Gpm6b	5.25774e-06	-5.53805	0.943	0.997	3.7991e-05
Rps12	5.27841e-06	2.83793	1	0.873	3.81216e-05
Dbi	5.46751e-06	-14.2511	0.971	1	3.9429e-05
Arglu1	5.48163e-06	-1.00467	0.629	0.827	3.95114e-05
Rps16	5.85008e-06	4.09946	1	0.976	4.20431e-05
Aldoa	6.1001e-06	-1.50486	0.571	0.895	4.37542e-05
Atpif1	6.21079e-06	1.96978	0.943	0.793	4.45046e-05
1190005I06Rik	6.23703e-06	-0.311924	0.057	0.294	4.46515e-05
Rps26	6.27106e-06	4.94708	1	0.938	4.48488e-05
Selenom	6.42819e-06	-1.24207	0.543	0.861	4.59277e-05
Eif4a1	6.69794e-06	2.63135	0.971	0.741	4.78085e-05
Ndp	7.27175e-06	-0.254618	0.057	0.248	5.18117e-05
S100a16	7.27565e-06	-1.36539	0.629	0.913	5.18117e-05
Ifngr1	7.47993e-06	-0.229684	0.086	0.248	5.32346e-05
Cd9	7.56398e-06	-3.95513	0.886	0.995	5.38067e-05
Slc22a4	7.58752e-06	-0.261755	0.029	0.241	5.39479e-05
Hsp90ab1	7.65879e-06	4.27237	1	0.968	5.44019e-05
Adam23	7.95777e-06	-0.214073	0.057	0.216	5.64163e-05
Ybx1	8.26576e-06	3.59765	1	0.86	5.80107e-05
Fau	8.35031e-06	2.9654	1	0.99	5.84641e-05
Ppp2r5a	8.83736e-06	-0.238733	0.114	0.262	6.14341e-05
Tmcc1	9.34844e-06	-0.540945	0.286	0.507	6.47413e-05
Mdk	9.49387e-06	2.55002	0.943	0.804	6.56555e-05
Rabac1	9.50325e-06	-1.30787	0.543	0.905	6.56894e-05
Rpl4	9.85984e-06	3.94974	1	0.773	6.81221e-05
Rpl24	1.05002e-05	4.09661	1	0.98	7.24779e-05
Sox11	1.08014e-05	3.37907	0.686	0.156	7.44866e-05
Sox4	1.14463e-05	5.68006	0.914	0.538	7.87121e-05
Rpl7	1.15148e-05	2.81991	1	0.93	7.91092e-05
Rpl28	1.27171e-05	2.97457	1	0.964	8.72053e-05
Glud1	1.31245e-05	-1.65097	0.4	0.892	8.97893e-05
Fam107a	1.41186e-05	-0.380927	0.114	0.367	9.48637e-05
Rpl29	1.47578e-05	2.9808	1	0.798	9.8887e-05
Tubb2b	1.51191e-05	-2.83007	0.971	0.996	0.000101169
Gm11808	1.52397e-05	2.0658	0.829	0.442	0.000101929
Rpl19	1.54698e-05	3.78794	1	0.992	0.00010328
Abhd14b	1.55594e-05	-0.268616	0.057	0.246	0.000103783
Impact	1.55862e-05	-0.397988	0.171	0.392	0.000103915
Rpl9	1.56043e-05	4.39835	1	0.992	0.000103984
Enpp5	1.5677e-05	-0.241195	0.057	0.23	0.000104283
Pex7	1.58253e-05	-0.202562	0.086	0.233	0.000105174
Bcan	1.58539e-05	-0.70135	0.229	0.525	0.000105316
Stmn1	1.599e-05	7.30605	1	0.879	0.000106173
Clcn3	1.69766e-05	-0.47809	0.257	0.492	0.000112421
Rpsa	1.6977e-05	6.00395	1	0.969	0.000112421
Aig1	1.86804e-05	-0.320235	0.086	0.302	0.000123422
mt-Nd4l	1.91106e-05	-2.45367	0.886	0.948	0.000126207
Qk	1.97153e-05	-1.93133	0.543	0.934	0.000130142
Gm14964	1.99303e-05	-0.781865	0.286	0.545	0.000131443
Eif3f	1.99641e-05	1.32123	0.857	0.641	0.000131607
Sirt3	2.1516e-05	-0.254756	0.029	0.252	0.000141583
Tmem176b	2.18017e-05	-0.470166	0.143	0.418	0.000143398
Hmgb3	2.26751e-05	1.39189	0.657	0.198	0.000148907
Srebf1	2.26798e-05	-0.274603	0.114	0.284	0.000148907
Gde1	2.33026e-05	-0.48274	0.2	0.487	0.000151302
Cuta	2.38942e-05	-0.681527	0.286	0.629	0.000154391
Cyba	2.39082e-05	-0.771666	0.229	0.658	0.000154413
Glul	2.41686e-05	-1.69831	0.543	0.854	0.00015582
Slc22a17	2.42254e-05	-0.860167	0.286	0.675	0.00015605
Rplp1	2.57465e-05	2.78231	1	0.99	0.00016505
Hnrnpa1	2.60131e-05	3.68265	0.886	0.553	0.000166613
Pgp	2.62542e-05	-0.528371	0.2	0.487	0.000168011
Rps27a	2.72865e-05	4.99456	1	0.994	0.000174237
Cav2	2.7369e-05	-0.776678	0.086	0.515	0.000174688
Hspa2	2.74765e-05	-0.632371	0.229	0.512	0.000175297
Saraf	2.83442e-05	-0.977503	0.4	0.789	0.000180519
Rfx4	2.92682e-05	-0.266592	0.143	0.305	0.000186001
Pon2	2.9663e-05	-0.533783	0.229	0.503	0.000188427
Ccnd2	3.0647e-05	4.9018	0.857	0.555	0.000194509
Clstn1	3.06855e-05	-0.25683	0.143	0.305	0.000194669
Fam171b	3.08318e-05	-0.672641	0.286	0.594	0.000195489
Rps13	3.08414e-05	2.33142	1	0.986	0.000195489
Ddah1	3.14515e-05	-1.27585	0.686	0.912	0.00019927
Pkn2	3.40687e-05	-0.296225	0.229	0.376	0.000215572
Gldc	3.49413e-05	-0.398863	0.171	0.373	0.000220999
Rasa3	3.52081e-05	-0.226622	0.057	0.242	0.000222494
Bhlhe41	3.57957e-05	-0.392138	0.086	0.346	0.00022611
Npc1	3.69783e-05	-0.174128	0.086	0.201	0.000233216
Rpl8	3.69843e-05	3.89834	1	0.978	0.000233216
Snrpe	3.70618e-05	1.29743	0.914	0.756	0.000233604
Cavin3	3.71164e-05	-0.778665	0.286	0.671	0.000233848
Sar1b	3.86174e-05	-0.645244	0.343	0.66	0.0002432
Fnbp1	3.93222e-05	-0.294288	0.086	0.281	0.000245712
Hes6	4.09613e-05	2.34367	0.771	0.397	0.000252113
St6galnac5	4.36373e-05	-0.394488	0.143	0.358	0.000267573
Lsm7	4.4324e-05	1.00065	0.829	0.477	0.000271556
Ank2	4.43764e-05	-0.653968	0.257	0.545	0.000271763
Grin2b	4.46386e-05	-0.389951	0.114	0.351	0.000273141
bGHpolyA	4.6331e-05	0.826659	0.543	0.049	0.000283025
Luzp2	4.68894e-05	-0.558693	0.114	0.379	0.000286316
Gpc5	4.91679e-05	-0.43897	0.114	0.385	0.000299605
Ramp2	5.06137e-05	-0.408674	0.229	0.461	0.000307904
Srsf3	5.12422e-05	2.16163	0.914	0.807	0.000311598
Phyhipl	5.13066e-05	-0.313998	0.171	0.345	0.00031186
Eif3e	5.15357e-05	1.20622	0.743	0.42	0.000313123
Rpl31	5.20358e-05	3.09568	0.971	0.832	0.00031603
Rps6	5.20754e-05	3.25868	1	0.8	0.000316139
Ptpra	5.21689e-05	-0.653256	0.286	0.61	0.000316576
Cfl1	5.30008e-05	2.15592	1	0.967	0.000321491
Sybu	5.34466e-05	-0.382377	0.114	0.382	0.000323927
Tubb5	5.6702e-05	2.86114	0.914	0.685	0.000343374
Copz2	5.80379e-05	-0.225747	0.057	0.243	0.000351318
Emc7	5.89658e-05	-0.801	0.371	0.708	0.000356788
Gpd1	5.96141e-05	3.09795	0.543	0.195	0.000360562
Agpat3	6.02484e-05	-0.420922	0.286	0.453	0.000364098
Mfge8	6.22791e-05	-3.29983	0.8	0.988	0.000375905
Calm2	6.26252e-05	1.43845	0.857	0.637	0.000377839
Rpl3	6.28459e-05	5.30789	1	0.987	0.000379014
Bcl7b	6.41984e-05	-0.200512	0.057	0.209	0.000387012
Sc5d	6.51151e-05	-0.244994	0.086	0.245	0.000392215
Smpdl3a	6.80705e-05	-0.535121	0.257	0.523	0.000404082
Rplp2	6.85066e-05	3.54387	1	0.957	0.000405808
Bmyc	6.96143e-05	-0.870666	0.229	0.656	0.000411313
Lars2	7.07622e-05	-0.316923	0.2	0.326	0.000417651
Cd63	7.08401e-05	-2.01905	0.886	0.985	0.000417943
Ptp4a1	7.09018e-05	1.37018	0.657	0.194	0.00041797
Plxnb1	7.18398e-05	-0.25798	0.086	0.267	0.00042299
Sumo2	7.19379e-05	2.33095	1	0.955	0.000423397
Rbm3	7.21543e-05	2.03005	0.8	0.563	0.0004245
Hmgb1	7.2653e-05	5.89989	1	0.984	0.000427263
Jpt1	7.37346e-05	1.62506	0.657	0.349	0.000432755
Sirpa	7.59043e-05	-0.46098	0.114	0.418	0.000444955
Rpl12	8.20709e-05	1.85706	0.971	0.808	0.000479379
Rpl14	8.40243e-05	3.29486	1	0.922	0.000490398
Sec62	8.47486e-05	-1.03091	0.714	0.921	0.000494036
Plekhb1	8.52603e-05	-0.218885	0.057	0.203	0.000496821
Selenof	8.74163e-05	-1.28738	0.971	0.98	0.000509182
Pabpc1	8.97443e-05	1.17303	0.714	0.318	0.000522327
Cdk4	9.18334e-05	1.7025	0.743	0.568	0.00053385
Serpine2	9.45532e-05	-0.720435	0.143	0.496	0.000549008
Casc4	9.46753e-05	-0.468141	0.2	0.458	0.000549499
Slc25a18	9.52249e-05	-1.24366	0.371	0.838	0.00055247
Rpl22	0.000101023	2.14699	0.971	0.886	0.000585185
Rpl23	0.000101916	4.47354	1	0.987	0.000589887
Lpar1	0.000102452	-0.298963	0.086	0.292	0.000592759
Ilf2	0.000104971	0.93792	0.657	0.291	0.000607091
Rpl18	0.00010575	3.53738	1	0.985	0.000611117
Tmem59	0.000107307	-1.0248	0.857	0.95	0.000619868
Cox7a2l	0.000110257	0.911299	0.771	0.448	0.000636407
Naca	0.000114974	1.41474	1	0.951	0.000652953
Cystm1	0.000117736	-0.332071	0.143	0.348	0.000662877
Fam13c	0.000118078	-0.215248	0.057	0.227	0.000664291
Chchd7	0.000118129	-0.239745	0.086	0.248	0.000664322
Ost4	0.000118208	-0.657318	0.629	0.794	0.000664512
Dad1	0.000121181	-0.864492	0.686	0.886	0.000680179
Sat1	0.000121597	-0.693013	0.2	0.51	0.000682249
Ppia	0.000121642	6.30721	1	1	0.000682249
Ikbip	0.000125379	-0.259018	0.143	0.321	0.000701862
2810001G20Rik	0.000126839	-0.199638	0.057	0.212	0.000709768
Nfix	0.000127018	3.02222	0.857	0.822	0.000710497
Stmn3	0.000128938	0.91711	0.6	0.227	0.000720963
Ldhb	0.000149902	-1.1164	0.714	0.901	0.000835314
Spr	0.000152099	-0.29765	0.143	0.313	0.000847234
Spcs2	0.000156897	-0.982677	0.771	0.929	0.000872967
Asrgl1	0.000162062	-1.08568	0.6	0.901	0.000899994
2002-03-01	0.000163148	-0.450394	0.286	0.496	0.000905682
Actg1	0.000164194	5.05356	1	0.986	0.000911148
Rps25	0.00016736	2.38366	0.971	0.867	0.000928362
Hsd17b12	0.000168981	-0.537583	0.257	0.537	0.000936999
Plgrkt	0.00016914	-0.246219	0.286	0.385	0.000937526
Odc1	0.000173262	1.42628	0.629	0.222	0.000960014
Pgrmc1	0.000175839	-0.507999	0.314	0.528	0.000973588
Set	0.000177495	2.01261	0.886	0.691	0.000982355
Kif1a	0.000179243	-0.37819	0.229	0.425	0.000991656
Tmem256	0.000180161	-0.748681	0.743	0.844	0.000996357
mt-Co1	0.000183701	11.6182	1	1	0.00101517
Timm22	0.000184343	-0.211611	0.114	0.264	0.00101833
Rack1	0.000189114	1.74057	0.914	0.721	0.00104429
Ftl1	0.000191744	2.98556	1	0.989	0.00105842
Igfbpl1	0.00019342	3.88829	0.457	0.052	0.00106407
mt-Nd3	0.000196939	-1.16408	0.743	0.922	0.00107415
Rpl38	0.000199371	2.64511	1	0.993	0.00108034
Pantr1	0.000199732	-2.1946	0.829	0.969	0.00108094
Gng5	0.000204183	-1.27243	1	0.974	0.00110137
Rpl7a	0.000206648	2.23671	1	0.915	0.00111426
Igsf8	0.000211472	1.86809	0.657	0.297	0.00113985
mt-Atp8	0.000215983	-1.14054	0.714	0.847	0.00116246
Rps17	0.00021667	2.34544	0.971	0.888	0.00116572
Tmem80	0.000219305	-0.241082	0.171	0.302	0.00117947
Mcur1	0.000219901	-0.206199	0.057	0.21	0.00118224
Btg2	0.000226625	2.21895	0.771	0.334	0.00121705
Prdx2	0.000227745	2.60576	1	0.978	0.00122262
Mbnl2	0.000229441	-0.242095	0.114	0.281	0.00123127
Snrpg	0.000234599	1.54128	0.914	0.729	0.00125849
Unc50	0.000235266	-0.385052	0.257	0.466	0.00126161
Cct4	0.000238378	0.713398	0.686	0.374	0.00127783
Fam173a	0.000241573	-0.411736	0.229	0.468	0.00129401
Coro1c	0.000249431	0.568479	0.486	0.088	0.00133513
Hnrnpk	0.000251134	1.94314	1	0.925	0.00134375
Elavl4	0.000251674	1.44864	0.486	0.105	0.00134615
Gja1	0.000263901	-0.950606	0.229	0.637	0.00141
Nudt21	0.000268503	0.784427	0.686	0.299	0.00143407
Tra2b	0.000269763	1.17839	0.714	0.367	0.00144027
Ppp1r14b	0.000269904	3.08881	0.886	0.703	0.0014405
Snhg20	0.00027055	-0.611536	0.257	0.559	0.00144305
Rnf182	0.000286945	-0.34082	0.114	0.359	0.00152867
Hnrnpa3	0.000288423	1.20391	0.771	0.614	0.00153599
S100a1	0.000302031	-1.15861	0.286	0.794	0.00160671
Fcgrt	0.000308607	-0.271841	0.086	0.306	0.00164109
Dll3	0.000311008	0.825647	0.429	0.024	0.00165326
Ednrb	0.00031783	-0.220635	0.029	0.2	0.00168891
Dlgap1	0.000323244	-0.250569	0.143	0.315	0.00171706
Prex1	0.000329965	-0.25738	0.029	0.242	0.00174739
Mid1ip1	0.000339462	-0.547994	0.343	0.541	0.00176695
Eef1b2	0.000345786	1.72113	0.914	0.765	0.00178255
Grina	0.00034884	-0.457393	0.286	0.492	0.00179703
Car2	0.000357018	-0.772703	0.257	0.591	0.00183464
Ttyh3	0.0003602	-0.509149	0.229	0.485	0.0018497
Zfyve21	0.00036762	-0.355118	0.143	0.378	0.00188648
Frzb	0.000369176	-0.44247	0.114	0.392	0.0018938
Anp32b	0.000370512	0.578803	0.657	0.477	0.00189999
Egr1	0.000372081	2.427	0.457	0.163	0.00190737
Hist1h4d	0.000374001	-0.211449	0.029	0.217	0.0019152
Fam213a	0.000378531	-1.0727	0.429	0.786	0.0019357
Sdc4	0.000385364	-0.618373	0.171	0.528	0.00196789
Comt	0.000386796	-0.424584	0.286	0.492	0.00197452
Atp5b	0.000397418	1.94408	0.971	0.823	0.00202733
Npas3	0.000399477	-0.251144	0.114	0.293	0.00203712
Klhdc8b	0.000406206	-0.289339	0.114	0.309	0.00207
Rpl27a	0.000412858	2.84219	1	0.983	0.00210244
Gpld1	0.000422205	-0.238295	0.057	0.259	0.00214929
Slc27a1	0.000430253	-0.61711	0.314	0.553	0.00218874
Mycbp2	0.000441891	-0.325509	0.143	0.341	0.00224716
Hdgf	0.000455765	0.928721	0.743	0.568	0.0023153
Gpm6a	0.000458917	-2.39254	0.714	0.945	0.0023297
Lppos	0.000460838	-0.25973	0.057	0.288	0.00233864
Eomes	0.000463357	0.956255	0.457	0.024	0.00235033
M6pr	0.000479633	-0.234058	0.057	0.247	0.0024315
Lsamp	0.000484451	-1.23698	0.371	0.853	0.00245508
Cdk6	0.000485777	1.4884	0.571	0.173	0.00246095
Prmt1	0.0004867	0.939508	0.629	0.331	0.00246477
Matr3	0.000488028	0.761605	0.714	0.446	0.00247064
Rps20	0.000491253	3.71666	1	0.98	0.00248525
Emid1	0.00051104	-0.337733	0.029	0.3	0.00258268
Lfng	0.000517397	-0.355306	0.229	0.416	0.00261301
Slc50a1	0.000524074	-0.250131	0.171	0.333	0.0026449
Rhbdd2	0.000529312	-0.192063	0.086	0.223	0.00267042
Tsc22d4	0.000547547	-1.022	0.629	0.884	0.00275862
Erg28	0.00055938	-0.429859	0.343	0.53	0.00281534
Son	0.000570204	-1.77057	0.971	0.979	0.00284858
Lama2	0.000570258	-0.194851	0.114	0.252	0.00284858
Dazap1	0.000574504	0.611899	0.429	0.156	0.00285501
Npm1	0.000575928	2.02371	0.971	0.886	0.00285742
Ndfip2	0.000578128	-0.282365	0.171	0.371	0.00286309
Cfl2	0.000581813	0.777028	0.743	0.501	0.00287151
Lmcd1	0.000584001	-0.261205	0.114	0.304	0.00287531
Eif3a	0.000593133	0.830934	0.6	0.284	0.00288709
Cyfip1	0.000615471	-0.173853	0.143	0.249	0.00298591
Cbs	0.00062998	-0.398913	0.257	0.449	0.00305226
Etfb	0.000632972	-0.441232	0.314	0.543	0.00306473
Hspd1	0.00064036	0.822147	0.829	0.608	0.00309948
Eif4g2	0.000640767	1.09688	0.857	0.662	0.00310042
Gm17750	0.000641745	-0.41936	0.343	0.501	0.00310413
H3f3a	0.000650587	2.2988	1	0.998	0.00314483
Prpf4b	0.000652065	-0.495501	0.371	0.568	0.00315093
Tpt1	0.000656751	3.60906	1	0.991	0.00317148
Eny2	0.000659311	0.839633	0.686	0.367	0.0031828
Nat8f1	0.000663422	-0.252018	0.143	0.294	0.00320159
Gclc	0.00066533	-0.164067	0.086	0.203	0.00320974
Ssbp4	0.000698186	-0.239333	0.171	0.306	0.00336493
Caprin1	0.000701057	0.519435	0.571	0.245	0.00337765
Acadl	0.000709927	-0.331821	0.2	0.399	0.00341926
Ndufaf2	0.00071188	-0.227634	0.057	0.228	0.00342642
Acsl6	0.000727781	-0.395163	0.314	0.503	0.00349721
Trim27	0.000728515	0.411624	0.486	0.116	0.00349791
Chtop	0.000728641	0.631509	0.657	0.311	0.00349791
Hmgb2	0.000748062	3.16752	0.829	0.527	0.00358527
Hdac2	0.000751255	0.681127	0.514	0.178	0.0035994
Fgfr1	0.000751935	-0.352081	0.257	0.398	0.00360148
Rps10	0.000769705	2.59534	1	0.987	0.00368538
Uba52	0.000771811	1.30745	0.714	0.491	0.00369426
Leng8	0.00077575	-0.390276	0.171	0.407	0.0037119
Hist3h2a	0.000780344	-0.359218	0.171	0.389	0.00373267
Rpl22l1	0.00079345	1.79158	0.971	0.932	0.00379288
Eef1g	0.000798079	2.08085	0.886	0.634	0.00381377
Ckap5	0.000807697	-0.295326	0.143	0.336	0.00385847
Rpl23a	0.000816528	3.04926	1	0.738	0.00389812
Rora	0.000834444	-0.188426	0.086	0.218	0.00398105
Fxyd1	0.000873977	-1.33232	0.371	0.809	0.00416019
Sem1	0.000882734	1.37148	1	0.847	0.00419914
Prdx5	0.000890414	-0.618173	0.457	0.705	0.00423293
Dnajc3	0.000901248	-0.341282	0.171	0.398	0.00428305
Pcbp2	0.000938332	1.12087	0.743	0.528	0.00445495
Cdk2ap1	0.000959974	1.62508	0.514	0.294	0.00455033
H1f0	0.000963529	1.49415	0.657	0.32	0.00456571
Zfp207	0.000968331	0.749569	0.629	0.318	0.00458402
Hddc3	0.000985643	-0.166254	0.057	0.204	0.00464199
Ttc3	0.000998558	1.01785	0.657	0.466	0.00466832
Tshz2	0.00100857	-0.187689	0.057	0.203	0.00469119
H2afz	0.00103029	3.66279	0.914	0.774	0.00475152
Tpp1	0.00103651	-0.203	0.057	0.226	0.00476669
Ier5	0.00104988	1.36474	0.543	0.263	0.00481533
Timp4	0.00105804	-0.44162	0.143	0.376	0.004849
Sfxn1	0.0010753	-0.490339	0.229	0.488	0.00492349
Riiad1	0.00107793	-0.565254	0.086	0.422	0.00493245
Dhrs3	0.00108377	-0.326134	0.229	0.401	0.00495299
Rnf130	0.00109582	-0.24297	0.114	0.292	0.0050065
Cox7c	0.00110577	1.64887	1	0.985	0.00505035
Pnisr	0.00113667	-0.763305	0.657	0.817	0.0051899
Mfap2	0.00115141	1.02971	0.629	0.338	0.00525553
Rpl13a	0.00118252	1.49626	0.657	0.393	0.00539419
Trp53	0.00118586	0.500075	0.486	0.164	0.00540776
Gm8186	0.00119791	0.474403	0.543	0.225	0.00545928
Bsg	0.00119962	-0.973803	0.857	0.961	0.00546537
Pmepa1	0.00121454	-0.17779	0.114	0.23	0.00552992
Lamp1	0.00121729	-1.56104	0.743	0.964	0.00554075
Acox1	0.00123911	-0.177928	0.086	0.23	0.00563653
Tmbim6	0.00124833	-0.947132	0.743	0.913	0.00567146
Atp1b1	0.00125279	-0.33882	0.2	0.4	0.00568994
Txnrd1	0.00129876	0.523285	0.4	0.108	0.00588961
Ywhaq	0.00130227	1.6614	0.971	0.861	0.00590368
Gadd45g	0.00131998	3.09845	0.8	0.672	0.00598212
Dctpp1	0.00132541	0.551669	0.514	0.203	0.00600491
Cotl1	0.00134218	-0.408124	0.286	0.492	0.00607898
Rpl5	0.00140415	1.14407	0.857	0.725	0.00634397
Dmd	0.00141291	-0.216423	0.086	0.244	0.0063816
Btf3	0.00143356	1.28746	1	0.958	0.00646889
Apc	0.00143578	-0.274491	0.229	0.35	0.00647693
Pnn	0.00143755	-0.622797	0.343	0.628	0.00648292
Snrpf	0.00144699	1.37318	0.743	0.594	0.00651944
Ssbp2	0.00145097	-0.348744	0.229	0.443	0.0065334
Eif3h	0.00148005	0.73832	0.8	0.629	0.00665412
Thrsp	0.00149744	-2.89086	0.829	0.98	0.00672814
Tuba1a	0.00150166	5.71805	1	0.979	0.00674506
Foxo1	0.00151001	-0.185364	0.114	0.236	0.00677841
Ndrg2	0.00151072	-1.74264	0.771	0.962	0.00677951
Nme4	0.00152239	0.528534	0.4	0.101	0.00682978
Asphd2	0.00152742	-0.243132	0.171	0.325	0.00685026
Acaa1a	0.00154354	-0.326622	0.4	0.49	0.00692042
Pdpn	0.00155183	-0.388689	0.257	0.436	0.00695547
Aimp1	0.00157972	0.68179	0.6	0.331	0.00707832
Hnrnpab	0.00158502	0.98284	0.543	0.244	0.00709988
Nfib	0.00162101	1.68946	0.914	0.862	0.00725448
Fkbp4	0.00164768	0.602287	0.657	0.433	0.00736932
Lmnb1	0.00166001	0.430734	0.371	0.067	0.00742219
Mettl26	0.00166397	-0.317985	0.286	0.451	0.00743765
Psmd7	0.00167425	0.923385	0.743	0.501	0.00747222
Rgs20	0.00170068	-0.418623	0.257	0.493	0.00752374
Mpst	0.00172769	-0.325809	0.171	0.364	0.00757956
E130102H24Rik	0.00173633	-0.149056	0.086	0.208	0.00760571
Ifnar2	0.00174133	-0.23977	0.143	0.298	0.00761212
Pdcd4	0.00174191	-0.530109	0.429	0.635	0.00761212
Med22	0.00175734	0.588714	0.4	0.172	0.00764975
Ran	0.00176901	1.35001	0.943	0.782	0.00767777
Stag1	0.00182389	-0.213498	0.086	0.234	0.0078073
Rab9	0.00183538	-0.348144	0.257	0.424	0.0078519
Brd9	0.00183804	-0.26093	0.171	0.346	0.007861
Hnrnpu	0.00186186	1.03112	0.8	0.698	0.0079573
Sec11c	0.00189212	-0.278128	0.114	0.34	0.00807815
Pik3ip1	0.00190298	-0.377178	0.257	0.444	0.00811741
Nrxn2	0.00190677	-0.370179	0.2	0.428	0.00813123
Slco1c1	0.00193047	-0.188289	0.086	0.237	0.00822749
Idh2	0.00193754	-0.477203	0.486	0.675	0.00825524
Dmrta2os	0.00194156	-0.31676	0.143	0.341	0.00826996
Rps15	0.00196236	2.36053	0.971	0.824	0.00835369
Tprgl	0.00198488	-0.426659	0.314	0.516	0.00844468
Psmb6	0.00198624	0.814723	0.914	0.779	0.00844799
Pygb	0.00199888	-0.407687	0.314	0.49	0.00849682
Erh	0.00208061	1.06319	0.8	0.678	0.00883911
Eif5a	0.00212705	1.37058	1	0.844	0.00903378
Nudt9	0.0021352	-0.255218	0.143	0.308	0.00906579
Hnrnpc	0.00215079	0.905887	0.714	0.488	0.00912407
Selenoh	0.0021837	1.29169	0.543	0.329	0.00925831
Spag9	0.00218947	-0.453893	0.286	0.486	0.00928009
Fam103a1	0.00219928	0.418135	0.543	0.235	0.0093163
Tecr	0.00220563	-0.79785	0.829	0.915	0.00934047
Map1lc3a	0.00222066	-0.351494	0.514	0.598	0.00940143
Fjx1	0.00223271	-0.466279	0.171	0.432	0.00944699
Gdpd1	0.00223648	0.356668	0.371	0.109	0.00946021
Egln1	0.00224045	-0.13987	0.114	0.211	0.00947427
Yipf5	0.00225422	-0.235558	0.2	0.335	0.00952975
Zeb1	0.00226166	0.541007	0.514	0.25	0.00955843
Ugp2	0.00228498	-0.357193	0.171	0.42	0.00965142
Crmp1	0.00229248	0.407274	0.343	0.042	0.00967475
Arhgap5	0.00229562	-1.2796	0.486	0.885	0.0096852
Cyp2d22	0.00230355	-0.197175	0.057	0.233	0.00971585
Id4	0.00233358	-2.55009	0.657	0.963	0.00983687
Gnao1	0.0024139	-1.04773	0.457	0.825	0.0101608
Taz	0.00241949	-0.230859	0.114	0.255	0.0101815
Nfia	0.00244393	1.42302	1	0.802	0.0102814
Grk3	0.00247642	-0.408536	0.2	0.428	0.0104121
Eva1a	0.00248469	-0.374366	0.086	0.374	0.0104438
Gsta4	0.0025119	-0.41906	0.286	0.489	0.0105521
Yy1	0.00251305	-0.186402	0.171	0.279	0.010554
Atp1a2	0.00254827	-1.89421	0.771	0.96	0.0106957
Hdac8	0.00254936	-0.150806	0.086	0.215	0.0106972
Rsrp1	0.00260429	-1.43277	0.771	0.955	0.0109215
Hivep3	0.00261711	-0.270991	0.143	0.353	0.0109721
Tceal9	0.00263006	0.623147	0.686	0.388	0.0110201
Tia1	0.00266248	0.735083	0.743	0.401	0.0111464
Csrp1	0.00267082	-0.791776	0.514	0.788	0.0111781
Eno1	0.00267202	-0.499975	0.514	0.669	0.0111799
Ndufs7	0.00268848	-0.496775	0.629	0.749	0.0112392
Efhd2	0.00270696	0.843982	0.629	0.387	0.0113132
Cables1	0.0027113	-0.255381	0.114	0.313	0.0113281
Pou3f3	0.0027131	-0.527547	0.286	0.53	0.0113324
Gm2000	0.0027397	0.424722	0.457	0.158	0.0114305
Nxn	0.00277449	-0.311786	0.086	0.318	0.0115691
Ctxn1	0.0028166	0.633471	0.514	0.151	0.011738
Tm2d3	0.00283785	-0.275666	0.2	0.374	0.0118164
Polr3k	0.00287853	0.431721	0.4	0.159	0.0119756
Tcf3	0.00289117	0.498738	0.514	0.256	0.0120112
Ctsd	0.00291083	-0.411324	0.229	0.479	0.0120684
Nap1l1	0.00295813	0.683465	0.629	0.46	0.012196
Timm50	0.00300765	0.371491	0.514	0.231	0.0123378
Slc1a2	0.00306667	-5.14604	0.857	0.983	0.0124855
Emp2	0.00309097	-0.346257	0.143	0.421	0.0125357
Polr2k	0.00309512	0.5963	0.714	0.443	0.0125421
Dnajc24	0.00313282	-0.207399	0.143	0.295	0.0126397
Magt1	0.00316828	-0.192663	0.114	0.252	0.0127226
Paxx	0.00319499	-0.246332	0.171	0.305	0.0127948
Serf2	0.00322519	1.44541	0.971	0.972	0.0129017
Adcyap1r1	0.00326487	-0.222872	0.143	0.319	0.0130568
S1pr1	0.00335516	-0.771691	0.229	0.603	0.0134106
Laptm4a	0.00338706	-1.15278	0.943	0.976	0.0135233
Elavl3	0.00339046	0.492251	0.343	0.06	0.0135332
Nt5dc2	0.00347795	0.390464	0.429	0.165	0.0138598
Eif3d	0.00351043	0.464479	0.514	0.256	0.0139817
Zfand6	0.00354394	0.648656	0.571	0.391	0.0141036
Syngr1	0.00365967	-0.156355	0.114	0.237	0.0145444
Lzts1	0.00366095	0.593713	0.314	0.052	0.0145456
Txnip	0.00368062	0.596725	0.429	0.152	0.0146198
Mn1	0.00374752	0.273603	0.286	0.031	0.0148734
Lrrc4b	0.00381759	-0.18129	0.143	0.245	0.0151474
Aplp2	0.0038946	-0.406862	0.371	0.542	0.0154488
Tcf4	0.00392254	1.89275	0.971	0.971	0.0155554
Cebpg	0.00394493	0.427209	0.4	0.141	0.01564
Tril	0.00395572	-0.235558	0.143	0.292	0.0156763
Rcor2	0.00396581	0.404512	0.286	0.019	0.01571
Dgkb	0.00398609	-0.16218	0.086	0.217	0.0157861
Snrpd2	0.00398862	0.697763	0.914	0.816	0.0157918
Fos	0.00399466	9.33882	0.714	0.556	0.0158115
Pcdh9	0.00405512	-0.23802	0.114	0.269	0.0160378
Atp5k	0.0041002	0.60005	0.943	0.839	0.016203
Arhgef1	0.00418731	-0.182302	0.086	0.235	0.0165428
Fam60a	0.00429025	0.409599	0.343	0.061	0.0169403
Ube2s	0.00437236	1.1271	0.6	0.369	0.0172552
Il11ra1	0.00440447	-0.287177	0.171	0.374	0.0173773
Bnip2	0.00444985	0.272266	0.371	0.108	0.0175421
Ldha	0.0044752	0.480915	0.571	0.323	0.0176373
Bola2	0.00452951	0.703975	0.657	0.516	0.0178418
U2af2	0.00465865	0.299175	0.514	0.248	0.0183406
Ergic3	0.00466705	-0.373941	0.429	0.61	0.0183687
Insm1	0.00470646	0.429721	0.314	0.033	0.0185189
Bok	0.00471023	0.290664	0.257	0.019	0.0185288
Hebp1	0.00473189	-0.207262	0.171	0.311	0.018604
Hnrnph1	0.00474922	0.474216	0.514	0.3	0.0186671
Slc6a11	0.00475707	-0.428359	0.171	0.434	0.018693
H2afv	0.00486186	2.23772	0.971	0.929	0.0190843
Lsm4	0.00490835	0.54112	0.543	0.317	0.0192564
Neat1	0.00491966	-0.392463	0.114	0.34	0.0192957
Tubb3	0.00494789	0.954943	0.257	0.031	0.0194012
Bloc1s1	0.00495913	-0.293876	0.143	0.339	0.0194401
Lockd	0.00501114	0.491676	0.286	0.028	0.0196334
Itgb5	0.00504033	-0.196488	0.2	0.316	0.0197239
Sumo1	0.00516038	0.68279	0.771	0.607	0.0200602
Ccar1	0.00516522	0.406187	0.457	0.212	0.0200602
Cdca7	0.00522409	0.388326	0.286	0.029	0.0202085
Gt(ROSA)26Sor	0.00525351	-0.208986	0.114	0.248	0.020261
Gtf3c6	0.00525732	0.334908	0.429	0.206	0.0202619
Rgcc	0.00526995	-0.477815	0.143	0.451	0.0202933
Zfp330	0.005355	0.283477	0.429	0.149	0.0205039
Lgals1	0.00538532	-0.223585	0.114	0.255	0.0205717
Bphl	0.0054074	-0.236708	0.143	0.299	0.0206399
Hmgn5	0.0054425	0.331571	0.4	0.163	0.0207195
U2af1	0.00544523	0.688364	0.629	0.566	0.0207195
Ndufb11	0.00544805	-0.570116	0.8	0.874	0.0207195
Mfng	0.00545613	0.386877	0.257	0.01	0.0207222
Msmo1	0.00546062	-0.446019	0.229	0.421	0.0207222
Paip2	0.00549993	0.615836	0.8	0.659	0.0208196
Ube2e3	0.00550979	0.48179	0.571	0.323	0.0208408
Tead2	0.00551332	0.47984	0.371	0.118	0.0208447
Ranbp1	0.00555396	0.843207	0.857	0.706	0.0208878
H2afy	0.00559924	0.494276	0.829	0.662	0.0210058
Pir	0.00568212	-0.156793	0.086	0.231	0.0211436
Ier2	0.00572301	2.01399	0.514	0.16	0.0212849
Miat	0.00575225	0.608149	0.343	0.033	0.0213828
Vcp	0.0057572	0.580252	0.686	0.462	0.0213958
Anp32a	0.0057708	0.659193	0.657	0.586	0.0214355
Fbl	0.00580455	0.548744	0.514	0.227	0.0215499
Ttc9b	0.00595125	0.250281	0.257	0.031	0.0220777
Mpc1	0.00598456	-0.717935	0.8	0.916	0.0221957
Pmm1	0.00610601	-0.322985	0.4	0.486	0.0226347
Nt5c	0.00615087	-0.267054	0.2	0.354	0.0227894
Ppp1cc	0.00620476	0.462267	0.6	0.292	0.0229775
Calm1	0.00623325	-1.72211	0.943	0.995	0.0230597
Nme1	0.00624418	0.940432	0.914	0.729	0.0230943
Rps27l	0.00625479	0.862205	0.743	0.669	0.0231277
Tvp23b	0.00626312	-0.301362	0.229	0.443	0.0231527
Epb41l4aos	0.00628406	0.395438	0.4	0.128	0.0232243
Jtb	0.00635231	-0.30095	0.314	0.472	0.0234647
Srsf7	0.00653625	0.720047	0.543	0.456	0.0241151
Sgip1	0.00653662	-0.324222	0.143	0.38	0.0241151
Slc7a10	0.006587	-0.31676	0.057	0.305	0.0242803
Dnal4	0.00658803	-0.134621	0.114	0.21	0.0242803
Bax	0.00660029	0.589276	0.714	0.498	0.0243194
1700019D03Rik	0.00661156	-0.230446	0.143	0.305	0.0243548
Cox6b2	0.00668947	-0.167292	0.114	0.222	0.0246356
Pea15a	0.00680933	-0.345432	0.286	0.469	0.0250581
Nono	0.00685484	0.790964	0.543	0.339	0.0252193
Rnf138	0.00686148	0.347757	0.429	0.162	0.0252374
Tomm5	0.00687902	0.486439	0.6	0.36	0.0252955
Rnf165	0.00692183	0.45728	0.286	0.026	0.0254466
Arl6ip1	0.00693073	-0.790914	0.686	0.899	0.0254674
Pcca	0.00693097	-0.182165	0.143	0.258	0.0254674
2900052N01Rik	0.0069371	-0.271104	0.057	0.266	0.0254836
Cct7	0.00698634	0.705037	0.629	0.465	0.025658
Psma7	0.00698937	0.736033	0.857	0.766	0.0256627
Ube2d2a	0.00708446	0.654593	0.629	0.461	0.0259988
Crlf3	0.0071319	-0.145857	0.143	0.217	0.0261664
Fip1l1	0.00720981	0.357355	0.486	0.217	0.026439
Eif3l	0.00727207	0.482277	0.4	0.229	0.0266606
Hnrnpf	0.0073319	0.779065	0.8	0.735	0.0268733
A830082K12Rik	0.00734971	-0.207237	0.086	0.244	0.0269318
Pfdn4	0.00736653	0.323997	0.4	0.155	0.0269867
Mro	0.00738992	-0.326384	0.086	0.339	0.0270589
Podxl2	0.00741379	0.460705	0.4	0.214	0.0271395
Supt5	0.00743219	0.329846	0.371	0.104	0.0272001
Rpl27-ps3	0.00756534	0.459993	0.4	0.175	0.0276804
Dpysl3	0.00760718	0.431746	0.314	0.081	0.0278266
Txn1	0.00767332	0.542807	0.8	0.668	0.0280545
H2-K1	0.00767898	-0.248544	0.171	0.348	0.0280682
Thap3	0.00773798	-0.206987	0.2	0.33	0.0282698
Nop56	0.0078292	0.470904	0.457	0.219	0.0285888
Mex3b	0.00799004	0.236583	0.229	0.018	0.0291543
Cuedc2	0.00801213	0.669004	0.686	0.51	0.0292276
Rtn3	0.00801468	-0.661355	0.657	0.836	0.0292297
Ppp1ca	0.00802912	0.480327	0.714	0.578	0.029275
Pink1	0.00803198	-0.146457	0.171	0.27	0.0292782
Csad	0.0080743	-0.136233	0.114	0.217	0.0294251
Eif3k	0.00812474	0.423597	0.743	0.628	0.0296016
Coq9	0.00815071	0.284927	0.429	0.171	0.0296815
Srsf2	0.00815581	1.0159	0.857	0.713	0.0296926
Rbmxl1	0.00818508	0.3996	0.486	0.282	0.029777
Ahsa2	0.00824719	0.329409	0.371	0.112	0.0299955
Hnrnpr	0.00843869	0.404149	0.743	0.47	0.0306768
Cxcl14	0.00852694	-0.596338	0.086	0.422	0.03099
Abhd16a	0.00853807	-0.213361	0.086	0.258	0.0310227
Bzw2	0.00858987	0.355631	0.4	0.158	0.0311955
Krr1	0.0085937	0.377803	0.343	0.117	0.0312016
Klf9	0.00861564	-0.210374	0.286	0.384	0.0312736
Phactr1	0.00866071	-0.226372	0.171	0.316	0.0314294
Cited2	0.00867237	0.976628	0.4	0.114	0.0314639
P3h4	0.00868584	-0.198488	0.114	0.25	0.0314911
Cnrip1	0.00868631	-0.171529	0.114	0.259	0.0314911
Fzd2	0.00869542	-0.201	0.229	0.301	0.0315163
Cacng7	0.00878688	-0.16013	0.057	0.202	0.0318321
Srrt	0.008868	0.428221	0.4	0.161	0.0320863
Ssr3	0.00889948	-0.531259	0.4	0.654	0.0321684
Sh3glb1	0.00890189	-0.275691	0.257	0.406	0.0321684
Lrp1	0.00900747	-0.267329	0.086	0.317	0.0325027
Chchd1	0.00908488	0.476003	0.714	0.511	0.0327176
Zpr1	0.00910037	0.309286	0.371	0.129	0.0327516
Mrps14	0.00910101	-0.324209	0.457	0.613	0.0327516
Plcd4	0.00913666	-0.241495	0.029	0.244	0.0328154
Tsn	0.00914307	0.615586	0.771	0.625	0.0328224
Phgdh	0.00915104	-1.30056	0.829	0.967	0.0328269
Rbm8a	0.00920399	0.475803	0.514	0.343	0.0329604
Srrm4	0.00924907	0.329734	0.229	0.009	0.0330653
Kif1b	0.00928429	-0.413586	0.4	0.566	0.0331256
H2-Ke6	0.00928835	-0.287777	0.2	0.381	0.0331256
Hnrnpl	0.00930437	0.590801	0.6	0.354	0.0331659
Mmd2	0.00934274	-1.39295	0.857	0.979	0.0332865
Mpc2	0.00939293	-0.479328	0.657	0.783	0.0333728
Syncrip	0.00941412	0.287089	0.457	0.223	0.0333947
Cycs	0.00952633	0.419673	0.571	0.348	0.033595
Vegfb	0.00960245	-0.214698	0.171	0.301	0.0337363
Spred1	0.00963721	-0.170079	0.171	0.28	0.0338503
Sbds	0.00966945	-0.263005	0.229	0.397	0.0338663
Orc3	0.00967178	0.219223	0.286	0.059	0.0338663
Reep5	0.00969055	-0.623847	0.571	0.817	0.0339092
Mrpl11	0.00970976	0.28354	0.543	0.333	0.0339263
Ywhag	0.00975971	0.244707	0.343	0.131	0.0339955
Dpm2	0.00978585	-0.22271	0.171	0.308	0.0340623
Zfp950	0.00984973	-0.209886	0.143	0.29	0.0341129
Cct5	0.00988561	0.594551	0.543	0.451	0.0341129
Gm47283	0.00998086	0.923747	0.6	0.535	0.034292
Telo2	0.0100002	0.236258	0.343	0.111	0.034292
Rpl13a-ps1	0.0100065	0.254793	0.257	0.038	0.034292
Pafah1b3	0.0100179	0.321647	0.4	0.2	0.034292
Ddrgk1	0.0101421	-0.430759	0.314	0.563	0.034596
Sh3bgrl	0.0101824	0.594738	0.571	0.363	0.0347252
Hsp90aa1	0.010232	1.69766	0.943	0.866	0.0348864
Sfpq	0.0102499	0.526197	0.6	0.404	0.0349391
Adss	0.0102968	0.283915	0.371	0.143	0.0350909
Rhoc	0.0103087	-0.231484	0.171	0.334	0.0351234
Chn1	0.0103203	-0.186839	0.143	0.27	0.0351547
Asap2	0.0103977	-0.239033	0.114	0.29	0.035402
Ehbp1	0.010427	0.404899	0.371	0.15	0.0354934
Glmp	0.0104535	-0.202587	0.143	0.266	0.0355753
Gpx4	0.0105038	-0.680465	0.914	0.947	0.03573
Nolc1	0.0106575	0.284214	0.343	0.116	0.0362443
Trp53i11	0.010704	0.352618	0.229	0.014	0.0363939
Eif2s3x	0.0107945	0.720797	0.314	0.119	0.0366934
Csf2ra	0.0108854	-0.138858	0.143	0.203	0.0369765
Pcnp	0.010934	0.521572	0.571	0.334	0.0371331
Nap1l5	0.0110644	-0.392788	0.2	0.366	0.0375583
Clk4	0.0111135	-0.197363	0.257	0.335	0.0377156
Ctnnb1	0.0112766	0.64127	0.486	0.314	0.0382432
Lrrc58	0.0113324	0.457155	0.571	0.315	0.0384236
Eif2a	0.0113807	0.343957	0.429	0.182	0.0385698
eGFP	0.0114134	-2.38275	0.857	0.965	0.0386644
Gm2a	0.0114139	-0.379715	0.286	0.509	0.0386644
Smarcb1	0.011418	-0.261692	0.286	0.404	0.0386692
Peli1	0.0115239	0.284514	0.343	0.094	0.0390188
Rrbp1	0.0115486	-0.228396	0.114	0.295	0.0390936
Gria2	0.0115851	-1.34224	0.6	0.879	0.0392081
Ncald	0.0115938	0.446757	0.343	0.091	0.0392283
Smim19	0.0116421	-0.286302	0.171	0.339	0.0393737
Tpm1	0.011682	-0.159418	0.143	0.235	0.0394996
Map2k6	0.0117187	0.261492	0.286	0.066	0.0396143
Tmed5	0.0118053	-0.292176	0.257	0.435	0.0398889
Fabp5	0.0118225	-1.02738	0.971	0.955	0.0399377
Cdip1	0.0118503	-0.18129	0.114	0.234	0.0400223
Kcnip3	0.0118832	-0.242257	0.171	0.312	0.040115
Atf4	0.0119593	0.812286	0.514	0.258	0.0403626
Atp2b1	0.0119937	-0.171554	0.2	0.304	0.0404693
Shroom3	0.0124124	-0.237858	0.057	0.248	0.0418535
Arrdc3	0.0124325	0.408999	0.343	0.104	0.0419115
Snrpa	0.0124414	0.546207	0.571	0.346	0.0419318
Ptgds	0.0124637	-0.869529	0.429	0.657	0.0419974
Dtna	0.0125783	-0.844207	0.486	0.809	0.042365
Fopnl	0.0125786	0.291601	0.457	0.241	0.042365
Ccdc34	0.0126207	-0.339533	0.171	0.378	0.0424969
Cfap36	0.0126353	-0.28119	0.143	0.347	0.0425267
Gnb4	0.0128053	-0.152718	0.114	0.253	0.0430791
Gtf2h5	0.0128584	0.535033	0.657	0.515	0.0432477
Lyar	0.0129068	0.281015	0.314	0.103	0.0434007
Pdia6	0.0129139	0.872703	0.686	0.65	0.0434145
Snx3	0.0129761	-0.583652	0.743	0.858	0.0436037
Gabbr1	0.0129956	-0.351419	0.314	0.5	0.0436591
Cplx2	0.0130264	0.718173	0.343	0.118	0.0437462
Nenf	0.0130275	-0.222622	0.286	0.384	0.0437462
Ddhd1	0.0130493	-0.166854	0.086	0.224	0.0438095
Tmem165	0.0130824	-0.232196	0.171	0.312	0.0439104
Tgif2	0.0130916	0.196638	0.229	0.027	0.0439312
Yeats4	0.0131641	0.340732	0.457	0.235	0.0441543
Id3	0.0131892	-0.70135	0.114	0.323	0.0442276
Tomm22	0.0132121	0.313786	0.686	0.459	0.0442849
Zfp553	0.0132948	0.249681	0.314	0.081	0.0445489
Elavl2	0.0132969	0.586414	0.257	0.07	0.0445489
Fermt2	0.0133157	-0.296413	0.286	0.429	0.0445812
Rer1	0.013342	-0.369216	0.314	0.559	0.0446592
Slc35b2	0.0134311	0.274016	0.314	0.103	0.0449369
Amotl2	0.0134575	0.265729	0.257	0.043	0.0450045
Trit1	0.0134801	0.27694	0.286	0.081	0.0450598
Rbpj	0.0134941	0.360442	0.4	0.155	0.0450963
Uchl1	0.0135976	0.499525	0.286	0.108	0.0454319
Capza2	0.0136394	0.413423	0.714	0.564	0.0455609
Sarnp	0.0136567	0.428859	0.571	0.356	0.0456082
Smarce1	0.0137358	0.48274	0.343	0.163	0.045862
Ywhah	0.0137504	0.397988	0.514	0.287	0.0459005
Pafah1b1	0.0138157	-0.42141	0.343	0.529	0.0460868
Mcts1	0.0138585	0.285914	0.457	0.242	0.0462086
Cmc1	0.0138816	0.353418	0.429	0.218	0.046275
Retreg2	0.0138995	-0.160017	0.171	0.276	0.0463137
Alyref	0.0139812	0.600912	0.543	0.268	0.0465648
Pfdn2	0.0140303	0.496475	0.543	0.399	0.046707
Rtn2	0.0140819	0.218785	0.257	0.059	0.0468471
Faf1	0.0142723	0.196613	0.286	0.106	0.0474587
4921524J17Rik	0.0143509	0.22226	0.343	0.126	0.0477095
Gatm	0.0144803	-0.212673	0.171	0.28	0.0481287
Tnfsf12	0.0144899	-0.164529	0.114	0.262	0.0481496
Araf	0.0145146	-0.211499	0.171	0.322	0.0482205
Dynlt3	0.0145194	-0.196325	0.171	0.298	0.0482205
Btf3l4	0.0145696	0.426034	0.4	0.16	0.0483706
2005-03-01	0.0146227	0.526597	0.4	0.219	0.0485361
Tst	0.0147253	-0.628096	0.286	0.662	0.0488434
Synrg	0.0147706	0.400225	0.4	0.194	0.0489824
Ndn	0.0147894	-0.328671	0.343	0.472	0.0490339
Gnai2	0.0148661	-0.685152	0.829	0.921	0.0492769
Wtap	0.0150019	0.340895	0.371	0.183	0.0496935
Tpst2	0.0151146	-0.190776	0.143	0.268	0.0500442
Acadvl	0.015139	-0.190501	0.171	0.308	0.0501023
Zfp451	0.0151474	0.287277	0.314	0.123	0.050109
Cct8	0.0151512	0.511186	0.571	0.415	0.050109
Mras	0.015201	-0.209474	0.229	0.343	0.050262
Syf2	0.0152222	-0.412661	0.286	0.534	0.0503208
Serbp1	0.0153277	0.828721	0.829	0.77	0.0506467
Zfp868	0.015347	0.281615	0.257	0.054	0.050699
Map4	0.0154302	-0.146294	0.114	0.223	0.0509508
Ythdf2	0.0155294	0.28129	0.343	0.142	0.0512324
Zfp422	0.0155577	0.429946	0.457	0.212	0.0513143
Anks1	0.0156107	0.415398	0.371	0.151	0.0514659
Ctdspl	0.0157361	-0.138558	0.057	0.203	0.0517807
Camk1	0.0157623	-0.200837	0.143	0.284	0.0518489
Bcl2	0.0158125	-0.423022	0.257	0.518	0.0519874
Ncor2	0.015815	0.290201	0.314	0.097	0.0519874
Usp34	0.0159877	-0.173716	0.114	0.267	0.0524611
Pcbp1	0.0159944	0.478328	0.657	0.512	0.0524714
Fxn	0.0160112	-0.233346	0.143	0.265	0.0525029
Uqcrh	0.0160199	0.691264	0.886	0.857	0.0525198
Vamp2	0.0160789	-0.258768	0.2	0.369	0.0526776
Nhp2	0.0160933	0.507487	0.429	0.235	0.0527129
Tle4	0.0161574	-0.291926	0.314	0.457	0.052864
Cdk5r1	0.0162181	0.259168	0.257	0.043	0.0530333
2007-09-01	0.0163349	-0.444007	0.486	0.736	0.0533021
Rbm24	0.0164153	0.202462	0.229	0.049	0.0534881
Dnajc7	0.0166067	0.431946	0.543	0.3	0.053925
Gramd1a	0.0166471	0.399238	0.314	0.093	0.0540323
Xist	0.016702	-2.54358	0.6	0.615	0.0541863
Nsd2	0.0167166	0.296325	0.286	0.093	0.0542097
Bace1	0.0167408	0.287139	0.286	0.097	0.0542583
Pdap1	0.0167524	0.648931	0.543	0.43	0.0542583
Khdrbs1	0.0169787	0.340132	0.486	0.26	0.0547811
Alg5	0.0170632	-0.192663	0.114	0.266	0.0549697
Blvrb	0.0171773	-0.282365	0.114	0.37	0.0551589
Nr2e1	0.0171974	-0.12166	0.143	0.228	0.0551831
Tmem147	0.0172836	-0.359293	0.343	0.519	0.0553384
Actr3	0.0173154	0.319298	0.429	0.246	0.0553384
Actb	0.0174723	4.54257	1	0.994	0.0554942
Szrd1	0.0175938	0.273578	0.343	0.108	0.055515
Gm26735	0.0177428	0.288614	0.229	0.047	0.055515
Aldh6a1	0.0177776	-0.20335	0.171	0.335	0.055515
Cdc26	0.0177856	0.494613	0.514	0.337	0.055515
Shf	0.0178402	0.260042	0.257	0.045	0.055515
Ewsr1	0.0181187	0.576203	0.543	0.393	0.0560182
Ttc14	0.0181654	-0.381215	0.457	0.557	0.0561507
Slc25a17	0.0182489	0.289876	0.4	0.187	0.0563966
Ube2d1	0.0182526	0.273853	0.343	0.151	0.0563966
Snhg6	0.0182583	0.302425	0.371	0.149	0.0564022
Dctn6	0.018284	-0.18159	0.143	0.274	0.0564698
Add3	0.0184656	-0.155643	0.143	0.266	0.0570187
Banf1	0.0188141	0.515661	0.429	0.222	0.058058
Ptrh2	0.0188372	0.21906	0.314	0.107	0.0581155
Slc9a3r1	0.018865	-0.368729	0.143	0.459	0.0581784
Mrpl22	0.0190496	0.341907	0.4	0.22	0.0587228
Cnot6	0.0192215	0.219635	0.343	0.129	0.059228
Chd9	0.0192399	-0.258168	0.2	0.356	0.059272
Bex2	0.0192779	0.566367	0.6	0.483	0.0593642
Gas1	0.0193071	-0.75948	0.457	0.771	0.0594416
Gabra4	0.0193165	-0.149356	0.114	0.226	0.059458
Itgb8	0.0193855	-0.148919	0.086	0.225	0.0596442
Nrcam	0.0193891	-0.253631	0.114	0.311	0.0596442
Ccdc107	0.0193891	-0.2977	0.2	0.404	0.0596442
Tsc22d3	0.0194754	0.660267	0.4	0.21	0.0598843
Zbtb18	0.0195451	0.376165	0.343	0.202	0.0600861
Hes5	0.0196295	2.76484	0.714	0.793	0.0603331
Ppp2r3c	0.0196489	0.292226	0.343	0.139	0.0603799
Nsg2	0.0196635	0.345319	0.257	0.042	0.0604122
Caml	0.0196689	-0.223885	0.2	0.316	0.0604127
Pfdn1	0.0196719	0.490789	0.657	0.389	0.0604127
Fnta	0.0197507	-0.176365	0.229	0.322	0.0606166
Yipf3	0.019792	-0.206712	0.257	0.371	0.0607307
Sars	0.0198254	0.398125	0.514	0.306	0.0608074
Dbn1	0.0198913	0.332008	0.343	0.163	0.0609895
Mrpl52	0.0199766	0.601925	0.8	0.736	0.0612202
Smpd2	0.0201	-0.188151	0.114	0.266	0.0615855
Slbp	0.0201214	0.295426	0.314	0.148	0.0616382
Ssr4	0.0201511	-0.396113	0.429	0.653	0.0617163
Ppp5c	0.0202068	0.253868	0.4	0.19	0.061874
Traf4	0.0202821	0.39705	0.257	0.096	0.0620842
Scp2	0.0202953	-0.556905	0.771	0.885	0.062106
Klf15	0.0203028	-0.133746	0.086	0.203	0.0621158
Lsm14a	0.0204903	0.304174	0.371	0.147	0.0626634
Arf4	0.0205845	0.443807	0.743	0.678	0.0629384
Pdcd7	0.0205979	0.23787	0.314	0.093	0.0629399
Naa15	0.02066	0.269041	0.343	0.157	0.0631165
Pnrc1	0.0207303	0.496038	0.571	0.379	0.0632973
Anxa5	0.0207318	-0.185827	0.143	0.28	0.0632973
Myef2	0.0207321	0.286189	0.514	0.265	0.0632973
Bbip1	0.0208035	-0.252118	0.343	0.464	0.0634823
Copb2	0.0208057	-0.148344	0.143	0.26	0.0634823
Bri3	0.0210132	0.518473	0.657	0.655	0.0641019
Rab14	0.0210868	-0.562255	0.543	0.769	0.0642997
Eif4a3	0.0213039	0.466804	0.486	0.28	0.0649214
Tspan33	0.0214672	-0.137245	0.057	0.204	0.0654055
Cnpy3	0.0215427	-0.216148	0.143	0.292	0.0656081
Emx1	0.021567	-0.308499	0.229	0.383	0.0656686
Lrrc1	0.0215886	-0.138858	0.086	0.22	0.0657071
Mphosph8	0.0217268	-0.171829	0.2	0.286	0.0660865
Chmp1b	0.021758	0.34297	0.286	0.098	0.0661677
Nelfa	0.0219478	0.232183	0.286	0.096	0.0667033
Ctps	0.0219829	0.204649	0.229	0.049	0.0667961
Eif4e	0.022015	0.353806	0.543	0.312	0.0668799
Acyp2	0.0220543	-0.217323	0.143	0.305	0.0669852
Draxin	0.022115	0.206399	0.229	0.038	0.0671558
Arpc5	0.0221222	0.299913	0.371	0.239	0.0671637
Vkorc1	0.0221604	-0.275416	0.286	0.435	0.0672659
Sys1	0.0223398	-0.298463	0.343	0.469	0.0677823
Sfrp1	0.0225072	-0.284277	0.171	0.353	0.0682618
Degs1	0.0225499	-0.334171	0.171	0.45	0.0683772
Syt11	0.0226213	-1.1989	0.771	0.941	0.0685371
Rangrf	0.0228881	0.228521	0.371	0.14	0.0692738
2410002F23Rik	0.0229126	0.253131	0.429	0.204	0.0693337
Uchl3	0.0229923	0.393501	0.429	0.236	0.0695604
Fuca1	0.0230304	-0.188314	0.2	0.308	0.0696614
Mtch2	0.023099	0.334421	0.514	0.316	0.06984
Tprn	0.0231989	0.246344	0.2	0.032	0.0701276
Grsf1	0.0234733	0.150706	0.229	0.069	0.0709424
Tmem246	0.0236077	-0.208411	0.086	0.271	0.0713047
Rps27rt	0.0236249	0.335621	0.429	0.241	0.0713418
Hnrnpa2b1	0.0237581	0.935646	0.943	0.861	0.0717146
Hadhb	0.0237942	-0.300262	0.4	0.528	0.0718088
Scrn1	0.0238574	-0.129234	0.086	0.216	0.0719697
Eif2s1	0.0239131	0.30035	0.429	0.236	0.0721232
Eif4b	0.0240629	0.337395	0.343	0.189	0.0725598
Selenow	0.0242106	1.14833	0.971	0.979	0.0729602
Ivns1abp	0.0242483	0.282902	0.314	0.114	0.0730588
Tmed1	0.0243124	-0.177378	0.2	0.311	0.073237
Alg10b	0.0244208	0.188326	0.2	0.036	0.0735333
Mest	0.0245115	0.28394	0.257	0.075	0.0737911
Nop10	0.0248008	0.59705	0.686	0.617	0.0746161
Ss18	0.0248148	0.347182	0.371	0.139	0.0746429
Emc2	0.0248605	-0.184402	0.257	0.361	0.0747651
Cyp20a1	0.0248825	-0.178828	0.114	0.288	0.0748091
Mfap4	0.0249851	0.481752	0.229	0.061	0.0750647
G3bp1	0.0249857	0.471729	0.486	0.331	0.0750647
Fth1	0.0253209	-1.55093	1	0.999	0.0760405
Nmral1	0.0253761	0.174028	0.229	0.065	0.0761905
Appl1	0.0254181	-0.121222	0.171	0.233	0.0762854
Stub1	0.0254833	-0.344882	0.371	0.573	0.0764656
Snu13	0.0255014	0.646807	0.571	0.596	0.0765043
D10Jhu81e	0.0255504	-0.186402	0.143	0.273	0.0766356
Arpc2	0.0256408	0.396625	0.543	0.391	0.0768908
Dusp1	0.0257751	0.924097	0.486	0.231	0.0772619
Tnfaip1	0.0258217	0.286239	0.371	0.168	0.077386
Smarca2	0.0259599	0.290126	0.514	0.265	0.0777367
Nop9	0.0260244	0.210474	0.229	0.068	0.0779137
Kbtbd11	0.0261682	-0.217185	0.171	0.32	0.0782963
Ctbp1	0.0262805	0.497538	0.514	0.307	0.0786164
Rsrc1	0.0262996	-0.145557	0.114	0.211	0.0786573
Arl1	0.0263324	-0.165779	0.371	0.418	0.0787393
Mospd1	0.0264699	0.234671	0.257	0.065	0.0791182
Rbmx	0.0264909	0.281377	0.486	0.271	0.0791649
Gabarapl2	0.0265786	-0.490751	0.657	0.828	0.0793807
Rtcb	0.0266224	0.288264	0.343	0.204	0.0794931
Rnf187	0.0267531	0.43822	0.6	0.553	0.0798345
Rasa1	0.0268106	0.271529	0.314	0.127	0.0799736
Psmg2	0.0268664	-0.129971	0.143	0.24	0.0801074
Hook3	0.0268833	-0.127809	0.2	0.292	0.0801415
Itgb1bp1	0.0268935	-0.15693	0.114	0.219	0.0801556
Pgam5	0.0270446	0.249244	0.286	0.081	0.0805569
Rala	0.0273309	0.326872	0.4	0.258	0.0813765
Hnrnpd	0.0273995	0.396513	0.429	0.324	0.0815643
Smad2	0.0274812	0.234371	0.286	0.098	0.0817909
Asah1	0.0276516	-0.192138	0.229	0.369	0.0822314
Tekt1	0.027809	0.162817	0.2	0.035	0.0826154
Wdr18	0.0278958	0.299475	0.429	0.242	0.0828229
Limd2	0.0279334	0.219498	0.286	0.103	0.082918
Ppdpf	0.0280526	0.71896	0.743	0.552	0.0831498
Usp39	0.0282255	0.263242	0.257	0.072	0.0835819
Akr1b3	0.0282548	0.321072	0.343	0.183	0.0836519
Snrpc	0.0282933	0.284552	0.571	0.33	0.0837488
Dhrs1	0.0283395	-0.300212	0.229	0.463	0.0838011
Gsr	0.0285381	0.319185	0.343	0.158	0.0842184
Sec61g	0.0285506	0.795026	0.857	0.873	0.0842385
Ssbp1	0.0285607	0.357993	0.6	0.389	0.0842511
Zbtb20	0.028685	1.68605	1	0.979	0.0845329
Echdc2	0.0286981	-0.242995	0.114	0.333	0.0845544
Sox21	0.0287927	0.305487	0.314	0.129	0.0847481
Foxn3	0.0288497	-0.178665	0.114	0.225	0.0848843
Becn1	0.0288506	0.199375	0.286	0.117	0.0848843
Polr1c	0.0289178	0.311611	0.343	0.139	0.0849967
Creb1	0.0290205	0.288889	0.314	0.096	0.0852132
Chp1	0.0293144	0.223872	0.286	0.103	0.0858735
Mex3a	0.0293262	0.351881	0.229	0.041	0.0858779
Lsm5	0.0293289	0.390414	0.457	0.27	0.0858779
Fam114a2	0.0293928	0.21876	0.286	0.129	0.0860306
Wipi1	0.0294348	-0.221535	0.086	0.259	0.0861021
Top1	0.0295433	0.567492	0.571	0.577	0.0862989
Sbk1	0.0296639	0.240357	0.229	0.062	0.0865995
Lmbrd1	0.0297517	-0.225109	0.257	0.414	0.0867694
Bag1	0.0299654	0.435146	0.457	0.314	0.0872365
Dbnl	0.0300082	0.217998	0.4	0.213	0.0873265
Tmem9	0.0300282	-0.160917	0.2	0.325	0.08735
Bzw1	0.0301535	0.566467	0.486	0.355	0.0876447
Elavl1	0.0303342	0.394051	0.486	0.291	0.0879607
Tox3	0.0304663	0.329771	0.486	0.269	0.0880923
Pbx1	0.0305701	0.78129	0.8	0.761	0.0882698
Ezh2	0.0305732	0.177665	0.257	0.091	0.0882698
Eif3m	0.0305849	0.354956	0.514	0.357	0.0882862
Nap1l4	0.0306214	0.299863	0.571	0.329	0.0883493
Cryzl2	0.0306249	-0.110149	0.143	0.24	0.0883493
Zfp637	0.0306625	0.408186	0.457	0.314	0.0884405
Hnrnpdl	0.0307132	0.71766	0.8	0.744	0.0885349
Akr1a1	0.0307275	0.493313	0.629	0.562	0.0885583
Gm6563	0.0307417	0.218785	0.229	0.056	0.0885696
Ash1l	0.0308312	-0.246057	0.143	0.319	0.0887874
Klf7	0.0309804	-0.176065	0.171	0.282	0.0889293
Cbfa2t2	0.0309897	0.173891	0.229	0.046	0.0889293
Cwc15	0.0310541	-0.293401	0.4	0.521	0.0890444
Asph	0.0311508	-0.149356	0.086	0.226	0.0892518
Ddx21	0.0312362	0.278528	0.314	0.128	0.089419
Rnf20	0.0313198	-0.14017	0.143	0.219	0.089419
Ube2d3	0.0313667	0.526559	0.629	0.535	0.089419
Fezf2	0.0313933	-0.486639	0.314	0.579	0.089419
Orc4	0.0314024	0.172991	0.286	0.121	0.089419
Txnl4a	0.0314385	0.355856	0.514	0.292	0.089419
Appl2	0.0317374	-0.333758	0.229	0.454	0.0895098
Apex1	0.0319185	0.428009	0.514	0.301	0.0895098
Gaa	0.0319506	-0.28179	0.143	0.364	0.0895485
Abracl	0.0321919	0.166754	0.2	0.03	0.0900868
Smarcc1	0.0322007	0.21816	0.343	0.167	0.0900945
Nipbl	0.0322225	-0.159143	0.143	0.269	0.0901382
Gdap1	0.0322686	0.185264	0.2	0.035	0.0902287
Taf10	0.0326435	0.384564	0.457	0.322	0.0911941
Myl9	0.0328858	-0.202037	0.171	0.339	0.0918196
Rgs16	0.0329428	0.2972	0.257	0.085	0.0919279
Limch1	0.0329438	-0.255956	0.114	0.304	0.0919279
Lix1	0.0332663	-0.565842	0.4	0.684	0.0927748
Cald1	0.0333288	0.45948	0.543	0.326	0.0929315
Mgat4b	0.0333716	0.177065	0.286	0.145	0.0929979
Higd2a	0.0335261	-0.333096	0.457	0.577	0.0934105
Sap18	0.0336035	-0.243645	0.314	0.433	0.0936085
Celf1	0.0338075	0.269179	0.371	0.176	0.0941408
Rab5a	0.0339247	-0.187302	0.229	0.312	0.0944493
Mier1	0.0339913	-0.216585	0.114	0.29	0.0945988
Trappc4	0.0341886	0.493851	0.6	0.395	0.0951119
Aamp	0.0343419	-0.304474	0.371	0.506	0.0955203
Commd3	0.0345423	0.40275	0.543	0.386	0.0960228
AU019823	0.0345686	0.210311	0.286	0.116	0.0960777
Rhobtb3	0.0346315	0.22256	0.257	0.103	0.0962342
Pam16	0.0347021	-0.221772	0.371	0.444	0.0963757
Mttp	0.0347541	0.270629	0.4	0.189	0.0964935
Rcc2	0.0347577	0.263655	0.257	0.133	0.0964935
Csnk2b	0.0348409	0.276815	0.514	0.361	0.0967062
Mtf2	0.0348787	0.218323	0.286	0.131	0.0967744
Papola	0.0351102	0.274403	0.4	0.235	0.0973801
Foxg1	0.0352916	0.41806	0.514	0.361	0.097809
Psmc6	0.0353951	0.480752	0.514	0.367	0.0980589
Lyrm9	0.0354208	0.208861	0.257	0.091	0.0980743
Ezr	0.0355951	0.458868	0.6	0.602	0.0985385
Pcsk6	0.0356301	-0.135358	0.086	0.211	0.0985981
Pdxp	0.0357783	0.265679	0.371	0.183	0.0989709
Eif3g	0.035855	0.393151	0.486	0.342	0.0991642
Spg21	0.0358838	0.303275	0.371	0.214	0.0992253
Rpf1	0.035906	0.205499	0.286	0.121	0.099268
Prpf40a	0.0360102	0.289414	0.429	0.233	0.0994998
B4gat1	0.0360373	-0.20365	0.257	0.375	0.0995559
Ilf3	0.0360915	0.184202	0.314	0.157	0.0996868
Phb	0.0361215	0.41606	0.486	0.303	0.0997509
Epdr1	0.0361857	-0.240232	0.2	0.34	0.0999094
Vcam1	0.0362895	-0.185827	0.114	0.272	0.100177
Usp1	0.0362976	0.179553	0.257	0.115	0.100181
Prox1	0.036454	0.275441	0.371	0.188	0.10057
Foxo6	0.0364596	0.204649	0.2	0.048	0.10057
Pura	0.0364661	-0.267592	0.343	0.503	0.10057
Cdc42se2	0.0364918	0.370779	0.343	0.182	0.100622
Lima1	0.0365163	0.797613	0.571	0.386	0.10067
Srsf10	0.0365282	0.366742	0.571	0.377	0.100684
4833420G17Rik	0.0365814	0.280202	0.543	0.298	0.100812
Ythdf1	0.036652	0.189614	0.286	0.114	0.100969
Ndufb10	0.0367148	-0.30175	0.714	0.756	0.101123
Ube2i	0.0368801	0.369691	0.486	0.332	0.101502
Thoc7	0.036918	0.310036	0.486	0.392	0.101587
Tomm20	0.0369436	0.375616	0.686	0.664	0.101638
Fahd1	0.0371526	-0.13637	0.086	0.217	0.102175
Txndc9	0.0372124	0.323185	0.514	0.346	0.102279
Ubfd1	0.0372182	0.225922	0.257	0.076	0.102279
Med8	0.0372653	0.237845	0.343	0.165	0.102389
Notch1	0.0374872	0.427572	0.429	0.302	0.10296
Tpm4	0.0379787	0.223735	0.229	0.077	0.104251
Ncoa4	0.0380026	0.355768	0.371	0.177	0.104297
Slc39a1	0.0383049	-0.18189	0.171	0.261	0.105029
Snrpb	0.0383991	0.492688	0.657	0.65	0.105247
Csnk1e	0.0384388	0.287527	0.4	0.221	0.105337
Trappc2l	0.0384693	-0.190964	0.257	0.359	0.1054
Exosc4	0.0385175	0.303412	0.429	0.246	0.105493
Cdkn2c	0.0385686	0.271229	0.286	0.144	0.105594
Xab2	0.0386674	0.172416	0.286	0.096	0.105805
Adk	0.0389323	-0.296738	0.286	0.478	0.10649
Sgta	0.0392942	0.330621	0.514	0.351	0.10746
Igbp1	0.0394112	0.16263	0.343	0.149	0.10776
Pole3	0.0395909	0.318173	0.314	0.139	0.10817
Brd3	0.0398668	0.337395	0.314	0.179	0.108823
Brix1	0.0400596	0.255756	0.371	0.213	0.109268
Efs	0.0402223	0.334633	0.371	0.165	0.109664
Rab28	0.0402272	-0.167592	0.143	0.269	0.109664
Vamp8	0.0402408	-0.14337	0.057	0.201	0.10968
Klhdc2	0.0405784	0.382102	0.371	0.289	0.11058
Pigyl	0.0406196	-0.232221	0.229	0.362	0.110651
Midn	0.0407661	0.272566	0.286	0.081	0.110988
Atp6v0e	0.0410261	-0.516085	0.8	0.886	0.111675
Aqp4	0.0412383	-0.249856	0.114	0.311	0.112211
Ap3s2	0.0412903	0.233496	0.257	0.098	0.112332
Cldn11	0.0416692	0.160767	0.2	0.039	0.113303
Usp22	0.0416706	0.21786	0.343	0.198	0.113303
Las1l	0.0417829	0.293976	0.314	0.133	0.113567
Pafah1b2	0.0418585	0.247444	0.343	0.215	0.11373
Eif4a2	0.0419571	0.659855	0.686	0.597	0.113956
Snrnp35	0.0421866	0.169079	0.2	0.052	0.114517
Cox4i1	0.0423803	0.957255	0.971	0.959	0.114999
Psma6	0.0425514	0.338883	0.571	0.416	0.115442
Mkrn1	0.04257	0.280965	0.343	0.218	0.115471
Trim8	0.0425972	-0.140907	0.086	0.231	0.115523
Chic2	0.0426165	0.450806	0.371	0.181	0.115541
Smu1	0.0426248	0.314623	0.486	0.268	0.115541
Bhlhb9	0.0426496	-0.132433	0.114	0.206	0.115558
Phf5a	0.0427566	0.253681	0.429	0.287	0.115805
Hist1h1c	0.0427781	0.447119	0.371	0.255	0.115842
Igfbp5	0.0428144	0.384089	0.229	0.056	0.115919
Cux1	0.0429171	0.269891	0.371	0.216	0.116133
Txndc12	0.0429801	-0.194138	0.171	0.298	0.116282
Rpl30	0.0432241	1.84062	1	0.983	0.116877
Hilpda	0.0434026	0.193551	0.286	0.104	0.117317
Trmt61a	0.0434293	0.211649	0.2	0.042	0.117351
Mff	0.0434988	-0.3036	0.371	0.52	0.117493
Neurog2	0.0435219	0.660755	0.2	0.068	0.117509
Pla2g16	0.0441712	-0.356505	0.229	0.479	0.119218
Dpy30	0.0441931	0.327884	0.4	0.276	0.119255
Tug1	0.0442696	0.263792	0.314	0.152	0.11944
Zfp36l1	0.044493	0.616523	0.714	0.603	0.120021
Zfp821	0.0446288	0.144144	0.229	0.078	0.120343
Snx2	0.0447669	0.245282	0.286	0.157	0.120626
Cbx1	0.0448341	0.369091	0.543	0.35	0.120763
Thra	0.0450771	-0.292801	0.371	0.465	0.121328
Kdm6b	0.0451379	0.226197	0.286	0.112	0.121447
2010320M18Rik	0.0453923	-0.107799	0.143	0.201	0.122065
Ube2b	0.0454929	0.305937	0.6	0.417	0.12229
Tdg	0.0455683	0.20055	0.257	0.098	0.122471
Stx4a	0.0455908	-0.183777	0.143	0.273	0.122486
Aplp1	0.0457228	-0.16018	0.2	0.279	0.122818
Prpf19	0.0459212	0.257505	0.371	0.202	0.123329
Itih3	0.0459483	-0.487902	0.2	0.5	0.123379
Calm3	0.0459697	0.513373	0.8	0.778	0.123414
Rnmt	0.0461741	0.214823	0.286	0.131	0.123917
5430416N02Rik	0.0461878	0.246182	0.257	0.08	0.123921
Slitrk2	0.0461927	-0.178665	0.114	0.236	0.123921
R3hdm1	0.0462224	0.225984	0.429	0.268	0.123965
1110065P20Rik	0.0462342	-0.177078	0.2	0.293	0.123965
Lap3	0.0463622	-0.260405	0.314	0.432	0.124285
Mpzl1	0.0465539	0.224697	0.4	0.22	0.124754
Gtf2f2	0.0465637	0.166567	0.314	0.141	0.124757
Ppp1cb	0.0466211	0.407587	0.486	0.33	0.124888
Ubtf	0.0468163	0.282302	0.314	0.168	0.125319
Gemin7	0.0468563	0.299775	0.371	0.219	0.125394
Cbr1	0.046921	-0.213736	0.314	0.408	0.125531
U2surp	0.0470721	0.290101	0.486	0.334	0.125866
Bptf	0.0473957	0.335158	0.457	0.294	0.126616
Phlpp1	0.047766	-0.130846	0.114	0.235	0.127499
Nipsnap3b	0.0478283	0.195001	0.257	0.126	0.127621
Amer2	0.0478562	0.325072	0.571	0.34	0.12766
Sacs	0.0479243	0.151881	0.2	0.041	0.127818
Eftud2	0.0479757	0.214823	0.286	0.132	0.127932
Prkcsh	0.0480133	-0.15988	0.229	0.3	0.128009
Gng3	0.0482213	0.212523	0.2	0.037	0.128494
Fundc2	0.0482685	0.321022	0.429	0.296	0.128596
Nsun2	0.0483331	0.231009	0.286	0.119	0.128721
Hsf2	0.0483679	0.188439	0.286	0.127	0.128744
Dhx15	0.0484198	0.271641	0.343	0.214	0.128859
R3hcc1	0.0484287	0.147207	0.229	0.075	0.128859
H2afy2	0.0486869	0.240195	0.286	0.112	0.129522
Cebpz	0.0487039	0.230959	0.457	0.247	0.129544
Psmd2	0.0488479	0.258355	0.371	0.259	0.12988
Trp53i13	0.0488784	-0.140907	0.143	0.252	0.129938
Ucp2	0.0490411	-0.114086	0.143	0.224	0.130337
2210016L21Rik	0.0490466	-0.199	0.314	0.391	0.130337
Mettl1	0.0490805	0.271941	0.343	0.191	0.130404
Rbbp4	0.0491363	0.445044	0.486	0.35	0.130512
Olfm2	0.0494496	0.277978	0.2	0.022	0.131266
Cpsf6	0.0495737	0.194051	0.486	0.28	0.131512
Ap1ar	0.0495857	0.167604	0.286	0.105	0.131512
Chd7	0.049767	0.389514	0.486	0.305	0.131846
Tmem68	0.0498341	0.176215	0.229	0.07	0.131955
Metrn	0.0498352	-0.263742	0.257	0.396	0.131955
Taldo1	0.0498718	0.390701	0.629	0.559	0.132028
Mbtd1	0.0499216	0.289901	0.257	0.114	0.132136
Itgb1	0.0502012	0.308936	0.457	0.262	0.132742
Atg3	0.0502397	-0.131309	0.229	0.293	0.13281
Csde1	0.0503552	0.272491	0.457	0.262	0.133043
Casp2	0.0503885	0.178703	0.2	0.042	0.133083
Rcbtb2	0.0506858	0.227347	0.314	0.172	0.133703
Syn2	0.0509019	0.286652	0.314	0.217	0.134173
Rdh14	0.0510387	-0.0936633	0.171	0.218	0.134461
Vezf1	0.0510846	0.251819	0.343	0.203	0.134535
Rbm38	0.0512273	0.192401	0.2	0.056	0.134765
Bcap29	0.0513673	-0.126772	0.171	0.255	0.13506
Palm	0.0514801	0.196175	0.229	0.101	0.135308
Phf3	0.0515549	-0.175328	0.143	0.294	0.135481
Llph	0.0519575	0.236183	0.429	0.285	0.136392
Zc3h4	0.0520006	0.143132	0.2	0.048	0.136481
Cnot2	0.0520529	0.154618	0.286	0.137	0.136593
Jakmip1	0.0523675	-0.146894	0.114	0.254	0.137232
Negr1	0.0525357	-0.118735	0.114	0.205	0.137639
Gm9493	0.052557	0.134821	0.2	0.058	0.13767
Nfyb	0.0528079	0.226059	0.257	0.1	0.138204
Hspa5	0.0528617	0.708786	0.571	0.485	0.138295
Vps72	0.0532585	0.226309	0.343	0.213	0.139159
Oaz1	0.0536074	0.906762	1	0.977	0.139896
Emc3	0.054009	-0.269891	0.257	0.462	0.140736
Cd151	0.0540156	-0.18219	0.171	0.304	0.140736
Gabarap	0.0540685	-0.47689	0.886	0.939	0.140849
Tardbp	0.0540846	0.270604	0.429	0.242	0.140866
Ppp4c	0.0540993	0.238858	0.343	0.166	0.140879
Trim2	0.0542053	0.542557	0.657	0.562	0.14106
Ak3	0.0542298	-0.147769	0.171	0.266	0.141094
Rbm6	0.0543278	0.126922	0.286	0.133	0.141223
Polr2g	0.0543952	0.288489	0.571	0.356	0.141374
Aatf	0.0546071	0.193113	0.257	0.107	0.14175
Macf1	0.0546783	-0.454131	0.4	0.591	0.141857
Gm17669	0.0546822	0.352543	0.371	0.207	0.141857
Morn2	0.0547715	-0.198238	0.2	0.34	0.141999
Capn10	0.0550013	0.229996	0.229	0.101	0.142519
Bcl7a	0.0552299	0.244407	0.286	0.15	0.142985
E130114P18Rik	0.0552817	0.457418	0.686	0.58	0.143094
Rpn1	0.0553818	-0.198213	0.143	0.278	0.143328
Sf3a3	0.0554906	0.16058	0.371	0.185	0.143534
Snrpd3	0.0555808	0.371504	0.6	0.473	0.143716
Tmx2	0.0557222	-0.261555	0.2	0.413	0.143752
Lrrtm4	0.0559168	0.195901	0.2	0.053	0.144015
Brd2	0.0559855	0.21726	0.343	0.225	0.144058
Pbxip1	0.0560392	-0.15903	0.171	0.319	0.144139
Rfc3	0.0561002	0.198225	0.229	0.078	0.14427
Cep83	0.0561949	0.222397	0.314	0.146	0.144416
Fscn1	0.0562922	0.299225	0.229	0.125	0.144612
Acsf2	0.0563404	-0.149794	0.114	0.223	0.14471
Got2	0.0564702	0.178403	0.229	0.071	0.144907
Eif4h	0.0566115	0.325047	0.486	0.388	0.144907
Hnrnpa0	0.0570955	0.600162	0.457	0.539	0.145139
Txndc15	0.0571641	-0.204599	0.371	0.483	0.145139
Erlec1	0.0573283	-0.131471	0.286	0.33	0.145139
Psmb3	0.057559	0.433083	0.657	0.612	0.145139
Ap3s1	0.0575692	0.282715	0.371	0.227	0.145139
Ogt	0.0575758	-0.386789	0.457	0.58	0.145139
F3	0.0576442	-0.224209	0.143	0.343	0.14516
Snrpn	0.0579011	0.418248	0.486	0.299	0.145657
Brsk2	0.0579242	0.254793	0.2	0.053	0.14569
Btbd17	0.0580265	0.372066	0.371	0.22	0.145922
Atl1	0.0582256	0.165717	0.229	0.081	0.146398
Srsf9	0.0582645	0.263142	0.457	0.315	0.146471
Zfp358	0.0584599	0.146332	0.229	0.075	0.14688
Cep170	0.0585465	0.207687	0.257	0.114	0.147028
Ier3ip1	0.0585676	0.349819	0.571	0.402	0.147056
Supt16	0.0586077	0.274841	0.371	0.231	0.147131
Gng2	0.0587379	0.191476	0.371	0.201	0.147432
Cebpd	0.0587926	-0.231021	0.114	0.231	0.14752
Dkc1	0.0588288	0.176765	0.314	0.161	0.147581
Mapk8	0.0588372	0.150269	0.229	0.064	0.147581
Samd5	0.058958	-0.106949	0.143	0.246	0.147834
Ahcyl1	0.0589915	-0.249819	0.371	0.485	0.147892
Nsa2	0.0591327	0.425172	0.514	0.406	0.148167
Vcpkmt	0.0591414	0.14007	0.2	0.055	0.148167
Maz	0.0592841	0.242495	0.343	0.196	0.148474
Tbcb	0.059374	0.34342	0.543	0.39	0.148673
Tbca	0.0595269	0.270291	0.629	0.535	0.148985
Psmd9	0.0595288	-0.130271	0.171	0.26	0.148985
Psmb2	0.0596198	0.746732	0.914	0.821	0.149161
Zcchc18	0.0597059	-0.275328	0.429	0.49	0.149326
Sox8	0.0602465	0.339533	0.429	0.281	0.15059
Sec13	0.0602524	0.175891	0.314	0.156	0.15059
Ccar2	0.0603529	0.248806	0.257	0.084	0.15079
Ubxn4	0.060537	-0.200775	0.4	0.423	0.151198
Atp5g2	0.0606781	0.706837	1	0.932	0.151473
Sncaip	0.0607909	0.298513	0.229	0.087	0.151729
Etfbkmt	0.0609427	0.175778	0.2	0.074	0.152056
Cops5	0.0609742	-0.192688	0.2	0.311	0.152109
Nradd	0.0610748	0.206212	0.343	0.165	0.152334
Sdf2	0.0610986	-0.275328	0.371	0.518	0.152367
Fam204a	0.0613132	0.287639	0.486	0.3	0.152844
Slc1a4	0.0613212	-0.072391	0.2	0.228	0.152844
Hcfc1r1	0.0613441	-0.350506	0.457	0.645	0.152875
Wac	0.0615892	0.183302	0.343	0.216	0.153422
Phkg1	0.0618179	-0.201875	0.114	0.256	0.153951
Rlbp1	0.0618543	-0.271729	0.143	0.353	0.154016
Papd4	0.061933	0.188164	0.2	0.082	0.154186
Nr3c1	0.0620594	-0.239795	0.171	0.336	0.154426
AI413582	0.0621734	-0.133333	0.114	0.24	0.154646
Umad1	0.0622857	0.164267	0.2	0.051	0.154854
Fam136a	0.0623786	0.347319	0.286	0.164	0.155058
Rtn1	0.0624152	0.479853	0.4	0.383	0.155111
Ube2j2	0.0626083	0.165529	0.314	0.188	0.155524
Haghl	0.0628773	-0.25958	0.371	0.497	0.156086
Lrp4	0.0632649	-0.223447	0.114	0.281	0.156995
Acot1	0.0633533	0.460467	0.514	0.371	0.157161
Gamt	0.0636348	0.52291	0.371	0.304	0.157805
Chordc1	0.063645	0.186089	0.314	0.173	0.157805
Rbm4b	0.0638768	0.424347	0.457	0.3	0.158299
Wdr77	0.0639833	0.142095	0.229	0.096	0.158536
Mapk3	0.0641848	0.25953	0.4	0.246	0.158982
Atp5a1	0.0642516	0.581727	0.914	0.821	0.15912
Ruvbl2	0.0643047	0.255181	0.286	0.191	0.159198
Vps37b	0.0645114	0.217098	0.4	0.257	0.159629
Nckap5	0.0646151	-0.17634	0.143	0.259	0.159832
Dnajb6	0.0647883	0.385202	0.571	0.466	0.160196
Rpl36al	0.0647951	0.384827	0.657	0.612	0.160196
Chmp2a	0.065051	-0.273328	0.514	0.578	0.16072
Anapc15	0.0651445	0.169516	0.2	0.053	0.160924
Gnb2	0.065222	0.514548	0.886	0.793	0.161061
Elp3	0.0655493	0.17884	0.229	0.07	0.161803
Rbm15b	0.0656007	0.167329	0.2	0.055	0.161865
Tcp1	0.0657098	0.310524	0.457	0.294	0.162102
Phlda1	0.0660792	-0.163655	0.086	0.218	0.162958
4930402H24Rik	0.0660948	-0.288814	0.171	0.39	0.162969
Zcrb1	0.0662138	0.357743	0.514	0.318	0.163235
Smim4	0.0663007	-0.195313	0.143	0.316	0.163422
Tmbim4	0.0665432	-0.27864	0.257	0.466	0.163965
Kdelr1	0.0666004	-0.194788	0.314	0.421	0.164078
Mbp	0.0668302	0.297013	0.314	0.124	0.164561
Alkbh1	0.0669575	0.170641	0.286	0.161	0.164792
Tlcd1	0.0670541	-0.154381	0.286	0.345	0.164974
1110059E24Rik	0.0672223	-0.102987	0.114	0.205	0.165305
Rnh1	0.0672539	-0.143607	0.343	0.395	0.165355
Edf1	0.0674015	-0.421735	0.771	0.876	0.165662
Psma5	0.0674682	0.31726	0.571	0.518	0.16579
BC034090	0.0675364	0.14007	0.2	0.053	0.16591
Mrpl30	0.0676325	0.255818	0.514	0.376	0.166118
Tfdp1	0.0676805	0.109724	0.229	0.125	0.166208
Prkag1	0.0677288	-0.103425	0.114	0.201	0.166271
Sf3b4	0.067858	0.208236	0.343	0.199	0.166533
Zfp266	0.0682586	0.325697	0.4	0.265	0.167376
Socs6	0.0684986	0.187727	0.2	0.086	0.167908
Atp5l	0.0686744	0.579103	0.943	0.931	0.168255
Minos1	0.0686906	0.34042	0.571	0.532	0.168266
Fbxo22	0.0687557	0.230846	0.257	0.165	0.168369
Cct2	0.0690776	0.386702	0.457	0.409	0.169073
Selenok	0.0691848	-0.668666	0.914	0.975	0.169307
Hsp90b1	0.0693128	-0.478703	0.486	0.71	0.169535
Fyttd1	0.0695671	0.328346	0.343	0.212	0.1701
Sap30l	0.0698468	-0.158105	0.143	0.245	0.170699
Zfp593	0.0704311	0.174166	0.257	0.099	0.172099
Mterf2	0.0706563	0.118198	0.2	0.073	0.17262
Spata2	0.0709933	0.17709	0.229	0.066	0.173357
Sf3b3	0.0710756	0.206049	0.286	0.201	0.1735
Dnajc8	0.0712037	0.346619	0.629	0.389	0.173726
Mpnd	0.0712455	0.191476	0.314	0.191	0.173799
Emg1	0.0713457	0.380602	0.543	0.357	0.174014
Tubgcp4	0.0713666	0.183652	0.2	0.063	0.174036
Srsf5	0.0714897	-0.402762	0.657	0.82	0.174308
Ipo4	0.0715134	0.139195	0.2	0.053	0.174336
Pet100	0.0716462	0.208024	0.429	0.344	0.174631
Fabp7	0.0723216	-3.44819	0.857	0.984	0.176142
2810004N23Rik	0.0723232	0.236645	0.4	0.229	0.176142
Akirin2	0.0726083	0.305137	0.429	0.289	0.176799
Eif1ax	0.0726274	0.405237	0.486	0.362	0.176817
Abraxas2	0.0726719	0.18174	0.257	0.114	0.176896
Smarca4	0.0727481	0.164679	0.286	0.126	0.177052
Fmn2	0.07286	-0.12371	0.143	0.25	0.177295
Rpl10-ps3	0.0730027	0.203612	0.229	0.089	0.177612
Rnf26	0.0732869	0.137145	0.229	0.077	0.178186
Pbrm1	0.0737111	0.247582	0.343	0.225	0.179143
Cryab	0.07412	-0.197038	0.086	0.226	0.179962
Lsm8	0.0741288	0.218273	0.343	0.252	0.179962
H1fx	0.0741578	0.42186	0.457	0.326	0.179975
Hspa4l	0.0741707	-0.132296	0.086	0.21	0.179976
Ppp3cb	0.0742432	0.200825	0.257	0.147	0.180122
Glg1	0.0743522	-0.117885	0.2	0.265	0.180327
Acads	0.0747392	-0.153893	0.171	0.284	0.181176
Sacm1l	0.0751018	0.189176	0.229	0.11	0.181965
Blcap	0.0752729	0.186364	0.4	0.199	0.182349
Caskin1	0.0753373	-0.103725	0.114	0.212	0.182475
Ift57	0.0753856	-0.226509	0.171	0.323	0.182562
Gm1673	0.0754224	0.289926	0.686	0.61	0.182621
Proser1	0.0755786	0.202575	0.286	0.136	0.182908
Scand1	0.0759862	-0.273003	0.457	0.542	0.183743
Rbm22	0.0762186	0.230684	0.343	0.2	0.184244
Dmac1	0.0766864	0.27689	0.343	0.217	0.185283
Ndufa8	0.0767554	-0.276203	0.4	0.524	0.185419
Pfn2	0.0767856	0.329484	0.657	0.517	0.185462
Npm3	0.0769767	0.32066	0.257	0.111	0.185893
Pnkp	0.0770589	0.15798	0.229	0.108	0.185999
Sf3b1	0.077106	0.322647	0.6	0.503	0.186082
Ndufv3	0.0772546	-0.273628	0.543	0.59	0.18641
Nufip1	0.0774381	0.11951	0.2	0.074	0.186792
Map1b	0.0775051	0.582815	0.429	0.287	0.186923
Lgalsl	0.0780259	-0.112173	0.143	0.214	0.188055
Gsk3a	0.0780885	0.156668	0.257	0.115	0.188175
Nsg1	0.0782717	0.35818	0.429	0.302	0.188554
Zc3h15	0.0783005	0.287039	0.4	0.329	0.188593
Tuba1b	0.0784498	0.396588	0.657	0.701	0.18889
Ube2v2	0.078601	0.268779	0.514	0.399	0.189223
Rfxank	0.0788924	0.134658	0.229	0.108	0.189862
Rrp7a	0.0790023	0.132883	0.314	0.179	0.190096
Timm17a	0.0791607	0.287202	0.457	0.303	0.190445
Dclk1	0.0793715	-0.847144	0.657	0.882	0.190921
Slc25a4	0.0795287	-0.614336	1	0.979	0.191237
Thap2	0.0795894	0.301225	0.343	0.227	0.19132
Ube4b	0.0796093	0.136708	0.2	0.079	0.191336
Katna1	0.0797244	0.140207	0.229	0.075	0.191582
Jun	0.0801723	4.46968	0.829	0.829	0.192532
Asf1a	0.0804587	0.214911	0.371	0.274	0.193125
Akirin1	0.0805372	0.157355	0.286	0.213	0.193281
Pxmp2	0.0809269	-0.153918	0.2	0.325	0.194029
Ptcd3	0.0809283	0.125334	0.229	0.092	0.194029
Dctn5	0.0809827	0.117023	0.229	0.098	0.194096
B2m	0.0812922	-0.236045	0.257	0.372	0.194774
Hmgn3	0.0813825	-0.435771	0.629	0.776	0.194959
Klhdc3	0.0814234	0.197925	0.229	0.094	0.195025
Ctcf	0.0814721	0.334608	0.343	0.234	0.19511
Clk3	0.0816491	0.157105	0.229	0.111	0.195497
Katnal1	0.0818235	0.154643	0.2	0.067	0.195855
Psma4	0.0818745	0.318548	0.571	0.55	0.195946
Akt1s1	0.0818906	0.231396	0.429	0.24	0.195952
H2afx	0.082029	0.226472	0.314	0.159	0.196159
Nfu1	0.0821126	-0.125022	0.171	0.263	0.196291
Cd82	0.0821628	-0.112911	0.086	0.219	0.196347
Gtpbp4	0.0823282	0.22336	0.4	0.255	0.196678
Pold2	0.082396	0.191939	0.257	0.126	0.196808
Rpn2	0.0825995	-0.143907	0.343	0.392	0.19723
Shisa2	0.0826235	0.224309	0.229	0.1	0.197255
Dstn	0.0827135	0.424534	0.771	0.72	0.197438
Eif2b5	0.0827395	0.155356	0.257	0.119	0.197468
Cox14	0.0828142	0.2986	0.771	0.7	0.197582
Strbp	0.0829661	0.1976	0.314	0.187	0.197902
Calcoco1	0.0829868	0.164542	0.229	0.103	0.197902
Ring1	0.0830134	-0.167917	0.2	0.301	0.197902
Pds5a	0.0830152	0.197925	0.229	0.098	0.197902
Zwint	0.0830294	-0.184127	0.314	0.379	0.197902
Cnpy4	0.0832222	0.226497	0.229	0.101	0.1982
Mcrs1	0.0833164	0.171929	0.371	0.227	0.19834
Gm10076	0.0833216	0.226859	0.4	0.266	0.19834
Sugp1	0.083426	0.138895	0.2	0.074	0.198492
Tiparp	0.0835594	-0.165229	0.343	0.44	0.198777
Rrm1	0.0837707	0.136708	0.2	0.082	0.199215
Znhit3	0.0839082	-0.121797	0.114	0.218	0.19951
Shisa4	0.0840439	-0.250806	0.371	0.449	0.199768
Cox7a2	0.0841652	0.534708	0.886	0.856	0.199959
Trmt10b	0.0841968	0.150706	0.2	0.069	0.199962
Tpcn1	0.0842033	-0.17754	0.2	0.325	0.199962
Carnmt1	0.0843598	0.1982	0.257	0.144	0.200259
Mapt	0.0844125	-0.259718	0.343	0.476	0.200352
Rab11a	0.0845191	0.321622	0.314	0.243	0.200572
Cep57	0.084574	0.165554	0.257	0.129	0.20067
Dhx9	0.0847057	0.228659	0.286	0.167	0.20095
Sptbn1	0.0847517	-0.119173	0.114	0.203	0.201027
Skp1a	0.0848468	0.26023	0.629	0.523	0.201155
Sdha	0.0849214	-0.14202	0.314	0.415	0.201299
Acvr2b	0.0850125	0.199975	0.2	0.075	0.201482
Myl6	0.085036	-0.431171	0.714	0.841	0.201505
Gnas	0.0853874	-0.588001	0.971	0.98	0.202175
Ilkap	0.0855549	0.158943	0.371	0.252	0.202445
Rbbp7	0.0855571	-0.188914	0.229	0.329	0.202445
Sae1	0.0859244	0.254581	0.314	0.222	0.203226
Rsf1	0.0859286	0.214061	0.343	0.214	0.203226
Zbtb12	0.0860031	0.142832	0.2	0.08	0.20337
Prdx4	0.0860407	0.353156	0.514	0.432	0.203426
Chpt1	0.0868529	-0.214611	0.2	0.401	0.205147
Ypel3	0.0869229	0.412148	0.743	0.698	0.20527
Inpp5f	0.0870107	0.172691	0.314	0.145	0.205421
Usf1	0.0876323	0.182727	0.314	0.202	0.206755
Stat2	0.0878001	0.275466	0.257	0.121	0.207051
5031425E22Rik	0.0878967	-0.122972	0.171	0.226	0.207246
Mrps24	0.0880089	0.367267	0.571	0.479	0.207477
Ntm	0.088175	-0.677928	0.286	0.706	0.207802
Fam117b	0.0884715	0.182777	0.2	0.065	0.208433
Nav1	0.0885251	0.156093	0.229	0.081	0.208493
Serp1	0.0889951	0.225872	0.314	0.205	0.209532
Serpinb6a	0.0890308	-0.186402	0.143	0.279	0.209583
Cct3	0.0892245	0.207299	0.629	0.566	0.209978
Aak1	0.0892273	0.137583	0.2	0.08	0.209978
Lamp2	0.0897962	-0.235846	0.429	0.516	0.211215
Arid1b	0.0903279	0.161342	0.229	0.081	0.212295
Cnpy2	0.0904808	0.357355	0.743	0.706	0.21262
Nnat	0.0905633	1.40202	1	0.876	0.21278
Dhx36	0.0906158	-0.194051	0.314	0.396	0.212835
Mrpl37	0.090762	0.175478	0.229	0.091	0.213111
Btg1	0.0908113	0.87839	0.771	0.813	0.21317
Nwd1	0.0908166	-0.146019	0.114	0.252	0.21317
Lsg1	0.0910725	0.160305	0.286	0.133	0.213691
Aptx	0.0911314	0.11921	0.229	0.098	0.213772
Pum2	0.0912469	0.209411	0.314	0.175	0.214009
Jak1	0.0913148	-0.143532	0.114	0.243	0.2141
Mapk1ip1l	0.0914947	0.125034	0.229	0.113	0.214453
Lrrc51	0.0918296	-0.101237	0.086	0.202	0.214997
Rprd1b	0.0918705	0.1988	0.229	0.101	0.215045
Elf2	0.0918865	0.274291	0.286	0.154	0.215045
Tma7	0.0920302	0.314211	0.743	0.699	0.215261
Tsc22d1	0.0922105	0.591414	0.571	0.532	0.215614
Mycn	0.0923535	0.367417	0.343	0.166	0.215879
Ncor1	0.0926512	0.220685	0.514	0.367	0.216472
Pwp1	0.0927394	0.121397	0.2	0.097	0.216643
Smpd1	0.0929856	-0.138008	0.171	0.276	0.217184
Arap2	0.0930602	-0.261255	0.229	0.39	0.217289
Arid2	0.093369	0.196313	0.257	0.121	0.217836
Pa2g4	0.0937691	0.209774	0.543	0.326	0.218631
Ech1	0.0938363	-0.222035	0.514	0.588	0.218718
Mob2	0.0944533	0.169054	0.257	0.124	0.219876
Nop58	0.0946503	0.22136	0.286	0.182	0.220265
Srsf11	0.0947125	0.312311	0.543	0.478	0.220352
Dag1	0.0947545	-0.167317	0.143	0.285	0.220366
Sema6a	0.0948857	0.183927	0.229	0.108	0.220602
Glt8d1	0.0950151	-0.118323	0.143	0.261	0.220775
Gm42067	0.0950202	-0.130409	0.114	0.229	0.220775
Tmem60	0.0952449	-0.189901	0.143	0.283	0.221227
Zfx	0.0954677	0.132333	0.229	0.087	0.221603
Eloc	0.0955886	0.383015	0.6	0.49	0.221815
Gadd45gip1	0.0956178	0.24387	0.514	0.36	0.221847
Cltb	0.09565	-0.166742	0.171	0.311	0.221887
Ywhaz	0.0957602	0.213248	0.514	0.37	0.222107
Etv1	0.0958131	0.206812	0.257	0.111	0.222125
Ptdss1	0.095923	0.24137	0.2	0.083	0.222309
B9d1	0.0962638	-0.163655	0.143	0.254	0.222958
Ggh	0.0963557	-0.247119	0.286	0.416	0.223135
Zhx2	0.0965417	0.229559	0.229	0.098	0.223416
Oard1	0.0965563	-0.153893	0.171	0.269	0.223416
Hmgcs1	0.0965682	0.693988	0.4	0.368	0.223416
Anp32e	0.09664	0.365617	0.4	0.307	0.223539
Dcun1d5	0.0969826	0.279903	0.429	0.313	0.224127
Rtl8a	0.0970627	-0.205099	0.2	0.335	0.224277
Pcx	0.0971575	-0.168191	0.171	0.297	0.22446
Htatsf1	0.0972938	0.172116	0.229	0.119	0.224669
Dpysl2	0.09735	0.392726	0.657	0.509	0.224718
Ipo7	0.0975561	0.138158	0.229	0.105	0.22492
Abcb9	0.0977399	0.19815	0.371	0.264	0.225301
Tmem101	0.0981678	-0.09965	0.171	0.245	0.226189
Ciao1	0.0983964	0.16148	0.229	0.108	0.226502
Arl8a	0.0984515	-0.256793	0.4	0.47	0.226557
Maf1	0.0987679	0.217698	0.371	0.213	0.227167
Atp6ap2	0.0989486	-0.183852	0.257	0.415	0.22738
Cenpb	0.098975	0.229396	0.229	0.146	0.227405
Nfyc	0.0990103	0.178103	0.229	0.091	0.227428
Brwd1	0.0991781	0.187702	0.286	0.15	0.227729
Fbxo21	0.0992104	0.192238	0.2	0.105	0.227732
Snrnp25	0.0993832	0.138595	0.229	0.103	0.228057
Ndufb9	0.0994297	-0.298888	0.914	0.896	0.228093
Ttc1	0.0995204	0.105762	0.286	0.191	0.228265
Zfp239	0.0995415	0.124322	0.2	0.063	0.228277
Tmco1	0.0997726	-0.514711	0.429	0.74	0.228629
Ccdc112	0.0998819	0.125197	0.2	0.068	0.228843
Fbxw7	0.0999462	0.143107	0.2	0.122	0.228919
Rcn3	0.100019	0.302975	0.343	0.233	0.229049
Dnajc9	0.1004	0.210261	0.371	0.24	0.22978
Per3	0.101229	-0.261255	0.2	0.367	0.231208
Frmd4a	0.101914	0.143707	0.2	0.069	0.23241
Ssbp3	0.102119	0.265379	0.286	0.199	0.232769
Ppt1	0.102425	-0.194651	0.229	0.414	0.233357
Nras	0.102477	0.184339	0.343	0.167	0.233403
Supt3	0.102478	0.183352	0.229	0.093	0.233403
Ptbp2	0.102773	0.248456	0.314	0.234	0.233634
Mir9-3hg	0.102862	0.210974	0.4	0.265	0.233751
Ephb1	0.102885	-0.122722	0.2	0.305	0.233751
Tsg101	0.103269	0.214036	0.4	0.274	0.234297
Zfp830	0.103403	0.10245	0.2	0.087	0.234525
Lrrc8a	0.103445	-0.123135	0.143	0.248	0.234525
Strap	0.103449	0.231784	0.486	0.341	0.234525
Gorasp2	0.103901	0.134658	0.257	0.106	0.235402
Bdh1	0.103917	-0.151406	0.143	0.252	0.235402
Ppp1r10	0.104036	0.234046	0.314	0.185	0.235563
Dgkz	0.104146	0.124759	0.2	0.067	0.235739
Pop5	0.104397	-0.133333	0.2	0.265	0.235942
Sar1a	0.104593	0.156918	0.314	0.216	0.236241
Med6	0.104755	0.238145	0.257	0.144	0.236536
Atp6ap1	0.104777	-0.104074	0.286	0.332	0.236536
Manbal	0.104788	-0.134971	0.286	0.33	0.236536
Mrto4	0.105003	0.244957	0.343	0.241	0.236809
Fasn	0.105577	0.175753	0.257	0.142	0.237502
Lias	0.106164	-0.0831646	0.171	0.214	0.237591
Atp6v1e1	0.106454	-0.222185	0.314	0.388	0.238061
Ift74	0.10662	0.226172	0.343	0.193	0.238395
Cmtm6	0.106705	0.184802	0.257	0.113	0.238497
Lrrn1	0.106715	0.185677	0.229	0.105	0.238497
Ctnnd2	0.106947	-0.226972	0.2	0.353	0.238907
Efr3a	0.107163	0.15623	0.257	0.108	0.239247
Timp3	0.107163	-0.31831	0.143	0.458	0.239247
Mta2	0.107164	0.154343	0.229	0.086	0.239247
Zkscan1	0.107394	0.149231	0.2	0.122	0.239686
Creg1	0.10779	-0.111324	0.171	0.262	0.240415
Slc31a1	0.107802	0.183052	0.229	0.112	0.240415
Ppp2r1a	0.10854	0.222947	0.257	0.234	0.241876
Zc2hc1a	0.109057	0.150106	0.257	0.115	0.242873
Grk2	0.10907	0.121697	0.2	0.069	0.242873
Ppan	0.109203	0.17794	0.257	0.141	0.243132
Itpa	0.109231	0.155931	0.257	0.132	0.243159
Ccdc124	0.109799	0.200312	0.457	0.311	0.244311
Fkbp2	0.109923	-0.261467	0.4	0.496	0.244526
Mrpl34	0.110192	0.310474	0.571	0.392	0.245073
Pdlim4	0.110471	-0.351381	0.486	0.646	0.245569
Bud23	0.110498	0.201537	0.314	0.191	0.245569
Gcsh	0.110538	-0.153581	0.457	0.471	0.245607
Mitd1	0.110549	0.207987	0.2	0.093	0.245607
Fam98b	0.11063	0.155468	0.343	0.209	0.245712
Npc2	0.110685	0.394901	0.829	0.751	0.245796
Ncl	0.110741	0.27779	0.686	0.668	0.245883
Dusp18	0.110885	0.142232	0.257	0.116	0.246167
Tsfm	0.110939	0.185952	0.257	0.157	0.246249
Tob1	0.111251	0.34342	0.429	0.37	0.246767
Tomm70a	0.111671	0.154181	0.257	0.136	0.247612
Rbx1	0.111787	0.408136	0.857	0.806	0.247803
Nol11	0.111791	0.207249	0.229	0.122	0.247803
Cnot8	0.111893	0.157105	0.257	0.107	0.24799
Exoc5	0.111941	0.224884	0.257	0.127	0.248051
Myl12a	0.112159	0.273966	0.314	0.234	0.248469
Ick	0.112436	0.140645	0.2	0.077	0.248899
Psmg3	0.112514	0.168316	0.257	0.148	0.248953
Arid4a	0.112696	-0.0909011	0.171	0.223	0.249282
Pdcd10	0.112793	-0.157768	0.343	0.432	0.249421
Tusc3	0.112839	-0.360467	0.257	0.524	0.249485
Ddx39b	0.112938	0.247494	0.686	0.637	0.249627
Slc38a1	0.112962	-0.196538	0.343	0.372	0.249627
Serf1	0.112968	0.248244	0.486	0.35	0.249627
Fam172a	0.113054	-0.115148	0.257	0.32	0.249734
Mtx2	0.113303	0.175016	0.286	0.166	0.250209
Ruvbl1	0.113342	0.146719	0.314	0.209	0.250257
Fam171a2	0.11338	0.200112	0.229	0.1	0.250304
Smad4	0.113576	0.199788	0.286	0.192	0.250699
Bag4	0.114328	0.123585	0.2	0.091	0.252093
Mxra7	0.114925	0.168616	0.257	0.117	0.253295
Tmem258	0.115222	0.298838	0.686	0.582	0.253835
Lsm3	0.115776	-0.117585	0.171	0.246	0.254825
Fis1	0.115794	0.189939	0.714	0.582	0.254826
Id2	0.115848	-0.335671	0.229	0.4	0.254908
Celf2	0.116347	0.23682	0.543	0.416	0.255775
Pfas	0.11641	0.118335	0.2	0.086	0.255875
mt-Nd4	0.116842	-2.41589	1	1	0.256747
Ttc8	0.117776	-0.127484	0.114	0.213	0.258529
Zfp787	0.117812	0.156668	0.2	0.107	0.258568
Ncstn	0.118079	0.144582	0.2	0.066	0.259015
Ddx6	0.118086	0.275416	0.343	0.261	0.259015
Nxt2	0.118144	-0.137545	0.143	0.216	0.259103
Gmcl1	0.118419	0.151719	0.229	0.091	0.259513
Rpgrip1	0.118552	0.2023	0.2	0.092	0.259766
Mtss1	0.118609	0.175591	0.314	0.171	0.259806
Rabggtb	0.118624	0.190439	0.4	0.235	0.259806
Ppp1r15a	0.118893	0.248919	0.286	0.14	0.260356
Med10	0.119012	0.219698	0.429	0.318	0.260515
Ndufa9	0.119018	0.206324	0.371	0.244	0.260515
2700081O15Rik	0.119569	0.198663	0.2	0.076	0.261485
Rpa3	0.119759	0.16058	0.257	0.174	0.261784
Gid4	0.119801	0.144282	0.229	0.098	0.261838
Med25	0.119881	0.312711	0.4	0.301	0.261973
Dram2	0.11993	0.202575	0.257	0.131	0.262037
Ctr9	0.119946	0.142532	0.229	0.097	0.262037
Cdk5rap3	0.119971	-0.134783	0.114	0.243	0.262053
Cbx3	0.120011	0.695501	0.971	0.834	0.262101
Fmc1	0.120622	-0.305287	0.371	0.627	0.263121
Zic2	0.12073	-0.106374	0.229	0.277	0.263317
Dnaja1	0.120896	0.256905	0.743	0.72	0.263601
Tubb4a	0.121188	0.180727	0.2	0.072	0.264042
Pno1	0.121559	0.108711	0.229	0.107	0.264615
Ube2r2	0.12164	0.204987	0.4	0.301	0.264752
Rufy3	0.122165	0.22191	0.371	0.26	0.265579
Col9a3	0.122524	-0.161567	0.286	0.409	0.2662
Apool	0.122996	0.117323	0.2	0.073	0.267147
Polr2h	0.123046	0.164217	0.286	0.19	0.267217
Dcaf11	0.12332	0.214361	0.314	0.199	0.267693
Csk	0.123478	0.164979	0.2	0.102	0.267995
Ddx39	0.12355	0.128971	0.2	0.108	0.268113
Ddx18	0.123937	0.227734	0.457	0.281	0.268872
Anapc13	0.124463	0.286889	0.6	0.559	0.269894
Glrx3	0.124584	0.248056	0.457	0.434	0.270117
Rps21	0.125002	1.35117	1	0.996	0.270816
Rnaset2a	0.125218	-0.102437	0.2	0.278	0.271176
Vps35	0.125239	-0.169204	0.171	0.284	0.271176
Psmb1	0.125267	0.284139	0.714	0.759	0.271196
Kmt2e	0.126323	0.234246	0.543	0.363	0.273224
Max	0.126334	0.168729	0.343	0.203	0.273224
Slc25a51	0.126914	0.143845	0.229	0.095	0.274276
Sdhaf4	0.127311	0.215048	0.4	0.301	0.275094
Hspb11	0.127333	0.173266	0.286	0.165	0.2751
Nasp	0.127396	0.164379	0.286	0.139	0.275166
Ddx10	0.127401	0.129271	0.2	0.091	0.275166
Dusp11	0.127606	-0.11906	0.2	0.291	0.275487
Map2k7	0.127824	0.173728	0.229	0.094	0.275836
Nsmce3	0.127879	0.152131	0.314	0.159	0.275914
Abhd2	0.128283	0.175316	0.257	0.123	0.276552
Romo1	0.128288	0.23687	0.8	0.782	0.276552
Asna1	0.128546	0.138708	0.286	0.195	0.277043
Arl2	0.128553	-0.126359	0.257	0.296	0.277043
Fez1	0.128578	-0.504349	0.686	0.9	0.277044
Arl4c	0.128665	0.204249	0.429	0.299	0.277044
Dalrd3	0.129811	-0.13672	0.2	0.318	0.279343
Tomm7	0.129966	0.374791	0.971	0.874	0.279635
Dcun1d1	0.130187	0.148356	0.257	0.118	0.279904
Psmd10	0.130254	0.115548	0.286	0.15	0.280008
Ccdc32	0.13056	-0.0951131	0.143	0.202	0.280625
Dtymk	0.130615	0.2962	0.4	0.379	0.280703
Pum1	0.130664	0.158505	0.343	0.255	0.280766
Aif1l	0.130967	0.135946	0.286	0.16	0.281252
Rnps1	0.131038	0.124409	0.371	0.215	0.281364
Mageh1	0.131265	-0.365929	0.343	0.598	0.281709
Rhob	0.131276	0.772016	0.571	0.647	0.281709
Cdc37l1	0.131569	0.238345	0.429	0.336	0.282214
Mrpl9	0.131714	0.219148	0.343	0.262	0.282483
Akt1	0.131839	0.18114	0.286	0.164	0.282669
Fam193a	0.131864	0.151419	0.257	0.113	0.282682
Sf3b5	0.131983	-0.153993	0.429	0.439	0.282797
Csnk1a1	0.132006	0.292876	0.514	0.564	0.282797
Rev3l	0.132015	0.152731	0.257	0.112	0.282797
Eml5	0.132116	0.125909	0.257	0.112	0.28289
Cetn2	0.13236	0.229896	0.4	0.32	0.283248
Zfp148	0.132586	0.126184	0.257	0.164	0.283598
Azi2	0.132601	0.119923	0.257	0.138	0.283598
Dync2li1	0.132696	0.188826	0.371	0.269	0.28376
Stip1	0.132849	0.201675	0.286	0.209	0.284045
Zeb2	0.132904	0.171416	0.4	0.356	0.284122
Raly	0.133299	0.19755	0.429	0.297	0.284763
Scamp5	0.133301	0.11746	0.2	0.093	0.284763
Decr1	0.134133	-0.0862267	0.143	0.216	0.286348
Arpc4	0.13416	0.221747	0.429	0.302	0.286348
Rab5b	0.134217	0.178378	0.229	0.128	0.286428
Acbd6	0.134545	0.172066	0.343	0.259	0.28696
BC005537	0.135044	0.194101	0.286	0.18	0.287983
Gtf3a	0.13518	0.110299	0.229	0.148	0.28823
Lin7c	0.135456	-0.120647	0.114	0.247	0.288692
Orai1	0.135568	-0.0891514	0.143	0.23	0.288876
Hspa4	0.136009	0.174416	0.343	0.202	0.289576
Tcaf1	0.136261	0.168291	0.286	0.213	0.290071
Rtraf	0.136407	0.178615	0.543	0.535	0.29034
Eif2b1	0.136581	0.176053	0.257	0.123	0.290668
Map2k5	0.137052	0.114398	0.2	0.099	0.291544
Phf6	0.137288	0.140782	0.2	0.103	0.291961
Ubxn2b	0.137308	0.104337	0.2	0.102	0.291961
Gigyf2	0.137342	0.180265	0.286	0.159	0.291992
Fam234a	0.137595	0.136245	0.286	0.146	0.292487
Cnbp	0.137864	0.515223	0.943	0.894	0.292932
Mcm7	0.13855	0.214523	0.257	0.144	0.294275
Smco4	0.138557	0.185102	0.2	0.086	0.294275
Nbdy	0.1393	0.156368	0.229	0.133	0.295557
Xrcc6	0.139311	0.118773	0.2	0.095	0.295557
Btrc	0.139461	0.167167	0.2	0.103	0.29581
Fam220a	0.139799	0.184614	0.314	0.217	0.29644
Mdh2	0.13998	0.304637	0.686	0.634	0.296697
Oxr1	0.140424	0.132883	0.286	0.171	0.297546
Pcif1	0.140651	0.213186	0.343	0.215	0.297946
Evl	0.140925	0.164817	0.286	0.146	0.298483
Gnpda1	0.140979	0.14297	0.2	0.099	0.298555
Ppp2r3d	0.141203	0.172253	0.286	0.14	0.298917
Dtd2	0.141211	-0.0964254	0.114	0.2	0.298917
Tmem167	0.141599	0.276103	0.457	0.335	0.299608
Pdhb	0.142482	0.159518	0.4	0.27	0.301192
Acly	0.14251	0.139608	0.229	0.119	0.301192
Thoc2	0.142839	0.235471	0.343	0.252	0.30171
Zdhhc20	0.143241	0.144832	0.286	0.165	0.302452
Arf1	0.14327	0.245819	0.543	0.514	0.302452
Usp5	0.143273	0.171816	0.257	0.143	0.302452
Pisd	0.143858	-0.167342	0.257	0.338	0.303555
Ufl1	0.143936	-0.072091	0.143	0.218	0.303632
Syne2	0.144216	0.120522	0.2	0.089	0.304092
Tubgcp2	0.144298	0.154343	0.2	0.094	0.304148
Slc24a5	0.144491	0.187789	0.371	0.269	0.304454
Wbp2	0.145053	-0.189864	0.343	0.45	0.305374
Ino80e	0.145069	0.198338	0.286	0.169	0.305374
Ndufa11	0.145113	-0.274528	0.514	0.647	0.305412
Rrs1	0.145351	0.190739	0.286	0.21	0.305737
Txnl1	0.145582	-0.171191	0.4	0.45	0.306118
Rae1	0.145815	0.144394	0.286	0.192	0.306493
Gtf2a2	0.145952	0.224047	0.486	0.359	0.306671
Zfp326	0.14632	0.127609	0.371	0.231	0.307379
Riok2	0.146546	0.133208	0.2	0.087	0.307693
Rrnad1	0.147058	0.126347	0.229	0.108	0.308531
Sp3os	0.147169	-0.10315	0.171	0.235	0.30872
Acadsb	0.147627	-0.0955756	0.2	0.258	0.30946
Sox2	0.147651	-0.627759	0.829	0.909	0.309466
Mrpl15	0.147775	0.125259	0.429	0.287	0.309609
Klhl5	0.147907	-0.154931	0.2	0.308	0.309692
Coro1b	0.148072	0.129109	0.229	0.129	0.309993
Dctn4	0.148934	0.167804	0.429	0.308	0.311516
Rap2b	0.149153	0.150544	0.229	0.115	0.311856
Psap	0.149286	-0.801925	0.714	0.932	0.312016
Myo6	0.149403	-0.138608	0.229	0.304	0.312156
Junb	0.149702	0.46188	0.371	0.221	0.312736
Reep3	0.149746	-0.15698	0.229	0.317	0.312784
Epn1	0.149947	0.162192	0.257	0.149	0.313114
Prelid1	0.150223	0.156618	0.371	0.238	0.313481
Siva1	0.150536	0.13767	0.314	0.228	0.313985
Ubap2l	0.150919	0.244494	0.371	0.29	0.314741
3110062M04Rik	0.151073	0.123722	0.229	0.112	0.314942
Dnajc15	0.151245	0.220197	0.6	0.447	0.315196
Luc7l	0.151837	0.149481	0.314	0.216	0.316115
Prr13	0.15189	-0.142245	0.171	0.297	0.316135
Spcs3	0.152278	0.13917	0.257	0.121	0.316899
Dnajc10	0.152469	0.17764	0.286	0.163	0.317161
Cops4	0.15277	0.178878	0.4	0.338	0.317741
Hspb8	0.152861	-0.0951381	0.171	0.238	0.317842
Ube2g2	0.153417	0.163667	0.2	0.102	0.318634
Zfp292	0.153655	0.176465	0.314	0.177	0.318953
Tpm3	0.153657	0.237195	0.343	0.305	0.318953
Dap	0.154024	0.15768	0.257	0.132	0.319671
Tfdp2	0.154278	0.165529	0.286	0.195	0.320107
R3hdm2	0.154423	0.150794	0.314	0.223	0.320315
AY036118	0.154563	-0.281102	0.257	0.323	0.320515
Slc25a5	0.154686	0.415186	0.771	0.736	0.320726
Sugt1	0.154893	0.275828	0.371	0.308	0.321109
G3bp2	0.155169	0.148719	0.343	0.294	0.321636
Smarcad1	0.155265	0.160005	0.286	0.154	0.321745
Stk38	0.155521	0.215973	0.286	0.175	0.32223
Rab21	0.155754	-0.16018	0.229	0.313	0.32253
Tm9sf3	0.15653	-0.149594	0.343	0.396	0.323953
Hint1	0.156607	-0.431559	0.971	0.949	0.32404
Uqcrc1	0.156945	0.363217	0.543	0.417	0.324584
9530068E07Rik	0.157224	0.190876	0.314	0.228	0.325114
Ppib	0.157281	0.513561	0.914	0.922	0.325187
Chmp2b	0.15775	-0.113948	0.2	0.269	0.326064
Aprt	0.157869	0.253056	0.429	0.359	0.326172
Arid4b	0.158242	-0.104899	0.143	0.241	0.326804
Ndufaf8	0.158347	-0.16078	0.257	0.342	0.326928
Dclk2	0.15856	0.106962	0.229	0.102	0.327322
Nudt3	0.158764	0.275116	0.4	0.267	0.327652
Psma3	0.158907	0.186339	0.743	0.735	0.327778
Slc30a5	0.158958	0.104912	0.229	0.124	0.327822
Snrpb2	0.159123	0.135346	0.343	0.205	0.328069
Fkbp9	0.159176	-0.079965	0.143	0.227	0.328133
Mpp6	0.15932	-0.10085	0.229	0.3	0.32829
Dnajb14	0.159349	-0.156793	0.086	0.237	0.328304
Med1	0.159528	0.111474	0.257	0.125	0.328627
Ktn1	0.159777	-0.321497	0.514	0.651	0.329048
Pcyt2	0.160155	-0.128384	0.143	0.255	0.329726
1110008P14Rik	0.160174	-0.16073	0.086	0.234	0.329726
Zfp444	0.16024	0.0779528	0.2	0.108	0.329816
Mrps5	0.160337	0.196375	0.371	0.311	0.329968
Golgb1	0.160446	-0.126197	0.2	0.26	0.330146
Taf11	0.160787	0.0946882	0.286	0.186	0.330667
Tob2	0.160802	0.240607	0.286	0.16	0.330667
Cand1	0.16133	0.132471	0.229	0.107	0.331547
Esd	0.161691	0.212673	0.429	0.374	0.332197
Dynll2	0.161719	0.152106	0.314	0.213	0.332208
Tmem132b	0.162104	-0.174228	0.229	0.392	0.332811
Rrp1	0.162263	0.228534	0.6	0.405	0.333091
Vps11	0.16249	0.155656	0.2	0.087	0.333418
2510009E07Rik	0.162583	0.140045	0.229	0.126	0.333475
Pou2f1	0.162586	0.156343	0.314	0.19	0.333475
Borcs7	0.162652	0.166404	0.314	0.194	0.333529
Ccm2	0.162981	0.15653	0.2	0.085	0.334098
Kpna4	0.16314	0.144257	0.286	0.169	0.334297
Rab7	0.163147	-0.218023	0.371	0.488	0.334297
Fra10ac1	0.164981	0.1007	0.2	0.089	0.33749
Ndufb5	0.165117	0.171079	0.657	0.689	0.337721
2610001J05Rik	0.165187	0.174478	0.514	0.345	0.337816
Zfp664	0.165483	0.165829	0.286	0.174	0.338375
Arid5b	0.165657	0.204187	0.2	0.117	0.338588
Nip7	0.165813	-0.123547	0.143	0.214	0.338861
Ccs	0.166051	-0.144894	0.286	0.356	0.339221
Fkbp1a	0.166128	0.236033	0.571	0.533	0.339221
Wdr61	0.166563	0.161842	0.4	0.293	0.339968
Cadm4	0.166683	-0.17814	0.286	0.361	0.340164
Vps50	0.166714	0.173128	0.257	0.145	0.340181
Cmss1	0.167003	0.150544	0.229	0.123	0.340675
Znrf1	0.167948	0.0788276	0.2	0.101	0.342269
Larp7	0.168037	0.126347	0.229	0.106	0.342334
Snx5	0.168134	0.245069	0.4	0.296	0.342459
Wdr70	0.1683	0.151256	0.286	0.16	0.342701
Exosc2	0.168447	0.124022	0.2	0.085	0.342906
Wdr1	0.168612	-0.0544557	0.171	0.217	0.343158
Ptp4a2	0.168618	0.177453	0.314	0.253	0.343158
Carhsp1	0.16887	0.173516	0.4	0.246	0.343623
4933434E20Rik	0.16914	0.186777	0.371	0.253	0.343981
Trim28	0.169374	0.124572	0.257	0.175	0.344314
Rab24	0.169782	-0.21926	0.229	0.39	0.345095
Basp1	0.170026	0.315848	0.2	0.101	0.345543
Fam76a	0.170199	0.155331	0.286	0.178	0.345848
Zfand1	0.171076	0.161455	0.286	0.178	0.347148
Arf5	0.17126	0.345219	0.743	0.715	0.347421
Klf6	0.171527	0.332721	0.314	0.177	0.347823
Exosc7	0.171855	-0.100225	0.143	0.232	0.348344
Dgcr6	0.171935	0.202312	0.429	0.391	0.34843
Ikbkap	0.172004	0.122272	0.2	0.093	0.34843
Zfp329	0.172169	0.153993	0.343	0.237	0.34869
Tspan6	0.172359	0.222922	0.4	0.276	0.348931
Spry2	0.172612	-0.206574	0.229	0.318	0.349395
Scamp2	0.172642	-0.0926759	0.257	0.283	0.349408
Fam32a	0.172792	0.26383	0.486	0.383	0.349612
Hnrnpul2	0.172815	0.11716	0.257	0.121	0.349612
Eif5	0.173099	-0.294838	0.486	0.693	0.350139
Rit1	0.173264	-0.0767654	0.2	0.243	0.350376
Ndufs3	0.173311	0.1966	0.571	0.433	0.350386
Bpgm	0.173317	0.157818	0.257	0.158	0.350386
Spag7	0.173471	0.202662	0.4	0.273	0.350588
2300009A05Rik	0.17353	0.175591	0.314	0.185	0.350615
1700123O20Rik	0.173614	0.189864	0.286	0.231	0.350697
Jund	0.173765	2.18801	0.971	0.941	0.350943
Zcchc17	0.173851	-0.0754531	0.171	0.238	0.351031
Tmem9b	0.173927	-0.153093	0.314	0.368	0.351136
Nup54	0.173957	0.128671	0.257	0.135	0.351146
Ppp2r2b	0.174143	-0.0780777	0.143	0.235	0.351425
Dhrs4	0.174365	0.208211	0.371	0.257	0.351684
Clint1	0.174367	0.100837	0.229	0.113	0.351684
Ddit4	0.174514	0.140732	0.286	0.201	0.351835
Elob	0.174664	-0.354018	0.971	0.95	0.352041
Nav2	0.17508	-0.0627672	0.143	0.206	0.352733
Slc39a7	0.175113	-0.1035	0.286	0.351	0.35274
Zfp219	0.175133	0.131271	0.286	0.196	0.35274
Usp14	0.175235	0.1027	0.286	0.194	0.352833
Klhl9	0.175801	0.144807	0.343	0.246	0.353798
Wnt7b	0.175951	0.19905	0.286	0.188	0.353972
Atp2a2	0.17596	-0.159905	0.229	0.333	0.353972
Pcm1	0.176149	-0.113998	0.314	0.349	0.354256
Ccdc58	0.176282	0.114098	0.229	0.123	0.354474
Rfx7	0.176376	0.114836	0.2	0.1	0.354575
Cap1	0.176381	0.0987627	0.286	0.201	0.354575
Nrbf2	0.17755	0.107699	0.2	0.085	0.356388
Knop1	0.177825	0.185189	0.314	0.237	0.356744
Cyb5b	0.17807	0.0969004	0.2	0.112	0.357138
Pigp	0.178311	-0.180015	0.4	0.546	0.357525
Cldnd1	0.178396	-0.22346	0.429	0.55	0.357646
Ddx27	0.178541	0.111774	0.229	0.102	0.357839
Srrm2	0.178728	-0.357393	0.571	0.717	0.358116
Mettl9	0.178812	0.200725	0.486	0.355	0.358234
Zfp580	0.178894	0.128946	0.314	0.178	0.358322
Gnl3	0.179236	0.204574	0.314	0.236	0.35865
Eif4g3	0.179243	0.151119	0.2	0.135	0.35865
mt-Nd5	0.179256	-0.269279	0.857	0.846	0.35865
Nbl1	0.179378	0.228721	0.371	0.269	0.358829
Pcdh10	0.180091	-0.187814	0.286	0.434	0.360129
Bcas2	0.180102	0.281252	0.543	0.502	0.360129
Bex1	0.180687	-0.0988001	0.286	0.267	0.361148
Mrpl41	0.180709	-0.157005	0.286	0.378	0.361148
Mllt11	0.180834	0.230571	0.229	0.109	0.361238
Brms1l	0.180863	0.11746	0.2	0.094	0.361238
Timm17b	0.180878	0.23722	0.314	0.26	0.361238
Cyp51	0.181068	-0.175628	0.171	0.285	0.36147
Kdelr2	0.181422	-0.158893	0.229	0.331	0.362128
[truncated: 1,917 more rows]

## Sheet: resting_vs_dormant_GO_terms
ID	Description	GeneRatio	BgRatio	pvalue	p.adjust	qvalue	geneID	Count
GO:0002181	cytoplasmic translation	32/820	92/23174	1.52913e-23	7.7542e-20	5.80585e-20	Rplp0/Rps28/Rpl26/Rps29/Rpl36/Rpl11/Rpl15/Rpl35a/Rps2/Rpl17/Rpl18a/Rps23/Rpl10a/Rpl39/Eef2/Rpl6/Rps26/Rpl24/Rpl29/Rpl19/Rpl9/Rpsa/Rplp1/Rpl8/Rpl31/Rpl18/Rpl38/Eif3a/Rpl13a/Eif3d/Eif2s3x/Mcts1	32
GO:0022613	ribonucleoprotein complex biogenesis	60/820	427/23174	5.55617e-20	1.40877e-16	1.0548e-16	Rplp0/Rps5/Rps28/Rpl26/Rpl35/Rpl11/Rps24/Rpl35a/Rps2/Rps8/Rps27/Rps23/Rps19/Rps7/Rps14/Rpl10a/Rpl27/Rpl6/Rpl10/Rps16/Hsp90ab1/Rpl24/Rpl7/Rpsa/Glul/Snrpe/Rps6/Rpl3/Rpl12/Rpl14/Rps25/Rpl38/Rpl7a/Rps17/Nudt21/Npm1/Eif3a/Rps10/Rpl23a/Rpl13a/Rpl5/Snrpf/Ran/Rps15/Eif3d/Snrpd2/Lsm4/Fbl/Rps27l/Nop56/Rbmxl1/Krr1/Sbds/Mrpl11/Hsp90aa1/Eif2s3x/Eif2a/Gtf2h5/Lyar/Mcts1	60
GO:0042254	ribosome biogenesis	46/820	283/23174	4.25353e-18	7.18988e-15	5.38333e-15	Rplp0/Rps5/Rps28/Rpl26/Rpl35/Rpl11/Rps24/Rpl35a/Rps2/Rps8/Rps27/Rps19/Rps7/Rps14/Rpl10a/Rpl27/Rpl6/Rpl10/Rps16/Rpl24/Rpl7/Rpsa/Glul/Rps6/Rpl3/Rpl12/Rpl14/Rps25/Rpl38/Rpl7a/Rps17/Npm1/Rps10/Rpl23a/Rpl5/Ran/Rps15/Fbl/Rps27l/Nop56/Krr1/Sbds/Mrpl11/Eif2a/Gtf2h5/Lyar	46
GO:0042255	ribosome assembly	24/820	71/23174	1.17079e-17	1.48427e-14	1.11133e-14	Rplp0/Rps5/Rps28/Rpl11/Rps2/Rps27/Rps19/Rps14/Rpl6/Rpl10/Rpl24/Rpsa/Rpl3/Rpl12/Rps25/Rpl38/Rps10/Rpl23a/Rpl5/Rps15/Rps27l/Sbds/Mrpl11/Eif2a	24
GO:0022618	ribonucleoprotein complex assembly	38/820	222/23174	6.20236e-16	6.29044e-13	4.70988e-13	Rplp0/Rps5/Rps28/Rpl11/Rps2/Rps27/Rps23/Rps19/Rps14/Rpl6/Rpl10/Hsp90ab1/Rpl24/Rpsa/Snrpe/Rpl3/Rpl12/Rps25/Rpl38/Nudt21/Eif3a/Rps10/Rpl23a/Rpl13a/Rpl5/Snrpf/Rps15/Eif3d/Snrpd2/Lsm4/Rps27l/Rbmxl1/Sbds/Mrpl11/Hsp90aa1/Eif2s3x/Eif2a/Mcts1	38
GO:0071826	ribonucleoprotein complex subunit organization	39/820	235/23174	7.51426e-16	6.3508e-13	4.75508e-13	Rplp0/Rps5/Rps28/Rpl11/Rps2/Rps27/Rps23/Rps19/Rps14/Rpl6/Rpl10/Hsp90ab1/Rpl24/Rpsa/Snrpe/Rpl3/Rpl12/Rps25/Rpl38/Nudt21/Eif3a/Rps10/Rpl23a/Rpl13a/Rpl5/Snrpf/Rps15/Eif3d/Snrpd2/Lsm4/Vcp/Rps27l/Rbmxl1/Sbds/Mrpl11/Hsp90aa1/Eif2s3x/Eif2a/Mcts1	39
GO:0008380	RNA splicing	47/820	361/23174	1.27322e-14	9.22354e-12	6.906e-12	Malat1/Prdx6/Hspa8/Rps26/Ybx1/Qk/Hnrnpa1/Rps13/Snrpe/Lsm7/Srsf3/Rbm3/Pabpc1/Mbnl2/Hnrnpk/Tra2b/Hnrnpa3/Son/Dazap1/Npm1/Prpf4b/Tmbim6/Pnn/Snrpf/Hnrnpu/Hnrnpc/Tia1/Snrpd2/U2af2/Hnrnph1/Lsm4/U2af1/Srsf7/Nono/Hnrnpf/Srsf2/Rbmxl1/Zpr1/Rbm8a/Srrm4/Hnrnpl/Syncrip/Sfpq/Clk4/Snrpa/Alyref/Wtap	47
GO:0043484	regulation of RNA splicing	28/820	139/23174	6.37784e-14	4.04275e-11	3.02695e-11	Malat1/Prdx6/Hspa8/Rps26/Rps13/Srsf3/Rbm3/Mbnl2/Hnrnpk/Tra2b/Son/Dazap1/Npm1/Tmbim6/Hnrnpu/Tia1/U2af2/Hnrnph1/Srsf7/Hnrnpf/Srsf2/Rbmxl1/Zpr1/Rbm8a/Srrm4/Hnrnpl/Clk4/Wtap	28
GO:0042274	ribosomal small subunit biogenesis	19/820	65/23174	5.79746e-13	3.26655e-10	2.44578e-10	Rps5/Rps28/Rps24/Rps2/Rps8/Rps27/Rps19/Rps7/Rps14/Rps16/Rpsa/Rps6/Rps25/Rpl38/Rps17/Npm1/Rps10/Rps15/Rps27l	19
GO:0000028	ribosomal small subunit assembly	12/820	21/23174	7.80304e-13	3.95692e-10	2.96269e-10	Rps5/Rps28/Rps2/Rps27/Rps19/Rps14/Rpsa/Rps25/Rpl38/Rps10/Rps15/Rps27l	12
GO:0034248	regulation of cellular amide metabolic process	44/820	375/23174	3.42786e-12	1.58024e-09	1.18319e-09	Prnp/Clu/Apoe/Gfap/Rps9/Rpl26/Rps3/Rps3a1/Prkca/Eef2/Rida/Rpl10/Sox4/Impact/Qk/Rplp1/Eif3e/Rbm3/Cdk4/Rpl22/Rack1/Rpl38/Btg2/Elavl4/Npm1/Cyfip1/Eif4g2/Caprin1/Dnajc3/Rpl13a/Rpl5/Eif5a/Tia1/Eif3d/Paip2/Rps27l/Ppp1ca/Pink1/Eif3k/Hnrnpr/Hnrnpl/Syncrip/Rpl13a-ps1/Eif2a	44
GO:0006417	regulation of translation	40/820	329/23174	1.09843e-11	4.6418e-09	3.47548e-09	Rps9/Rpl26/Rps3/Rps3a1/Prkca/Eef2/Rida/Rpl10/Sox4/Impact/Qk/Rplp1/Eif3e/Rbm3/Cdk4/Rpl22/Rack1/Rpl38/Btg2/Elavl4/Npm1/Cyfip1/Eif4g2/Caprin1/Dnajc3/Rpl13a/Rpl5/Eif5a/Tia1/Eif3d/Paip2/Rps27l/Ppp1ca/Pink1/Eif3k/Hnrnpr/Hnrnpl/Syncrip/Rpl13a-ps1/Eif2a	40
GO:0006397	mRNA processing	47/820	445/23174	2.61501e-11	1.02006e-08	7.63753e-09	Malat1/Prdx6/Hspa8/Ybx1/Qk/Hnrnpa1/Snrpe/Lsm7/Srsf3/Rbm3/Pabpc1/Mbnl2/Hnrnpk/Nudt21/Tra2b/Hnrnpa3/Son/Dazap1/Npm1/Prpf4b/Pnn/Snrpf/Hnrnpu/Hnrnpc/Tia1/Snrpd2/U2af2/Hnrnph1/Lsm4/U2af1/Srsf7/Nono/Fip1l1/Hnrnpf/Supt5/Srsf2/Rbmxl1/Srrt/Zpr1/Rbm8a/Srrm4/Hnrnpl/Syncrip/Sfpq/Snrpa/Alyref/Wtap	47
GO:0042273	ribosomal large subunit biogenesis	19/820	80/23174	3.30844e-11	1.19836e-08	8.97259e-09	Rplp0/Rpl26/Rpl35/Rpl11/Rpl35a/Rpl10a/Rpl6/Rpl10/Rpl24/Rpl7/Rpl3/Rpl12/Rpl14/Rpl38/Rpl7a/Npm1/Rpl23a/Rpl5/Mrpl11	19
GO:0048024	regulation of mRNA splicing, via spliceosome	21/820	105/23174	1.00456e-10	3.39609e-08	2.54277e-08	Malat1/Prdx6/Hspa8/Srsf3/Rbm3/Mbnl2/Hnrnpk/Tra2b/Son/Dazap1/Npm1/Hnrnpu/Tia1/U2af2/Srsf7/Srsf2/Rbmxl1/Rbm8a/Srrm4/Hnrnpl/Wtap	21
GO:1903311	regulation of mRNA metabolic process	32/820	251/23174	3.82637e-10	1.21272e-07	9.08008e-08	Malat1/Prdx6/Hspa8/Ybx1/Qk/Srsf3/Rbm3/Pabpc1/Btg2/Mbnl2/Hnrnpk/Elavl4/Nudt21/Tra2b/Son/Dazap1/Npm1/Hnrnpu/Hnrnpc/Tia1/U2af2/Srsf7/Supt5/Srsf2/Rbmxl1/Hnrnpr/Cacng7/Rbm8a/Srrm4/Hnrnpl/Syncrip/Wtap	32
GO:0016072	rRNA metabolic process	29/820	218/23174	9.35119e-10	2.78941e-07	2.08853e-07	Rps28/Rpl26/Rpl35/Rpl11/Rps24/Rpl35a/Rps8/Rps19/Rps7/Rps14/Rpl10a/Rpl27/Rps16/Rpl7/Rps6/Rpl14/Rpl7a/Rps17/Npm1/Trp53/Rpl5/Rps15/H2afy/Fbl/Krr1/Sbds/Smarcb1/Gtf2h5/Lyar	29
GO:0050684	regulation of mRNA processing	23/820	143/23174	1.24316e-09	3.50226e-07	2.62227e-07	Malat1/Prdx6/Hspa8/Srsf3/Rbm3/Mbnl2/Hnrnpk/Nudt21/Tra2b/Son/Dazap1/Npm1/Hnrnpu/Tia1/U2af2/Srsf7/Supt5/Srsf2/Rbmxl1/Rbm8a/Srrm4/Hnrnpl/Wtap	23
GO:0000375	RNA splicing, via transesterification reactions	31/820	252/23174	1.74105e-09	4.20423e-07	3.14786e-07	Malat1/Prdx6/Hspa8/Hnrnpa1/Snrpe/Lsm7/Srsf3/Rbm3/Mbnl2/Hnrnpk/Tra2b/Son/Dazap1/Npm1/Snrpf/Hnrnpu/Hnrnpc/Tia1/Snrpd2/U2af2/Lsm4/U2af1/Srsf7/Srsf2/Rbmxl1/Rbm8a/Srrm4/Hnrnpl/Sfpq/Snrpa/Wtap	31
GO:0000377	RNA splicing, via transesterification reactions with bulged adenosine as nucleophile	31/820	252/23174	1.74105e-09	4.20423e-07	3.14786e-07	Malat1/Prdx6/Hspa8/Hnrnpa1/Snrpe/Lsm7/Srsf3/Rbm3/Mbnl2/Hnrnpk/Tra2b/Son/Dazap1/Npm1/Snrpf/Hnrnpu/Hnrnpc/Tia1/Snrpd2/U2af2/Lsm4/U2af1/Srsf7/Srsf2/Rbmxl1/Rbm8a/Srrm4/Hnrnpl/Sfpq/Snrpa/Wtap	31
GO:0000398	mRNA splicing, via spliceosome	31/820	252/23174	1.74105e-09	4.20423e-07	3.14786e-07	Malat1/Prdx6/Hspa8/Hnrnpa1/Snrpe/Lsm7/Srsf3/Rbm3/Mbnl2/Hnrnpk/Tra2b/Son/Dazap1/Npm1/Snrpf/Hnrnpu/Hnrnpc/Tia1/Snrpd2/U2af2/Lsm4/U2af1/Srsf7/Srsf2/Rbmxl1/Rbm8a/Srrm4/Hnrnpl/Sfpq/Snrpa/Wtap	31
GO:0006364	rRNA processing	26/820	187/23174	2.66501e-09	6.14285e-07	4.59938e-07	Rps28/Rpl26/Rpl35/Rpl11/Rps24/Rpl35a/Rps8/Rps19/Rps7/Rps14/Rpl10a/Rpl27/Rps16/Rpl7/Rps6/Rpl14/Rpl7a/Rps17/Npm1/Rpl5/Rps15/Fbl/Krr1/Sbds/Gtf2h5/Lyar	26
GO:1903320	regulation of protein modification by small protein conjugation or removal	29/820	229/23174	2.9722e-09	6.55305e-07	4.90651e-07	Fbxo2/Rps3/Rpl11/Rps2/Pttg1ip/Rps7/Fgfr3/Sash1/Hsp90ab1/Sox4/Fam107a/Sumo2/Rpl23/Egr1/Mycbp2/Npm1/Ndfip2/Gclc/Rpl5/Hdac8/Nxn/Ube2s/U2af2/Vcp/Pink1/Hsp90aa1/Ctnnb1/Peli1/Arrdc3	29
GO:0042063	gliogenesis	34/820	321/23174	1.40003e-08	2.95814e-06	2.21487e-06	Gpr37l1/Clu/Ptn/Ntrk2/Mt3/Gfap/Ptprz1/Agt/Plpp3/Tgfb2/Fgfr3/Kcnj10/Dbi/Mdk/Sox11/Sox4/Qk/Ptpra/Serpine2/Nfix/Dll3/Cdk6/Hdac2/Dmd/Nfib/Idh2/Id4/Miat/Ppp1cc/Lrp1/Phgdh/Ctnnb1/Pafah1b1/Ndn	34
GO:0006839	mitochondrial transport	24/820	177/23174	1.78539e-08	3.62149e-06	2.71154e-06	Kif1bp/Them4/Chchd10/Acaa2/Slc1a3/Atpif1/Srebf1/Slc25a18/Timm22/Mcur1/Atp5b/Hspd1/Trp53/Timm50/Bok/Mpc1/Bax/Tomm5/Pink1/Sh3glb1/Mpc2/Hsp90aa1/Tomm22/Tst	24
GO:0045666	positive regulation of neuron differentiation	42/820	458/23174	2.04327e-08	3.98516e-06	2.98383e-06	Ptn/Ntrk2/Apoe/Timp2/Ptprz1/Agt/Scarb2/Eef1a1/Gprc5b/Mdk/Rpl4/Sox11/Tubb2b/Impact/Qk/Cfl1/Plxnb1/Serpine2/Lpar1/Hnrnpk/Elavl4/Cyfip1/Eif4g2/Caprin1/Acsl6/Fgfr1/Dmd/Spag9/Zeb1/Tcf3/Tcf4/Bnip2/Ranbp1/Nme1/Dpysl3/Cacng7/Sh3glb1/Lrp1/Mmd2/Snx3/Tgif2/Pafah1b1	42
GO:0043523	regulation of neuron apoptotic process	30/820	265/23174	2.20935e-08	4.14949e-06	3.10687e-06	Pawr/Prnp/Ntrk2/Mt3/Apoe/Ptprz1/Agt/Mt1/Tgfb2/Fgfr3/Hsp90ab1/Mdk/Set/Btg2/Prdx2/Egr1/Npm1/Hspd1/Gclc/Trp53/Bok/Bax/Nono/Pink1/Lrp1/Zpr1/Vegfb/Ctnnb1/Kcnip3/Atf4	30
GO:0006413	translational initiation	18/820	105/23174	2.79657e-08	5.06478e-06	3.79219e-06	Rps2/Eif4a1/Impact/Eif3f/Eif3e/Npm1/Eif3a/Eif4g2/Dnajc3/Rpl13a/Eif3h/Eif3d/Paip2/Eif3l/Eif3k/Eif2s3x/Eif2a/Mcts1	18
GO:0033119	negative regulation of RNA splicing	10/820	29/23174	3.16771e-08	5.53913e-06	4.14734e-06	Rps26/Rps13/Hnrnpk/Tra2b/Npm1/Tmbim6/U2af2/Srsf7/Rbmxl1/Hnrnpl	10
GO:0050821	protein stabilization	23/820	169/23174	3.28853e-08	5.55872e-06	4.16201e-06	Clu/Atp1b2/Plpp3/Rpl11/Rps7/Sox4/Ank2/Rpl23/Cct4/Npm1/Hspd1/Zfp207/Trp53/Lamp1/Atp1b1/Rpl5/Tcf3/Sumo1/Cct7/Pink1/Cct5/Telo2/Hsp90aa1	23
GO:0051098	regulation of binding	38/820	399/23174	3.58582e-08	5.86571e-06	4.39187e-06	Hopx/S100a10/Apoe/Enho/Mbd2/Rpl11/Tgfb2/Ctnnbip1/Hsp90ab1/Sox11/Stmn1/Eif3e/Hnrnpk/Lfng/Hmgb2/Hdac2/H1f0/Tmbim6/Nfib/Ran/Spag9/Crmp1/Id4/Hdac8/Eno1/Eif3d/Aplp2/Sumo1/Mfng/Calm1/Nme1/Bax/Txn1/Lrp1/Hnrnpl/Ddrgk1/Ctnnb1/Id3	38
GO:0000027	ribosomal large subunit assembly	11/820	37/23174	3.75136e-08	5.94473e-06	4.45103e-06	Rplp0/Rpl11/Rpl6/Rpl10/Rpl24/Rpl3/Rpl12/Rpl38/Rpl23a/Rpl5/Mrpl11	11
GO:0031396	regulation of protein ubiquitination	25/820	199/23174	4.25783e-08	6.54286e-06	4.89888e-06	Fbxo2/Rps3/Rpl11/Rps2/Pttg1ip/Rps7/Fgfr3/Sash1/Hsp90ab1/Sox4/Fam107a/Rpl23/Mycbp2/Npm1/Ndfip2/Gclc/Rpl5/Hdac8/Nxn/Ube2s/U2af2/Pink1/Hsp90aa1/Peli1/Arrdc3	25
GO:0031647	regulation of protein stability	30/820	275/23174	5.11883e-08	7.63459e-06	5.7163e-06	Prnp/Clu/Cd81/Atp1b2/Plpp3/Rpl11/Rps7/Hspa8/Sox4/Fam107a/Srebf1/Ank2/Rpl23/Cct4/Npm1/Hspd1/Zfp207/Trp53/Lamp1/Atp1b1/Rpl5/Hdac8/Tcf3/Sumo1/Cct7/Pink1/Dpm2/Cct5/Telo2/Hsp90aa1	30
GO:0042176	regulation of protein catabolic process	36/820	376/23174	7.17619e-08	1.03973e-05	7.78482e-06	Cst3/Clu/Cd81/Apoe/Gfap/Timp2/Rpl11/Pttg1ip/Atraid/Rps7/Atpif1/Hsp90ab1/Sumo2/Serpine2/Rpl23/Odc1/Rack1/Gja1/Dlgap1/Gpld1/Mycbp2/Gclc/Timp4/Rpl5/Apc/Foxo1/Egln1/Sumo1/Vcp/Lrp1/Ddrgk1/Hsp90aa1/Snx3/Faf1/Tnfsf12/Araf	36
GO:1901605	alpha-amino acid metabolic process	24/820	191/23174	7.87603e-08	1.10943e-05	8.30668e-06	Ass1/Ddo/Oat/Slc1a3/Psph/Glud1/Glul/Ddah1/Gldc/Spr/Asrgl1/Odc1/Comt/Cbs/Gclc/Txnrd1/Apc/Mpst/Egln1/Cyp2d22/Csad/Phgdh/Adss/Gatm	24
GO:0010001	glial cell differentiation	27/820	236/23174	8.92986e-08	1.22387e-05	9.16358e-06	Gpr37l1/Clu/Ptn/Ntrk2/Mt3/Gfap/Ptprz1/Agt/Plpp3/Fgfr3/Kcnj10/Mdk/Sox11/Sox4/Qk/Ptpra/Serpine2/Nfix/Dll3/Hdac2/Dmd/Nfib/Id4/Miat/Lrp1/Phgdh/Ctnnb1	27
GO:1901214	regulation of neuron death	35/820	368/23174	1.28122e-07	1.70975e-05	1.28015e-05	Pawr/Prnp/Clu/Ntrk2/Mt3/Apoe/Ptprz1/Agt/Mt1/Tgfb2/Fgfr3/Hsp90ab1/Mdk/Grin2b/Set/Rack1/Btg2/Prdx2/Egr1/Npm1/Hspd1/Gclc/Trp53/Egln1/Fos/Bok/Bax/Nono/Pink1/Lrp1/Zpr1/Vegfb/Ctnnb1/Kcnip3/Atf4	35
GO:0045727	positive regulation of translation	18/820	118/23174	1.77829e-07	2.31223e-05	1.73125e-05	Rps9/Rpl26/Rps3a1/Eef2/Sox4/Impact/Eif3e/Rbm3/Cdk4/Npm1/Eif4g2/Dnajc3/Rpl5/Eif5a/Eif3d/Rps27l/Pink1/Hnrnpl	18
GO:0051402	neuron apoptotic process	30/820	293/23174	2.08188e-07	2.63931e-05	1.97614e-05	Pawr/Prnp/Ntrk2/Mt3/Apoe/Ptprz1/Agt/Mt1/Tgfb2/Fgfr3/Hsp90ab1/Mdk/Set/Btg2/Prdx2/Egr1/Npm1/Hspd1/Gclc/Trp53/Bok/Bax/Nono/Pink1/Lrp1/Zpr1/Vegfb/Ctnnb1/Kcnip3/Atf4	30
GO:0000380	alternative mRNA splicing, via spliceosome	14/820	75/23174	3.26431e-07	4.0374e-05	3.02294e-05	Malat1/Hnrnpa1/Srsf3/Mbnl2/Tra2b/Hnrnpu/Srsf7/Srsf2/Rbmxl1/Rbm8a/Srrm4/Hnrnpl/Sfpq/Wtap	14
GO:0034250	positive regulation of cellular amide metabolic process	19/820	139/23174	4.74601e-07	5.73024e-05	4.29044e-05	Clu/Rps9/Rpl26/Rps3a1/Eef2/Sox4/Impact/Eif3e/Rbm3/Cdk4/Npm1/Eif4g2/Dnajc3/Rpl5/Eif5a/Eif3d/Rps27l/Pink1/Hnrnpl	19
GO:0050678	regulation of epithelial cell proliferation	33/820	357/23174	5.59143e-07	6.59398e-05	4.93715e-05	Sparc/Htra1/Ptn/Ctsl/Apoe/Tgfb2/Prkca/Hmgn1/Notch2/Fgfr3/Rida/Atpif1/Mdk/Sox11/Cyba/Glul/Cav2/Ccnd2/Gja1/Ednrb/Cdk6/Npm1/Hmgb2/Fgfr1/Apc/Aimp1/Nfib/Rgcc/Nme1/Bax/Klf9/Vegfb/Ctnnb1	33
GO:0006520	cellular amino acid metabolic process	27/820	260/23174	6.33749e-07	7.30396e-05	5.46874e-05	Ass1/Ddo/Abat/Oat/Slc1a3/Psph/Glud1/Glul/Ddah1/Gldc/Lars2/Spr/Asrgl1/Odc1/Comt/Cbs/Gclc/Txnrd1/Apc/Aimp1/Mpst/Egln1/Cyp2d22/Csad/Phgdh/Adss/Gatm	27
GO:2001233	regulation of apoptotic signaling pathway	36/820	412/23174	6.72905e-07	7.58289e-05	5.67759e-05	Clu/Chchd10/Acaa2/Agt/Itm2c/Rpl26/Rps3/Rpl11/Tgfb2/Pttg1ip/Rps7/Selenos/Atpif1/Rack1/Prdx2/Hnrnpk/Grina/Tpt1/Gclc/Hmgb2/Hdac2/Fgfr1/Trp53/Tmbim6/Bok/Bax/Pea15a/Nono/Ppp1ca/Pink1/Sh3glb1/Sfpq/Ctnnb1/Faf1/Tnfsf12/Gnai2	36
GO:1903312	negative regulation of mRNA metabolic process	14/820	81/23174	8.72216e-07	9.61524e-05	7.19928e-05	Ybx1/Qk/Pabpc1/Hnrnpk/Tra2b/Npm1/Hnrnpu/Hnrnpc/U2af2/Srsf7/Supt5/Rbmxl1/Hnrnpl/Syncrip	14
GO:0098760	response to interleukin-7	7/820	17/23174	9.65279e-07	0.000101978	7.63544e-05	Ybx1/Hmgb1/Atp5b/Hdgf/Hspd1/Eno1/Hnrnph1	7
GO:0098761	cellular response to interleukin-7	7/820	17/23174	9.65279e-07	0.000101978	7.63544e-05	Ybx1/Hmgb1/Atp5b/Hdgf/Hspd1/Eno1/Hnrnph1	7
GO:0070997	neuron death	35/820	404/23174	1.16922e-06	0.000121002	9.05985e-05	Pawr/Prnp/Clu/Ntrk2/Mt3/Apoe/Ptprz1/Agt/Mt1/Tgfb2/Fgfr3/Hsp90ab1/Mdk/Grin2b/Set/Rack1/Btg2/Prdx2/Egr1/Npm1/Hspd1/Gclc/Trp53/Egln1/Fos/Bok/Bax/Nono/Pink1/Lrp1/Zpr1/Vegfb/Ctnnb1/Kcnip3/Atf4	35
GO:0051099	positive regulation of binding	23/820	206/23174	1.21816e-06	0.000123546	9.25031e-05	S100a10/Apoe/Mbd2/Rpl11/Tgfb2/Hsp90ab1/Stmn1/Eif3e/Lfng/Hmgb2/H1f0/Ran/Hdac8/Eno1/Eif3d/Mfng/Calm1/Nme1/Txn1/Lrp1/Hnrnpl/Ddrgk1/Ctnnb1	23
GO:0072593	reactive oxygen species metabolic process	28/820	288/23174	1.48638e-06	0.000147792	0.000110658	Ass1/Clu/Prdx6/Agt/Eef1a1/Selenos/Atpif1/Clcn3/Sirt3/Cyba/Ddah1/Sirpa/Spr/Prdx2/Prex1/Cbs/Hspd1/Ndufaf2/Rora/Prdx5/Trp53/Txnrd1/Foxo1/Eif5a/Pink1/Cycs/Hsp90aa1/Gnai2	28
GO:0043524	negative regulation of neuron apoptotic process	21/820	179/23174	1.57576e-06	0.000150803	0.000112912	Ntrk2/Mt3/Apoe/Ptprz1/Agt/Mt1/Hsp90ab1/Mdk/Set/Btg2/Prdx2/Npm1/Hspd1/Gclc/Bok/Bax/Nono/Pink1/Lrp1/Zpr1/Vegfb	21
GO:0072594	establishment of protein localization to organelle	33/820	374/23174	1.57614e-06	0.000150803	0.000112912	Agt/Scarb2/Pttg1ip/Hspa8/Atpif1/Pex7/Srebf1/Cfl1/Sec62/Spcs2/Timm22/Cct4/M6pr/Hspd1/Trp53/Lamp1/Ran/Timm50/Zfand6/Txnip/H2afy/Pmm1/Bax/Tomm5/Cct7/Pink1/Cacng7/Ssr3/Sh3glb1/Zpr1/Cct5/Hsp90aa1/Tomm22	33
GO:0050808	synapse organization	37/820	447/23174	1.73051e-06	0.000162508	0.000121675	Prnp/Sparc/Malat1/Ptn/Ntrk2/Apoe/Chchd10/Tnc/Epha5/Sparcl1/Prkca/Nrxn1/Sorbs1/Hspa8/Bcan/Clstn1/Grin2b/Cfl1/Sybu/Tubb5/Plxnb1/Pgrmc1/Hnrnpk/Gpm6a/Cyfip1/Caprin1/Tuba1a/Ndrg2/Nrxn2/Egln1/Nfia/Lrrc4b/Dgkb/Vcp/Ctnnb1/Rer1/Pafah1b1	37
GO:0000381	regulation of alternative mRNA splicing, via spliceosome	12/820	63/23174	1.80446e-06	0.000166371	0.000124568	Malat1/Srsf3/Mbnl2/Tra2b/Hnrnpu/Srsf7/Srsf2/Rbmxl1/Rbm8a/Srrm4/Hnrnpl/Wtap	12
GO:0050803	regulation of synapse structure or activity	27/820	275/23174	1.8881e-06	0.000170974	0.000128014	Prnp/Sparc/Malat1/Ptn/Ntrk2/Apoe/Sparcl1/Prkca/Nrxn1/Sorbs1/Hspa8/Clstn1/Grin2b/Cfl1/Sybu/Tubb5/Pgrmc1/Hnrnpk/Gpm6a/Cyfip1/Caprin1/Tuba1a/Egln1/Lrrc4b/Dgkb/Vcp/Pafah1b1	27
GO:0010976	positive regulation of neuron projection development	32/820	360/23174	1.93205e-06	0.000171885	0.000128697	Ptn/Ntrk2/Apoe/Ptprz1/Agt/Scarb2/Eef1a1/Gprc5b/Mdk/Rpl4/Tubb2b/Qk/Cfl1/Plxnb1/Serpine2/Lpar1/Hnrnpk/Elavl4/Cyfip1/Eif4g2/Caprin1/Acsl6/Fgfr1/Dmd/Ranbp1/Nme1/Dpysl3/Cacng7/Sh3glb1/Lrp1/Snx3/Pafah1b1	32
GO:2001235	positive regulation of apoptotic signaling pathway	21/820	183/23174	2.25624e-06	0.000197265	0.0001477	Clu/Chchd10/Agt/Itm2c/Rpl26/Rps3/Rpl11/Tgfb2/Rps7/Atpif1/Rack1/Trp53/Bok/Bax/Pea15a/Ppp1ca/Pink1/Sh3glb1/Sfpq/Faf1/Tnfsf12	21
GO:2001242	regulation of intrinsic apoptotic signaling pathway	20/820	169/23174	2.42485e-06	0.000208413	0.000156047	Clu/Rpl26/Rps3/Rpl11/Pttg1ip/Rps7/Selenos/Rack1/Hnrnpk/Grina/Tpt1/Hdac2/Trp53/Tmbim6/Bok/Bax/Nono/Pink1/Sh3glb1/Sfpq	20
GO:0016032	viral process	27/820	279/23174	2.48757e-06	0.000210241	0.000157415	Apoe/Them4/Ctsb/Slc20a2/Eps15/Gas6/Hspa8/Hsp90ab1/Eif3f/Cav2/Pkn2/Npc1/Cfl1/Pabpc1/Ppia/Eif3a/Trim27/Pcbp2/Trp53/Eif3d/Lgals1/Vcp/Bax/Eif3l/Smarcb1/Snx3/Mcts1	27
GO:0006979	response to oxidative stress	34/820	401/23174	2.67359e-06	0.000222259	0.000166413	Pawr/Camk2g/Prnp/Gpr37l1/Cst3/Prdx6/Mt3/Apoe/Mgst1/Rps3/Prkca/Selenos/Impact/Cfl1/Sirpa/Rack1/Prdx2/Gclc/Hdac2/Prdx5/Trp53/Txnrd1/Foxo1/Egln1/Txnip/Fos/H2afy/Nono/Txn1/Pink1/Sfpq/Gpx4/Ctnnb1/Atf4	34
GO:0050807	regulation of synapse organization	26/820	265/23174	2.9519e-06	0.000241437	0.000180772	Prnp/Sparc/Malat1/Ptn/Ntrk2/Apoe/Sparcl1/Prkca/Nrxn1/Sorbs1/Hspa8/Clstn1/Grin2b/Cfl1/Tubb5/Pgrmc1/Hnrnpk/Gpm6a/Cyfip1/Caprin1/Tuba1a/Egln1/Lrrc4b/Dgkb/Vcp/Pafah1b1	26
GO:0022411	cellular component disassembly	31/820	353/23174	3.57763e-06	0.000287971	0.000215614	Padi2/Chchd10/Sqstm1/Tgfb2/Hspa8/Atpif1/Stmn1/Srebf1/Hspa2/Cfl1/Rpl23/Stmn3/Mid1ip1/Cfl2/Hist3h2a/Trp53/Apc/Pdpn/Eif5a/Map1lc3a/Cebpg/Bok/Vcp/Bax/Pink1/Smarcb1/Tpm1/Capza2/Smarce1/Pafah1b1/Mcts1	31
GO:1901653	cellular response to peptide	27/820	286/23174	3.97206e-06	0.000313446	0.000234688	Rarres2/Prnp/Enho/Agt/Prkca/Sorbs1/Ybx1/Srebf1/Cav2/Srsf3/Ptpra/Cfl1/Cdk4/Rpl23/Hnrnpk/Car2/Gpld1/Cyfip1/H2afz/Trp53/Apc/Foxo1/Lrp1/Ywhag/Ctnnb1/Atp2b1/Gnai2	27
GO:0044403	symbiont process	31/820	355/23174	4.01774e-06	0.000313446	0.000234688	Apoe/Them4/Ctsb/Sqstm1/Slc20a2/Eps15/Gas6/Hspa8/Hsp90ab1/Eif3f/Cav2/Pkn2/Npc1/Cfl1/Pabpc1/Ppia/Eif3a/Hspd1/Trim27/Pcbp2/Trp53/Rab9/Eif3d/Lgals1/Vcp/Bax/Eif3l/Smarcb1/Snx3/Mcts1/Araf	31
GO:0019081	viral translation	6/820	14/23174	4.53675e-06	0.000348573	0.00026099	Eif3f/Eif3a/Pcbp2/Eif3d/Eif3l/Mcts1	6
GO:0032781	positive regulation of ATPase activity	9/820	38/23174	5.39015e-06	0.000401962	0.000300964	Atp1b2/Tor1aip1/Hspa2/Atp1b1/Hnrnpu/Dnajc24/Sumo1/Dnal4/Tpm1	9
GO:1905710	positive regulation of membrane permeability	9/820	38/23174	5.39015e-06	0.000401962	0.000300964	Mt3/Chchd10/Acaa2/Hspa8/Atpif1/Trp53/Bok/Bax/Sh3glb1	9
GO:0009895	negative regulation of catabolic process	27/820	292/23174	5.84897e-06	0.000429857	0.000321849	Cst3/Mt3/Timp2/Rpl11/Atraid/Rps7/Dbi/Hsp90ab1/Ybx1/Qk/Npc1/Pabpc1/Serpine2/Rpl23/Gpld1/Mycbp2/Eif4g2/Timp4/Trp53/Rpl5/Hnrnpu/Hnrnpc/Lzts1/Pink1/Syncrip/Ddrgk1/Snx3	27
GO:0045787	positive regulation of cell cycle	30/820	347/23174	6.97758e-06	0.000505476	0.000378468	Rpl26/Rpl17/Tgfb2/Prkca/Rps15a/Hsp90ab1/Sox4/Hspa2/Ccnd2/Pkn2/Hmgb1/Cdk4/Rpl23/Anp32b/Lfng/Npm1/Fgfr1/Trp53/Lmnb1/Hnrnpu/Tcf3/Insm1/Rgcc/Ranbp1/H2afy/Crlf3/Cited2/Sfpq/Pafah1b1/Dynlt3	30
GO:0031330	negative regulation of cellular catabolic process	24/820	245/23174	7.21822e-06	0.000508383	0.000380645	Cst3/Mt3/Timp2/Rpl11/Atraid/Rps7/Dbi/Hsp90ab1/Ybx1/Qk/Npc1/Pabpc1/Rpl23/Gpld1/Eif4g2/Timp4/Trp53/Rpl5/Hnrnpu/Hnrnpc/Lzts1/Pink1/Syncrip/Ddrgk1	24
GO:1901215	negative regulation of neuron death	24/820	245/23174	7.21822e-06	0.000508383	0.000380645	Ntrk2/Mt3/Apoe/Ptprz1/Agt/Mt1/Hsp90ab1/Mdk/Set/Rack1/Btg2/Prdx2/Npm1/Hspd1/Gclc/Bok/Bax/Nono/Pink1/Lrp1/Zpr1/Vegfb/Ctnnb1/Atf4	24
GO:0007006	mitochondrial membrane organization	14/820	97/23174	7.92996e-06	0.000548087	0.000410373	Them4/Chchd10/Acaa2/Atpif1/Timm22/Trp53/Taz/Timm50/Bok/Bax/Pink1/Sh3glb1/Hsp90aa1/Tomm22	14
GO:1903829	positive regulation of cellular protein localization	27/820	297/23174	7.99812e-06	0.000548087	0.000410373	Prnp/Acsl3/Ptn/Cd81/Sqstm1/Tgfb2/Gas6/Nrxn1/Sorbs1/Hsp90ab1/Cav2/Sar1b/Cfl1/Pgrmc1/Rack1/Cct4/Hnrnpk/Npm1/Apc/Ran/Cct7/Sh3glb1/Lrp1/Zpr1/Cct5/Ddrgk1/Rer1	27
GO:0061351	neural precursor cell proliferation	20/820	183/23174	8.21839e-06	0.000555673	0.000416052	Gpr37l1/Ptn/Ptprz1/Mdk/Kif1a/Gng5/Btg2/Acsl6/Fgfr1/Rora/Trp53/Foxo1/Id4/Pou3f3/Nap1l1/Insm1/Orc3/Ctnnb1/Pafah1b1/Gnai2	20
GO:0050673	epithelial cell proliferation	34/820	424/23174	8.92219e-06	0.000595322	0.000445739	Sparc/Htra1/Ptn/Ctsl/Apoe/Tgfb2/Prkca/Hmgn1/Notch2/Fgfr3/Rida/Atpif1/Mdk/Sox11/Cyba/Glul/Cav2/Ccnd2/Hmgb1/Gja1/Ednrb/Cdk6/Npm1/Hmgb2/Fgfr1/Apc/Aimp1/Nfib/Rgcc/Nme1/Bax/Klf9/Vegfb/Ctnnb1	34
GO:0006403	RNA localization	19/820	169/23174	9.13551e-06	0.000601638	0.000450468	Qk/Hnrnpa1/Srsf3/Cct4/Hnrnpa3/Npm1/Eny2/Sem1/Ran/Hnrnpu/Rps15/Eif5a/Yy1/Fbl/Srsf7/Sfpq/Sarnp/Alyref/Tst	19
GO:0031346	positive regulation of cell projection organization	36/820	464/23174	1.0161e-05	0.000656353	0.000491435	Ptn/Ntrk2/Apoe/Ptprz1/Agt/Scarb2/Eef1a1/Gprc5b/Mdk/Rpl4/Tubb2b/Qk/Cfl1/Plxnb1/Serpine2/Lpar1/Coro1c/Hnrnpk/Elavl4/Gpm6a/Cyfip1/Eif4g2/Caprin1/Acsl6/Fgfr1/Dmd/Apc/Ranbp1/Nme1/Dpysl3/Cacng7/Sh3glb1/Lrp1/Hsp90aa1/Snx3/Pafah1b1	36
GO:0006091	generation of precursor metabolites and energy	31/820	372/23174	1.03284e-05	0.000656353	0.000491435	Mt3/Chchd10/Pfkl/Aldoc/Slc1a3/Sorbs1/Aldoa/Sirt3/Cavin3/Gpd1/Hmgb1/Slc25a18/Cox7a2l/Atp5b/Ndufaf2/Cox7c/Trp53/Acox1/Idh2/Pygb/Ugp2/Taz/Ndufs7/Ldha/Bloc1s1/Vcp/Bax/Ppp1ca/Pink1/Coq9/Cycs	31
GO:0050680	negative regulation of epithelial cell proliferation	17/820	141/23174	1.05948e-05	0.000656353	0.000491435	Sparc/Ptn/Ctsl/Apoe/Tgfb2/Fgfr3/Rida/Atpif1/Cav2/Gja1/Cdk6/Npm1/Apc/Aimp1/Nfib/Rgcc/Klf9	17
GO:0031589	cell-substrate adhesion	29/820	337/23174	1.07959e-05	0.000656353	0.000491435	Ptn/S100a10/Ptprz1/Agt/Ttyh1/Gas6/Sorbs1/Gpm6b/Mdk/Fam107a/Rpl29/Bcan/Cfl1/Cd63/Sirpa/Hsd17b12/Coro1c/Prex1/Sdc4/Cdk6/Emid1/Dmd/Pdpn/Emp2/Itgb5/Lgals1/Lrp1/Ctnnb1/Fermt2	29
GO:0034470	ncRNA processing	29/820	337/23174	1.07959e-05	0.000656353	0.000491435	Rps28/Rpl26/Rpl35/Rpl11/Rps24/Rpl35a/Rps8/Rps19/Rps7/Rps14/Rpl10a/Rpl27/Rps16/Rpl7/Rps6/Rpl14/Rpl7a/Rps17/Npm1/Rpl5/Rps15/Polr3k/Fbl/Krr1/Srrt/Sbds/Gtf2h5/Lyar/Trit1	29
GO:0016042	lipid catabolic process	27/820	302/23174	1.0846e-05	0.000656353	0.000491435	Rarres2/Pla2g7/Mgll/Prdx6/Mt3/Apoe/Acaa2/Phyh/Dbi/Pex7/Aig1/Smpdl3a/Cdk4/Gpld1/Etfb/Acadl/Acox1/Acaa1a/Gdpd1/Abhd16a/Lrp1/Plcd4/Pafah1b3/Gm2a/Ddhd1/Ywhah/Pafah1b1	27
GO:0015980	energy derivation by oxidation of organic compounds	24/820	251/23174	1.08723e-05	0.000656353	0.000491435	Mt3/Slc1a3/Sorbs1/Sirt3/Cavin3/Gpd1/Hmgb1/Slc25a18/Ndufaf2/Cox7c/Trp53/Idh2/Pygb/Ugp2/Taz/Ndufs7/Ldha/Bloc1s1/Vcp/Bax/Ppp1ca/Pink1/Coq9/Cycs	24
GO:0050686	negative regulation of mRNA processing	8/820	32/23174	1.17394e-05	0.000700357	0.000524383	Hnrnpk/Tra2b/Npm1/U2af2/Srsf7/Supt5/Rbmxl1/Hnrnpl	8
GO:0075522	IRES-dependent viral translational initiation	5/820	10/23174	1.19083e-05	0.000702175	0.000525744	Eif3f/Eif3a/Pcbp2/Eif3d/Mcts1	5
GO:0050890	cognition	28/820	323/23174	1.33147e-05	0.000768909	0.00057571	Prnp/Ptn/Ntrk2/Apoe/Ptprz1/Agt/Prkca/Slc6a1/Cbr3/Nrxn1/Dbi/Mdk/Fam107a/Ccnd2/Grin2b/Pgrmc1/Btg2/Elavl4/Egr1/Comt/Cyfip1/Nrxn2/Atp1a2/Magt1/Paip2/Gm2a/Pafah1b1/Gatm	28
GO:0051101	regulation of DNA binding	16/820	129/23174	1.33433e-05	0.000768909	0.00057571	Enho/Ctnnbip1/Sox11/Hmgb2/Hdac2/H1f0/Nfib/Id4/Hdac8/Sumo1/Calm1/Nme1/Txn1/Ddrgk1/Ctnnb1/Id3	16
GO:0016053	organic acid biosynthetic process	30/820	359/23174	1.35377e-05	0.000771347	0.000577535	Ass1/Mgll/Acsl3/Abat/Pfkl/Agt/Aldoc/Slc1a3/Acsbg1/Psph/Scd2/Aldoa/Glud1/Qk/Srebf1/Glul/Gpd1/Ldhb/Mid1ip1/Cbs/Acadl/Trp53/Tecr/Ldha/Csad/Phgdh/H2-Ke6/Fabp5/Ptgds/Gatm	30
GO:0048025	negative regulation of mRNA splicing, via spliceosome	7/820	24/23174	1.38285e-05	0.00077916	0.000583386	Hnrnpk/Tra2b/Npm1/U2af2/Srsf7/Rbmxl1/Hnrnpl	7
GO:0048511	rhythmic process	26/820	289/23174	1.40711e-05	0.000784115	0.000587096	Ass1/Dbp/Ptn/Ntrk2/Agt/Mdk/Srebf1/Bhlhe41/Cavin3/Grin2b/Rack1/Egr1/Mycbp2/Hdac2/Rora/Trp53/Hnrnpu/Id4/Ppp1cc/Nono/Ppp1ca/Klf9/Sfpq/Atf4/Ptgds/Id3	26
GO:0051961	negative regulation of nervous system development	30/820	360/23174	1.42826e-05	0.000787248	0.000589441	Gpr37l1/Ptn/Mt3/Apoe/Gfap/Ptprz1/Cpe/Itm2c/Fgfr3/Sox11/Rfx4/Lpar1/Hnrnpk/Dll3/Ednrb/Hdac2/Ttc3/Trp53/Idh2/Crmp1/Id4/Lgals1/Dpysl3/H2-K1/Lrp1/Ctnnb1/Id3/Rbpj/Ywhah/Pafah1b1	30
GO:0006605	protein targeting	24/820	256/23174	1.51206e-05	0.000824477	0.000617316	Prnp/Scarb2/Rpl11/Hspa8/Atpif1/Pex7/Srebf1/Sec62/Spcs2/Timm22/M6pr/Hspd1/Ywhaq/Timm50/Zfand6/Syngr1/Pmm1/Tomm5/Arl6ip1/Pink1/Ssr3/Ywhag/Hsp90aa1/Tomm22	24
GO:1903793	positive regulation of anion transport	11/820	65/23174	1.59145e-05	0.000858537	0.000642818	Abat/Apoe/Agt/Slc6a1/Grin2b/Acsl6/Fxyd1/Arl6ip1/Map2k6/Atf4/Gabbr1	11
GO:0032868	response to insulin	22/820	224/23174	1.64777e-05	0.000879562	0.00065856	Rarres2/Enho/Agt/Prkca/Sorbs1/Ybx1/Srebf1/Cav2/Srsf3/Ptpra/Cdk4/Hnrnpk/Egr1/Gpld1/Slc27a1/Cyfip1/H2afz/Apc/Foxo1/Ywhag/Atp2b1/Gnai2	22
GO:0032869	cellular response to insulin stimulus	20/820	192/23174	1.67912e-05	0.00088696	0.000664099	Rarres2/Enho/Agt/Prkca/Sorbs1/Ybx1/Srebf1/Cav2/Srsf3/Ptpra/Cdk4/Hnrnpk/Gpld1/Cyfip1/H2afz/Apc/Foxo1/Ywhag/Atp2b1/Gnai2	20
GO:1901652	response to peptide	31/820	383/23174	1.83206e-05	0.000957769	0.000717117	Rarres2/Prnp/Enho/Agt/Prkca/Sorbs1/Ybx1/Srebf1/Cav2/Srsf3/Ptpra/Cfl1/Cdk4/Rpl23/Hnrnpk/Ednrb/Car2/Egr1/Gpld1/Slc27a1/Cyfip1/H2afz/Trp53/Apc/Foxo1/Lrp1/Ywhag/Ctnnb1/Atp2b1/Gatm/Gnai2	31
GO:0071375	cellular response to peptide hormone stimulus	23/820	243/23174	1.94103e-05	0.00100438	0.000752019	Rarres2/Enho/Agt/Prkca/Sorbs1/Ybx1/Srebf1/Cav2/Srsf3/Ptpra/Cfl1/Cdk4/Hnrnpk/Car2/Gpld1/Cyfip1/H2afz/Apc/Foxo1/Ywhag/Ctnnb1/Atp2b1/Gnai2	23
GO:0008286	insulin receptor signaling pathway	15/820	120/23174	2.24491e-05	0.00113839	0.000852356	Rarres2/Enho/Agt/Prkca/Sorbs1/Ybx1/Srebf1/Cav2/Srsf3/Ptpra/Cdk4/Gpld1/Apc/Foxo1/Gnai2	15
GO:0044070	regulation of anion transport	15/820	120/23174	2.24491e-05	0.00113839	0.000852356	Prnp/Abat/Apoe/Agt/Prkca/Slc6a1/Grin2b/Car2/Acsl6/Fgfr1/Fxyd1/Arl6ip1/Map2k6/Atf4/Gabbr1	15
GO:0006816	calcium ion transport	33/820	425/23174	2.31773e-05	0.00116368	0.000871293	Pawr/Camk2g/Prnp/Calcrl/Ramp1/Agt/Tgfb2/Gas6/Marcksl1/Dbi/Cyba/Hspa2/Saraf/Ank2/Grin2b/Ramp2/Mcur1/Gja1/S100a1/Trim27/Tmbim6/Atp1b1/Dmd/Gnao1/Atp1a2/Adcyap1r1/Sumo1/Bax/Cacng7/Ctnnb1/Atp2b1/Tmem165/Gnai2	33
GO:0072331	signal transduction by p53 class mediator	16/820	135/23174	2.37229e-05	0.0011794	0.00088306	Rpl26/Rpl11/Pttg1ip/Rps7/Sox4/Rpl23/Hnrnpk/Npm1/Trp53/Rpl5/Bok/Rps27l/Bax/Sh3glb1/Spred1/Cdip1	16
GO:2001244	positive regulation of intrinsic apoptotic signaling pathway	11/820	68/23174	2.4753e-05	0.00121866	0.000912458	Clu/Rpl26/Rps3/Rpl11/Rps7/Rack1/Trp53/Bok/Bax/Sh3glb1/Sfpq	11
GO:0032970	regulation of actin filament-based process	31/820	390/23174	2.60044e-05	0.00126797	0.000949372	Ctsl/S100a10/Tmsb4x/Epha5/Tmsb10/Tgfb2/Atp1a1/Notch2/Gpm6b/Mdk/Fam107a/Stmn1/Ank2/Cfl1/Lpar1/Prex1/Sdc4/Cfl2/Cyfip1/Trim27/Hdac2/Fxyd1/Pdpn/Atp1a2/S1pr1/Sumo1/Rgcc/Lrp1/Rhoc/Tpm1/Capza2	31
GO:0021782	glial cell development	14/820	108/23174	2.768e-05	0.00133681	0.00100092	Clu/Ntrk2/Mt3/Gfap/Agt/Fgfr3/Kcnj10/Mdk/Sox11/Sox4/Dmd/Id4/Lrp1/Phgdh	14
GO:0001504	neurotransmitter uptake	9/820	46/23174	2.82737e-05	0.00133996	0.00100328	Gfap/Slc1a3/Slc6a1/Kcnj10/Gpm6b/Atp1a2/Slc1a2/Slc6a11/Arl6ip1	9
GO:0033120	positive regulation of RNA splicing	9/820	46/23174	2.82737e-05	0.00133996	0.00100328	Prdx6/Hspa8/Rbm3/Hnrnpk/Tra2b/Dazap1/U2af2/Rbmxl1/Zpr1	9
GO:0003013	circulatory system process	36/820	489/23174	3.12584e-05	0.0014677	0.00109892	Hopx/Mgll/Gpr37l1/Abat/Apoe/Agt/Kcnn2/Tgfb2/Prkca/Atp1a1/Ctnnbip1/Gas6/Srebf1/Cyba/Ddah1/Ank2/Ramp2/Gja1/S100a1/Ednrb/Cbs/Gclc/Fxyd1/Atp1b1/Dmd/Gnao1/Taz/Atp1a2/Emp2/Sumo1/Vegfb/Ncald/Tpm1/Map2k6/Atp2b1/Gnai2	36
GO:0042692	muscle cell differentiation	31/820	394/23174	3.16124e-05	0.0014707	0.00110117	Hopx/Cd81/Tmsb4x/Agt/H3f3b/Cd9/Ybx1/Qk/Cav2/Bhlhe41/Ank2/Ramp2/Naca/Actg1/Ednrb/Cfl2/H3f3a/Hdac2/Rora/Dmd/Pdcd4/Hnrnpu/Eif5a/Spag9/Zeb1/Yy1/Csrp1/Bnip2/Ctnnb1/Rbpj/Uchl1	31
GO:1901796	regulation of signal transduction by p53 class mediator	11/820	70/23174	3.27643e-05	0.00151044	0.00113092	Rpl26/Rpl11/Pttg1ip/Rps7/Rpl23/Hnrnpk/Npm1/Trp53/Rpl5/Sh3glb1/Spred1	11
GO:0046394	carboxylic acid biosynthetic process	29/820	358/23174	3.32853e-05	0.00152063	0.00113855	Ass1/Mgll/Acsl3/Abat/Pfkl/Agt/Aldoc/Slc1a3/Acsbg1/Psph/Scd2/Aldoa/Glud1/Qk/Srebf1/Glul/Gpd1/Ldhb/Mid1ip1/Cbs/Acadl/Trp53/Tecr/Ldha/Phgdh/H2-Ke6/Fabp5/Ptgds/Gatm	29
GO:0014013	regulation of gliogenesis	17/820	154/23174	3.37877e-05	0.00152484	0.00114171	Gpr37l1/Ptn/Gfap/Ptprz1/Fgfr3/Mdk/Sox11/Qk/Ptpra/Serpine2/Dll3/Hdac2/Idh2/Id4/Ppp1cc/Lrp1/Ctnnb1	17
GO:0003015	heart process	21/820	218/23174	3.3979e-05	0.00152484	0.00114171	Hopx/Agt/Kcnn2/Tgfb2/Prkca/Atp1a1/Srebf1/Ank2/Gja1/S100a1/Fxyd1/Atp1b1/Dmd/Gnao1/Taz/Atp1a2/Sumo1/Vegfb/Tpm1/Map2k6/Gnai2	21
GO:0001666	response to hypoxia	20/820	202/23174	3.50909e-05	0.00156093	0.00116872	Camk2g/Abat/Kcnk2/Acaa2/Tgfb2/Sox4/Ddah1/Grin2b/Egr1/Cbs/Rora/Trp53/Tmbim6/Atp1b1/Egln1/Rgcc/Pink1/Cited2/Vegfb/Rbpj	20
GO:0043434	response to peptide hormone	27/820	323/23174	3.58092e-05	0.00157903	0.00118228	Rarres2/Enho/Agt/Prkca/Sorbs1/Ybx1/Srebf1/Cav2/Srsf3/Ptpra/Cfl1/Cdk4/Hnrnpk/Ednrb/Car2/Egr1/Gpld1/Slc27a1/Cyfip1/H2afz/Apc/Foxo1/Ywhag/Ctnnb1/Atp2b1/Gatm/Gnai2	27
GO:0070838	divalent metal ion transport	35/820	473/23174	3.61436e-05	0.00158004	0.00118303	Pawr/Camk2g/Prnp/Mt3/Calcrl/Ramp1/Agt/Tgfb2/Gas6/Marcksl1/Dbi/Cyba/Hspa2/Saraf/Ank2/Grin2b/Ramp2/Mcur1/Gja1/S100a1/Trim27/Tmbim6/Atp1b1/Dmd/Gnao1/Atp1a2/Magt1/Adcyap1r1/Sumo1/Bax/Cacng7/Ctnnb1/Atp2b1/Tmem165/Gnai2	35
GO:0043462	regulation of ATPase activity	10/820	59/23174	3.80206e-05	0.00163519	0.00122433	Atp1b2/Tor1aip1/Atpif1/Hspa2/Atp1b1/Hnrnpu/Dnajc24/Sumo1/Dnal4/Tpm1	10
GO:0000082	G1/S transition of mitotic cell cycle	18/820	171/23174	3.80502e-05	0.00163519	0.00122433	Camk2g/Rpl26/Rpl17/Sox4/Fam107a/Ccnd2/Rps6/Cdk4/Anp32b/Trp53/Pdpn/Id4/Cables1/Tcf3/Rgcc/Rps27l/Crlf3/Zpr1	18
GO:1903362	regulation of cellular protein catabolic process	22/820	237/23174	3.93335e-05	0.00166775	0.0012487	Clu/Cd81/Apoe/Rpl11/Pttg1ip/Atraid/Rps7/Atpif1/Hsp90ab1/Sumo2/Rpl23/Rack1/Dlgap1/Gclc/Rpl5/Sumo1/Vcp/Lrp1/Ddrgk1/Hsp90aa1/Faf1/Araf	22
GO:0009636	response to toxic substance	28/820	343/23174	3.94656e-05	0.00166775	0.0012487	Pawr/Ass1/Gpr37l1/Abat/Prdx6/Mt3/Gstm5/Mt1/Gabrb1/Rps3/Prkca/Slc6a1/Impact/Pon2/Grin2b/Cfl1/Sirpa/Rack1/Prdx2/Eef1b2/Egr1/Hdac2/Trp53/Acaa1a/Atp1a2/Bax/Txn1/Pink1	28
GO:0032892	positive regulation of organic acid transport	9/820	48/23174	4.04022e-05	0.00169322	0.00126778	Abat/Agt/Slc6a1/Grin2b/Acsl6/Fxyd1/Arl6ip1/Map2k6/Gabbr1	9
GO:0072511	divalent inorganic cation transport	35/820	476/23174	4.11235e-05	0.00170932	0.00127983	Pawr/Camk2g/Prnp/Mt3/Calcrl/Ramp1/Agt/Tgfb2/Gas6/Marcksl1/Dbi/Cyba/Hspa2/Saraf/Ank2/Grin2b/Ramp2/Mcur1/Gja1/S100a1/Trim27/Tmbim6/Atp1b1/Dmd/Gnao1/Atp1a2/Magt1/Adcyap1r1/Sumo1/Bax/Cacng7/Ctnnb1/Atp2b1/Tmem165/Gnai2	35
GO:0010959	regulation of metal ion transport	32/820	419/23174	4.22682e-05	0.00172857	0.00129424	Pawr/Prnp/Atp1b2/Agt/Tgfb2/Nkain4/Atp1a1/Dbi/Cyba/Hspa2/Saraf/Ank2/Cd63/Serpine2/Gja1/S100a1/Trim27/Fxyd1/Tmbim6/Atp1b1/Dmd/Gnao1/Atp1a2/Adcyap1r1/Sumo1/Bax/Ctnnb1/Kcnip3/Atf4/Atp2b1/Ywhah/Gnai2	32
GO:0044419	interspecies interaction between organisms	32/820	419/23174	4.22682e-05	0.00172857	0.00129424	Apoe/Them4/Ctsb/Sqstm1/Slc20a2/Eps15/Rps19/Gas6/Hspa8/Hsp90ab1/Eif3f/Cav2/Pkn2/Npc1/Cfl1/Pabpc1/Ppia/Eif3a/Hspd1/Trim27/Pcbp2/Trp53/Rab9/Eif3d/Lgals1/Vcp/Bax/Eif3l/Smarcb1/Snx3/Mcts1/Araf	32
GO:0034660	ncRNA metabolic process	34/820	458/23174	4.36066e-05	0.00175713	0.00131563	Rps28/Rpl26/Rpl35/Rpl11/Rps24/Rpl35a/Rps8/Rps19/Rps7/Rps14/Rpl10a/Rpl27/Rps16/Rpl7/Rps6/Lars2/Rpl14/Rpl7a/Rps17/Npm1/Trp53/Rpl5/Aimp1/Rps15/Polr3k/H2afy/Fbl/Krr1/Srrt/Sbds/Smarcb1/Gtf2h5/Lyar/Trit1	34
GO:0051260	protein homooligomerization	30/820	382/23174	4.36598e-05	0.00175713	0.00131563	Prnp/Clu/Apoe/Mgst1/Entpd2/Pfkl/Aldoc/Fgfrl1/Marcks/Eef1a1/Slc6a1/Kcnj10/Tmcc1/Cuta/Glul/Rack1/Prmt1/Npm1/Acadl/Trp53/Dctpp1/Apc/Spag9/Slc1a2/Vcp/Bax/Dpysl3/Rbmxl1/Cycs/Rhoc	30
GO:0009069	serine family amino acid metabolic process	8/820	38/23174	4.52304e-05	0.0017919	0.00134166	Psph/Gldc/Cbs/Gclc/Txnrd1/Mpst/Csad/Phgdh	8
GO:1902108	regulation of mitochondrial membrane permeability involved in apoptotic process	8/820	38/23174	4.52304e-05	0.0017919	0.00134166	Them4/Chchd10/Acaa2/Atpif1/Trp53/Bok/Bax/Sh3glb1	8
GO:0008015	blood circulation	35/820	479/23174	4.672e-05	0.00183656	0.0013751	Hopx/Mgll/Gpr37l1/Abat/Apoe/Agt/Kcnn2/Tgfb2/Prkca/Atp1a1/Ctnnbip1/Gas6/Srebf1/Cyba/Ddah1/Ank2/Ramp2/Gja1/S100a1/Ednrb/Cbs/Gclc/Fxyd1/Atp1b1/Dmd/Gnao1/Taz/Atp1a2/Emp2/Sumo1/Vegfb/Ncald/Tpm1/Map2k6/Atp2b1	35
GO:0002183	cytoplasmic translational initiation	6/820	20/23174	4.88008e-05	0.00190361	0.0014253	Rps2/Eif3a/Rpl13a/Eif3d/Eif2s3x/Mcts1	6
GO:0009141	nucleoside triphosphate metabolic process	25/820	293/23174	4.93268e-05	0.00190944	0.00142966	Chchd10/Pfkl/Aldoc/Hspa8/Aldoa/Atpif1/Gpd1/Smpdl3a/Cox7a2l/Atp5b/Cox7c/Trp53/Atp1b1/Dctpp1/Nme4/Ran/Taz/Atp1a2/Atp5k/Ldha/Vcp/Nme1/Pink1/Coq9/Cycs	25
GO:0010721	negative regulation of cell development	30/820	385/23174	5.04109e-05	0.00193662	0.00145002	Gpr37l1/Ptn/Mt3/Apoe/Gfap/Ptprz1/Itm2c/Fgfr3/Sox11/Lpar1/Coro1c/Dll3/Ednrb/Frzb/Hdac2/Ttc3/Trp53/Idh2/Crmp1/Id4/Yy1/Lgals1/Dpysl3/H2-K1/Lrp1/Ctnnb1/Id3/Rbpj/Ywhah/Pafah1b1	30
GO:0006333	chromatin assembly or disassembly	16/820	144/23174	5.26743e-05	0.00200836	0.00150373	Padi2/H3f3b/Hmgb1/Set/Hist1h4d/Npm1/H3f3a/Hist3h2a/H1f0/Trp53/Nap1l1/Cebpg/H2afy/Nap1l5/Smarcb1/Smarce1	16
GO:0036376	sodium ion export across plasma membrane	5/820	13/23174	5.56497e-05	0.00209353	0.0015675	Atp1b2/Atp1a1/Fxyd1/Atp1b1/Atp1a2	5
GO:0007623	circadian rhythm	20/820	209/23174	5.69132e-05	0.00209353	0.0015675	Ass1/Dbp/Ntrk2/Srebf1/Bhlhe41/Cavin3/Egr1/Mycbp2/Hdac2/Rora/Trp53/Hnrnpu/Id4/Ppp1cc/Nono/Ppp1ca/Sfpq/Atf4/Ptgds/Id3	20
GO:0060047	heart contraction	20/820	209/23174	5.69132e-05	0.00209353	0.0015675	Hopx/Agt/Kcnn2/Tgfb2/Prkca/Atp1a1/Srebf1/Ank2/Gja1/S100a1/Fxyd1/Atp1b1/Dmd/Gnao1/Taz/Atp1a2/Sumo1/Vegfb/Tpm1/Map2k6	20
GO:0050657	nucleic acid transport	16/820	145/23174	5.72999e-05	0.00209353	0.0015675	Qk/Hnrnpa1/Srsf3/Hnrnpa3/Npm1/Eny2/Sem1/Ran/Hnrnpu/Rps15/Eif5a/Srsf7/Sfpq/Sarnp/Alyref/Tst	16
GO:0050658	RNA transport	16/820	145/23174	5.72999e-05	0.00209353	0.0015675	Qk/Hnrnpa1/Srsf3/Hnrnpa3/Npm1/Eny2/Sem1/Ran/Hnrnpu/Rps15/Eif5a/Srsf7/Sfpq/Sarnp/Alyref/Tst	16
GO:0043254	regulation of protein complex assembly	33/820	445/23174	5.73852e-05	0.00209353	0.0015675	Clu/Apoe/Tmsb4x/Lcat/Rps3/Tmsb10/H3f3b/Ctnnbip1/Impact/Stmn1/Sar1b/Cfl1/Rack1/Prex1/Cyfip1/Trim27/Rpl13a/Trp53/Pmepa1/Apc/Fkbp4/Insm1/Sumo1/Vcp/Bax/Pink1/Sh3glb1/Hsp90aa1/Rhoc/Ctnnb1/Tpm1/Capza2/Faf1	33
GO:0015931	nucleobase-containing compound transport	18/820	178/23174	6.46087e-05	0.00234022	0.00175221	Qk/Hnrnpa1/Srsf3/Gja1/Hnrnpa3/Npm1/Eny2/Sem1/Ran/Hnrnpu/Rps15/Eif5a/Srsf7/Sfpq/Slc35b2/Sarnp/Alyref/Tst	18
GO:0001505	regulation of neurotransmitter levels	29/820	372/23174	6.63591e-05	0.00238612	0.00178658	Ass1/Abat/Clu/Ntrk2/Gfap/Agt/Cspg5/Slc1a3/Prkca/Slc6a1/Nrxn1/Selenos/Kcnj10/Gpm6b/Ddah1/Gldc/Sirpa/Spr/Comt/Rora/Nrxn2/Cyp2d22/Atp1a2/Slc1a2/Slc6a11/Arl6ip1/Phgdh/Hsp90aa1/Cplx2	29
GO:0098801	regulation of renal system process	8/820	40/23174	6.68171e-05	0.00238612	0.00178658	Agt/Gas6/Cyba/Gja1/Ednrb/Comt/Emp2/Gnai2	8
GO:1902253	regulation of intrinsic apoptotic signaling pathway by p53 class mediator	7/820	30/23174	6.75815e-05	0.00239654	0.00179438	Rpl26/Rpl11/Pttg1ip/Rps7/Hnrnpk/Trp53/Sh3glb1	7
GO:0015800	acidic amino acid transport	10/820	63/23174	6.80877e-05	0.00239773	0.00179526	Abat/Ntrk2/Slc1a3/Slc6a1/Kcnj10/Grin2b/Slc25a18/Slc1a2/Arl6ip1/Gabbr1	10
GO:0006631	fatty acid metabolic process	29/820	373/23174	6.9591e-05	0.00243376	0.00182225	Mgll/Acsl3/Naaa/Them4/Acaa2/Agt/Cyb5a/Acsbg1/Scd2/Phyh/Dbi/Pex7/Aig1/Qk/Srebf1/Mid1ip1/Slc27a1/Etfb/Acadl/Acsl6/Acox1/Acaa1a/Pdpn/Tecr/Cyp2d22/Abhd16a/H2-Ke6/Fabp5/Ptgds	29
GO:0050768	negative regulation of neurogenesis	27/820	336/23174	7.04296e-05	0.00244622	0.00183158	Gpr37l1/Ptn/Mt3/Apoe/Gfap/Ptprz1/Itm2c/Fgfr3/Sox11/Lpar1/Dll3/Ednrb/Hdac2/Ttc3/Trp53/Idh2/Crmp1/Id4/Lgals1/Dpysl3/H2-K1/Lrp1/Ctnnb1/Id3/Rbpj/Ywhah/Pafah1b1	27
GO:0044242	cellular lipid catabolic process	19/820	196/23174	7.27044e-05	0.00250805	0.00187787	Mgll/Prdx6/Mt3/Apoe/Acaa2/Phyh/Dbi/Pex7/Aig1/Smpdl3a/Gpld1/Etfb/Acadl/Acox1/Acaa1a/Gdpd1/Abhd16a/Lrp1/Gm2a	19
GO:0051236	establishment of RNA localization	16/820	148/23174	7.33904e-05	0.00251461	0.00188278	Qk/Hnrnpa1/Srsf3/Hnrnpa3/Npm1/Eny2/Sem1/Ran/Hnrnpu/Rps15/Eif5a/Srsf7/Sfpq/Sarnp/Alyref/Tst	16
GO:1901216	positive regulation of neuron death	14/820	118/23174	7.46378e-05	0.00254019	0.00190193	Pawr/Prnp/Clu/Ptprz1/Tgfb2/Fgfr3/Grin2b/Egr1/Trp53/Egln1/Fos/Bax/Ctnnb1/Atf4	14
GO:0009064	glutamine family amino acid metabolic process	10/820	64/23174	7.81681e-05	0.0026251	0.00196551	Ass1/Oat/Slc1a3/Glud1/Glul/Ddah1/Asrgl1/Gclc/Apc/Phgdh	10
GO:0090559	regulation of membrane permeability	10/820	64/23174	7.81681e-05	0.0026251	0.00196551	Mt3/Them4/Chchd10/Acaa2/Hspa8/Atpif1/Trp53/Bok/Bax/Sh3glb1	10
GO:0072332	intrinsic apoptotic signaling pathway by p53 class mediator	11/820	77/23174	8.08266e-05	0.00269652	0.00201899	Rpl26/Rpl11/Pttg1ip/Rps7/Hnrnpk/Trp53/Bok/Rps27l/Bax/Sh3glb1/Cdip1	11
GO:0010035	response to inorganic substance	35/820	493/23174	8.31366e-05	0.00274384	0.00205441	Pawr/Ass1/Prnp/Gpr37l1/Abat/Mt3/Cpne2/Mt1/Lcat/Rps3/Slc1a3/Nrxn1/Selenom/S100a16/Glud1/Impact/Cuta/Npc1/Cfl1/Sirpa/Cdk4/Rack1/Prdx2/Gpld1/Hdac2/Trp53/Foxo1/Egln1/Fos/Sumo1/Vcp/Txn1/Ppp1ca/Pink1/Gatm	35
GO:0009743	response to carbohydrate	19/820	198/23174	8.3327e-05	0.00274384	0.00205441	Calcrl/Pfkl/Epha5/Prkca/Gas6/Nrxn1/Sox4/Srebf1/Glul/Sybu/Rack1/Tra2b/Egr1/Gpld1/Eny2/Ndufaf2/Lrp1/Mpc2/Smarcb1	19
GO:0009205	purine ribonucleoside triphosphate metabolic process	23/820	267/23174	8.43205e-05	0.00275864	0.00206549	Chchd10/Pfkl/Aldoc/Hspa8/Aldoa/Atpif1/Gpd1/Cox7a2l/Atp5b/Cox7c/Trp53/Atp1b1/Nme4/Ran/Taz/Atp1a2/Atp5k/Ldha/Vcp/Nme1/Pink1/Coq9/Cycs	23
GO:0034599	cellular response to oxidative stress	23/820	268/23174	8.92266e-05	0.00290044	0.00217166	Pawr/Gpr37l1/Prdx6/Mt3/Mgst1/Rps3/Selenos/Impact/Cfl1/Sirpa/Rack1/Prdx2/Hdac2/Prdx5/Trp53/Foxo1/Fos/Nono/Txn1/Pink1/Sfpq/Ctnnb1/Atf4	23
GO:0048762	mesenchymal cell differentiation	20/820	216/23174	9.00698e-05	0.00290752	0.00217697	Pawr/Tmem100/Tgfb2/Mdk/Sox11/Cfl1/Coro1c/Gja1/Ednrb/Frzb/Eomes/Hdac2/Fgfr1/Pdpn/Hnrnpab/Pdcd4/Rgcc/Cited2/Ctnnb1/Rbpj	20
GO:0014009	glial cell proliferation	9/820	53/23174	9.11647e-05	0.00290752	0.00217697	Clu/Ptn/Gfap/Dbi/Sox11/Sox4/Idh2/Ppp1cc/Ctnnb1	9
GO:1900271	regulation of long-term synaptic potentiation	9/820	53/23174	9.11647e-05	0.00290752	0.00217697	Igsf11/Prnp/Ptn/Apoe/Sqstm1/Fam107a/Grin2b/Hnrnpk/Paip2	9
GO:1990778	protein localization to cell periphery	27/820	342/23174	9.48139e-05	0.00299155	0.00223988	Camk2g/Tspan15/Prnp/Acsl3/S100a10/Cd81/Ramp1/Sqstm1/Gas6/Nrxn1/Sorbs1/Ppp2r5a/Clstn1/Ank2/Ramp2/Tmem59/Pgrmc1/Rack1/Bsg/Atp1b1/Emp2/Mex3b/Cacng7/Lrp1/Kif1b/Kcnip3/Rer1	27
GO:0033002	muscle cell proliferation	21/820	234/23174	9.49792e-05	0.00299155	0.00223988	Calcrl/Kcnk2/Agt/Tgfb2/Prkca/Ctnnbip1/Cyba/Gja1/Egr1/Comt/Hdac2/Fgfr1/Trp53/Apc/Ndrg2/Pdcd4/S1pr1/Cited2/Ctnnb1/Rbpj/Gnai2	21
GO:0032922	circadian regulation of gene expression	10/820	66/23174	0.000102164	0.003198	0.00239446	Bhlhe41/Cavin3/Egr1/Mycbp2/Hdac2/Rora/Hnrnpu/Ppp1cc/Ppp1ca/Atf4	10
GO:0009199	ribonucleoside triphosphate metabolic process	23/820	271/23174	0.000105507	0.00324521	0.00242981	Chchd10/Pfkl/Aldoc/Hspa8/Aldoa/Atpif1/Gpd1/Cox7a2l/Atp5b/Cox7c/Trp53/Atp1b1/Nme4/Ran/Taz/Atp1a2/Atp5k/Ldha/Vcp/Nme1/Pink1/Coq9/Cycs	23
GO:0051924	regulation of calcium ion transport	23/820	271/23174	0.000105507	0.00324521	0.00242981	Pawr/Prnp/Agt/Tgfb2/Dbi/Cyba/Hspa2/Saraf/Ank2/Gja1/S100a1/Trim27/Tmbim6/Atp1b1/Dmd/Gnao1/Atp1a2/Adcyap1r1/Sumo1/Bax/Ctnnb1/Atp2b1/Gnai2	23
GO:0007611	learning or memory	24/820	289/23174	0.000105593	0.00324521	0.00242981	Prnp/Ptn/Ntrk2/Apoe/Ptprz1/Agt/Prkca/Slc6a1/Nrxn1/Dbi/Mdk/Ccnd2/Grin2b/Pgrmc1/Btg2/Elavl4/Egr1/Comt/Nrxn2/Atp1a2/Paip2/Gm2a/Pafah1b1/Gatm	24
GO:0044843	cell cycle G1/S phase transition	18/820	185/23174	0.000106398	0.00325026	0.00243359	Camk2g/Rpl26/Rpl17/Sox4/Fam107a/Ccnd2/Rps6/Cdk4/Anp32b/Trp53/Pdpn/Id4/Cables1/Tcf3/Rgcc/Rps27l/Crlf3/Zpr1	18
GO:0046890	regulation of lipid biosynthetic process	17/820	169/23174	0.000109059	0.00331161	0.00247953	Acsl3/Apoe/Enho/Agt/Atp1a1/Dkk3/Sorbs1/Dbi/Srebf1/Cdk4/Mid1ip1/Egr1/Gpld1/Slc27a1/Acadl/Thrsp/Fabp5	17
GO:0032461	positive regulation of protein oligomerization	6/820	23/23174	0.00011606	0.00350322	0.00262299	Clu/Rack1/Trp53/Bax/Sh3glb1/Rhoc	6
GO:0097193	intrinsic apoptotic signaling pathway	24/820	292/23174	0.000123743	0.00371303	0.00278008	Clu/Rpl26/Rps3/Rpl11/Prkca/Pttg1ip/Rps7/Selenos/Rack1/Hnrnpk/Grina/Tpt1/Hdac2/Trp53/Tmbim6/Bok/Rps27l/Bax/Nono/Pink1/Sh3glb1/Sfpq/Cdip1/Atf4	24
GO:0034249	negative regulation of cellular amide metabolic process	16/820	155/23174	0.000127169	0.00379338	0.00284024	Prnp/Clu/Apoe/Rps3/Prkca/Rida/Qk/Rack1/Btg2/Caprin1/Rpl13a/Tia1/Paip2/Hnrnpr/Syncrip/Rpl13a-ps1	16
GO:0099175	regulation of postsynapse organization	14/820	124/23174	0.000128042	0.00379709	0.00284302	Prnp/Ptn/Apoe/Nrxn1/Sorbs1/Hspa8/Grin2b/Cfl1/Hnrnpk/Caprin1/Egln1/Lrrc4b/Dgkb/Pafah1b1	14
GO:0008202	steroid metabolic process	24/820	293/23174	0.000130383	0.00383048	0.00286802	Mt3/Apoe/Agt/Lcat/Atp1a1/Dkk3/Srebf1/Npc1/Sc5d/Hsd17b12/Egr1/Comt/Erg28/Acadl/Fgfr1/Rora/Acaa1a/Tecr/Cyp2d22/Aplp2/Msmo1/Lrp1/H2-Ke6/Ywhah	24
GO:0070585	protein localization to mitochondrion	12/820	95/23174	0.000131434	0.00383048	0.00286802	Atpif1/Srebf1/Timm22/Hspd1/Timm50/Bax/Tomm5/Pink1/Sh3glb1/Hsp90aa1/Tomm22/March5	12
GO:0071456	cellular response to hypoxia	12/820	95/23174	0.000131434	0.00383048	0.00286802	Kcnk2/Acaa2/Ddah1/Egr1/Cbs/Rora/Trp53/Tmbim6/Rgcc/Pink1/Cited2/Rbpj	12
GO:0009144	purine nucleoside triphosphate metabolic process	23/820	276/23174	0.000138571	0.00400527	0.00299889	Chchd10/Pfkl/Aldoc/Hspa8/Aldoa/Atpif1/Gpd1/Cox7a2l/Atp5b/Cox7c/Trp53/Atp1b1/Nme4/Ran/Taz/Atp1a2/Atp5k/Ldha/Vcp/Nme1/Pink1/Coq9/Cycs	23
GO:0008637	apoptotic mitochondrial changes	13/820	110/23174	0.000139011	0.00400527	0.00299889	Them4/Chchd10/Acaa2/Atpif1/Hspd1/Gclc/Trp53/Timm50/Bok/Jtb/Bax/Pink1/Sh3glb1	13
GO:0031331	positive regulation of cellular catabolic process	27/820	351/23174	0.000145655	0.00416481	0.00311835	Clu/Cd81/Apoe/Pttg1ip/Atpif1/Qk/Gpd1/Sumo2/Hmgb1/Pabpc1/Tmem59/Rack1/Btg2/Gpld1/Gclc/Foxo1/Sumo1/Vcp/Bax/Supt5/Pink1/Hnrnpr/Sh3glb1/Lrp1/Ddrgk1/Hsp90aa1/Faf1	27
GO:0072659	protein localization to plasma membrane	23/820	277/23174	0.000146191	0.00416481	0.00311835	Camk2g/Tspan15/Prnp/Acsl3/S100a10/Cd81/Ramp1/Sqstm1/Gas6/Nrxn1/Sorbs1/Ppp2r5a/Ank2/Ramp2/Tmem59/Pgrmc1/Rack1/Bsg/Atp1b1/Emp2/Lrp1/Kcnip3/Rer1	23
GO:0072330	monocarboxylic acid biosynthetic process	22/820	260/23174	0.000154356	0.00437286	0.00327412	Mgll/Acsl3/Abat/Pfkl/Agt/Aldoc/Slc1a3/Acsbg1/Scd2/Aldoa/Qk/Srebf1/Gpd1/Ldhb/Mid1ip1/Acadl/Trp53/Tecr/Ldha/H2-Ke6/Fabp5/Ptgds	22
GO:0099173	postsynapse organization	18/820	191/23174	0.00015953	0.0044409	0.00332507	Prnp/Ptn/Apoe/Epha5/Nrxn1/Sorbs1/Hspa8/Grin2b/Cfl1/Hnrnpk/Caprin1/Ndrg2/Nrxn2/Egln1/Lrrc4b/Dgkb/Rer1/Pafah1b1	18
GO:0045732	positive regulation of protein catabolic process	19/820	208/23174	0.00015977	0.0044409	0.00332507	Clu/Cd81/Apoe/Pttg1ip/Atpif1/Sumo2/Rack1/Gja1/Gpld1/Gclc/Apc/Foxo1/Sumo1/Vcp/Lrp1/Ddrgk1/Hsp90aa1/Faf1/Tnfsf12	19
GO:0010464	regulation of mesenchymal cell proliferation	8/820	45/23174	0.000160217	0.0044409	0.00332507	Ptn/Ctnnbip1/Hmgb1/Fgfr1/Nfib/Zeb1/Arhgap5/Ctnnb1	8
GO:0048708	astrocyte differentiation	11/820	83/23174	0.000161137	0.0044409	0.00332507	Gpr37l1/Mt3/Gfap/Agt/Plpp3/Fgfr3/Serpine2/Nfix/Dll3/Id4/Lrp1	11
GO:1903321	negative regulation of protein modification by small protein conjugation or removal	11/820	83/23174	0.000161137	0.0044409	0.00332507	Rps3/Rpl11/Rps7/Sox4/Rpl23/Gclc/Rpl5/Hdac8/Nxn/U2af2/Ctnnb1	11
GO:0008016	regulation of heart contraction	17/820	175/23174	0.000166964	0.00457397	0.0034247	Hopx/Agt/Kcnn2/Tgfb2/Prkca/Atp1a1/Srebf1/Ank2/Gja1/S100a1/Fxyd1/Atp1b1/Dmd/Gnao1/Atp1a2/Sumo1/Tpm1	17
GO:1901615	organic hydroxy compound metabolic process	33/820	471/23174	0.000167769	0.00457397	0.0034247	Naaa/Abat/Mt3/Apoe/Lcat/Tgfb2/Dkk3/Srebf1/Gde1/Pgp/Npc1/Gpd1/Sc5d/Ldhb/Spr/Comt/Erg28/Acadl/Fgfr1/Dhrs3/Trp53/Acaa1a/Gdpd1/Cyp2d22/Grk3/Adcyap1r1/Aplp2/Ldha/Insm1/Msmo1/Lrp1/Plcd4/Dpm2	33
GO:0001935	endothelial cell proliferation	15/820	143/23174	0.000171221	0.00464311	0.00347646	Sparc/Apoe/Prkca/Fgfr3/Atpif1/Mdk/Cyba/Cav2/Hmgb1/Gja1/Hmgb2/Fgfr1/Aimp1/Rgcc/Vegfb	15
GO:0044770	cell cycle phase transition	29/820	393/23174	0.000172148	0.00464343	0.0034767	Camk2g/Rpl26/Rpl17/Rpl24/Sox4/Fam107a/Hspa2/Ccnd2/Rps6/Calm2/Cdk4/Anp32b/Npm1/Zfp207/Trp53/Apc/Pdpn/Lmnb1/Id4/Cables1/Tcf3/Lzts1/Ube2s/Rgcc/H2afy/Calm1/Rps27l/Crlf3/Zpr1	29
GO:0019216	regulation of lipid metabolic process	26/820	336/23174	0.000174686	0.00467583	0.00350096	Rarres2/Acsl3/Cd81/Apoe/Enho/Agt/Atp1a1/Dkk3/Fgfr3/Sorbs1/Dbi/Ppp2r5a/Srebf1/Cdk4/Mid1ip1/Egr1/Gpld1/Slc27a1/Acadl/Rora/Thrsp/Pik3ip1/Taz/H2afy/Sh3glb1/Fabp5	26
GO:0044772	mitotic cell cycle phase transition	27/820	355/23174	0.000175194	0.00467583	0.00350096	Camk2g/Rpl26/Rpl17/Rpl24/Sox4/Fam107a/Hspa2/Ccnd2/Rps6/Calm2/Cdk4/Anp32b/Zfp207/Trp53/Apc/Pdpn/Lmnb1/Id4/Cables1/Tcf3/Lzts1/Ube2s/Rgcc/Calm1/Rps27l/Crlf3/Zpr1	27
GO:0034333	adherens junction assembly	11/820	84/23174	0.000179582	0.0047351	0.00354534	S100a10/Sorbs1/Gpm6b/Fam107a/Ramp2/Cfl1/Coro1c/Sdc4/Lrp1/Ctnnb1/Fermt2	11
GO:2001057	reactive nitrogen species metabolic process	11/820	84/23174	0.000179582	0.0047351	0.00354534	Ass1/Clu/Agt/Selenos/Ddah1/Sirpa/Spr/Marc2/Rora/Prdx5/Hsp90aa1	11
GO:0032984	protein-containing complex disassembly	19/820	210/23174	0.000180918	0.0047351	0.00354534	Chchd10/Hspa8/Stmn1/Cfl1/Rpl23/Stmn3/Mid1ip1/Cfl2/Hist3h2a/Apc/Eif5a/Map1lc3a/Cebpg/Vcp/Smarcb1/Tpm1/Capza2/Smarce1/Mcts1	19
GO:0043270	positive regulation of ion transport	25/820	318/23174	0.000181149	0.0047351	0.00354534	Abat/Apoe/Chchd10/Atp1b2/Agt/Slc6a1/Dbi/Hspa2/Ank2/Grin2b/Cfl1/S100a1/Acsl6/Fxyd1/Atp1b1/Dmd/Adcyap1r1/Sumo1/Bax/Arl6ip1/Pink1/Map2k6/Atf4/Atp2b1/Gabbr1	25
GO:0036293	response to decreased oxygen levels	20/820	228/23174	0.000187759	0.00488271	0.00365586	Camk2g/Abat/Kcnk2/Acaa2/Tgfb2/Sox4/Ddah1/Grin2b/Egr1/Cbs/Rora/Trp53/Tmbim6/Atp1b1/Egln1/Rgcc/Pink1/Cited2/Vegfb/Rbpj	20
GO:1901798	positive regulation of signal transduction by p53 class mediator	6/820	25/23174	0.000191669	0.00493377	0.00369409	Rpl26/Rpl11/Rps7/Rpl23/Sh3glb1/Spred1	6
GO:1905809	negative regulation of synapse organization	6/820	25/23174	0.000191669	0.00493377	0.00369409	Prnp/Ptn/Apoe/Grin2b/Cfl1/Pgrmc1	6
GO:0001936	regulation of endothelial cell proliferation	14/820	129/23174	0.00019522	0.00499979	0.00374353	Sparc/Apoe/Prkca/Fgfr3/Atpif1/Mdk/Cyba/Cav2/Gja1/Hmgb2/Fgfr1/Aimp1/Rgcc/Vegfb	14
GO:0019439	aromatic compound catabolic process	33/820	476/23174	0.000203616	0.00518864	0.00388492	Entpd2/Pfkl/Aldoc/Aldoa/Ybx1/Enpp5/Qk/Pon2/Lsm7/Eif3e/Gpd1/Smpdl3a/Pabpc1/Btg2/Elavl4/Comt/Npm1/Trp53/Dctpp1/Acaa1a/Hnrnpu/Nudt9/Hnrnpc/Ldha/Lsm4/Vcp/Nt5c/Bax/Hnrnpr/Cacng7/Zpr1/Rbm8a/Syncrip	33
GO:0009150	purine ribonucleotide metabolic process	30/820	417/23174	0.000208138	0.00527734	0.00395133	Chchd10/Acaa2/Pfkl/Aldoc/Hspa8/Aldoa/Atpif1/Gpd1/Cox7a2l/Atp5b/Acsl6/Rora/Cox7c/Trp53/Atp1b1/Nme4/Ran/Nudt9/Taz/Atp1a2/Atp5k/Ldha/Vcp/Mpc1/Nme1/Pink1/Coq9/Mpc2/Cycs/Adss	30
GO:1903078	positive regulation of protein localization to plasma membrane	9/820	59/23174	0.000213957	0.00539789	0.0040416	Prnp/Acsl3/Sqstm1/Nrxn1/Sorbs1/Pgrmc1/Rack1/Lrp1/Rer1	9
GO:0009896	positive regulation of catabolic process	30/820	418/23174	0.000216874	0.00541757	0.00405633	Clu/Cd81/Apoe/Pttg1ip/Atpif1/Qk/Gpd1/Sumo2/Hmgb1/Pabpc1/Tmem59/Rack1/Btg2/Gja1/Gpld1/Gclc/Apc/Foxo1/Sumo1/Vcp/Bax/Supt5/Pink1/Hnrnpr/Sh3glb1/Lrp1/Ddrgk1/Hsp90aa1/Faf1/Tnfsf12	30
GO:0034655	nucleobase-containing compound catabolic process	30/820	418/23174	0.000216874	0.00541757	0.00405633	Entpd2/Pfkl/Aldoc/Aldoa/Ybx1/Enpp5/Qk/Lsm7/Eif3e/Gpd1/Smpdl3a/Pabpc1/Btg2/Elavl4/Npm1/Trp53/Dctpp1/Hnrnpu/Nudt9/Hnrnpc/Ldha/Lsm4/Vcp/Nt5c/Bax/Hnrnpr/Cacng7/Zpr1/Rbm8a/Syncrip	30
GO:0072503	cellular divalent inorganic cation homeostasis	34/820	498/23174	0.000218421	0.00542947	0.00406524	Pawr/Prnp/Mt3/Apoe/Agt/Mt1/Tgfb2/Prkca/Marcksl1/Dbi/Cyba/Clstn1/Ank2/Grin2b/Lpar1/Mcur1/Gja1/Ednrb/Grina/Fxyd1/Tmbim6/Atp1b1/Dmd/Eif5a/Atp1a2/Adcyap1r1/S1pr1/Bok/Bax/Fzd2/Lrp1/Atf4/Atp2b1/Tmem165	34
GO:1903018	regulation of glycoprotein metabolic process	8/820	47/23174	0.000219607	0.00543234	0.00406739	Pawr/Cst3/Mt3/Itm2b/Ramp1/Itm2c/Tmem59/Ctnnb1	8
GO:0060411	cardiac septum morphogenesis	11/820	86/23174	0.00022188	0.0054619	0.00408953	Fgfrl1/Tgfb2/Notch2/Sox11/Sox4/Dhrs3/Trp53/Egln1/Cited2/Fzd2/Rbpj	11
GO:0009167	purine ribonucleoside monophosphate metabolic process	22/820	267/23174	0.000225154	0.00548921	0.00410997	Chchd10/Pfkl/Aldoc/Hspa8/Aldoa/Atpif1/Gpd1/Cox7a2l/Atp5b/Cox7c/Trp53/Atp1b1/Nudt9/Taz/Atp1a2/Atp5k/Ldha/Vcp/Pink1/Coq9/Cycs/Adss	22
GO:0090287	regulation of cellular response to growth factor stimulus	22/820	267/23174	0.000225154	0.00548921	0.00410997	Htra1/Agt/Fgfrl1/Notch2/Nrxn1/Hsp90ab1/Sox11/Cav2/Cd63/Cyfip1/Fgfr1/Trp53/Pmepa1/Dmd/Zeb1/Tcf4/Rnf165/Cited2/Sh3glb1/Vegfb/Ctnnb1/Rbpj	22
GO:0035794	positive regulation of mitochondrial membrane permeability	7/820	36/23174	0.00023038	0.00557073	0.00417101	Chchd10/Acaa2/Atpif1/Trp53/Bok/Bax/Sh3glb1	7
GO:0071824	protein-DNA complex subunit organization	19/820	214/23174	0.000230695	0.00557073	0.00417101	Ptma/H3f3b/Rpl23/Set/Hist1h4d/Npm1/H3f3a/Hist3h2a/H1f0/Trp53/Nap1l1/Tcf4/Cebpg/H2afy/Orc3/Nap1l5/Smarcb1/Gtf2h5/Smarce1	19
GO:0042133	neurotransmitter metabolic process	15/820	147/23174	0.000232281	0.00558245	0.00417979	Ass1/Abat/Clu/Agt/Slc1a3/Selenos/Ddah1/Gldc/Sirpa/Spr/Comt/Rora/Cyp2d22/Phgdh/Hsp90aa1	15
GO:0001503	ossification	28/820	381/23174	0.000236567	0.00560827	0.00419912	Ptn/H3f3b/Atraid/Ctnnbip1/Fgfr3/Gpm6b/Mdk/Sox11/Pex7/Plxnb1/Rpl38/Gja1/Gpld1/Cdk6/Cbs/H3f3a/Fgfr1/Dhrs3/Apc/Id4/S1pr1/Mn1/Sbds/Ctnnb1/Atp2b1/Gabbr1/Id3/Rbpj	28
GO:0009126	purine nucleoside monophosphate metabolic process	22/820	268/23174	0.00023731	0.00560827	0.00419912	Chchd10/Pfkl/Aldoc/Hspa8/Aldoa/Atpif1/Gpd1/Cox7a2l/Atp5b/Cox7c/Trp53/Atp1b1/Nudt9/Taz/Atp1a2/Atp5k/Ldha/Vcp/Pink1/Coq9/Cycs/Adss	22
GO:0031498	chromatin disassembly	5/820	17/23174	0.000237779	0.00560827	0.00419912	Padi2/Hist3h2a/Cebpg/Smarcb1/Smarce1	5
GO:0032986	protein-DNA complex disassembly	5/820	17/23174	0.000237779	0.00560827	0.00419912	Rpl23/Hist3h2a/Cebpg/Smarcb1/Smarce1	5
GO:0031397	negative regulation of protein ubiquitination	10/820	73/23174	0.000240875	0.00562235	0.00420966	Rps3/Rpl11/Rps7/Sox4/Rpl23/Gclc/Rpl5/Hdac8/Nxn/U2af2	10
GO:1990542	mitochondrial transmembrane transport	10/820	73/23174	0.000240875	0.00562235	0.00420966	Slc1a3/Slc25a18/Timm22/Mcur1/Atp5b/Hspd1/Timm50/Mpc1/Mpc2/Tst	10
GO:0030099	myeloid cell differentiation	29/820	401/23174	0.000241702	0.00562235	0.00420966	Cd81/Prkca/Rps19/Ctnnbip1/Notch2/Rps14/Fgfr3/Atpif1/Hmgb3/Rps6/Hmgb1/Car2/Hist1h4d/Cdk6/Prmt1/Hmgb2/Sfxn1/Mfap2/Apc/Tcf3/Cebpg/Fos/Pir/Nme1/Cited2/Ctnnb1/Lyar/Rbpj/Pafah1b1	29
GO:0071156	regulation of cell cycle arrest	9/820	60/23174	0.000243915	0.00564792	0.00422881	Rpl26/Hsp90ab1/Sox4/Cdk4/Rpl23/Trp53/Insm1/Rgcc/Crlf3	9
GO:0009749	response to glucose	17/820	181/23174	0.00025009	0.00576458	0.00431615	Pfkl/Epha5/Gas6/Nrxn1/Sox4/Srebf1/Glul/Sybu/Rack1/Tra2b/Egr1/Gpld1/Eny2/Ndufaf2/Lrp1/Mpc2/Smarcb1	17
GO:1905477	positive regulation of protein localization to membrane	12/820	102/23174	0.00025938	0.00595167	0.00445623	Prnp/Acsl3/Ptn/Cd81/Sqstm1/Nrxn1/Sorbs1/Pgrmc1/Rack1/Sh3glb1/Lrp1/Rer1	12
GO:0071236	cellular response to antibiotic	18/820	199/23174	0.000265711	0.00606947	0.00454443	Pawr/Gpr37l1/Clu/Epha5/Rps3/Impact/Cfl1/Sirpa/Rpl23/Rack1/Hnrnpk/Egr1/Hdac2/Trp53/Ranbp1/Txn1/Pink1/Id3	18
GO:1903364	positive regulation of cellular protein catabolic process	14/820	133/23174	0.000268998	0.00610815	0.00457339	Clu/Cd81/Apoe/Pttg1ip/Atpif1/Sumo2/Rack1/Gclc/Sumo1/Vcp/Lrp1/Ddrgk1/Hsp90aa1/Faf1	14
GO:1903201	regulation of oxidative stress-induced cell death	10/820	74/23174	0.000269814	0.00610815	0.00457339	Pawr/Gpr37l1/Rack1/Trp53/Nono/Txn1/Pink1/Sfpq/Ctnnb1/Atf4	10
GO:1904667	negative regulation of ubiquitin protein ligase activity	4/820	10/23174	0.000275521	0.00616023	0.00461239	Rpl11/Rps7/Rpl23/Rpl5	4
GO:0071158	positive regulation of cell cycle arrest	7/820	37/23174	0.000275539	0.00616023	0.00461239	Rpl26/Sox4/Rpl23/Trp53/Insm1/Rgcc/Crlf3	7
GO:0044282	small molecule catabolic process	24/820	308/23174	0.000275759	0.00616023	0.00461239	Ddo/Abat/Mt3/Oat/Apoe/Acaa2/Pfkl/Cbr3/Phyh/Dbi/Glud1/Pex7/Aig1/Ddah1/Gldc/Asrgl1/Etfb/Acadl/Trp53/Acox1/Acaa1a/Ldha/Csad/Abhd16a	24
GO:0009161	ribonucleoside monophosphate metabolic process	22/820	271/23174	0.000277315	0.00616782	0.00461807	Chchd10/Pfkl/Aldoc/Hspa8/Aldoa/Atpif1/Gpd1/Cox7a2l/Atp5b/Cox7c/Trp53/Atp1b1/Nudt9/Taz/Atp1a2/Atp5k/Ldha/Vcp/Pink1/Coq9/Cycs/Adss	22
GO:0045931	positive regulation of mitotic cell cycle	16/820	166/23174	0.000280914	0.00619354	0.00463733	Rpl17/Prkca/Hspa2/Ccnd2/Pkn2/Hmgb1/Cdk4/Anp32b/Fgfr1/Lmnb1/Hnrnpu/Rgcc/Ranbp1/H2afy/Pafah1b1/Dynlt3	16
GO:0051017	actin filament bundle assembly	16/820	166/23174	0.000280914	0.00619354	0.00463733	Pawr/S100a10/Marcks/Sorbs1/Fam107a/Stmn1/Cfl1/Lpar1/Sdc4/S1pr1/Itgb5/Rgcc/Dpysl3/Phactr1/Rhoc/Tpm1	16
GO:2000377	regulation of reactive oxygen species metabolic process	18/820	200/23174	0.000282565	0.00620298	0.0046444	Ass1/Clu/Agt/Eef1a1/Selenos/Clcn3/Sirt3/Cyba/Ddah1/Sirpa/Prdx2/Hspd1/Trp53/Foxo1/Eif5a/Pink1/Hsp90aa1/Gnai2	18
GO:0048709	oligodendrocyte differentiation	12/820	103/23174	0.000284303	0.00621422	0.00465281	Clu/Ptn/Ntrk2/Ptprz1/Fgfr3/Kcnj10/Mdk/Qk/Ptpra/Hdac2/Id4/Ctnnb1	12
GO:0034614	cellular response to reactive oxygen species	15/820	150/23174	0.000289645	0.00627689	0.00469974	Pawr/Gpr37l1/Rps3/Impact/Cfl1/Sirpa/Rack1/Prdx2/Hdac2/Prdx5/Trp53/Foxo1/Fos/Txn1/Pink1	15
GO:0071322	cellular response to carbohydrate stimulus	15/820	150/23174	0.000289645	0.00627689	0.00469974	Calcrl/Epha5/Prkca/Gas6/Nrxn1/Sox4/Sybu/Rack1/Tra2b/Gpld1/Eny2/Ndufaf2/Lrp1/Mpc2/Smarcb1	15
GO:0060485	mesenchyme development	22/820	272/23174	0.000291907	0.00629898	0.00471628	Pawr/Tmem100/Tgfb2/Mdk/Sox11/Cfl1/Coro1c/Gja1/Dll3/Ednrb/Frzb/Eomes/Hdac2/Fgfr1/Pdpn/Hnrnpab/Pdcd4/Rgcc/Tead2/Cited2/Ctnnb1/Rbpj	22
GO:0000302	response to reactive oxygen species	18/820	201/23174	0.000300342	0.00638535	0.00478094	Pawr/Gpr37l1/Prdx6/Rps3/Prkca/Impact/Cfl1/Sirpa/Rack1/Prdx2/Hdac2/Prdx5/Trp53/Foxo1/Egln1/Fos/Txn1/Pink1	18
GO:0097164	ammonium ion metabolic process	16/820	167/23174	0.000300704	0.00638535	0.00478094	Pla2g7/Acsl3/Abat/Lcat/Tgfb2/Dbi/Slc22a4/Smpdl3a/Sat1/Spr/Odc1/Comt/Slc27a1/Acadl/Cyp2d22/Fabp5	16
GO:0070301	cellular response to hydrogen peroxide	11/820	89/23174	0.000300946	0.00638535	0.00478094	Pawr/Gpr37l1/Rps3/Impact/Cfl1/Sirpa/Rack1/Hdac2/Trp53/Txn1/Pink1	11
GO:1903313	positive regulation of mRNA metabolic process	11/820	89/23174	0.000300946	0.00638535	0.00478094	Prdx6/Hspa8/Qk/Rbm3/Pabpc1/Btg2/Nudt21/Tra2b/Dazap1/Rbmxl1/Hnrnpr	11
GO:0009746	response to hexose	17/820	184/23174	0.000303728	0.00641752	0.00480503	Pfkl/Epha5/Gas6/Nrxn1/Sox4/Srebf1/Glul/Sybu/Rack1/Tra2b/Egr1/Gpld1/Eny2/Ndufaf2/Lrp1/Mpc2/Smarcb1	17
GO:0009259	ribonucleotide metabolic process	30/820	427/23174	0.000311447	0.00655331	0.0049067	Chchd10/Acaa2/Pfkl/Aldoc/Hspa8/Aldoa/Atpif1/Gpd1/Cox7a2l/Atp5b/Acsl6/Rora/Cox7c/Trp53/Atp1b1/Nme4/Ran/Nudt9/Taz/Atp1a2/Atp5k/Ldha/Vcp/Mpc1/Nme1/Pink1/Coq9/Mpc2/Cycs/Adss	30
GO:0060038	cardiac muscle cell proliferation	9/820	62/23174	0.000314312	0.00658626	0.00493137	Kcnk2/Tgfb2/Gja1/Hdac2/Fgfr1/Apc/Cited2/Ctnnb1/Rbpj	9
GO:0060044	negative regulation of cardiac muscle cell proliferation	5/820	18/23174	0.000319681	0.0066712	0.00499497	Kcnk2/Gja1/Hdac2/Apc/Cited2	5
GO:0034284	response to monosaccharide	17/820	185/23174	0.000323696	0.00672731	0.00503698	Pfkl/Epha5/Gas6/Nrxn1/Sox4/Srebf1/Glul/Sybu/Rack1/Tra2b/Egr1/Gpld1/Eny2/Ndufaf2/Lrp1/Mpc2/Smarcb1	17
GO:0072655	establishment of protein localization to mitochondrion	11/820	90/23174	0.000332077	0.00687332	0.0051463	Atpif1/Srebf1/Timm22/Hspd1/Timm50/Bax/Tomm5/Pink1/Sh3glb1/Hsp90aa1/Tomm22	11
GO:0006457	protein folding	15/820	152/23174	0.000334331	0.00689185	0.00516018	Clu/Hspa8/Hsp90ab1/Hspa2/Selenof/Ppia/Cct4/Hspd1/Dnajc3/Fkbp4/Cct7/Sh3glb1/Cct5/Hsp90aa1/Pfdn2	15
GO:0007160	cell-matrix adhesion	18/820	203/23174	0.000338832	0.00695633	0.00520846	S100a10/Agt/Sorbs1/Gpm6b/Fam107a/Bcan/Cfl1/Cd63/Sirpa/Coro1c/Sdc4/Cdk6/Dmd/Emp2/Itgb5/Lrp1/Ctnnb1/Fermt2	18
GO:0055017	cardiac muscle tissue growth	12/820	105/23174	0.000340283	0.00695796	0.00520967	Kcnk2/Agt/Tgfb2/Gja1/Hdac2/Fgfr1/Apc/Yy1/S1pr1/Cited2/Ctnnb1/Rbpj	12
GO:0061572	actin filament bundle organization	16/820	169/23174	0.000343924	0.00699374	0.00523647	Pawr/S100a10/Marcks/Sorbs1/Fam107a/Stmn1/Cfl1/Lpar1/Sdc4/S1pr1/Itgb5/Rgcc/Dpysl3/Phactr1/Rhoc/Tpm1	16
GO:0050796	regulation of insulin secretion	17/820	186/23174	0.000344791	0.00699374	0.00523647	Abat/Enho/Pfkl/Epha5/Nrxn1/Sox4/Glud1/Sirt3/Srebf1/Glul/Sybu/Gja1/Gpld1/Eny2/Ndufaf2/Lrp1/Mpc2	17
GO:0008652	cellular amino acid biosynthetic process	9/820	63/23174	0.000355349	0.0071507	0.00535399	Ass1/Abat/Slc1a3/Psph/Glud1/Glul/Cbs/Phgdh/Gatm	9
GO:0045454	cell redox homeostasis	9/820	63/23174	0.000355349	0.0071507	0.00535399	Prdx6/Selenos/Prdx2/Gclc/Prdx5/Txnrd1/Nxn/Txn1/Pdia6	9
GO:0007346	regulation of mitotic cell cycle	33/820	492/23174	0.00036883	0.00739264	0.00553514	Timp2/Rpl26/Rpl17/Prkca/Fgfr3/Rpl24/Sox4/Fam107a/Hspa2/Ccnd2/Pkn2/Rps6/Hmgb1/Cdk4/Btg2/Anp32b/Fgfr1/Zfp207/Trp53/Apc/Pdpn/Lmnb1/Stag1/Hnrnpu/Tcf3/Rgcc/Ranbp1/H2afy/Rps27l/Ctnnb1/Ywhah/Pafah1b1/Dynlt3	33
GO:0051957	positive regulation of amino acid transport	6/820	28/23174	0.000372442	0.00740648	0.0055455	Abat/Agt/Slc6a1/Grin2b/Arl6ip1/Gabbr1	6
GO:0097345	mitochondrial outer membrane permeabilization	6/820	28/23174	0.000372442	0.00740648	0.0055455	Chchd10/Acaa2/Atpif1/Bok/Bax/Sh3glb1	6
GO:0062012	regulation of small molecule metabolic process	26/820	353/23174	0.000376272	0.00745342	0.00558065	Apoe/Agt/Dkk3/Sorbs1/Dbi/Atpif1/Srebf1/Pgp/Gpd1/Hmgb1/Cox7a2l/Mid1ip1/Egr1/Comt/Gpld1/Acadl/Rora/Trp53/Apc/Foxo1/Taz/Adcyap1r1/Vcp/Ppp1ca/Pink1/Fabp5	26
GO:0031345	negative regulation of cell projection organization	18/820	205/23174	0.000381533	0.00752822	0.00563665	Prnp/Apoe/Gfap/Ptprz1/Itm2c/Nrxn1/Grin2b/Cfl1/Lpar1/Hdac2/Crmp1/Lgals1/Dpysl3/H2-K1/Lrp1/Rbpj/Ywhah/Pafah1b1	18
GO:0006898	receptor-mediated endocytosis	19/820	223/23174	0.00038843	0.0076346	0.00571631	Clu/Calcrl/Cd81/Apoe/Ramp1/Scarb2/Eps15/Prkca/Cd9/Cav2/Ramp2/Cd63/Hnrnpk/Atp5b/Grk3/Sgip1/Cacng7/Lrp1/Gria2	19
GO:0060412	ventricular septum morphogenesis	8/820	51/23174	0.000392646	0.00768768	0.00575604	Fgfrl1/Tgfb2/Sox11/Sox4/Egln1/Cited2/Fzd2/Rbpj	8
GO:0006874	cellular calcium ion homeostasis	32/820	474/23174	0.000402107	0.00784264	0.00587207	Pawr/Prnp/Apoe/Agt/Tgfb2/Prkca/Marcksl1/Dbi/Cyba/Clstn1/Ank2/Grin2b/Lpar1/Mcur1/Gja1/Ednrb/Grina/Fxyd1/Tmbim6/Atp1b1/Dmd/Eif5a/Atp1a2/Adcyap1r1/S1pr1/Bok/Bax/Fzd2/Lrp1/Atf4/Atp2b1/Tmem165	32
GO:1900006	positive regulation of dendrite development	12/820	107/23174	0.000405322	0.00787504	0.00589633	Ptn/Apoe/Ptprz1/Cfl1/Lpar1/Hnrnpk/Elavl4/Cyfip1/Eif4g2/Caprin1/Sh3glb1/Pafah1b1	12
GO:0046034	ATP metabolic process	20/820	242/23174	0.000410261	0.00794058	0.0059454	Chchd10/Pfkl/Aldoc/Hspa8/Aldoa/Atpif1/Gpd1/Cox7a2l/Atp5b/Cox7c/Trp53/Atp1b1/Taz/Atp1a2/Atp5k/Ldha/Vcp/Pink1/Coq9/Cycs	20
GO:1901030	positive regulation of mitochondrial outer membrane permeabilization involved in apoptotic signaling pathway	4/820	11/23174	0.00042085	0.00806149	0.00603593	Chchd10/Atpif1/Bok/Sh3glb1	4
GO:0006883	cellular sodium ion homeostasis	5/820	19/23174	0.000421277	0.00806149	0.00603593	Atp1b2/Agt/Atp1a1/Atp1b1/Atp1a2	5
GO:1901028	regulation of mitochondrial outer membrane permeabilization involved in apoptotic signaling pathway	5/820	19/23174	0.000421277	0.00806149	0.00603593	Chchd10/Acaa2/Atpif1/Bok/Sh3glb1	5
GO:0009123	nucleoside monophosphate metabolic process	22/820	280/23174	0.000435031	0.00829339	0.00620956	Chchd10/Pfkl/Aldoc/Hspa8/Aldoa/Atpif1/Gpd1/Cox7a2l/Atp5b/Cox7c/Trp53/Atp1b1/Nudt9/Taz/Atp1a2/Atp5k/Ldha/Vcp/Pink1/Coq9/Cycs/Adss	22
GO:0044270	cellular nitrogen compound catabolic process	31/820	456/23174	0.000437674	0.00831252	0.00622389	Entpd2/Pfkl/Aldoc/Aldoa/Ybx1/Enpp5/Qk/Lsm7/Eif3e/Gpd1/Smpdl3a/Pabpc1/Btg2/Elavl4/Npm1/Acadl/Trp53/Dctpp1/Hnrnpu/Nudt9/Hnrnpc/Ldha/Lsm4/Vcp/Nt5c/Bax/Hnrnpr/Cacng7/Zpr1/Rbm8a/Syncrip	31
GO:0050773	regulation of dendrite development	17/820	190/23174	0.000441512	0.00833551	0.0062411	Ptn/Ntrk2/Apoe/Ptprz1/Cfl1/Lpar1/Hnrnpk/Elavl4/Prex1/Cyfip1/Eif4g2/Caprin1/Hdac2/Lzts1/Sh3glb1/Ywhah/Pafah1b1	17
GO:0001570	vasculogenesis	11/820	93/23174	0.000442171	0.00833551	0.0062411	Ntrk2/Tmem100/Qk/Ramp2/Fgfr1/Emp2/Tead2/Cited2/Spred1/Zfp950/Ctnnb1	11
GO:0046902	regulation of mitochondrial membrane permeability	8/820	52/23174	0.000449834	0.00844856	0.00632574	Them4/Chchd10/Acaa2/Atpif1/Trp53/Bok/Bax/Sh3glb1	8
GO:0006536	glutamate metabolic process	6/820	29/23174	0.000455661	0.0085264	0.00638403	Oat/Slc1a3/Glud1/Glul/Gclc/Apc	6
GO:0021543	pallium development	15/820	157/23174	0.000472755	0.00881375	0.00659918	Ntrk2/Epha5/Mdk/Bcan/Btg2/Hnrnpk/Tra2b/Eomes/Hdac2/Fgfr1/Id4/Pou3f3/Bax/Ctnnb1/Pafah1b1	15
GO:1903076	regulation of protein localization to plasma membrane	12/820	109/23174	0.000480556	0.00892637	0.00668349	Camk2g/Prnp/Acsl3/Sqstm1/Nrxn1/Sorbs1/Ppp2r5a/Tmem59/Pgrmc1/Rack1/Lrp1/Rer1	12
GO:1902882	regulation of response to oxidative stress	11/820	94/23174	0.000485056	0.00897707	0.00672146	Pawr/Gpr37l1/Rack1/Trp53/H2afy/Nono/Txn1/Pink1/Sfpq/Ctnnb1/Atf4	11
GO:0048771	tissue remodeling	17/820	192/23174	0.00049808	0.0091846	0.00687684	Ptn/Agt/Tgfb2/Prkca/Notch2/Fgfr3/Mdk/Gja1/Car2/Cbs/Tpp1/Trp53/S1pr1/Bax/P3h4/Ctnnb1/Rbpj	17
GO:0007162	negative regulation of cell adhesion	22/820	283/23174	0.000502715	0.00920302	0.00689064	Pawr/Ass1/Prnp/Abat/Tnc/Ptprz1/Epha5/Cd9/Mdk/Fam107a/Cfl1/Plxnb1/Serpine2/Prdx2/Coro1c/Sdc4/Atp5b/Nat8f1/Rgcc/Lgals1/Lrp1/Peli1	22
GO:0015849	organic acid transport	23/820	302/23174	0.000504923	0.00920302	0.00689064	Acsl3/Abat/Ntrk2/Apoe/Agt/Slc1a3/Slc6a1/Sfxn5/Kcnj10/Grin2b/Slc25a18/Slc27a1/Acsl6/Fxyd1/Sfxn1/Slco1c1/Slc1a2/Mpc1/Slc7a10/Arl6ip1/Mpc2/Map2k6/Gabbr1	23
GO:1904377	positive regulation of protein localization to cell periphery	9/820	66/23174	0.000505759	0.00920302	0.00689064	Prnp/Acsl3/Sqstm1/Nrxn1/Sorbs1/Pgrmc1/Rack1/Lrp1/Rer1	9
GO:0034767	positive regulation of ion transmembrane transport	16/820	175/23174	0.000507203	0.00920302	0.00689064	Chchd10/Atp1b2/Agt/Dbi/Hspa2/Ank2/Cfl1/S100a1/Acsl6/Fxyd1/Atp1b1/Dmd/Sumo1/Bax/Arl6ip1/Pink1	16
GO:0010810	regulation of cell-substrate adhesion	18/820	210/23174	0.000509241	0.00920302	0.00689064	Ptn/S100a10/Ptprz1/Gpm6b/Mdk/Fam107a/Cfl1/Hsd17b12/Coro1c/Prex1/Sdc4/Cdk6/Emid1/Dmd/Pdpn/Emp2/Lgals1/Lrp1	18
GO:0014014	negative regulation of gliogenesis	8/820	53/23174	0.000513598	0.00920302	0.00689064	Gpr37l1/Ptn/Fgfr3/Sox11/Dll3/Idh2/Id4/Ctnnb1	8
GO:0043392	negative regulation of DNA binding	8/820	53/23174	0.000513598	0.00920302	0.00689064	Enho/Ctnnbip1/Sox11/Hdac2/Nfib/Id4/Sumo1/Id3	8
GO:0055078	sodium ion homeostasis	8/820	53/23174	0.000513598	0.00920302	0.00689064	Atp1b2/Agt/Atp1a1/Ednrb/Comt/Atp1b1/Atp1a2/Gnai2	8
GO:0072329	monocarboxylic acid catabolic process	12/820	110/23174	0.000522377	0.00924964	0.00692554	Abat/Acaa2/Phyh/Dbi/Pex7/Aig1/Asrgl1/Etfb/Acadl/Acox1/Acaa1a/Abhd16a	12
GO:0034101	erythrocyte homeostasis	14/820	142/23174	0.000526543	0.00924964	0.00692554	Rps24/Rps19/Rps14/Atpif1/Rps6/Rps17/Cdk6/Prmt1/Hmgb2/Sfxn1/Tcf3/Cebpg/Cited2/Lyar	14
GO:0003205	cardiac chamber development	17/820	193/23174	0.00052863	0.00924964	0.00692554	Cpe/Fgfrl1/Tgfb2/Notch2/Sox11/Sox4/Naca/Matr3/Dhrs3/Trp53/Egln1/Cited2/Fzd2/Lrp1/Ctnnb1/Tpm1/Rbpj	17
GO:0045685	regulation of glial cell differentiation	11/820	95/23174	0.000531363	0.00924964	0.00692554	Gpr37l1/Ptn/Fgfr3/Mdk/Qk/Ptpra/Serpine2/Dll3/Hdac2/Id4/Ctnnb1	11
GO:0006163	purine nucleotide metabolic process	30/820	441/23174	0.000531826	0.00924964	0.00692554	Chchd10/Acaa2/Pfkl/Aldoc/Hspa8/Aldoa/Atpif1/Gpd1/Cox7a2l/Atp5b/Acsl6/Rora/Cox7c/Trp53/Atp1b1/Nme4/Ran/Nudt9/Taz/Atp1a2/Atp5k/Ldha/Vcp/Mpc1/Nme1/Pink1/Coq9/Mpc2/Cycs/Adss	30
GO:0001937	negative regulation of endothelial cell proliferation	7/820	41/23174	0.000532201	0.00924964	0.00692554	Sparc/Apoe/Atpif1/Cav2/Gja1/Aimp1/Rgcc	7
GO:0032459	regulation of protein oligomerization	7/820	41/23174	0.000532201	0.00924964	0.00692554	Clu/Apoe/Rack1/Trp53/Bax/Sh3glb1/Rhoc	7
GO:0050685	positive regulation of mRNA processing	7/820	41/23174	0.000532201	0.00924964	0.00692554	Prdx6/Hspa8/Rbm3/Nudt21/Tra2b/Dazap1/Rbmxl1	7
GO:0016054	organic acid catabolic process	18/820	211/23174	0.000538792	0.00924964	0.00692554	Ddo/Abat/Oat/Acaa2/Phyh/Dbi/Glud1/Pex7/Aig1/Ddah1/Gldc/Asrgl1/Etfb/Acadl/Acox1/Acaa1a/Csad/Abhd16a	18
GO:0046395	carboxylic acid catabolic process	18/820	211/23174	0.000538792	0.00924964	0.00692554	Ddo/Abat/Oat/Acaa2/Phyh/Dbi/Glud1/Pex7/Aig1/Ddah1/Gldc/Asrgl1/Etfb/Acadl/Acox1/Acaa1a/Csad/Abhd16a	18
GO:0090276	regulation of peptide hormone secretion	19/820	229/23174	0.000539563	0.00924964	0.00692554	Abat/Enho/Pfkl/Epha5/Nrxn1/Sox4/Glud1/Sirt3/Srebf1/Glul/Sybu/Gja1/Gpld1/Eny2/Ndufaf2/Aimp1/Lrp1/Mpc2/Gabbr1	19
GO:2001234	negative regulation of apoptotic signaling pathway	19/820	229/23174	0.000539563	0.00924964	0.00692554	Clu/Acaa2/Pttg1ip/Selenos/Prdx2/Grina/Tpt1/Gclc/Hmgb2/Hdac2/Tmbim6/Bok/Bax/Pea15a/Nono/Pink1/Sh3glb1/Ctnnb1/Gnai2	19
GO:0032956	regulation of actin cytoskeleton organization	25/820	342/23174	0.000539992	0.00924964	0.00692554	Ctsl/S100a10/Tmsb4x/Epha5/Tmsb10/Tgfb2/Notch2/Gpm6b/Mdk/Fam107a/Stmn1/Cfl1/Lpar1/Prex1/Sdc4/Cfl2/Cyfip1/Trim27/Hdac2/S1pr1/Rgcc/Lrp1/Rhoc/Tpm1/Capza2	25
GO:0010996	response to auditory stimulus	5/820	20/23174	0.000545435	0.00924964	0.00692554	Ptn/Slc1a3/Nrxn1/Mdk/Nrxn2	5
GO:0046697	decidualization	5/820	20/23174	0.000545435	0.00924964	0.00692554	Ptn/Ctsl/Ctsb/Il11ra1/Cited2	5
GO:0034110	regulation of homotypic cell-cell adhesion	6/820	30/23174	0.00055268	0.00924964	0.00692554	Abat/Prkca/Cd9/Serpine2/Pdpn/Lgals1	6
GO:0043090	amino acid import	6/820	30/23174	0.00055268	0.00924964	0.00692554	Agt/Slc1a3/Slc6a1/Kcnj10/Slc1a2/Arl6ip1	6
GO:0048026	positive regulation of mRNA splicing, via spliceosome	6/820	30/23174	0.00055268	0.00924964	0.00692554	Prdx6/Hspa8/Rbm3/Tra2b/Dazap1/Rbmxl1	6
GO:0055022	negative regulation of cardiac muscle tissue growth	6/820	30/23174	0.00055268	0.00924964	0.00692554	Kcnk2/Gja1/Hdac2/Apc/Yy1/Cited2	6
GO:0061117	negative regulation of heart growth	6/820	30/23174	0.00055268	0.00924964	0.00692554	Kcnk2/Gja1/Hdac2/Apc/Yy1/Cited2	6
GO:0090068	positive regulation of cell cycle process	20/820	248/23174	0.000560728	0.00935346	0.00700328	Rpl26/Rpl17/Sox4/Hspa2/Ccnd2/Pkn2/Cdk4/Rpl23/Anp32b/Npm1/Fgfr1/Trp53/Lmnb1/Hnrnpu/Insm1/Rgcc/Ranbp1/H2afy/Crlf3/Sfpq	20
GO:0034764	positive regulation of transmembrane transport	19/820	230/23174	0.000569155	0.0094629	0.00708522	Chchd10/Atp1b2/Agt/Sorbs1/Dbi/Hspa2/Ank2/Cfl1/S100a1/Car2/Acsl6/Fxyd1/Atp1b1/Dmd/Slc1a2/Sumo1/Bax/Arl6ip1/Pink1	19
GO:0045333	cellular respiration	15/820	160/23174	0.000577337	0.00956324	0.00716035	Slc1a3/Sirt3/Gpd1/Slc25a18/Ndufaf2/Cox7c/Idh2/Taz/Ndufs7/Bloc1s1/Vcp/Bax/Pink1/Coq9/Cycs	15
GO:0046677	response to antibiotic	23/820	305/23174	0.000578962	0.00956324	0.00716035	Pawr/Gpr37l1/Abat/Clu/Epha5/Rps3/Slc1a3/Prkca/Impact/Grin2b/Cfl1/Sirpa/Rpl23/Rack1/Hnrnpk/Eef1b2/Egr1/Hdac2/Trp53/Ranbp1/Txn1/Pink1/Id3	23
GO:0019693	ribose phosphate metabolic process	30/820	444/23174	0.00059392	0.00977847	0.0073215	Chchd10/Acaa2/Pfkl/Aldoc/Hspa8/Aldoa/Atpif1/Gpd1/Cox7a2l/Atp5b/Acsl6/Rora/Cox7c/Trp53/Atp1b1/Nme4/Ran/Nudt9/Taz/Atp1a2/Atp5k/Ldha/Vcp/Mpc1/Nme1/Pink1/Coq9/Mpc2/Cycs/Adss	30
GO:0001731	formation of translation preinitiation complex	4/820	12/23174	0.000613638	0.0100057	0.0074916	Rps2/Rpl13a/Eif2s3x/Mcts1	4
GO:1900272	negative regulation of long-term synaptic potentiation	4/820	12/23174	0.000613638	0.0100057	0.0074916	Prnp/Ptn/Apoe/Fam107a	4
GO:1903961	positive regulation of anion transmembrane transport	4/820	12/23174	0.000613638	0.0100057	0.0074916	Agt/Acsl6/Fxyd1/Arl6ip1	4
GO:0010559	regulation of glycoprotein biosynthetic process	7/820	42/23174	0.000619374	0.0100242	0.00750552	Pawr/Mt3/Itm2b/Ramp1/Itm2c/Tmem59/Ctnnb1	7
GO:0003279	cardiac septum development	13/820	128/23174	0.000620894	0.0100242	0.00750552	Fgfrl1/Tgfb2/Notch2/Sox11/Sox4/Matr3/Dhrs3/Trp53/Egln1/Cited2/Fzd2/Lrp1/Rbpj	13
GO:0042177	negative regulation of protein catabolic process	13/820	128/23174	0.000620894	0.0100242	0.00750552	Cst3/Timp2/Rpl11/Atraid/Rps7/Hsp90ab1/Serpine2/Rpl23/Mycbp2/Timp4/Rpl5/Ddrgk1/Snx3	13
GO:0016055	Wnt signaling pathway	29/820	425/23174	0.000622685	0.0100242	0.00750552	Apoe/Cpe/Mbd2/Plpp3/Ctnnbip1/Dkk3/Gprc5b/Fgfr3/Ndp/Mdk/Sox4/Gpc5/Bcl7b/Frzb/Egr1/Hdac2/Apc/Foxo1/Ndrg2/Nxn/Vcp/Rnf138/Fzd2/Lrp1/Ctnnb1/Snx3/Fermt2/Amotl2/Rbpj	29
GO:0001893	maternal placenta development	6/820	31/23174	0.000665009	0.0105973	0.00793459	Ptn/Ctsl/Ctsb/Dazap1/Il11ra1/Cited2	6
GO:0060074	synapse maturation	6/820	31/23174	0.000665009	0.0105973	0.00793459	Nrxn1/Bcan/Clstn1/Sybu/Hnrnpk/Nfia	6
GO:1902110	positive regulation of mitochondrial membrane permeability involved in apoptotic process	6/820	31/23174	0.000665009	0.0105973	0.00793459	Chchd10/Acaa2/Atpif1/Bok/Bax/Sh3glb1	6
GO:2000177	regulation of neural precursor cell proliferation	12/820	113/23174	0.000666642	0.0105973	0.00793459	Gpr37l1/Ptn/Ptprz1/Mdk/Gng5/Btg2/Trp53/Foxo1/Nap1l1/Insm1/Ctnnb1/Gnai2	12
GO:0198738	cell-cell signaling by wnt	29/820	427/23174	0.000670701	0.0106285	0.00795795	Apoe/Cpe/Mbd2/Plpp3/Ctnnbip1/Dkk3/Gprc5b/Fgfr3/Ndp/Mdk/Sox4/Gpc5/Bcl7b/Frzb/Egr1/Hdac2/Apc/Foxo1/Ndrg2/Nxn/Vcp/Rnf138/Fzd2/Lrp1/Ctnnb1/Snx3/Fermt2/Amotl2/Rbpj	29
GO:0098656	anion transmembrane transport	16/820	180/23174	0.00069023	0.0108468	0.0081214	Prnp/Agt/Gabrb1/Slc20a2/Slc1a3/Prkca/Kcnj10/Clcn3/Slc25a18/Acsl6/Fxyd1/Slc1a2/Mpc1/Slc7a10/Arl6ip1/Mpc2	16
GO:0010660	regulation of muscle cell apoptotic process	11/820	98/23174	0.000692974	0.0108468	0.0081214	Agt/Hspa8/Mdk/Qk/Naca/Npm1/Trp53/Pdcd4/Eif5a/Atf4/Rbpj	11
GO:0015813	L-glutamate transmembrane transport	5/820	21/23174	0.000695171	0.0108468	0.0081214	Slc1a3/Kcnj10/Slc25a18/Slc1a2/Arl6ip1	5
GO:0090330	regulation of platelet aggregation	5/820	21/23174	0.000695171	0.0108468	0.0081214	Abat/Prkca/Cd9/Serpine2/Pdpn	5
GO:1904666	regulation of ubiquitin protein ligase activity	5/820	21/23174	0.000695171	0.0108468	0.0081214	Rpl11/Rps7/Rpl23/Rpl5/Ube2s	5
GO:0009266	response to temperature stimulus	15/820	163/23174	0.00070103	0.0109047	0.00816473	Pawr/Agt/Pcsk1n/Hspa8/Hspa2/Rasa3/Rbm3/Slc27a1/Gclc/Acadl/Dnajc3/Ier5/Sumo1/Vcp/Hsp90aa1	15
GO:0019058	viral life cycle	17/820	198/23174	0.000706732	0.0109296	0.00818338	Apoe/Ctsb/Eps15/Gas6/Hspa8/Hsp90ab1/Cav2/Pkn2/Npc1/Pabpc1/Ppia/Trim27/Pcbp2/Lgals1/Vcp/Smarcb1/Snx3	17
GO:0055074	calcium ion homeostasis	32/820	490/23174	0.000706942	0.0109296	0.00818338	Pawr/Prnp/Apoe/Agt/Tgfb2/Prkca/Marcksl1/Dbi/Cyba/Clstn1/Ank2/Grin2b/Lpar1/Mcur1/Gja1/Ednrb/Grina/Fxyd1/Tmbim6/Atp1b1/Dmd/Eif5a/Atp1a2/Adcyap1r1/S1pr1/Bok/Bax/Fzd2/Lrp1/Atf4/Atp2b1/Tmem165	32
GO:0060419	heart growth	12/820	114/23174	0.000721584	0.0111172	0.00832386	Kcnk2/Agt/Tgfb2/Gja1/Hdac2/Fgfr1/Apc/Yy1/S1pr1/Cited2/Ctnnb1/Rbpj	12
GO:0006066	alcohol metabolic process	23/820	310/23174	0.000723463	0.0111172	0.00832386	Naaa/Mt3/Apoe/Lcat/Dkk3/Srebf1/Gde1/Pgp/Npc1/Gpd1/Sc5d/Spr/Erg28/Acadl/Fgfr1/Dhrs3/Gdpd1/Grk3/Adcyap1r1/Aplp2/Lrp1/Plcd4/Dpm2	23
GO:0003206	cardiac chamber morphogenesis	14/820	147/23174	0.000744246	0.011402	0.00853712	Cpe/Fgfrl1/Tgfb2/Notch2/Sox11/Sox4/Dhrs3/Trp53/Egln1/Cited2/Fzd2/Ctnnb1/Tpm1/Rbpj	14
GO:1902883	negative regulation of response to oxidative stress	8/820	56/23174	0.00074995	0.0114548	0.00857663	Gpr37l1/Rack1/H2afy/Nono/Txn1/Pink1/Ctnnb1/Atf4	8
GO:1900407	regulation of cellular response to oxidative stress	10/820	85/23174	0.000829598	0.0126333	0.00945902	Pawr/Gpr37l1/Rack1/Trp53/Nono/Txn1/Pink1/Sfpq/Ctnnb1/Atf4	10
GO:0010463	mesenchymal cell proliferation	8/820	57/23174	0.000845755	0.0128025	0.00958566	Ptn/Ctnnbip1/Hmgb1/Fgfr1/Nfib/Zeb1/Arhgap5/Ctnnb1	8
GO:0019080	viral gene expression	8/820	57/23174	0.000845755	0.0128025	0.00958566	Eif3f/Eif3a/Trim27/Pcbp2/Eif3d/Eif3l/Smarcb1/Mcts1	8
GO:0033674	positive regulation of kinase activity	31/820	475/23174	0.000859443	0.0128889	0.00965039	Prnp/Clu/Cd81/Agt/Rps3/Tgfb2/Gas6/Nrxn1/Gprc5b/Fgfr3/Sash1/Hsp90ab1/Ccnd2/Lpar1/Prdx2/Egr1/Sdc4/Slc27a1/Npm1/Fgfr1/Gadd45g/Spag9/Tcf3/Emp2/Rgcc/Jtb/Sh3glb1/Mmd2/Telo2/Hsp90aa1/Map2k6	31
GO:0003093	regulation of glomerular filtration	4/820	13/23174	0.000861633	0.0128889	0.00965039	Gas6/Cyba/Gja1/Emp2	4
GO:0061418	regulation of transcription from RNA polymerase II promoter in response to hypoxia	4/820	13/23174	0.000861633	0.0128889	0.00965039	Egr1/Trp53/Cited2/Rbpj	4
GO:1902950	regulation of dendritic spine maintenance	4/820	13/23174	0.000861633	0.0128889	0.00965039	Prnp/Apoe/Grin2b/Cfl1	4
GO:0003007	heart morphogenesis	21/820	276/23174	0.000879044	0.0131107	0.00981645	Tmem100/Cpe/Fgfrl1/Tgfb2/Notch2/Sox11/Sox4/Naca/Gng5/Gja1/Dhrs3/Trp53/Pdcd4/Egln1/S1pr1/Tead2/Cited2/Fzd2/Ctnnb1/Tpm1/Rbpj	21
GO:0001837	epithelial to mesenchymal transition	13/820	133/23174	0.000891477	0.0132482	0.00991943	Pawr/Tmem100/Tgfb2/Mdk/Gja1/Eomes/Hdac2/Pdpn/Hnrnpab/Pdcd4/Rgcc/Ctnnb1/Rbpj	13
GO:0046849	bone remodeling	11/820	101/23174	0.000893491	0.0132482	0.00991943	Ptn/Prkca/Notch2/Fgfr3/Mdk/Gja1/Car2/Tpp1/S1pr1/P3h4/Ctnnb1	11
GO:0034404	nucleobase-containing small molecule biosynthetic process	15/820	167/23174	0.000900421	0.013312	0.00996722	Entpd2/Pfkl/Aldoc/Aldoa/Enpp5/Gpd1/Smpdl3a/Trp53/Dctpp1/Nme4/Nudt9/Ldha/Vcp/Nt5c/Nme1	15
GO:0006865	amino acid transport	14/820	150/23174	0.000908201	0.0133692	0.01001	Abat/Ntrk2/Agt/Slc1a3/Slc6a1/Sfxn5/Kcnj10/Grin2b/Slc25a18/Sfxn1/Slc1a2/Slc7a10/Arl6ip1/Gabbr1	14
GO:0043648	dicarboxylic acid metabolic process	10/820	86/23174	0.000909561	0.0133692	0.01001	Ass1/Ddo/Oat/Slc1a3/Phyh/Glud1/Glul/Gclc/Apc/Adss	10
GO:0030098	lymphocyte differentiation	27/820	395/23174	0.000919806	0.0134419	0.0100644	Notch2/Gas6/Mdk/Sox4/Hmgb3/Rps6/Rpl22/Prdx2/Prex1/Egr1/Eomes/Cdk6/Lfng/Rora/Trp53/Gadd45g/Apc/Zeb1/Tcf3/Cebpg/Il11ra1/Lgals1/Mfng/Bax/Hsp90aa1/Ctnnb1/Rbpj	27
GO:0051090	regulation of DNA-binding transcription factor activity	27/820	395/23174	0.000919806	0.0134419	0.0100644	Prnp/Clu/Epha5/Rps3/Plpp3/Rpl11/Ctnnbip1/Gas6/Ndp/Prdx2/Eomes/Npm1/Trim27/Hdac2/Egln1/Tcf3/Cebpg/Sumo1/Rgcc/Pink1/Fzd2/Ddrgk1/Ctnnb1/Smarcb1/Peli1/Id3/Faf1	27
GO:0034329	cell junction assembly	17/820	203/23174	0.000933882	0.0136084	0.0101891	S100a10/Agt/Prkca/Sorbs1/Gpm6b/Cd9/Fam107a/Pkn2/Ramp2/Cfl1/Coro1c/Gja1/Sdc4/Lrp1/Rhoc/Ctnnb1/Fermt2	17
GO:0010543	regulation of platelet activation	6/820	33/23174	0.000941992	0.0136092	0.0101897	Abat/Apoe/Prkca/Cd9/Serpine2/Pdpn	6
GO:1902686	mitochondrial outer membrane permeabilization involved in programmed cell death	6/820	33/23174	0.000941992	0.0136092	0.0101897	Chchd10/Acaa2/Atpif1/Bok/Bax/Sh3glb1	6
GO:1903205	regulation of hydrogen peroxide-induced cell death	6/820	33/23174	0.000941992	0.0136092	0.0101897	Pawr/Gpr37l1/Rack1/Trp53/Txn1/Pink1	6
GO:0060135	maternal process involved in female pregnancy	7/820	45/23174	0.000950459	0.0136178	0.0101962	Ptn/Ctsl/Ctsb/Dazap1/Cbs/Il11ra1/Cited2	7
GO:1902893	regulation of pri-miRNA transcription by RNA polymerase II	7/820	45/23174	0.000950459	0.0136178	0.0101962	Tgfb2/Srebf1/Hdac2/Trp53/Nfib/Yy1/Fos	7
GO:0010662	regulation of striated muscle cell apoptotic process	8/820	58/23174	0.000951137	0.0136178	0.0101962	Agt/Hspa8/Mdk/Qk/Naca/Npm1/Trp53/Eif5a	8
GO:0006633	fatty acid biosynthetic process	13/820	134/23174	0.000956013	0.0136178	0.0101962	Mgll/Acsl3/Agt/Acsbg1/Scd2/Qk/Srebf1/Mid1ip1/Acadl/Tecr/H2-Ke6/Fabp5/Ptgds	13
GO:0071453	cellular response to oxygen levels	13/820	134/23174	0.000956013	0.0136178	0.0101962	Kcnk2/Acaa2/Ddah1/Egr1/Cbs/Rora/Trp53/Tmbim6/Foxo1/Rgcc/Pink1/Cited2/Rbpj	13
GO:0045860	positive regulation of protein kinase activity	29/820	437/23174	0.000962744	0.0136753	0.0102392	Prnp/Clu/Cd81/Agt/Rps3/Tgfb2/Gas6/Nrxn1/Gprc5b/Sash1/Hsp90ab1/Ccnd2/Lpar1/Prdx2/Egr1/Sdc4/Slc27a1/Npm1/Fgfr1/Gadd45g/Spag9/Tcf3/Emp2/Rgcc/Jtb/Mmd2/Telo2/Hsp90aa1/Map2k6	29
GO:2000278	regulation of DNA biosynthetic process	12/820	118/23174	0.000980712	0.0138662	0.0103821	Kcnk2/Hsp90ab1/Cct4/Gja1/Npm1/Trp53/Hnrnpu/Hnrnpc/Cct7/Cct5/Hsp90aa1/Ctnnb1	12
GO:1905475	regulation of protein localization to membrane	16/820	186/23174	0.000981652	0.0138662	0.0103821	Camk2g/Prnp/Acsl3/Ptn/Cd81/Sqstm1/Nrxn1/Sorbs1/Ppp2r5a/Gpc5/Tmem59/Pgrmc1/Rack1/Sh3glb1/Lrp1/Rer1	16
GO:0097237	cellular response to toxic substance	15/820	169/23174	0.00101689	0.014324	0.0107249	Pawr/Gpr37l1/Prdx6/Gstm5/Rps3/Impact/Cfl1/Sirpa/Rack1/Prdx2/Egr1/Hdac2/Trp53/Txn1/Pink1	15
GO:0010769	regulation of cell morphogenesis involved in differentiation	24/820	338/23174	0.00103343	0.0145166	0.0108691	Mgll/Ntrk2/S100a10/Apoe/Ptprz1/Mdk/Rpl4/Tubb2b/Cfl1/Plxnb1/Coro1c/Prex1/Mycbp2/Cyfip1/Eif4g2/Caprin1/Ttc3/Pdpn/Lzts1/Sh3glb1/Lrp1/Chn1/Ywhah/Pafah1b1	24
GO:0051348	negative regulation of transferase activity	19/820	242/23174	0.00104921	0.0146902	0.0109991	Apoe/Rpl11/Prkca/Rps7/Ppp2r5a/Rpl23/Coro1c/Npm1/Trim27/Dnajc3/Trp53/Gadd45g/Rpl5/Apc/Hnrnpu/Pik3ip1/H2afy/Spred1/Uchl1	19
GO:0010657	muscle cell apoptotic process	11/820	103/23174	0.00105214	0.0146902	0.0109991	Agt/Hspa8/Mdk/Qk/Naca/Npm1/Trp53/Pdcd4/Eif5a/Atf4/Rbpj	11
GO:0070482	response to oxygen levels	21/820	280/23174	0.00105447	0.0146902	0.0109991	Camk2g/Abat/Kcnk2/Acaa2/Tgfb2/Sox4/Ddah1/Grin2b/Egr1/Cbs/Rora/Trp53/Tmbim6/Atp1b1/Foxo1/Egln1/Rgcc/Pink1/Cited2/Vegfb/Rbpj	21
GO:0006626	protein targeting to mitochondrion	9/820	73/23174	0.00106519	0.0147796	0.011066	Atpif1/Srebf1/Timm22/Hspd1/Timm50/Tomm5/Pink1/Hsp90aa1/Tomm22	9
GO:2001238	positive regulation of extrinsic apoptotic signaling pathway	8/820	59/23174	0.00106677	0.0147796	0.011066	Agt/Itm2c/Tgfb2/Bax/Pea15a/Ppp1ca/Faf1/Tnfsf12	8
GO:0042391	regulation of membrane potential	29/820	440/23174	0.00106964	0.0147796	0.011066	Pawr/Igsf11/Abat/Ptn/Ntrk2/Kcnk2/Chchd10/Atp1b2/Ntsr2/Gabrb1/Kcnn2/Atp1a1/Nrxn1/Kcnj10/Atpif1/Ank2/Grin2b/Rack1/Gja1/Gclc/Fxyd1/Atp1b1/Dmd/Bok/Sumo1/Vcp/Bax/Pink1/Ywhah	29
GO:0035690	cellular response to drug	26/820	379/23174	0.0010768	0.0148382	0.0111099	Pawr/Prnp/Gpr37l1/Epha5/Rps3/Gstm1/Gas6/Sorbs1/Impact/Cfl1/Sirpa/Cdk4/Rack1/Hnrnpk/Egr1/Gpld1/Hdac2/Trp53/Foxo1/Hnrnpu/Txn1/Pink1/Klf9/Ctnnb1/Atf4/Gnai2	26
GO:0032024	positive regulation of insulin secretion	10/820	88/23174	0.00108848	0.0149181	0.0111697	Abat/Sox4/Glud1/Sirt3/Glul/Sybu/Gja1/Gpld1/Lrp1/Mpc2	10
GO:1900076	regulation of cellular response to insulin stimulus	10/820	88/23174	0.00108848	0.0149181	0.0111697	Rarres2/Enho/Agt/Prkca/Sorbs1/Ybx1/Cdk4/Gpld1/Atp2b1/Gnai2	10
GO:0017148	negative regulation of translation	13/820	136/23174	0.00109686	0.0149924	0.0112253	Rps3/Prkca/Rida/Qk/Rack1/Btg2/Caprin1/Rpl13a/Tia1/Paip2/Hnrnpr/Syncrip/Rpl13a-ps1	13
GO:0007015	actin filament organization	27/820	400/23174	0.00110711	0.0150918	0.0112998	Pawr/S100a10/Tmsb4x/Tmsb10/Marcks/Sorbs1/Fam107a/Stmn1/Cfl1/Sirpa/Lpar1/Coro1c/Prex1/Sdc4/Cfl2/Cyfip1/Trim27/Emp2/S1pr1/Itgb5/Rgcc/Dpysl3/Phactr1/Rhoc/Tpm1/Shroom3/Capza2	27
GO:0046700	heterocycle catabolic process	30/820	462/23174	0.00111839	0.0152047	0.0113843	Entpd2/Pfkl/Aldoc/Aldoa/Ybx1/Enpp5/Qk/Lsm7/Eif3e/Gpd1/Smpdl3a/Pabpc1/Btg2/Elavl4/Npm1/Trp53/Dctpp1/Hnrnpu/Nudt9/Hnrnpc/Ldha/Lsm4/Vcp/Nt5c/Bax/Hnrnpr/Cacng7/Zpr1/Rbm8a/Syncrip	30
GO:0046942	carboxylic acid transport	22/820	301/23174	0.00113482	0.0152502	0.0114184	Acsl3/Abat/Ntrk2/Apoe/Agt/Slc1a3/Slc6a1/Sfxn5/Kcnj10/Grin2b/Slc25a18/Slc27a1/Acsl6/Sfxn1/Slco1c1/Slc1a2/Mpc1/Slc7a10/Arl6ip1/Mpc2/Map2k6/Gabbr1	22
GO:0036294	cellular response to decreased oxygen levels	12/820	120/23174	0.0011368	0.0152502	0.0114184	Kcnk2/Acaa2/Ddah1/Egr1/Cbs/Rora/Trp53/Tmbim6/Rgcc/Pink1/Cited2/Rbpj	12
GO:0090277	positive regulation of peptide hormone secretion	12/820	120/23174	0.0011368	0.0152502	0.0114184	Abat/Sox4/Glud1/Sirt3/Glul/Sybu/Gja1/Gpld1/Aimp1/Lrp1/Mpc2/Gabbr1	12
GO:0030038	contractile actin filament bundle assembly	11/820	104/23174	0.00113978	0.0152502	0.0114184	S100a10/Sorbs1/Stmn1/Lpar1/Sdc4/S1pr1/Itgb5/Rgcc/Phactr1/Rhoc/Tpm1	11
GO:0042136	neurotransmitter biosynthetic process	11/820	104/23174	0.00113978	0.0152502	0.0114184	Ass1/Abat/Clu/Agt/Slc1a3/Ddah1/Sirpa/Spr/Rora/Cyp2d22/Hsp90aa1	11
GO:0043149	stress fiber assembly	11/820	104/23174	0.00113978	0.0152502	0.0114184	S100a10/Sorbs1/Stmn1/Lpar1/Sdc4/S1pr1/Itgb5/Rgcc/Phactr1/Rhoc/Tpm1	11
GO:0045862	positive regulation of proteolysis	23/820	321/23174	0.00115536	0.0154179	0.011544	Pawr/Clu/Apoe/Rps3/Hspa8/Atpif1/Grin2b/Cfl1/Sumo2/Plgrkt/Rack1/Gpld1/Hspd1/Gclc/Hdac2/Ctsd/Bok/Sumo1/Vcp/Rps27l/Bax/Cycs/Ddrgk1	23
GO:0010225	response to UV-C	4/820	14/23174	0.00117267	0.0155209	0.011621	Hmgn1/Impact/Trp53/Yy1	4
GO:0030007	cellular potassium ion homeostasis	4/820	14/23174	0.00117267	0.0155209	0.011621	Atp1b2/Atp1a1/Atp1b1/Atp1a2	4
GO:0098712	L-glutamate import across plasma membrane	4/820	14/23174	0.00117267	0.0155209	0.011621	Slc1a3/Kcnj10/Slc1a2/Arl6ip1	4
GO:0010822	positive regulation of mitochondrion organization	9/820	74/23174	0.00117531	0.0155209	0.011621	Chchd10/Atpif1/Trp53/Bok/Bax/Pink1/Sh3glb1/Ddhd1/March5	9
GO:0046883	regulation of hormone secretion	22/820	302/23174	0.00118431	0.015599	0.0116796	Abat/Enho/Pfkl/Agt/Epha5/Nrxn1/Sox11/Sox4/Glud1/Sirt3/Srebf1/Glul/Sybu/Gja1/Gpld1/Eny2/Ndufaf2/Fgfr1/Aimp1/Lrp1/Mpc2/Gabbr1	22
GO:0045833	negative regulation of lipid metabolic process	10/820	89/23174	0.00118817	0.0156094	0.0116873	Apoe/Enho/Atp1a1/Dkk3/Dbi/Ppp2r5a/Gpld1/Slc27a1/Acadl/Pik3ip1	10
GO:1901607	alpha-amino acid biosynthetic process	8/820	60/23174	0.00119337	0.0156371	0.0117081	Ass1/Slc1a3/Psph/Glud1/Glul/Cbs/Phgdh/Gatm	8
GO:0046486	glycerolipid metabolic process	23/820	322/23174	0.00120384	0.0157337	0.0117804	Pla2g7/Mgll/Acsl3/Prdx6/Apoe/Lcat/Dbi/Slc22a4/Srebf1/Pgp/Gpd1/Gpld1/Slc27a1/Acsl6/Thrsp/Gdpd1/Taz/Dgkb/Abhd16a/Sh3glb1/Plcd4/Dpm2/Fabp5	23
GO:0006575	cellular modified amino acid metabolic process	15/820	172/23174	0.00121529	0.0158425	0.0118619	Ass1/Ckb/Gstm5/Mgst1/Gstm1/Slc22a4/Slc27a1/Gclc/Acadl/Egln1/Gsta4/Hmgn5/Abhd16a/Gpx4/Gatm	15
GO:1903409	reactive oxygen species biosynthetic process	12/820	121/23174	0.00122225	0.0158924	0.0118992	Ass1/Clu/Agt/Eef1a1/Clcn3/Cyba/Ddah1/Sirpa/Spr/Hspd1/Rora/Hsp90aa1	12
GO:0007409	axonogenesis	30/820	466/23174	0.00127876	0.0165646	0.0124025	Mgll/Ntrk2/Apoe/Ptprz1/Epha5/Tgfb2/Prkca/Fgfr3/Hsp90ab1/Rpl4/Rpl24/Tubb2b/Stmn1/Plxnb1/Mycbp2/Lama2/Cyfip1/Eif4g2/Bsg/Apc/Nfib/Crmp1/Tubb3/Rnf165/Lrp1/Hsp90aa1/Chn1/Uchl1/Pafah1b1/Ndn	30
GO:0007045	cell-substrate adherens junction assembly	9/820	75/23174	0.00129446	0.0165646	0.0124025	S100a10/Sorbs1/Gpm6b/Fam107a/Cfl1/Coro1c/Sdc4/Lrp1/Fermt2	9
GO:0008088	axo-dendritic transport	9/820	75/23174	0.00129446	0.0165646	0.0124025	Hspa8/Sybu/Kif1a/Hnrnpu/Bloc1s1/Kif1b/Sfpq/Uchl1/Pafah1b1	9
GO:0048041	focal adhesion assembly	9/820	75/23174	0.00129446	0.0165646	0.0124025	S100a10/Sorbs1/Gpm6b/Fam107a/Cfl1/Coro1c/Sdc4/Lrp1/Fermt2	9
GO:1990138	neuron projection extension	16/820	191/23174	0.00129857	0.0165646	0.0124025	Mgll/Apoe/Hsp90ab1/Rpl4/Impact/Bcan/Hnrnpk/Cyfip1/Eif4g2/Cacng7/Sh3glb1/Lrp1/Hsp90aa1/Ctnnb1/Pafah1b1/Ndn	16
GO:0046686	response to cadmium ion	6/820	35/23174	0.00130008	0.0165646	0.0124025	Prnp/Mt3/Mt1/Npc1/Fos/Sumo1	6
GO:1903959	regulation of anion transmembrane transport	6/820	35/23174	0.00130008	0.0165646	0.0124025	Prnp/Agt/Prkca/Acsl6/Fxyd1/Arl6ip1	6
GO:2001038	regulation of cellular response to drug	6/820	35/23174	0.00130008	0.0165646	0.0124025	Pawr/Gpr37l1/Rack1/Trp53/Txn1/Pink1	6
GO:0098810	neurotransmitter reuptake	5/820	24/23174	0.00132983	0.016859	0.0126229	Slc6a1/Kcnj10/Gpm6b/Slc1a2/Slc6a11	5
GO:1903204	negative regulation of oxidative stress-induced neuron death	5/820	24/23174	0.00132983	0.016859	0.0126229	Rack1/Nono/Pink1/Ctnnb1/Atf4	5
GO:1902903	regulation of supramolecular fiber organization	24/820	345/23174	0.00136463	0.0172569	0.0129209	Clu/S100a10/Apoe/Tmsb4x/Rps3/Tmsb10/Hspa8/Stmn1/Cfl1/Lpar1/Prex1/Mid1ip1/Sdc4/Cfl2/Cyfip1/Trim27/Hdac2/Apc/Fkbp4/S1pr1/Rgcc/Rhoc/Tpm1/Capza2	24
GO:0021537	telencephalon development	19/820	248/23174	0.00139773	0.0176315	0.0132014	Ntrk2/Epha5/Dbi/Mdk/Bcan/Rfx4/Btg2/Hnrnpk/Tra2b/Eomes/Hdac2/Fgfr1/Nfib/Id4/Pou3f3/Slc1a2/Bax/Ctnnb1/Pafah1b1	19
GO:0051438	regulation of ubiquitin-protein transferase activity	7/820	48/23174	0.00140711	0.0176535	0.0132178	Rpl11/Rps2/Rps7/Rpl23/Rpl5/Ube2s/Arrdc3	7
GO:0060048	cardiac muscle contraction	12/820	123/23174	0.00140915	0.0176535	0.0132178	Kcnn2/Atp1a1/Ank2/Fxyd1/Atp1b1/Dmd/Taz/Atp1a2/Sumo1/Vegfb/Tpm1/Map2k6	12
GO:0009062	fatty acid catabolic process	10/820	91/23174	0.00140991	0.0176535	0.0132178	Acaa2/Phyh/Dbi/Pex7/Aig1/Etfb/Acadl/Acox1/Acaa1a/Abhd16a	10
GO:0050921	positive regulation of chemotaxis	13/820	140/23174	0.00143083	0.0178274	0.013348	Rarres2/Pla2g7/Ptn/Prkca/Gas6/Mdk/Tubb2b/Hmgb1/Lpar1/Fgfr1/S1pr1/Cxcl14/Vegfb	13
GO:0071333	cellular response to glucose stimulus	13/820	140/23174	0.00143083	0.0178274	0.013348	Epha5/Gas6/Nrxn1/Sox4/Sybu/Rack1/Tra2b/Gpld1/Eny2/Ndufaf2/Lrp1/Mpc2/Smarcb1	13
GO:0006278	RNA-dependent DNA biosynthetic process	8/820	62/23174	0.00148236	0.0183343	0.0137275	Hsp90ab1/Cct4/Hnrnpu/Hnrnpc/Cct7/Cct5/Hsp90aa1/Ctnnb1	8
GO:0007004	telomere maintenance via telomerase	8/820	62/23174	0.00148236	0.0183343	0.0137275	Hsp90ab1/Cct4/Hnrnpu/Hnrnpc/Cct7/Cct5/Hsp90aa1/Ctnnb1	8
GO:0010658	striated muscle cell apoptotic process	8/820	62/23174	0.00148236	0.0183343	0.0137275	Agt/Hspa8/Mdk/Qk/Naca/Npm1/Trp53/Eif5a	8
GO:1902475	L-alpha-amino acid transmembrane transport	6/820	36/23174	0.00151402	0.0186803	0.0139866	Agt/Slc1a3/Kcnj10/Slc25a18/Slc1a2/Arl6ip1	6
GO:0002262	myeloid cell homeostasis	15/820	176/23174	0.00152963	0.0188145	0.0140871	Rps24/Rps19/Rps14/Atpif1/Rps6/Rps17/Cdk6/Prmt1/Hmgb2/Sfxn1/Tcf3/Cebpg/Bax/Cited2/Lyar	15
GO:0014015	positive regulation of gliogenesis	10/820	92/23174	0.00153277	0.0188145	0.0140871	Ptn/Gfap/Ptprz1/Mdk/Qk/Ptpra/Serpine2/Hdac2/Ppp1cc/Lrp1	10
GO:0006337	nucleosome disassembly	4/820	15/23174	0.00155458	0.0188145	0.0140871	Hist3h2a/Cebpg/Smarcb1/Smarce1	4
GO:0006534	cysteine metabolic process	4/820	15/23174	0.00155458	0.0188145	0.0140871	Cbs/Gclc/Mpst/Csad	4
GO:0031650	regulation of heat generation	4/820	15/23174	0.00155458	0.0188145	0.0140871	Abat/Ednrb/Slc27a1/Arrdc3	4
GO:0040034	regulation of development, heterochronic	4/820	15/23174	0.00155458	0.0188145	0.0140871	Hmgn2/Hmgn1/Serpine2/Rbpj	4
GO:0051131	chaperone-mediated protein complex assembly	4/820	15/23174	0.00155458	0.0188145	0.0140871	Hopx/Clu/Hsp90ab1/Hsp90aa1	4
GO:1904814	regulation of protein localization to chromosome, telomeric region	4/820	15/23174	0.00155458	0.0188145	0.0140871	Cct4/H2afy/Cct7/Cct5	4
GO:0014855	striated muscle cell proliferation	9/820	77/23174	0.00156192	0.0188583	0.0141199	Kcnk2/Tgfb2/Gja1/Hdac2/Fgfr1/Apc/Cited2/Ctnnb1/Rbpj	9
GO:0045785	positive regulation of cell adhesion	27/820	410/23174	0.00158285	0.0190657	0.0142752	Pawr/Ptn/S100a10/Cd81/Rps3/Plpp3/Tgfb2/Prkca/Mdk/Cfl1/Cd63/Sirpa/Hsd17b12/Prex1/Sdc4/Cdk6/Emid1/Hspd1/Dmd/Apc/Pdpn/Emp2/Lgals1/Mex3b/Cited2/Hsp90aa1/Tpm1	27
GO:1904064	positive regulation of cation transmembrane transport	14/820	159/23174	0.00159292	0.0191415	0.0143319	Chchd10/Atp1b2/Agt/Dbi/Hspa2/Ank2/Cfl1/S100a1/Fxyd1/Atp1b1/Dmd/Sumo1/Bax/Pink1	14
GO:1904951	positive regulation of establishment of protein localization	29/820	452/23174	0.00160719	0.0192672	0.0144261	Prnp/Acsl3/Abat/Cd81/Agt/Tgfb2/Gas6/Mdk/Sox4/Glud1/Sirt3/Glul/Sar1b/Sybu/Hmgb1/Ppia/Rack1/Cct4/Gja1/Gpld1/Hspd1/Ran/Rgcc/Cct7/Sh3glb1/Lrp1/Zpr1/Mpc2/Cct5	29
GO:0071331	cellular response to hexose stimulus	13/820	142/23174	0.00162711	0.0194601	0.0145705	Epha5/Gas6/Nrxn1/Sox4/Sybu/Rack1/Tra2b/Gpld1/Eny2/Ndufaf2/Lrp1/Mpc2/Smarcb1	13
GO:0043388	positive regulation of DNA binding	8/820	63/23174	0.00164629	0.0196431	0.0147075	Hmgb2/H1f0/Hdac8/Calm1/Nme1/Txn1/Ddrgk1/Ctnnb1	8
GO:0036473	cell death in response to oxidative stress	10/820	93/23174	0.00166417	0.0198098	0.0148323	Pawr/Gpr37l1/Rack1/Trp53/Nono/Txn1/Pink1/Sfpq/Ctnnb1/Atf4	10
GO:0003012	muscle system process	26/820	391/23174	0.00167284	0.0198665	0.0148748	Pawr/Camk2g/Abat/Calcrl/Agt/Kcnn2/Prkca/Atp1a1/Aldoa/Cyba/Ank2/Ednrb/Lmcd1/Fxyd1/Atp1b1/Dmd/Foxo1/Taz/Yy1/Atp1a2/Sumo1/Vegfb/Tpm1/Map2k6/Atp2b1/Gatm	26
GO:0006835	dicarboxylic acid transport	9/820	78/23174	0.00171134	0.0202762	0.0151816	Abat/Ntrk2/Slc1a3/Kcnj10/Grin2b/Slc25a18/Slc1a2/Arl6ip1/Gabbr1	9
GO:0032200	telomere organization	12/820	126/23174	0.00173324	0.0203936	0.0152694	H3f3b/Hsp90ab1/Cct4/H3f3a/Hnrnpu/Hnrnpc/Hdac8/Cct7/Cct5/Telo2/Hsp90aa1/Ctnnb1	12
GO:0071326	cellular response to monosaccharide stimulus	13/820	143/23174	0.00173332	0.0203936	0.0152694	Epha5/Gas6/Nrxn1/Sox4/Sybu/Rack1/Tra2b/Gpld1/Eny2/Ndufaf2/Lrp1/Mpc2/Smarcb1	13
GO:1901292	nucleoside phosphate catabolic process	13/820	143/23174	0.00173332	0.0203936	0.0152694	Entpd2/Pfkl/Aldoc/Aldoa/Enpp5/Gpd1/Smpdl3a/Trp53/Dctpp1/Nudt9/Ldha/Vcp/Nt5c	13
GO:0036474	cell death in response to hydrogen peroxide	6/820	37/23174	0.00175372	0.020586	0.0154135	Pawr/Gpr37l1/Rack1/Trp53/Txn1/Pink1	6
GO:0060043	regulation of cardiac muscle cell proliferation	7/820	50/23174	0.00179592	0.0210326	0.0157479	Kcnk2/Gja1/Hdac2/Fgfr1/Apc/Cited2/Rbpj	7
GO:0001659	temperature homeostasis	15/820	179/23174	0.00180775	0.0211224	0.0158151	Abat/Gja1/Ednrb/Egr1/Slc27a1/Acadl/Mfap2/Gadd45g/Apc/Map2k6/Fabp5/Atf4/Arrdc3/Rbpj/Gatm	15
GO:0071426	ribonucleoprotein complex export from nucleus	8/820	64/23174	0.00182423	0.0212659	0.0159226	Srsf3/Npm1/Eny2/Sem1/Ran/Rps15/Eif5a/Sarnp	8
GO:0048545	response to steroid hormone	17/820	216/23174	0.00183276	0.0213163	0.0159603	Padi2/Ass1/Ntrk2/Lcat/Tgfb2/Acsbg1/Atp1a1/Fam107a/Npc1/Hmgb1/Hmgb2/Fkbp4/Hnrnpu/Atp1a2/Klf9/Ddrgk1/Ywhah	17
GO:0030278	regulation of ossification	18/820	235/23174	0.00184812	0.0214458	0.0160573	Ptn/Atraid/Ctnnbip1/Fgfr3/Gpm6b/Mdk/Sox11/Gja1/Cdk6/Fgfr1/Dhrs3/Apc/Id4/S1pr1/Ctnnb1/Atp2b1/Id3/Rbpj	18
GO:0035966	response to topologically incorrect protein	12/820	127/23174	0.00185398	0.0214647	0.0160714	Clu/Hspa8/Selenos/Hspa2/Hspd1/Dnajc3/Tmbim6/Bok/Vcp/Bax/Hsp90aa1/Atf4	12
GO:0032890	regulation of organic acid transport	9/820	79/23174	0.001872	0.0215748	0.0161539	Abat/Agt/Slc6a1/Grin2b/Acsl6/Fxyd1/Arl6ip1/Map2k6/Gabbr1	9
GO:0043525	positive regulation of neuron apoptotic process	9/820	79/23174	0.001872	0.0215748	0.0161539	Pawr/Prnp/Tgfb2/Fgfr3/Egr1/Trp53/Bax/Ctnnb1/Atf4	9
GO:0000470	maturation of LSU-rRNA	5/820	26/23174	0.00194119	0.0222709	0.0166751	Rpl35/Rpl10a/Rpl7/Rpl7a/Npm1	5
GO:0089718	amino acid import across plasma membrane	5/820	26/23174	0.00194119	0.0222709	0.0166751	Agt/Slc1a3/Kcnj10/Slc1a2/Arl6ip1	5
GO:0050679	positive regulation of epithelial cell proliferation	16/820	199/23174	0.00198327	0.0225533	0.0168865	Htra1/Ptn/Prkca/Notch2/Fgfr3/Mdk/Sox11/Cyba/Glul/Cav2/Ccnd2/Hmgb2/Fgfr1/Nme1/Vegfb/Ctnnb1	16
GO:0048660	regulation of smooth muscle cell proliferation	14/820	163/23174	0.00201262	0.0225533	0.0168865	Calcrl/Agt/Prkca/Ctnnbip1/Cyba/Egr1/Comt/Trp53/Ndrg2/Pdcd4/S1pr1/Ctnnb1/Rbpj/Gnai2	14
GO:0001977	renal system process involved in regulation of blood volume	4/820	16/23174	0.00201516	0.0225533	0.0168865	Gas6/Cyba/Gja1/Emp2	4
GO:0009084	glutamine family amino acid biosynthetic process	4/820	16/23174	0.00201516	0.0225533	0.0168865	Ass1/Slc1a3/Glud1/Glul	4
GO:0044794	positive regulation by host of viral process	4/820	16/23174	0.00201516	0.0225533	0.0168865	Apoe/Hspa8/Cav2/Cfl1	4
GO:0051938	L-glutamate import	4/820	16/23174	0.00201516	0.0225533	0.0168865	Slc1a3/Kcnj10/Slc1a2/Arl6ip1	4
GO:1900037	regulation of cellular response to hypoxia	4/820	16/23174	0.00201516	0.0225533	0.0168865	Kcnk2/Ddah1/Tmbim6/Pink1	4
GO:1900119	positive regulation of execution phase of apoptosis	4/820	16/23174	0.00201516	0.0225533	0.0168865	Rps3/Trp53/Bok/Bax	4
GO:0071166	ribonucleoprotein complex localization	8/820	65/23174	0.002017	0.0225533	0.0168865	Srsf3/Npm1/Eny2/Sem1/Ran/Rps15/Eif5a/Sarnp	8
GO:0043618	regulation of transcription from RNA polymerase II promoter in response to stress	7/820	51/23174	0.00201917	0.0225533	0.0168865	Impact/Egr1/Trp53/Tmbim6/Cited2/Atf4/Rbpj	7
GO:0048713	regulation of oligodendrocyte differentiation	7/820	51/23174	0.00201917	0.0225533	0.0168865	Ptn/Mdk/Qk/Ptpra/Hdac2/Id4/Ctnnb1	7
GO:0051954	positive regulation of amine transport	7/820	51/23174	0.00201917	0.0225533	0.0168865	Abat/Agt/Slc6a1/Grin2b/Arl6ip1/Pink1/Gabbr1	7
GO:1903522	regulation of blood circulation	18/820	237/23174	0.0020284	0.0226066	0.0169264	Hopx/Agt/Kcnn2/Tgfb2/Prkca/Atp1a1/Srebf1/Ank2/Gja1/S100a1/Fxyd1/Atp1b1/Dmd/Gnao1/Atp1a2/Sumo1/Tpm1/Atp2b1	18
GO:0046209	nitric oxide metabolic process	9/820	80/23174	0.00204449	0.0227359	0.0170232	Ass1/Clu/Agt/Selenos/Ddah1/Sirpa/Spr/Rora/Hsp90aa1	9
GO:0030072	peptide hormone secretion	20/820	276/23174	0.00206147	0.0228746	0.017127	Abat/Enho/Cpe/Pfkl/Epha5/Nrxn1/Sox4/Glud1/Sirt3/Srebf1/Glul/Sybu/Gja1/Gpld1/Eny2/Ndufaf2/Aimp1/Lrp1/Mpc2/Gabbr1	20
GO:1902904	negative regulation of supramolecular fiber organization	13/820	146/23174	0.00208683	0.0231055	0.0172999	Clu/Apoe/Tmsb4x/Tmsb10/Hspa8/Stmn1/Cfl1/Mid1ip1/Apc/Fkbp4/S1pr1/Tpm1/Capza2	13
GO:0051262	protein tetramerization	15/820	182/23174	0.00212683	0.0234891	0.0175872	S100a10/Pfkl/Aldoc/Rps19/Nrxn1/Kcnj10/Grin2b/Nudt21/Hist1h4d/Acadl/Trp53/Txnrd1/Dctpp1/H2-Ke6/Gria2	15
GO:0046887	positive regulation of hormone secretion	14/820	164/23174	0.00213074	0.0234891	0.0175872	Abat/Sox11/Sox4/Glud1/Sirt3/Glul/Sybu/Gja1/Gpld1/Fgfr1/Aimp1/Lrp1/Mpc2/Gabbr1	14
GO:0048638	regulation of developmental growth	26/820	399/23174	0.00221183	0.0242451	0.0181532	Hopx/Mgll/Apoe/Kcnk2/Agt/Fgfr3/Rpl4/Cfl1/Cdk4/Naca/Spr/Hnrnpk/Gja1/Cyfip1/Eif4g2/Hdac2/Fgfr1/Apc/Yy1/Sgip1/Cited2/Cacng7/Sh3glb1/Lrp1/Rbpj/Pafah1b1	26
GO:0003231	cardiac ventricle development	13/820	147/23174	0.00221708	0.0242451	0.0181532	Cpe/Fgfrl1/Tgfb2/Sox11/Sox4/Naca/Matr3/Egln1/Cited2/Fzd2/Ctnnb1/Tpm1/Rbpj	13
GO:2000058	regulation of ubiquitin-dependent protein catabolic process	13/820	147/23174	0.00221708	0.0242451	0.0181532	Clu/Rpl11/Rps7/Hsp90ab1/Sumo2/Rpl23/Rack1/Gclc/Rpl5/Sumo1/Vcp/Ddrgk1/Araf	13
GO:0022904	respiratory electron transport chain	9/820	81/23174	0.0022294	0.0242451	0.0181532	Slc1a3/Gpd1/Slc25a18/Ndufaf2/Cox7c/Taz/Pink1/Coq9/Cycs	9
GO:0044106	cellular amine metabolic process	9/820	81/23174	0.0022294	0.0242451	0.0181532	Naaa/Abat/Gde1/Sat1/Odc1/Comt/Apc/Gdpd1/Cyp2d22	9
GO:0048524	positive regulation of viral process	9/820	81/23174	0.0022294	0.0242451	0.0181532	Apoe/Hspa8/Cav2/Pkn2/Cfl1/Pabpc1/Ppia/Lgals1/Smarcb1	9
GO:0098739	import across plasma membrane	11/820	113/23174	0.00223279	0.0242451	0.0181532	Pawr/Prnp/Atp1b2/Agt/Slc1a3/Atp1a1/Kcnj10/Atp1b1/Atp1a2/Slc1a2/Arl6ip1	11
GO:0061614	pri-miRNA transcription by RNA polymerase II	7/820	52/23174	0.00226329	0.0244715	0.0183227	Tgfb2/Srebf1/Hdac2/Trp53/Nfib/Yy1/Fos	7
GO:1903202	negative regulation of oxidative stress-induced cell death	7/820	52/23174	0.00226329	0.0244715	0.0183227	Gpr37l1/Rack1/Nono/Txn1/Pink1/Ctnnb1/Atf4	7
GO:0072521	purine-containing compound metabolic process	30/820	484/23174	0.00227231	0.0245168	0.0183566	Chchd10/Acaa2/Pfkl/Aldoc/Hspa8/Aldoa/Atpif1/Gpd1/Cox7a2l/Atp5b/Acsl6/Rora/Cox7c/Trp53/Atp1b1/Nme4/Ran/Nudt9/Taz/Atp1a2/Atp5k/Ldha/Vcp/Mpc1/Nme1/Pink1/Coq9/Mpc2/Cycs/Adss	30
GO:2001243	negative regulation of intrinsic apoptotic signaling pathway	10/820	97/23174	0.00228396	0.0245901	0.0184115	Clu/Pttg1ip/Selenos/Grina/Tpt1/Hdac2/Tmbim6/Nono/Pink1/Sh3glb1	10
GO:0003071	renal system process involved in regulation of systemic arterial blood pressure	5/820	27/23174	0.00231382	0.0248535	0.0186087	Agt/Gas6/Cyba/Gja1/Emp2	5
GO:2001024	negative regulation of response to drug	6/820	39/23174	0.00231822	0.0248535	0.0186087	Gpr37l1/Abat/Rack1/Txn1/Pink1/Gabbr1	6
GO:0055067	monovalent inorganic cation homeostasis	13/820	148/23174	0.00235394	0.0251832	0.0188556	Atp1b2/Agt/Atp1a1/Kcnj10/Ednrb/Car2/Comt/Atp5b/Trp53/Atp1b1/Atp1a2/Tmem165/Gnai2	13
GO:2000045	regulation of G1/S transition of mitotic cell cycle	11/820	114/23174	0.00239418	0.0255201	0.0191078	Rpl26/Rpl17/Sox4/Fam107a/Ccnd2/Anp32b/Trp53/Pdpn/Tcf3/Rgcc/Rps27l	11
GO:0045665	negative regulation of neuron differentiation	19/820	260/23174	0.00239549	0.0255201	0.0191078	Gpr37l1/Apoe/Gfap/Ptprz1/Itm2c/Lpar1/Ednrb/Hdac2/Ttc3/Crmp1/Id4/Lgals1/Dpysl3/H2-K1/Lrp1/Id3/Rbpj/Ywhah/Pafah1b1	19
GO:0030218	erythrocyte differentiation	12/820	131/23174	0.002408	0.0255995	0.0191673	Rps19/Rps14/Atpif1/Rps6/Cdk6/Prmt1/Hmgb2/Sfxn1/Tcf3/Cebpg/Cited2/Lyar	12
GO:1904062	regulation of cation transmembrane transport	23/820	340/23174	0.00242736	0.0257513	0.0192809	Prnp/Chchd10/Atp1b2/Agt/Tgfb2/Nrxn1/Dbi/Cyba/Hspa2/Ank2/Cfl1/Cd63/S100a1/Fxyd1/Atp1b1/Dmd/Atp1a2/Sumo1/Bax/Pink1/Cacng7/Kcnip3/Ywhah	23
GO:0043113	receptor clustering	8/820	67/23174	0.00245043	0.0259419	0.0194236	Ptn/Cd81/Apoe/Nrxn1/Sorbs1/Grin2b/Nrxn2/Rer1	8
GO:0046718	viral entry into host cell	7/820	53/23174	0.00252955	0.0266127	0.0199259	Ctsb/Eps15/Gas6/Cav2/Npc1/Lgals1/Snx3	7
GO:0061383	trabecula morphogenesis	7/820	53/23174	0.00252955	0.0266127	0.0199259	Tgfb2/Fgfr3/Plxnb1/Naca/Egln1/S1pr1/Rbpj	7
GO:1900408	negative regulation of cellular response to oxidative stress	7/820	53/23174	0.00252955	0.0266127	0.0199259	Gpr37l1/Rack1/Nono/Txn1/Pink1/Ctnnb1/Atf4	7
GO:0007517	muscle organ development	27/820	424/23174	0.00253846	0.0266512	0.0199548	Kcnk2/Fgfrl1/Tgfb2/Sox11/Cav2/Naca/Btg2/Gja1/Egr1/Eomes/Cfl2/Hdac2/Fgfr1/Dmd/Apc/Egln1/Taz/Yy1/Hivep3/S1pr1/Fos/Cited2/Fzd2/Ctnnb1/Tpm1/Id3/Rbpj	27
GO:0010934	macrophage cytokine production	4/820	17/23174	0.00256204	0.0266874	0.0199818	Tgfb2/Gas6/Gprc5b/Cuedc2	4
GO:0021681	cerebellar granular layer development	4/820	17/23174	0.00256204	0.0266874	0.0199818	Nrxn1/Mdk/Serpine2/Nfix	4
GO:1903019	negative regulation of glycoprotein metabolic process	4/820	17/23174	0.00256204	0.0266874	0.0199818	Cst3/Itm2b/Itm2c/Tmem59	4
GO:0030073	insulin secretion	17/820	223/23174	0.00256295	0.0266874	0.0199818	Abat/Enho/Pfkl/Epha5/Nrxn1/Sox4/Glud1/Sirt3/Srebf1/Glul/Sybu/Gja1/Gpld1/Eny2/Ndufaf2/Lrp1/Mpc2	17
GO:1901888	regulation of cell junction assembly	9/820	83/23174	0.00263906	0.0273822	0.020502	S100a10/Agt/Gpm6b/Fam107a/Cfl1/Coro1c/Gja1/Sdc4/Lrp1	9
GO:0009409	response to cold	6/820	40/23174	0.00264701	0.0273822	0.020502	Agt/Pcsk1n/Rbm3/Slc27a1/Acadl/Dnajc3	6
GO:0046879	hormone secretion	24/820	363/23174	0.00266164	0.0273822	0.020502	Abat/Enho/Cpe/Pfkl/Agt/Epha5/Nrxn1/Selenom/Sox11/Sox4/Glud1/Sirt3/Srebf1/Glul/Sybu/Gja1/Gpld1/Eny2/Ndufaf2/Fgfr1/Aimp1/Lrp1/Mpc2/Gabbr1	24
GO:0043271	negative regulation of ion transport	14/820	168/23174	0.00266208	0.0273822	0.020502	Pawr/Abat/Tgfb2/Prkca/Gpm6b/Serpine2/Trim27/Tmbim6/Ywhaq/Gnao1/Atp1a2/Sumo1/Atf4/Gabbr1	14
GO:0048659	smooth muscle cell proliferation	14/820	168/23174	0.00266208	0.0273822	0.020502	Calcrl/Agt/Prkca/Ctnnbip1/Cyba/Egr1/Comt/Trp53/Ndrg2/Pdcd4/S1pr1/Ctnnb1/Rbpj/Gnai2	14
GO:0051100	negative regulation of binding	14/820	168/23174	0.00266208	0.0273822	0.020502	Enho/Ctnnbip1/Sox11/Stmn1/Hnrnpk/Hdac2/Tmbim6/Nfib/Spag9/Crmp1/Id4/Sumo1/Bax/Id3	14
GO:0046434	organophosphate catabolic process	16/820	205/23174	0.00267549	0.0274121	0.0205244	Prdx6/Entpd2/Pfkl/Aldoc/Aldoa/Enpp5/Gpd1/Smpdl3a/Trp53/Dctpp1/Nudt9/Gdpd1/Ldha/Vcp/Nt5c/Abhd16a	16
GO:0034765	regulation of ion transmembrane transport	29/820	468/23174	0.0026758	0.0274121	0.0205244	Prnp/Chchd10/Atp1b2/Agt/Tgfb2/Prkca/Nrxn1/Kcnj10/Dbi/Cyba/Hspa2/Ank2/Cfl1/Cd63/Gja1/S100a1/Acsl6/Fxyd1/Atp1b1/Ywhaq/Dmd/Atp1a2/Sumo1/Bax/Arl6ip1/Pink1/Cacng7/Kcnip3/Ywhah	29
GO:0032409	regulation of transporter activity	19/820	263/23174	0.00272217	0.0278309	0.020838	Prnp/Chchd10/Atp1b2/Prkca/Nrxn1/Hspa2/Ank2/Cfl1/Gja1/S100a1/Ndfip2/Fxyd1/Atp1b1/Dmd/Atp1a2/Sumo1/Pink1/Cacng7/Ywhah	19
GO:0062013	positive regulation of small molecule metabolic process	13/820	151/23174	0.00280667	0.0285927	0.0214084	Agt/Sorbs1/Srebf1/Gpd1/Hmgb1/Mid1ip1/Comt/Gpld1/Foxo1/Taz/Adcyap1r1/Vcp/Pink1	13
GO:1903050	regulation of proteolysis involved in cellular protein catabolic process	16/820	206/23174	0.00280834	0.0285927	0.0214084	Clu/Apoe/Rpl11/Rps7/Atpif1/Hsp90ab1/Sumo2/Rpl23/Rack1/Dlgap1/Gclc/Rpl5/Sumo1/Vcp/Ddrgk1/Araf	16
GO:0051290	protein heterotetramerization	7/820	54/23174	0.00281924	0.0285927	0.0214084	S100a10/Aldoc/Nrxn1/Grin2b/Nudt21/Hist1h4d/H2-Ke6	7
GO:0051930	regulation of sensory perception of pain	7/820	54/23174	0.00281924	0.0285927	0.0214084	Mgll/Tmem100/Kcnj10/Ednrb/Comt/Fgfr1/Fabp5	7
GO:0034103	regulation of tissue remodeling	9/820	84/23174	0.00286508	0.0289997	0.0217131	Agt/Prkca/Fgfr3/Mdk/Gja1/Car2/Trp53/S1pr1/Bax	9
GO:0048608	reproductive structure development	28/820	449/23174	0.00287199	0.0290117	0.0217221	Htra1/Ptn/Ctsl/Tnc/Agt/Ctsb/Tgfb2/H3f3b/Notch2/Ndp/Hsp90ab1/Rps6/Serpine2/Hnrnpk/Gja1/Eomes/Lfng/Dazap1/Hmgb2/Apc/Fkbp4/Egln1/Id4/Il11ra1/Bax/Cited2/Ctnnb1/Rbpj	28
GO:1903322	positive regulation of protein modification by small protein conjugation or removal	12/820	134/23174	0.00290645	0.0292432	0.0218955	Rps2/Pttg1ip/Fgfr3/Fam107a/Sumo2/Mycbp2/Npm1/Ndfip2/Ube2s/Vcp/Peli1/Arrdc3	12
GO:1904375	regulation of protein localization to cell periphery	12/820	134/23174	0.00290645	0.0292432	0.0218955	Camk2g/Prnp/Acsl3/Sqstm1/Nrxn1/Sorbs1/Ppp2r5a/Tmem59/Pgrmc1/Rack1/Lrp1/Rer1	12
GO:0001890	placenta development	14/820	170/23174	0.00296602	0.0297835	0.0223	Htra1/Ptn/Ctsl/Ctsb/Notch2/Ndp/Hsp90ab1/Rps6/Eomes/Dazap1/Egln1/Il11ra1/Cited2/Rbpj	14
GO:0021955	central nervous system neuron axonogenesis	6/820	41/23174	0.00300955	0.0301015	0.0225381	Prkca/Hsp90ab1/Mycbp2/Nfib/Hsp90aa1/Pafah1b1	6
GO:0055026	negative regulation of cardiac muscle tissue development	6/820	41/23174	0.00300955	0.0301015	0.0225381	Kcnk2/Gja1/Hdac2/Apc/Yy1/Cited2	6
GO:0006644	phospholipid metabolic process	23/820	346/23174	0.00301964	0.0301429	0.0225691	Pla2g7/Acsl3/Prdx6/Cd81/Lcat/Plpp3/Fgfr3/Dbi/Gde1/Pgp/Agpat3/Smpdl3a/Gpld1/Slc27a1/Acsl6/Pik3ip1/Gdpd1/Taz/Abhd16a/Sh3glb1/Plcd4/Dpm2/Fabp5	23
GO:0042326	negative regulation of phosphorylation	28/820	451/23174	0.00305595	0.0304455	0.0227956	Prnp/Apoe/Plpp3/Prkca/Ppp2r5a/Impact/Sirt3/Sirpa/Rack1/Coro1c/Npm1/Eif3a/Trim27/Dnajc3/Pmepa1/Gadd45g/Dmd/Apc/Foxo1/Ndrg2/Hnrnpu/Pik3ip1/Insm1/H2afy/Bax/Spred1/Uchl1/Pafah1b1	28
GO:0007044	cell-substrate junction assembly	9/820	85/23174	0.00310613	0.0308242	0.0230792	S100a10/Sorbs1/Gpm6b/Fam107a/Cfl1/Coro1c/Sdc4/Lrp1/Fermt2	9
GO:0022900	electron transport chain	9/820	85/23174	0.00310613	0.0308242	0.0230792	Slc1a3/Gpd1/Slc25a18/Ndufaf2/Cox7c/Taz/Pink1/Coq9/Cycs	9
GO:0010665	regulation of cardiac muscle cell apoptotic process	7/820	55/23174	0.00313368	0.0309764	0.0231932	Agt/Hspa8/Mdk/Qk/Npm1/Trp53/Eif5a	7
GO:0051931	regulation of sensory perception	7/820	55/23174	0.00313368	0.0309764	0.0231932	Mgll/Tmem100/Kcnj10/Ednrb/Comt/Fgfr1/Fabp5	7
GO:0009611	response to wounding	30/820	495/23174	0.00316002	0.031176	0.0233426	Hopx/Abat/Ptn/Cd81/Apoe/Gfap/Entpd2/Tnc/Slc1a3/Tgfb2/Prkca/Notch2/Gas6/Fgfr3/Cd9/Mdk/Hmgb1/Serpine2/Naca/Prdx2/Gja1/Sdc4/Pdpn/Slc1a2/Neat1/Bax/Dpysl3/Lrp1/Vegfb/Tpm1	30
GO:0006656	phosphatidylcholine biosynthetic process	4/820	18/23174	0.00320271	0.0313125	0.0234448	Acsl3/Lcat/Slc27a1/Fabp5	4
GO:0051444	negative regulation of ubiquitin-protein transferase activity	4/820	18/23174	0.00320271	0.0313125	0.0234448	Rpl11/Rps7/Rpl23/Rpl5	4
GO:0006734	NADH metabolic process	5/820	29/23174	0.0032109	0.0313125	0.0234448	Pfkl/Gpd1/Trp53/Ldha/Vcp	5
GO:0007007	inner mitochondrial membrane organization	5/820	29/23174	0.0032109	0.0313125	0.0234448	Chchd10/Timm22/Taz/Bax/Pink1	5
GO:0048714	positive regulation of oligodendrocyte differentiation	5/820	29/23174	0.0032109	0.0313125	0.0234448	Ptn/Mdk/Qk/Ptpra/Hdac2	5
GO:0071353	cellular response to interleukin-4	5/820	29/23174	0.0032109	0.0313125	0.0234448	Rplp0/Rps2/Hsp90ab1/Rpl3/Cdk4	5
GO:0017038	protein import	16/820	209/23174	0.00324004	0.031536	0.0236121	Clu/Apoe/Agt/Pttg1ip/Hspa8/Pex7/Cfl1/Timm22/Hspd1/Trp53/Ran/Timm50/Txnip/Zpr1/Hsp90aa1/Tomm22	16
GO:0061458	reproductive system development	28/820	453/23174	0.00324983	0.0315707	0.0236381	Htra1/Ptn/Ctsl/Tnc/Agt/Ctsb/Tgfb2/H3f3b/Notch2/Ndp/Hsp90ab1/Rps6/Serpine2/Hnrnpk/Gja1/Eomes/Lfng/Dazap1/Hmgb2/Apc/Fkbp4/Egln1/Id4/Il11ra1/Bax/Cited2/Ctnnb1/Rbpj	28
GO:0034728	nucleosome organization	12/820	136/23174	0.00328295	0.0318314	0.0238333	Ptma/Set/Hist1h4d/Npm1/Hist3h2a/H1f0/Nap1l1/Cebpg/H2afy/Nap1l5/Smarcb1/Smarce1	12
GO:0006733	oxidoreduction coenzyme metabolic process	14/820	172/23174	0.00329784	0.0319147	0.0238957	Pfkl/Aldoc/Aldoa/Gpd1/Ldhb/Prdx5/Trp53/Txnrd1/Idh2/Ldha/Vcp/Mpc1/Coq9/Mpc2	14
GO:0050764	regulation of phagocytosis	10/820	102/23174	0.0033059	0.0319318	0.0239085	Gas6/Hspa8/Cyba/Mfge8/Sirpa/Rack1/Mex3b/Lrp1/Lyar/Snx3	10
GO:0046496	nicotinamide nucleotide metabolic process	13/820	154/23174	0.00332813	0.0320854	0.0240235	Pfkl/Aldoc/Aldoa/Gpd1/Ldhb/Prdx5/Trp53/Txnrd1/Idh2/Ldha/Vcp/Mpc1/Mpc2	13
GO:0060560	developmental growth involved in morphogenesis	19/820	268/23174	0.00334923	0.0321757	0.0240911	Mgll/Apoe/Tnc/Hsp90ab1/Rpl4/Impact/Bcan/Cfl1/Hnrnpk/Cyfip1/Eif4g2/S1pr1/Cacng7/Sh3glb1/Lrp1/Hsp90aa1/Ctnnb1/Pafah1b1/Ndn	19
GO:0006936	muscle contraction	20/820	288/23174	0.00335959	0.0321757	0.0240911	Pawr/Abat/Calcrl/Agt/Kcnn2/Prkca/Atp1a1/Aldoa/Ank2/Ednrb/Fxyd1/Atp1b1/Dmd/Taz/Atp1a2/Sumo1/Vegfb/Tpm1/Map2k6/Atp2b1	20
GO:0003281	ventricular septum development	9/820	86/23174	0.00336287	0.0321757	0.0240911	Fgfrl1/Tgfb2/Sox11/Sox4/Matr3/Egln1/Cited2/Fzd2/Rbpj	9
GO:0070252	actin-mediated cell contraction	9/820	86/23174	0.00336287	0.0321757	0.0240911	Kcnn2/Atp1a1/Ank2/Fxyd1/Pdpn/Atp1a2/Emp2/Sumo1/Tpm1	9
GO:0046621	negative regulation of organ growth	6/820	42/23174	0.00340792	0.0325453	0.0243678	Kcnk2/Gja1/Hdac2/Apc/Yy1/Cited2	6
GO:0042743	hydrogen peroxide metabolic process	7/820	56/23174	0.00347421	0.0329974	0.0247063	Prdx6/Cyba/Prdx2/Prdx5/Txnrd1/Pink1/Cycs	7
GO:0043620	regulation of DNA-templated transcription in response to stress	7/820	56/23174	0.00347421	0.0329974	0.0247063	Impact/Egr1/Trp53/Tmbim6/Cited2/Atf4/Rbpj	7
GO:0043902	positive regulation of multi-organism process	14/820	173/23174	0.00347478	0.0329974	0.0247063	Apoe/Prkca/Sash1/Hspa8/Cyba/Cav2/Pkn2/Cfl1/Pabpc1/Ppia/Ednrb/Hdac2/Lgals1/Smarcb1	14
GO:0030111	regulation of Wnt signaling pathway	20/820	289/23174	0.00349324	0.0331106	0.0247911	Apoe/Mbd2/Plpp3/Ctnnbip1/Dkk3/Gprc5b/Fgfr3/Mdk/Sox4/Gpc5/Frzb/Egr1/Hdac2/Apc/Foxo1/Nxn/Vcp/Lrp1/Snx3/Rbpj	20
GO:0045778	positive regulation of ossification	10/820	103/23174	0.00354824	0.0335067	0.0250877	Ptn/Atraid/Ctnnbip1/Fgfr3/Gpm6b/Sox11/Gja1/Id4/Ctnnb1/Atp2b1	10
GO:1903426	regulation of reactive oxygen species biosynthetic process	10/820	103/23174	0.00354824	0.0335067	0.0250877	Ass1/Clu/Agt/Eef1a1/Clcn3/Cyba/Ddah1/Sirpa/Hspd1/Hsp90aa1	10
GO:0050806	positive regulation of synaptic transmission	23/820	351/23174	0.00360219	0.033953	0.0254218	Igsf11/Prnp/Abat/Ptn/Ntrk2/Apoe/Gfap/Sqstm1/Slc1a3/Nrxn1/Dbi/Fam107a/Glul/Clstn1/Grin2b/Serpine2/Hnrnpk/Car2/Lama2/Paip2/Pink1/Cacng7/Gria2	23
GO:0009914	hormone transport	24/820	372/23174	0.00363051	0.0341564	0.0255741	Abat/Enho/Cpe/Pfkl/Agt/Epha5/Nrxn1/Selenom/Sox11/Sox4/Glud1/Sirt3/Srebf1/Glul/Sybu/Gja1/Gpld1/Eny2/Ndufaf2/Fgfr1/Aimp1/Lrp1/Mpc2/Gabbr1	24
GO:0007050	cell cycle arrest	12/820	138/23174	0.00369791	0.0347261	0.0260007	Rpl26/Tgfb2/Notch2/Hsp90ab1/Sox4/Cdk4/Rpl23/Trp53/Apc/Insm1/Rgcc/Crlf3	12
GO:0019362	pyridine nucleotide metabolic process	13/820	156/23174	0.00371759	0.0347821	0.0260427	Pfkl/Aldoc/Aldoa/Gpd1/Ldhb/Prdx5/Trp53/Txnrd1/Idh2/Ldha/Vcp/Mpc1/Mpc2	13
GO:0045834	positive regulation of lipid metabolic process	13/820	156/23174	0.00371759	0.0347821	0.0260427	Acsl3/Cd81/Apoe/Agt/Fgfr3/Sorbs1/Dbi/Srebf1/Mid1ip1/Gpld1/Slc27a1/Taz/Sh3glb1	13
GO:0042026	protein refolding	5/820	30/23174	0.00374255	0.0347835	0.0260437	Hspa8/Hspa2/Ppia/Hspd1/Hsp90aa1	5
GO:0034330	cell junction organization	18/820	251/23174	0.00375102	0.0347835	0.0260437	S100a10/Agt/Tgfb2/Prkca/Sorbs1/Gpm6b/Cd9/Fam107a/Pkn2/Ramp2/Cfl1/Coro1c/Gja1/Sdc4/Lrp1/Rhoc/Ctnnb1/Fermt2	18
GO:0034504	protein localization to nucleus	19/820	271/23174	0.00378013	0.0347835	0.0260437	Chchd10/Agt/Rpl11/Tgfb2/Pttg1ip/Hspa8/Tor1aip1/Glul/Cav2/Cfl1/Hdgf/Npm1/Trp53/Ran/Hnrnpu/Txnip/Sumo1/Txn1/Zpr1	19
GO:0006986	response to unfolded protein	10/820	104/23174	0.00380445	0.0347835	0.0260437	Hspa8/Selenos/Hspa2/Hspd1/Dnajc3/Tmbim6/Bok/Bax/Hsp90aa1/Atf4	10
GO:1903825	organic acid transmembrane transport	10/820	104/23174	0.00380445	0.0347835	0.0260437	Agt/Slc1a3/Kcnj10/Slc25a18/Acsl6/Slc1a2/Mpc1/Slc7a10/Arl6ip1/Mpc2	10
GO:1905039	carboxylic acid transmembrane transport	10/820	104/23174	0.00380445	0.0347835	0.0260437	Agt/Slc1a3/Kcnj10/Slc25a18/Acsl6/Slc1a2/Mpc1/Slc7a10/Arl6ip1/Mpc2	10
GO:0006639	acylglycerol metabolic process	11/820	121/23174	0.00380684	0.0347835	0.0260437	Mgll/Apoe/Dbi/Slc22a4/Srebf1/Gpld1/Slc27a1/Acsl6/Thrsp/Dgkb/Abhd16a	11
GO:0031497	chromatin assembly	11/820	121/23174	0.00380684	0.0347835	0.0260437	H3f3b/Hmgb1/Set/Hist1h4d/Npm1/H3f3a/H1f0/Trp53/Nap1l1/H2afy/Nap1l5	11
GO:0042542	response to hydrogen peroxide	11/820	121/23174	0.00380684	0.0347835	0.0260437	Pawr/Gpr37l1/Rps3/Impact/Cfl1/Sirpa/Rack1/Hdac2/Trp53/Txn1/Pink1	11
GO:0061013	regulation of mRNA catabolic process	11/820	121/23174	0.00380684	0.0347835	0.0260437	Ybx1/Qk/Pabpc1/Btg2/Elavl4/Npm1/Hnrnpu/Hnrnpc/Hnrnpr/Cacng7/Syncrip	11
GO:0030260	entry into host cell	7/820	57/23174	0.0038422	0.0347835	0.0260437	Ctsb/Eps15/Gas6/Cav2/Npc1/Lgals1/Snx3	7
GO:0044409	entry into host	7/820	57/23174	0.0038422	0.0347835	0.0260437	Ctsb/Eps15/Gas6/Cav2/Npc1/Lgals1/Snx3	7
GO:0051806	entry into cell of other organism involved in symbiotic interaction	7/820	57/23174	0.0038422	0.0347835	0.0260437	Ctsb/Eps15/Gas6/Cav2/Npc1/Lgals1/Snx3	7
GO:0051828	entry into other organism involved in symbiotic interaction	7/820	57/23174	0.0038422	0.0347835	0.0260437	Ctsb/Eps15/Gas6/Cav2/Npc1/Lgals1/Snx3	7
GO:0051893	regulation of focal adhesion assembly	7/820	57/23174	0.0038422	0.0347835	0.0260437	S100a10/Gpm6b/Fam107a/Cfl1/Coro1c/Sdc4/Lrp1	7
GO:0071806	protein transmembrane transport	7/820	57/23174	0.0038422	0.0347835	0.0260437	Hspa8/Pex7/Sec62/Timm22/Hspd1/Timm50/Rtn2	7
GO:0090109	regulation of cell-substrate junction assembly	7/820	57/23174	0.0038422	0.0347835	0.0260437	S100a10/Gpm6b/Fam107a/Cfl1/Coro1c/Sdc4/Lrp1	7
GO:1901031	regulation of response to reactive oxygen species	6/820	43/23174	0.0038442	0.0347835	0.0260437	Pawr/Gpr37l1/Rack1/Trp53/Txn1/Pink1	6
GO:0010977	negative regulation of neuron projection development	14/820	175/23174	0.00385193	0.0347835	0.0260437	Apoe/Gfap/Ptprz1/Itm2c/Lpar1/Hdac2/Crmp1/Lgals1/Dpysl3/H2-K1/Lrp1/Rbpj/Ywhah/Pafah1b1	14
GO:1903036	positive regulation of response to wounding	8/820	72/23174	0.00385493	0.0347835	0.0260437	Hopx/Plpp3/Mdk/Hmgb1/Prdx2/Pdpn/Lrp1/Vegfb	8
GO:0006338	chromatin remodeling	12/820	139/23174	0.00392068	0.0352152	0.0263669	Padi2/Ptma/H3f3b/Hmgb3/Hmgb1/Npm1/H3f3a/Hmgb2/Cebpg/Ctnnb1/Smarcb1/Smarce1	12
GO:0010594	regulation of endothelial cell migration	13/820	157/23174	0.00392573	0.0352152	0.0263669	Sparc/Apoe/Agt/Plpp3/Prkca/Sash1/Glul/Atp5b/Gpld1/Fgfr1/Emp2/Rgcc/Spred1	13
GO:0010544	negative regulation of platelet activation	4/820	19/23174	0.00394443	0.0352152	0.0263669	Abat/Apoe/Cd9/Serpine2	4
GO:0015740	C4-dicarboxylate transport	4/820	19/23174	0.00394443	0.0352152	0.0263669	Abat/Slc1a3/Slc25a18/Slc1a2	4
GO:0031571	mitotic G1 DNA damage checkpoint	4/820	19/23174	0.00394443	0.0352152	0.0263669	Rpl26/Sox4/Trp53/Rps27l	4
GO:0048712	negative regulation of astrocyte differentiation	4/820	19/23174	0.00394443	0.0352152	0.0263669	Gpr37l1/Fgfr3/Dll3/Id4	4
GO:0032103	positive regulation of response to external stimulus	21/820	313/23174	0.00402412	0.0358635	0.0268523	Rarres2/Pla2g7/Ptn/Cd81/Prkca/Rps19/Gas6/Gprc5b/Sash1/Mdk/Tubb2b/Cyba/Hmgb1/Lpar1/Hspd1/Fgfr1/Pdcd4/S1pr1/Cxcl14/Lrp1/Vegfb	21
GO:0071407	cellular response to organic cyclic compound	29/820	482/23174	0.00406006	0.0361203	0.0270446	Padi2/Clu/Ntrk2/Mlc1/Gabrb1/Epha5/Atp1a1/Fam107a/Impact/Npc1/Gpd1/Cdk4/Hnrnpk/Egr1/Gpld1/Npm1/Hdac2/Rora/H2afz/Fkbp4/Hnrnpu/Atp1a2/Ranbp1/Klf9/Ddrgk1/Ctnnb1/Atf4/Id3/Ywhah	29
GO:0022898	regulation of transmembrane transporter activity	18/820	253/23174	0.00407501	0.0361273	0.0270498	Prnp/Chchd10/Atp1b2/Prkca/Nrxn1/Hspa2/Ank2/Cfl1/Gja1/S100a1/Fxyd1/Atp1b1/Dmd/Atp1a2/Sumo1/Pink1/Cacng7/Ywhah	18
GO:0051028	mRNA transport	10/820	105/23174	0.0040751	0.0361273	0.0270498	Qk/Hnrnpa1/Srsf3/Hnrnpa3/Eny2/Sem1/Eif5a/Srsf7/Sarnp/Alyref	10
GO:0006941	striated muscle contraction	13/820	158/23174	0.00414318	0.0366441	0.0274368	Kcnn2/Atp1a1/Aldoa/Ank2/Fxyd1/Atp1b1/Dmd/Taz/Atp1a2/Sumo1/Vegfb/Tpm1/Map2k6	13
GO:0051480	regulation of cytosolic calcium ion concentration	24/820	376/23174	0.00414785	0.0366441	0.0274368	Pawr/Prnp/Agt/Tgfb2/Marcksl1/Dbi/Cyba/Ank2/Grin2b/Lpar1/Gja1/Ednrb/Fxyd1/Tmbim6/Dmd/Eif5a/Atp1a2/Adcyap1r1/S1pr1/Bok/Bax/Fzd2/Lrp1/Atp2b1	24
GO:0006414	translational elongation	8/820	73/23174	0.00419828	0.0370252	0.0277221	Eef1a1/Eef2/Rplp1/Rplp2/Rack1/Eef1b2/Eef1g/Eif5a	8
GO:0043954	cellular component maintenance	7/820	58/23174	0.00423901	0.0373116	0.0279365	Prnp/Apoe/Chchd10/Hspa8/Grin2b/Cfl1/Neat1	7
GO:0007626	locomotory behavior	18/820	254/23174	0.00424547	0.0373116	0.0279365	Abat/Apoe/Gprc5b/Kcnj10/Prex2/Clcn3/Ccnd2/Npc1/Elavl4/Egr1/Npas3/Lsamp/Gnao1/Atp1a2/Aplp2/Arrdc3/Uchl1/Pafah1b1	18
GO:0045637	regulation of myeloid cell differentiation	16/820	215/23174	0.00426826	0.0374469	0.0280379	Prkca/Ctnnbip1/Notch2/Fgfr3/Hmgb3/Hmgb1/Car2/Hist1h4d/Cdk6/Prmt1/Hmgb2/Apc/Tcf3/Fos/Nme1/Ctnnb1	16
GO:0006638	neutral lipid metabolic process	11/820	123/23174	0.00431374	0.0377806	0.0282877	Mgll/Apoe/Dbi/Slc22a4/Srebf1/Gpld1/Slc27a1/Acsl6/Thrsp/Dgkb/Abhd16a	11
GO:0055075	potassium ion homeostasis	5/820	31/23174	0.00433438	0.0378051	0.0283061	Atp1b2/Atp1a1/Kcnj10/Atp1b1/Atp1a2	5
GO:0070670	response to interleukin-4	5/820	31/23174	0.00433438	0.0378051	0.0283061	Rplp0/Rps2/Hsp90ab1/Rpl3/Cdk4	5
GO:0001678	cellular glucose homeostasis	13/820	159/23174	0.00437026	0.0378051	0.0283061	Epha5/Gas6/Nrxn1/Sox4/Sybu/Rack1/Tra2b/Gpld1/Eny2/Ndufaf2/Lrp1/Mpc2/Smarcb1	13
GO:0002315	marginal zone B cell differentiation	3/820	10/23174	0.00439597	0.0378051	0.0283061	Notch2/Lfng/Mfng	3
GO:0032253	dense core granule localization	3/820	10/23174	0.00439597	0.0378051	0.0283061	Sybu/Kif1a/Kif1b	3
GO:0051204	protein insertion into mitochondrial membrane	3/820	10/23174	0.00439597	0.0378051	0.0283061	Bax/Sh3glb1/Tomm22	3
GO:1900038	negative regulation of cellular response to hypoxia	3/820	10/23174	0.00439597	0.0378051	0.0283061	Ddah1/Tmbim6/Pink1	3
GO:1901950	dense core granule transport	3/820	10/23174	0.00439597	0.0378051	0.0283061	Sybu/Kif1a/Kif1b	3
GO:1902415	regulation of mRNA binding	3/820	10/23174	0.00439597	0.0378051	0.0283061	Eif3e/Eif3d/Hnrnpl	3
GO:1904851	positive regulation of establishment of protein localization to telomere	3/820	10/23174	0.00439597	0.0378051	0.0283061	Cct4/Cct7/Cct5	3
GO:0061041	regulation of wound healing	12/820	141/23174	0.00439854	0.0378051	0.0283061	Hopx/Abat/Apoe/Plpp3/Prkca/Cd9/Hmgb1/Serpine2/Prdx2/Gja1/Pdpn/Vegfb	12
GO:0010639	negative regulation of organelle organization	25/820	399/23174	0.00441195	0.0378561	0.0283443	Tmsb4x/Acaa2/Tmsb10/H3f3b/Fgfr3/Stmn1/Cfl1/Mid1ip1/Npm1/H3f3a/H1f0/Zfp207/Trp53/Apc/Fkbp4/Hnrnpu/Hnrnpc/S1pr1/Bok/Rgcc/H2afy/Pink1/Smarcb1/Tpm1/Capza2	25
GO:1903034	regulation of response to wounding	14/820	178/23174	0.00447949	0.0383708	0.0287296	Hopx/Abat/Apoe/Plpp3/Prkca/Cd9/Mdk/Hmgb1/Serpine2/Prdx2/Gja1/Pdpn/Lrp1/Vegfb	14
GO:0009991	response to extracellular stimulus	25/820	400/23174	0.0045535	0.0389036	0.0291285	Mt3/Apoe/Pcsk1n/Gas6/Fam107a/Impact/Srebf1/Glul/Comt/Cbs/Trp53/Tmbim6/Dctpp1/Foxo1/Map1lc3a/Slc1a2/Fos/Ldha/Sgip1/Sh3glb1/Hnrnpl/Eif2a/Atf4/Nenf/Gatm	25
GO:0006405	RNA export from nucleus	8/820	74/23174	0.0045647	0.0389036	0.0291285	Srsf3/Npm1/Eny2/Sem1/Ran/Rps15/Eif5a/Sarnp	8
GO:0046626	regulation of insulin receptor signaling pathway	8/820	74/23174	0.0045647	0.0389036	0.0291285	Rarres2/Enho/Agt/Prkca/Sorbs1/Ybx1/Cdk4/Gnai2	8
GO:0034332	adherens junction organization	11/820	124/23174	0.00458656	0.0390243	0.0292189	S100a10/Sorbs1/Gpm6b/Fam107a/Ramp2/Cfl1/Coro1c/Sdc4/Lrp1/Ctnnb1/Fermt2	11
GO:0043433	negative regulation of DNA-binding transcription factor activity	13/820	160/23174	0.00460726	0.0391347	0.0293016	Prnp/Rpl11/Ctnnbip1/Gas6/Prdx2/Eomes/Hdac2/Egln1/Cebpg/Sumo1/Peli1/Id3/Faf1	13
GO:0031333	negative regulation of protein complex assembly	12/820	142/23174	0.00465437	0.0392396	0.0293801	Clu/Tmsb4x/Tmsb10/Ctnnbip1/Impact/Stmn1/Cfl1/Rpl13a/Pmepa1/Fkbp4/Tpm1/Capza2	12
GO:0006749	glutathione metabolic process	7/820	59/23174	0.00466604	0.0392396	0.0293801	Gstm5/Mgst1/Gstm1/Gclc/Gsta4/Hmgn5/Gpx4	7
GO:0008347	glial cell migration	7/820	59/23174	0.00466604	0.0392396	0.0293801	Ptprz1/Tgfb2/Idh2/Lrp1/Ctnnb1/Pafah1b1/Ndn	7
GO:0010659	cardiac muscle cell apoptotic process	7/820	59/23174	0.00466604	0.0392396	0.0293801	Agt/Hspa8/Mdk/Qk/Npm1/Trp53/Eif5a	7
GO:0015807	L-amino acid transport	7/820	59/23174	0.00466604	0.0392396	0.0293801	Agt/Slc1a3/Kcnj10/Slc25a18/Sfxn1/Slc1a2/Arl6ip1	7
GO:0070972	protein localization to endoplasmic reticulum	7/820	59/23174	0.00466604	0.0392396	0.0293801	Ank2/Sec62/Spcs2/Pmm1/Ssr3/Ddrgk1/Rer1	7
GO:0048167	regulation of synaptic plasticity	23/820	359/23174	0.00472898	0.0397031	0.0297271	Igsf11/Mgll/Prnp/Ptn/Ntrk2/Apoe/Gfap/Agt/Kcnn2/Sqstm1/Kcnj10/Dbi/Fam107a/Grin2b/Cfl1/Serpine2/Hnrnpk/Egr1/Syngr1/Lzts1/Paip2/Ywhag/Cplx2	23
GO:0002313	mature B cell differentiation involved in immune response	4/820	20/23174	0.00479418	0.03992	0.0298896	Notch2/Lfng/Lgals1/Mfng	4
GO:0044783	G1 DNA damage checkpoint	4/820	20/23174	0.00479418	0.03992	0.0298896	Rpl26/Sox4/Trp53/Rps27l	4
GO:0044819	mitotic G1/S transition checkpoint	4/820	20/23174	0.00479418	0.03992	0.0298896	Rpl26/Sox4/Trp53/Rps27l	4
GO:0061323	cell proliferation involved in heart morphogenesis	4/820	20/23174	0.00479418	0.03992	0.0298896	Naca/Gng5/Ctnnb1/Rbpj	4
GO:2000136	regulation of cell proliferation involved in heart morphogenesis	4/820	20/23174	0.00479418	0.03992	0.0298896	Naca/Gng5/Ctnnb1/Rbpj	4
GO:0072524	pyridine-containing compound metabolic process	13/820	161/23174	0.0048545	0.040356	0.030216	Pfkl/Aldoc/Aldoa/Gpd1/Ldhb/Prdx5/Trp53/Txnrd1/Idh2/Ldha/Vcp/Mpc1/Mpc2	13
GO:0002028	regulation of sodium ion transport	9/820	91/23174	0.00490664	0.0405899	0.0303911	Atp1b2/Nkain4/Atp1a1/Serpine2/Fxyd1/Atp1b1/Dmd/Atp1a2/Ywhah	9
GO:0009308	amine metabolic process	9/820	91/23174	0.00490664	0.0405899	0.0303911	Naaa/Abat/Gde1/Sat1/Odc1/Comt/Apc/Gdpd1/Cyp2d22	9
GO:0021954	central nervous system neuron development	9/820	91/23174	0.00490664	0.0405899	0.0303911	Ntrk2/Prkca/Hsp90ab1/Btg2/Mycbp2/Fgfr1/Nfib/Hsp90aa1/Pafah1b1	9
GO:0019233	sensory perception of pain	12/820	143/23174	0.00492194	0.0406501	0.0304362	Pawr/Mgll/Tmem100/Kcnj10/Grin2b/Ednrb/Comt/Fgfr1/Fabp5/Kcnip3/Uchl1/Ndn	12
GO:0008217	regulation of blood pressure	15/820	199/23174	0.00494182	0.0406819	0.03046	Gpr37l1/Abat/Agt/Atp1a1/Gas6/Cyba/Ddah1/Ramp2/Gja1/Ednrb/Atp1a2/Emp2/Ncald/Tpm1/Atp2b1	15
GO:0050708	regulation of protein secretion	29/820	489/23174	0.00495328	0.0406819	0.03046	Abat/Apoe/Enho/Pfkl/Agt/Epha5/Tgfb2/Gas6/Nrxn1/Mdk/Sox4/Glud1/Sirt3/Srebf1/Glul/Sybu/Hmgb1/Ppia/Gja1/Gpld1/Hspd1/Eny2/Ndufaf2/Trim27/Tmbim6/Idh2/Rgcc/Lrp1/Mpc2	29
GO:0050766	positive regulation of phagocytosis	8/820	75/23174	0.00495518	0.0406819	0.03046	Gas6/Hspa8/Cyba/Mfge8/Sirpa/Mex3b/Lrp1/Lyar	8
GO:0021987	cerebral cortex development	10/820	108/23174	0.00497916	0.0406819	0.03046	Ntrk2/Mdk/Hnrnpk/Tra2b/Eomes/Fgfr1/Pou3f3/Bax/Ctnnb1/Pafah1b1	10
GO:2000379	positive regulation of reactive oxygen species metabolic process	10/820	108/23174	0.00497916	0.0406819	0.03046	Ass1/Clu/Agt/Clcn3/Cyba/Ddah1/Trp53/Eif5a/Hsp90aa1/Gnai2	10
GO:0048588	developmental cell growth	18/820	258/23174	0.00498713	0.0406819	0.03046	Mgll/Apoe/Agt/Hsp90ab1/Rpl4/Impact/Bcan/Hnrnpk/Cyfip1/Eif4g2/Yy1/Cacng7/Sh3glb1/Lrp1/Hsp90aa1/Ctnnb1/Pafah1b1/Ndn	18
GO:0036475	neuron death in response to oxidative stress	5/820	32/23174	0.00498997	0.0406819	0.03046	Rack1/Nono/Pink1/Ctnnb1/Atf4	5
GO:1903203	regulation of oxidative stress-induced neuron death	5/820	32/23174	0.00498997	0.0406819	0.03046	Rack1/Nono/Pink1/Ctnnb1/Atf4	5
GO:0050900	leukocyte migration	22/820	340/23174	0.00503842	0.0409453	0.0306572	Padi2/Pawr/Rarres2/Pla2g7/Ptn/Cd81/Prkca/Rps19/Gas6/Cd9/Mdk/Sirpa/Ednrb/Prex1/Rpl13a/Trp53/Aimp1/S1pr1/Podxl2/Cxcl14/Vegfb/Sbds	22
GO:1901342	regulation of vasculature development	22/820	340/23174	0.00503842	0.0409453	0.0306572	Sparc/Ptn/Tmem100/Agt/Tgfb2/Prkca/Sash1/Mdk/Glul/Ddah1/Ramp2/Hmgb1/S100a1/Egr1/Pdcd4/Egln1/Emp2/Tcf4/Rgcc/Vegfb/Spred1/Ctnnb1	22
GO:0090257	regulation of muscle system process	17/820	239/23174	0.00516958	0.0419064	0.0313768	Pawr/Camk2g/Abat/Calcrl/Agt/Prkca/Atp1a1/Ank2/Lmcd1/Fxyd1/Atp1b1/Dmd/Foxo1/Yy1/Atp1a2/Sumo1/Atp2b1	17
GO:0010811	positive regulation of cell-substrate adhesion	11/820	126/23174	0.00517322	0.0419064	0.0313768	Ptn/S100a10/Mdk/Cfl1/Hsd17b12/Prex1/Sdc4/Cdk6/Emid1/Dmd/Emp2	11
GO:0042110	T cell activation	29/820	491/23174	0.00523688	0.0423544	0.0317123	Pawr/Prnp/Cd81/Rps3/Mdk/Sox4/Rps6/Sirpa/Rpl22/Prdx2/Gja1/Prex1/Egr1/Sdc4/Eomes/Cdk6/Lfng/Hspd1/Rora/Trp53/Gadd45g/Apc/Zeb1/Tcf3/Lgals1/Bax/Hsp90aa1/Ctnnb1/Peli1	29
GO:0006476	protein deacetylation	9/820	92/23174	0.00527249	0.0425068	0.0318264	Hopx/Sirt3/Srebf1/Hdac2/Trp53/Hdac8/Pink1/Spred1/Sfpq	9
GO:0046889	positive regulation of lipid biosynthetic process	9/820	92/23174	0.00527249	0.0425068	0.0318264	Acsl3/Apoe/Agt/Sorbs1/Dbi/Srebf1/Mid1ip1/Gpld1/Slc27a1	9
GO:0070588	calcium ion transmembrane transport	19/820	280/23174	0.00535695	0.0429345	0.0321466	Pawr/Prnp/Tgfb2/Gas6/Marcksl1/Dbi/Cyba/Hspa2/Ank2/Grin2b/Mcur1/S100a1/Atp1b1/Dmd/Atp1a2/Sumo1/Bax/Cacng7/Atp2b1	19
GO:0006809	nitric oxide biosynthetic process	8/820	76/23174	0.00537072	0.0429345	0.0321466	Ass1/Clu/Agt/Ddah1/Sirpa/Spr/Rora/Hsp90aa1	8
GO:0010833	telomere maintenance via telomere lengthening	8/820	76/23174	0.00537072	0.0429345	0.0321466	Hsp90ab1/Cct4/Hnrnpu/Hnrnpc/Cct7/Cct5/Hsp90aa1/Ctnnb1	8
GO:0034620	cellular response to unfolded protein	8/820	76/23174	0.00537072	0.0429345	0.0321466	Hspa8/Selenos/Hspa2/Dnajc3/Tmbim6/Bok/Bax/Atf4	8
GO:0048844	artery morphogenesis	8/820	76/23174	0.00537072	0.0429345	0.0321466	Apoe/Tgfb2/Mdk/Sox4/Cited2/Lrp1/Ctnnb1/Rbpj	8
GO:0001941	postsynaptic membrane organization	6/820	46/23174	0.00540174	0.0429345	0.0321466	Ptn/Apoe/Nrxn1/Sorbs1/Nrxn2/Rer1	6
GO:0006576	cellular biogenic amine metabolic process	6/820	46/23174	0.00540174	0.0429345	0.0321466	Naaa/Gde1/Sat1/Odc1/Gdpd1/Cyp2d22	6
GO:0019674	NAD metabolic process	6/820	46/23174	0.00540174	0.0429345	0.0321466	Pfkl/Gpd1/Ldhb/Trp53/Ldha/Vcp	6
GO:0098754	detoxification	6/820	46/23174	0.00540174	0.0429345	0.0321466	Prdx6/Mt3/Gstm5/Mt1/Prdx2/Acaa1a	6
GO:0043112	receptor metabolic process	15/820	201/23174	0.00541347	0.0429604	0.032166	Calcrl/Cd81/Apoe/Ramp1/Eps15/Cd9/Ramp2/Cd63/Hnrnpk/Hdac2/Dmd/Grk3/Cacng7/Sh3glb1/Gria2	15
GO:0060537	muscle tissue development	28/820	471/23174	0.00551389	0.0436889	0.0327115	Kcnk2/Agt/Tgfb2/Sox11/Cav2/Naca/Btg2/Gja1/Egr1/Eomes/Cfl2/Hdac2/Fgfr1/Dmd/Apc/Hnrnpu/Egln1/Taz/Yy1/Hivep3/Csrp1/S1pr1/Fos/Cited2/Zfp950/Ctnnb1/Tpm1/Rbpj	28
GO:0006446	regulation of translational initiation	7/820	61/23174	0.00561639	0.0443625	0.0332158	Impact/Npm1/Eif4g2/Dnajc3/Rpl13a/Paip2/Eif3k	7
GO:1903428	positive regulation of reactive oxygen species biosynthetic process	7/820	61/23174	0.00561639	0.0443625	0.0332158	Ass1/Clu/Agt/Clcn3/Cyba/Ddah1/Hsp90aa1	7
GO:0001933	negative regulation of protein phosphorylation	25/820	407/23174	0.00565455	0.0445944	0.0333895	Prnp/Apoe/Plpp3/Prkca/Impact/Sirt3/Sirpa/Rack1/Coro1c/Npm1/Eif3a/Trim27/Dnajc3/Pmepa1/Gadd45g/Dmd/Apc/Foxo1/Ndrg2/Insm1/H2afy/Bax/Spred1/Uchl1/Pafah1b1	25
GO:0032414	positive regulation of ion transmembrane transporter activity	10/820	110/23174	0.00566436	0.0446025	0.0333955	Chchd10/Atp1b2/Hspa2/Ank2/Cfl1/S100a1/Atp1b1/Dmd/Sumo1/Pink1	10
GO:0010770	positive regulation of cell morphogenesis involved in differentiation	14/820	183/23174	0.00570747	0.0447199	0.0334835	Ntrk2/S100a10/Apoe/Mdk/Rpl4/Tubb2b/Plxnb1/Prex1/Cyfip1/Eif4g2/Caprin1/Sh3glb1/Lrp1/Pafah1b1	14
GO:0071709	membrane assembly	5/820	33/23174	0.00571282	0.0447199	0.0334835	S100a10/Nrxn1/Cav2/Nrxn2/Emp2	5
GO:0140115	export across plasma membrane	5/820	33/23174	0.00571282	0.0447199	0.0334835	Atp1b2/Atp1a1/Fxyd1/Atp1b1/Atp1a2	5
GO:0001558	regulation of cell growth	26/820	429/23174	0.00573924	0.0447199	0.0334835	Mgll/Cd81/Apoe/Agt/Tgfb2/Rpl4/Fam107a/Cyba/Clstn1/Cfl1/Serpine2/Rack1/Igfbpl1/Hnrnpk/Gja1/Frzb/Npm1/Cyfip1/Eif4g2/Trp53/Yy1/Crlf3/Cacng7/Sh3glb1/Lrp1/Pafah1b1	26
GO:0010866	regulation of triglyceride biosynthetic process	4/820	21/23174	0.00575865	0.0447199	0.0334835	Srebf1/Gpld1/Slc27a1/Thrsp	4
GO:0022010	central nervous system myelination	4/820	21/23174	0.00575865	0.0447199	0.0334835	Clu/Fgfr3/Kcnj10/Id4	4
GO:0031579	membrane raft organization	4/820	21/23174	0.00575865	0.0447199	0.0334835	S100a10/Cav2/Npc1/Emp2	4
GO:0032291	axon ensheathment in central nervous system	4/820	21/23174	0.00575865	0.0447199	0.0334835	Clu/Fgfr3/Kcnj10/Id4	4
GO:0046716	muscle cell cellular homeostasis	4/820	21/23174	0.00575865	0.0447199	0.0334835	Aldoa/Cfl2/Dmd/Apc	4
GO:0055021	regulation of cardiac muscle tissue growth	8/820	77/23174	0.00581232	0.0450401	0.0337231	Kcnk2/Gja1/Hdac2/Fgfr1/Apc/Yy1/Cited2/Rbpj	8
GO:1902806	regulation of cell cycle G1/S phase transition	11/820	128/23174	0.00581764	0.0450401	0.0337231	Rpl26/Rpl17/Sox4/Fam107a/Ccnd2/Anp32b/Trp53/Pdpn/Tcf3/Rgcc/Rps27l	11
GO:0001765	membrane raft assembly	3/820	11/23174	0.00588664	0.0451606	0.0338134	S100a10/Cav2/Emp2	3
GO:0006977	DNA damage response, signal transduction by p53 class mediator resulting in cell cycle arrest	3/820	11/23174	0.00588664	0.0451606	0.0338134	Rpl26/Sox4/Trp53	3
GO:0014052	regulation of gamma-aminobutyric acid secretion	3/820	11/23174	0.00588664	0.0451606	0.0338134	Abat/Slc6a1/Gabbr1	3
GO:0032464	positive regulation of protein homooligomerization	3/820	11/23174	0.00588664	0.0451606	0.0338134	Clu/Rack1/Rhoc	3
GO:0070203	regulation of establishment of protein localization to telomere	3/820	11/23174	0.00588664	0.0451606	0.0338134	Cct4/Cct7/Cct5	3
GO:0090148	membrane fission	3/820	11/23174	0.00588664	0.0451606	0.0338134	Tmcc1/Coro1c/Sh3glb1	3
GO:0031032	actomyosin structure organization	15/820	203/23174	0.00592087	0.0453546	0.0339586	S100a10/Sorbs1/Stmn1/Lpar1/Actg1/Sdc4/Cfl2/Hdac2/Csrp1/S1pr1/Itgb5/Rgcc/Phactr1/Rhoc/Tpm1	15
GO:0071897	DNA biosynthetic process	13/820	165/23174	0.00595205	0.0455246	0.034086	Kcnk2/Hsp90ab1/Cct4/Gja1/Npm1/Trp53/Hnrnpu/Hnrnpc/Vcp/Cct7/Cct5/Hsp90aa1/Ctnnb1	13
GO:0010718	positive regulation of epithelial to mesenchymal transition	6/820	47/23174	0.0060109	0.0458365	0.0343194	Tgfb2/Mdk/Hdac2/Pdpn/Rgcc/Ctnnb1	6
GO:1903115	regulation of actin filament-based movement	6/820	47/23174	0.0060109	0.0458365	0.0343194	Atp1a1/Ank2/Fxyd1/Pdpn/Atp1a2/Sumo1	6
GO:0021953	central nervous system neuron differentiation	16/820	223/23174	0.00603985	0.0459192	0.0343814	Ntrk2/Prkca/Nrxn1/Hsp90ab1/Sox4/Nfix/Btg2/Mycbp2/Eomes/Fgfr1/Rora/Nfib/Id4/Hsp90aa1/Ctnnb1/Pafah1b1	16
GO:0031668	cellular response to extracellular stimulus	16/820	223/23174	0.00603985	0.0459192	0.0343814	Gas6/Fam107a/Impact/Srebf1/Glul/Comt/Trp53/Dctpp1/Foxo1/Map1lc3a/Slc1a2/Fos/Ldha/Sh3glb1/Hnrnpl/Atf4	16
GO:0060999	positive regulation of dendritic spine development	7/820	62/23174	0.00614254	0.04663	0.0349135	Apoe/Cfl1/Lpar1/Hnrnpk/Eif4g2/Caprin1/Pafah1b1	7
GO:0015711	organic anion transport	25/820	410/23174	0.00618985	0.0469189	0.0351299	Acsl3/Abat/Ntrk2/Apoe/Agt/Scarb2/Slc1a3/Slc6a1/Sfxn5/Kcnj10/Grin2b/Slc25a18/Gja1/Slc27a1/Acsl6/Sfxn1/Slco1c1/Slc1a2/Mpc1/Slc7a10/Arl6ip1/Mpc2/Map2k6/Gabbr1/Slc35b2	25
GO:0008630	intrinsic apoptotic signaling pathway in response to DNA damage	10/820	112/23174	0.00642103	0.0485261	0.0363333	Clu/Rpl26/Rps3/Hnrnpk/Tpt1/Trp53/Bok/Rps27l/Bax/Cdip1	10
GO:0031398	positive regulation of protein ubiquitination	10/820	112/23174	0.00642103	0.0485261	0.0363333	Rps2/Pttg1ip/Fgfr3/Fam107a/Mycbp2/Npm1/Ndfip2/Ube2s/Peli1/Arrdc3	10
GO:0071496	cellular response to external stimulus	19/820	285/23174	0.00644385	0.0486261	0.0364082	Atp1a1/Gas6/Fam107a/Impact/Srebf1/Glul/Comt/Trp53/Dctpp1/Foxo1/Map1lc3a/Atp1a2/Slc1a2/Fos/Ldha/Sh3glb1/Hnrnpl/Ctnnb1/Atf4	19
GO:0006402	mRNA catabolic process	15/820	205/23174	0.00646591	0.0487201	0.0364785	Ybx1/Qk/Lsm7/Eif3e/Pabpc1/Btg2/Elavl4/Npm1/Hnrnpu/Hnrnpc/Lsm4/Hnrnpr/Cacng7/Rbm8a/Syncrip	15
GO:0006984	ER-nucleus signaling pathway	5/820	34/23174	0.0065064	0.0489525	0.0366525	Selenos/Trp53/Bok/Eif2a/Atf4	5
GO:1902652	secondary alcohol metabolic process	11/820	130/23174	0.0065236	0.0490092	0.0366949	Mt3/Apoe/Lcat/Srebf1/Npc1/Sc5d/Erg28/Acadl/Fgfr1/Aplp2/Lrp1	11
GO:0010632	regulation of epithelial cell migration	16/820	225/23174	0.00656485	0.0492461	0.0368724	Sparc/Apoe/Agt/Plpp3/Tgfb2/Prkca/Sash1/Glul/Cd63/Coro1c/Atp5b/Gpld1/Fgfr1/Emp2/Rgcc/Spred1	16
GO:0032412	regulation of ion transmembrane transporter activity	17/820	245/23174	0.00658396	0.0493165	0.036925	Prnp/Chchd10/Atp1b2/Prkca/Nrxn1/Hspa2/Ank2/Cfl1/S100a1/Fxyd1/Atp1b1/Dmd/Atp1a2/Sumo1/Pink1/Cacng7/Ywhah	17
GO:0030330	DNA damage response, signal transduction by p53 class mediator	7/820	63/23174	0.00670457	0.0499249	0.0373806	Rpl26/Pttg1ip/Sox4/Npm1/Trp53/Rps27l/Spred1	7
GO:0042246	tissue regeneration	7/820	63/23174	0.00670457	0.0499249	0.0373806	Hopx/Ptn/Cd81/Cd9/Mdk/Naca/Gja1	7
GO:0070059	intrinsic apoptotic signaling pathway in response to endoplasmic reticulum stress	7/820	63/23174	0.00670457	0.0499249	0.0373806	Selenos/Grina/Trp53/Tmbim6/Bok/Bax/Atf4	7
GO:1903391	regulation of adherens junction organization	7/820	63/23174	0.00670457	0.0499249	0.0373806	S100a10/Gpm6b/Fam107a/Cfl1/Coro1c/Sdc4/Lrp1	7
GO:0001824	blastocyst development	12/820	149/23174	0.00679557	0.0502272	0.0376069	Hopx/Dad1/Stmn3/Eomes/Matr3/Atp1b1/Bnip2/Mfng/Cited2/Zpr1/Sbds/Smarcb1	12
GO:0001952	regulation of cell-matrix adhesion	10/820	113/23174	0.00682765	0.0502272	0.0376069	S100a10/Gpm6b/Fam107a/Cfl1/Coro1c/Sdc4/Cdk6/Dmd/Emp2/Lrp1	10
GO:0007063	regulation of sister chromatid cohesion	4/820	22/23174	0.00684421	0.0502272	0.0376069	Hdac8/H2afy/Sfpq/Ctnnb1	4
GO:0031649	heat generation	4/820	22/23174	0.00684421	0.0502272	0.0376069	Abat/Ednrb/Slc27a1/Arrdc3	4
GO:0032462	regulation of protein homooligomerization	4/820	22/23174	0.00684421	0.0502272	0.0376069	Clu/Apoe/Rack1/Rhoc	4
GO:0051043	regulation of membrane protein ectodomain proteolysis	4/820	22/23174	0.00684421	0.0502272	0.0376069	Apoe/Timp2/Gpld1/Timp4	4
GO:0070841	inclusion body assembly	4/820	22/23174	0.00684421	0.0502272	0.0376069	Clu/Hspa2/Dlgap1/Vcp	4
GO:0097062	dendritic spine maintenance	4/820	22/23174	0.00684421	0.0502272	0.0376069	Prnp/Apoe/Grin2b/Cfl1	4
GO:1902307	positive regulation of sodium ion transmembrane transport	4/820	22/23174	0.00684421	0.0502272	0.0376069	Atp1b2/Fxyd1/Atp1b1/Dmd	4
GO:1903055	positive regulation of extracellular matrix organization	4/820	22/23174	0.00684421	0.0502272	0.0376069	Agt/Tgfb2/Pdpn/Rgcc	4
GO:0009166	nucleotide catabolic process	11/820	131/23174	0.00690087	0.0504968	0.0378088	Pfkl/Aldoc/Aldoa/Enpp5/Gpd1/Trp53/Dctpp1/Nudt9/Ldha/Vcp/Nt5c	11
GO:2001056	positive regulation of cysteine-type endopeptidase activity	11/820	131/23174	0.00690087	0.0504968	0.0378088	Pawr/Rps3/Grin2b/Rack1/Hspd1/Ctsd/Bok/Vcp/Rps27l/Bax/Cycs	11
GO:0006913	nucleocytoplasmic transport	19/820	287/23174	0.00692611	0.0505357	0.0378379	Agt/Pttg1ip/Gas6/Hspa8/Srsf3/Cfl1/Npm1/Eny2/Sem1/Trp53/Ran/Rps15/Eif5a/Txnip/Anp32a/Ppp1cc/Txn1/Zpr1/Sarnp	19
GO:0051169	nuclear transport	19/820	287/23174	0.00692611	0.0505357	0.0378379	Agt/Pttg1ip/Gas6/Hspa8/Srsf3/Cfl1/Npm1/Eny2/Sem1/Trp53/Ran/Rps15/Eif5a/Txnip/Anp32a/Ppp1cc/Txn1/Zpr1/Sarnp	19
GO:0006119	oxidative phosphorylation	9/820	96/23174	0.00695112	0.0505727	0.0378656	Chchd10/Cox7a2l/Atp5b/Cox7c/Taz/Vcp/Pink1/Coq9/Cycs	9
GO:0030004	cellular monovalent inorganic cation homeostasis	9/820	96/23174	0.00695112	0.0505727	0.0378656	Atp1b2/Agt/Atp1a1/Car2/Atp5b/Trp53/Atp1b1/Atp1a2/Tmem165	9
GO:0045927	positive regulation of growth	20/820	308/23174	0.00700264	0.0508745	0.0380916	Hopx/Cd81/Apoe/Agt/Tgfb2/Rpl4/Cyba/Cfl1/Naca/Hnrnpk/Cyfip1/Eif4g2/Fgfr1/Sgip1/Cacng7/Sh3glb1/Lrp1/Zpr1/Rbpj/Pafah1b1	20
GO:0007005	mitochondrion organization	27/820	458/23174	0.00706133	0.0512275	0.0383559	Them4/Chchd10/Acaa2/Sqstm1/Atpif1/Srebf1/Cav2/Cox7a2l/Timm22/Hspd1/Gclc/Trp53/Map1lc3a/Taz/Ndufs7/Timm50/Bok/Ndufb11/Jtb/Bax/Tomm5/Pink1/Sh3glb1/Hsp90aa1/Ddhd1/Tomm22/March5	27
GO:0048863	stem cell differentiation	16/820	227/23174	0.00712604	0.0516231	0.0386521	Ptn/Tgfb2/Sox11/Cfl1/Coro1c/Nudt21/Ednrb/Frzb/Gpm6a/Eomes/Cdk6/Trp53/Hnrnpu/Tead2/Cited2/Rbpj	16
GO:0021675	nerve development	8/820	80/23174	0.00730371	0.0527609	0.039504	Slc1a3/Fgfr3/Rpl24/Serpine2/Dmd/Rnf165/Cited2/Ctnnb1	8
GO:0034605	cellular response to heat	7/820	64/23174	0.00730391	0.0527609	0.039504	Hspa8/Hspa2/Rasa3/Ier5/Sumo1/Vcp/Hsp90aa1	7
GO:0019432	triglyceride biosynthetic process	5/820	35/23174	0.00737413	0.0528365	0.0395606	Srebf1/Gpld1/Slc27a1/Acsl6/Thrsp	5
GO:0043516	regulation of DNA damage response, signal transduction by p53 class mediator	5/820	35/23174	0.00737413	0.0528365	0.0395606	Rpl26/Pttg1ip/Npm1/Trp53/Spred1	5
GO:0045686	negative regulation of glial cell differentiation	5/820	35/23174	0.00737413	0.0528365	0.0395606	Gpr37l1/Fgfr3/Dll3/Id4/Ctnnb1	5
GO:0097106	postsynaptic density organization	5/820	35/23174	0.00737413	0.0528365	0.0395606	Nrxn1/Hspa8/Cfl1/Nrxn2/Lrrc4b	5
GO:0051955	regulation of amino acid transport	6/820	49/23174	0.0073769	0.0528365	0.0395606	Abat/Agt/Slc6a1/Grin2b/Arl6ip1/Gabbr1	6
GO:0070169	positive regulation of biomineral tissue development	6/820	49/23174	0.0073769	0.0528365	0.0395606	Ptn/Atraid/Fgfr3/Gpm6b/Atf4/Atp2b1	6
GO:0035967	cellular response to topologically incorrect protein	9/820	97/23174	0.00742845	0.0529812	0.039669	Hspa8/Selenos/Hspa2/Dnajc3/Tmbim6/Bok/Vcp/Bax/Atf4	9
GO:0043488	regulation of mRNA stability	9/820	97/23174	0.00742845	0.0529812	0.039669	Ybx1/Qk/Elavl4/Npm1/Hnrnpu/Hnrnpc/Hnrnpr/Cacng7/Syncrip	9
GO:0070167	regulation of biomineral tissue development	9/820	97/23174	0.00742845	0.0529812	0.039669	Ptn/Atraid/Gas6/Fgfr3/Gpm6b/Gja1/S1pr1/Atf4/Atp2b1	9
GO:0015672	monovalent inorganic cation transport	27/820	460/23174	0.00746165	0.0531433	0.0397903	Prnp/Atp6v0b/Kcnk2/Chchd10/Atp1b2/Kcnn2/Slc20a2/Slc1a3/Nkain4/Atp1a1/Kcnj10/Slc22a4/Clcn3/Ank2/Cd63/Serpine2/Atp5b/Fxyd1/Atp1b1/Dmd/Atp1a2/Ndufs7/Atp5k/Sumo1/Kcnip3/Atf4/Ywhah	27
GO:0010038	response to metal ion	18/820	269/23174	0.00758899	0.0537646	0.0402555	Ass1/Prnp/Abat/Mt3/Cpne2/Mt1/Lcat/Nrxn1/S100a16/Glud1/Cuta/Npc1/Cdk4/Gpld1/Fos/Sumo1/Ppp1ca/Gatm	18
GO:0030217	T cell differentiation	18/820	269/23174	0.00758899	0.0537646	0.0402555	Mdk/Sox4/Rps6/Rpl22/Prdx2/Prex1/Egr1/Eomes/Cdk6/Lfng/Rora/Trp53/Gadd45g/Apc/Zeb1/Tcf3/Hsp90aa1/Ctnnb1	18
GO:0030388	fructose 1,6-bisphosphate metabolic process	3/820	12/23174	0.0076443	0.0537646	0.0402555	Pfkl/Aldoc/Aldoa	3
GO:0043471	regulation of cellular carbohydrate catabolic process	3/820	12/23174	0.0076443	0.0537646	0.0402555	Scarb2/Hmgb1/Ppp1ca	3
GO:0070202	regulation of establishment of protein localization to chromosome	3/820	12/23174	0.0076443	0.0537646	0.0402555	Cct4/Cct7/Cct5	3
GO:0072431	signal transduction involved in mitotic G1 DNA damage checkpoint	3/820	12/23174	0.0076443	0.0537646	0.0402555	Rpl26/Sox4/Trp53	3
GO:0097201	negative regulation of transcription from RNA polymerase II promoter in response to stress	3/820	12/23174	0.0076443	0.0537646	0.0402555	Impact/Tmbim6/Cited2	3
GO:1902400	intracellular signal transduction involved in G1 DNA damage checkpoint	3/820	12/23174	0.0076443	0.0537646	0.0402555	Rpl26/Sox4/Trp53	3
GO:1905214	regulation of RNA binding	3/820	12/23174	0.0076443	0.0537646	0.0402555	Eif3e/Eif3d/Hnrnpl	3
GO:1901617	organic hydroxy compound biosynthetic process	16/820	229/23174	0.00772515	0.054258	0.0406249	Apoe/Tgfb2/Dkk3/Srebf1/Pgp/Sc5d/Ldhb/Spr/Erg28/Trp53/Cyp2d22/Adcyap1r1/Ldha/Insm1/Msmo1/Plcd4	16
GO:0061178	regulation of insulin secretion involved in cellular response to glucose stimulus	8/820	81/23174	0.0078598	0.0550581	0.041224	Epha5/Nrxn1/Sybu/Gpld1/Eny2/Ndufaf2/Lrp1/Mpc2	8
GO:0044706	multi-multicellular organism process	14/820	190/23174	0.00786596	0.0550581	0.041224	Ddo/Ptn/Ctsl/Ctsb/H3f3b/Serpine2/Comt/Dazap1/Cbs/Fkbp4/Emp2/Il11ra1/Klf9/Cited2	14
GO:0051258	protein polymerization	18/820	270/23174	0.00787165	0.0550581	0.041224	Tmsb4x/Rps3/Tmsb10/Fam107a/Stmn1/Cfl1/Prex1/Mid1ip1/Cyfip1/Trim27/Ckap5/Apc/Fkbp4/Ube2s/Hsp90aa1/Gpx4/Tpm1/Capza2	18
GO:0021761	limbic system development	9/820	98/23174	0.00793039	0.0553926	0.0414745	Epha5/Mdk/Bcan/Btg2/Hdac2/Fgfr1/Id4/Bax/Pafah1b1	9
GO:0048485	sympathetic nervous system development	4/820	23/23174	0.00805688	0.0561215	0.0420202	Sox11/Sox4/Insm1/Ctnnb1	4
GO:0071276	cellular response to cadmium ion	4/820	23/23174	0.00805688	0.0561215	0.0420202	Mt3/Mt1/Fos/Sumo1	4
GO:0010821	regulation of mitochondrion organization	11/820	134/23174	0.00813567	0.0562227	0.042096	Chchd10/Acaa2/Atpif1/Srebf1/Trp53/Bok/Bax/Pink1/Sh3glb1/Ddhd1/March5	11
GO:0016125	sterol metabolic process	11/820	134/23174	0.00813567	0.0562227	0.042096	Mt3/Apoe/Lcat/Srebf1/Npc1/Sc5d/Erg28/Acadl/Aplp2/Msmo1/Lrp1	11
GO:0051055	negative regulation of lipid biosynthetic process	6/820	50/23174	0.00813794	0.0562227	0.042096	Apoe/Enho/Atp1a1/Dkk3/Slc27a1/Acadl	6
GO:1900449	regulation of glutamate receptor signaling pathway	6/820	50/23174	0.00813794	0.0562227	0.042096	Prnp/Nrxn1/Frrs1l/Cfl1/Pink1/Cacng7	6
GO:1902373	negative regulation of mRNA catabolic process	6/820	50/23174	0.00813794	0.0562227	0.042096	Ybx1/Qk/Pabpc1/Hnrnpu/Hnrnpc/Syncrip	6
GO:2000059	negative regulation of ubiquitin-dependent protein catabolic process	6/820	50/23174	0.00813794	0.0562227	0.042096	Rpl11/Rps7/Hsp90ab1/Rpl23/Rpl5/Ddrgk1	6
GO:2001023	regulation of response to drug	10/820	116/23174	0.008168	0.0563536	0.042194	Pawr/Gpr37l1/Abat/Agt/Rack1/Trp53/Arl6ip1/Txn1/Pink1/Gabbr1	10
GO:0016358	dendrite development	19/820	292/23174	0.00826112	0.0568126	0.0425376	Ptn/Ntrk2/Apoe/Ptprz1/Epha5/Prex2/Cfl1/Lpar1/Hnrnpk/Elavl4/Prex1/Cyfip1/Eif4g2/Caprin1/Hdac2/Lzts1/Sh3glb1/Ywhah/Pafah1b1	19
GO:0000096	sulfur amino acid metabolic process	5/820	36/23174	0.0083193	0.0568126	0.0425376	Comt/Cbs/Gclc/Mpst/Csad	5
GO:0006458	'de novo' protein folding	5/820	36/23174	0.0083193	0.0568126	0.0425376	Hspa8/Hspa2/Selenof/Hspd1/Sh3glb1	5
GO:0010664	negative regulation of striated muscle cell apoptotic process	5/820	36/23174	0.0083193	0.0568126	0.0425376	Hspa8/Mdk/Qk/Naca/Npm1	5
GO:0048169	regulation of long-term neuronal synaptic plasticity	5/820	36/23174	0.0083193	0.0568126	0.0425376	Agt/Kcnj10/Grin2b/Egr1/Syngr1	5
GO:0061384	heart trabecula morphogenesis	5/820	36/23174	0.0083193	0.0568126	0.0425376	Tgfb2/Naca/Egln1/S1pr1/Rbpj	5
GO:0061462	protein localization to lysosome	5/820	36/23174	0.0083193	0.0568126	0.0425376	Cd81/Scarb2/Hspa8/M6pr/Cacng7	5
GO:0065004	protein-DNA complex assembly	13/820	172/23174	0.00834127	0.0568126	0.0425376	H3f3b/Set/Hist1h4d/Npm1/H3f3a/H1f0/Trp53/Nap1l1/Tcf4/H2afy/Orc3/Nap1l5/Gtf2h5	13
GO:0030595	leukocyte chemotaxis	15/820	211/23174	0.00834655	0.0568126	0.0425376	Padi2/Rarres2/Pla2g7/Ptn/Prkca/Rps19/Gas6/Mdk/Ednrb/Prex1/Rpl13a/S1pr1/Cxcl14/Vegfb/Sbds	15
GO:0042445	hormone metabolic process	15/820	211/23174	0.00834655	0.0568126	0.0425376	Ddo/Cpe/Agt/Pcsk1n/Atp1a1/Dkk3/Selenom/Egr1/Comt/Fgfr1/Dhrs3/Acaa1a/Cyp2d22/H2-Ke6/Ywhah	15
GO:0032411	positive regulation of transporter activity	10/820	117/23174	0.00865699	0.0588467	0.0440606	Chchd10/Atp1b2/Hspa2/Ank2/Cfl1/S100a1/Atp1b1/Dmd/Sumo1/Pink1	10
GO:0050920	regulation of chemotaxis	15/820	212/23174	0.00869844	0.0590492	0.0442123	Padi2/Rarres2/Pla2g7/Ptn/Prkca/Gas6/Mdk/Tubb2b/Hmgb1/Lpar1/Mycbp2/Fgfr1/S1pr1/Cxcl14/Vegfb	15
GO:0045807	positive regulation of endocytosis	13/820	173/23174	0.00873667	0.0592295	0.0443473	Clu/Apoe/Gas6/Hspa8/Cyba/Mfge8/Cd63/Sirpa/Hnrnpk/Sgip1/Mex3b/Lrp1/Lyar	13
GO:0006937	regulation of muscle contraction	12/820	154/23174	0.00875157	0.0592513	0.0443636	Pawr/Abat/Calcrl/Prkca/Atp1a1/Ank2/Fxyd1/Atp1b1/Dmd/Atp1a2/Sumo1/Atp2b1	12
GO:0042180	cellular ketone metabolic process	14/820	193/23174	0.00896934	0.0606447	0.0454069	Agt/Cbr3/Dkk3/Dbi/Aldoa/Srebf1/Gpd1/Mid1ip1/Egr1/Comt/Acadl/Apc/Coq9/Fabp5	14
GO:0034440	lipid oxidation	9/820	100/23174	0.0090113	0.0608473	0.0455586	Pla2g7/Acaa2/Phyh/Dbi/Pex7/Etfb/Acadl/Acox1/Acaa1a	9
GO:0048639	positive regulation of developmental growth	15/820	213/23174	0.009062	0.0611082	0.045754	Hopx/Apoe/Agt/Rpl4/Naca/Hnrnpk/Cyfip1/Eif4g2/Fgfr1/Sgip1/Cacng7/Sh3glb1/Lrp1/Rbpj/Pafah1b1	15
GO:0009612	response to mechanical stimulus	13/820	174/23174	0.00914664	0.0615971	0.04612	Pawr/Ptn/Slc1a3/Atp1a1/Nrxn1/Mdk/Grin2b/Serpine2/Dmd/Nrxn2/Atp1a2/Fos/Ctnnb1	13
GO:1990845	adaptive thermogenesis	12/820	155/23174	0.00919071	0.0618118	0.0462807	Gja1/Acadl/Mfap2/Gadd45g/Apc/Hnrnpu/Map2k6/Fabp5/Atf4/Arrdc3/Rbpj/Gatm	12
GO:0006635	fatty acid beta-oxidation	7/820	67/23174	0.00934003	0.062519	0.0468102	Acaa2/Dbi/Pex7/Etfb/Acadl/Acox1/Acaa1a	7
GO:2000179	positive regulation of neural precursor cell proliferation	7/820	67/23174	0.00934003	0.062519	0.0468102	Gpr37l1/Mdk/Gng5/Nap1l1/Insm1/Ctnnb1/Gnai2	7
GO:0046470	phosphatidylcholine metabolic process	5/820	37/23174	0.00934518	0.062519	0.0468102	Acsl3/Lcat/Dbi/Slc27a1/Fabp5	5
GO:1902229	regulation of intrinsic apoptotic signaling pathway in response to DNA damage	5/820	37/23174	0.00934518	0.062519	0.0468102	Clu/Rpl26/Rps3/Hnrnpk/Tpt1	5
GO:0009065	glutamine family amino acid catabolic process	4/820	24/23174	0.00940229	0.0625709	0.0468491	Oat/Glud1/Ddah1/Asrgl1	4
GO:0035813	regulation of renal sodium excretion	4/820	24/23174	0.00940229	0.0625709	0.0468491	Agt/Ednrb/Comt/Gnai2	4
GO:0051882	mitochondrial depolarization	4/820	24/23174	0.00940229	0.0625709	0.0468491	Atpif1/Rack1/Gclc/Bok	4
GO:0070199	establishment of protein localization to chromosome	4/820	24/23174	0.00940229	0.0625709	0.0468491	Cct4/H2afy/Cct7/Cct5	4
GO:0048593	camera-type eye morphogenesis	11/820	137/23174	0.00953546	0.0631696	0.0472973	Ptn/Hmgn1/Notch2/Fgfr3/Sox11/Fjx1/Zeb1/Yy1/Bax/Cited2/Ctnnb1	11
GO:0050772	positive regulation of axonogenesis	9/820	101/23174	0.00959184	0.0631696	0.0472973	Ntrk2/Apoe/Rpl4/Tubb2b/Plxnb1/Cyfip1/Eif4g2/Lrp1/Pafah1b1	9
GO:0051651	maintenance of location in cell	9/820	101/23174	0.00959184	0.0631696	0.0472973	Apoe/Tmsb4x/Tmsb10/Ftl1/Hnrnpu/Txn1/Pink1/Rer1/Pafah1b1	9
GO:0110020	regulation of actomyosin structure organization	9/820	101/23174	0.00959184	0.0631696	0.0472973	S100a10/Stmn1/Lpar1/Sdc4/Hdac2/S1pr1/Rgcc/Rhoc/Tpm1	9
GO:0110110	positive regulation of animal organ morphogenesis	9/820	101/23174	0.00959184	0.0631696	0.0472973	Ptn/Agt/Tgfb2/Mdk/Naca/Fgfr1/Bax/Ctnnb1/Rbpj	9
GO:0000054	ribosomal subunit export from nucleus	3/820	13/23174	0.00967911	0.0631696	0.0472973	Npm1/Ran/Rps15	3
GO:0010998	regulation of translational initiation by eIF2 alpha phosphorylation	3/820	13/23174	0.00967911	0.0631696	0.0472973	Impact/Npm1/Dnajc3	3
GO:0021683	cerebellar granular layer morphogenesis	3/820	13/23174	0.00967911	0.0631696	0.0472973	Nrxn1/Serpine2/Nfix	3
GO:0031223	auditory behavior	3/820	13/23174	0.00967911	0.0631696	0.0472973	Slc1a3/Nrxn1/Nrxn2	3
GO:0032060	bleb assembly	3/820	13/23174	0.00967911	0.0631696	0.0472973	Prdx6/Lpar1/Emp2	3
GO:0033750	ribosome localization	3/820	13/23174	0.00967911	0.0631696	0.0472973	Npm1/Ran/Rps15	3
GO:0042983	amyloid precursor protein biosynthetic process	3/820	13/23174	0.00967911	0.0631696	0.0472973	Pawr/Itm2b/Itm2c	3
GO:0042984	regulation of amyloid precursor protein biosynthetic process	3/820	13/23174	0.00967911	0.0631696	0.0472973	Pawr/Itm2b/Itm2c	3
GO:0050667	homocysteine metabolic process	3/820	13/23174	0.00967911	0.0631696	0.0472973	Comt/Cbs/Mpst	3
GO:1904816	positive regulation of protein localization to chromosome, telomeric region	3/820	13/23174	0.00967911	0.0631696	0.0472973	Cct4/Cct7/Cct5	3
GO:0006611	protein export from nucleus	10/820	119/23174	0.00970202	0.0632377	0.0473484	Gas6/Srsf3/Npm1/Eny2/Sem1/Ran/Rps15/Eif5a/Txn1/Sarnp	10
GO:0060420	regulation of heart growth	8/820	84/23174	0.0097194	0.0632697	0.0473723	Kcnk2/Gja1/Hdac2/Fgfr1/Apc/Yy1/Cited2/Rbpj	8
GO:0014706	striated muscle tissue development	26/820	448/23174	0.00979352	0.0636704	0.0476724	Kcnk2/Agt/Tgfb2/Sox11/Cav2/Naca/Btg2/Gja1/Egr1/Eomes/Cfl2/Hdac2/Fgfr1/Dmd/Apc/Hnrnpu/Egln1/Taz/Yy1/Hivep3/S1pr1/Fos/Cited2/Ctnnb1/Tpm1/Rbpj	26
GO:0001954	positive regulation of cell-matrix adhesion	6/820	52/23174	0.00982645	0.0637211	0.0477103	S100a10/Cfl1/Sdc4/Cdk6/Dmd/Emp2	6
GO:0021587	cerebellum morphogenesis	6/820	52/23174	0.00982645	0.0637211	0.0477103	Nrxn1/Rfx4/Serpine2/Nfix/Cbs/Rora	6
GO:0030900	forebrain development	23/820	383/23174	0.00998453	0.0646635	0.048416	Ntrk2/Epha5/Fgfr3/Dbi/Mdk/Bcan/Rfx4/Kif1a/Btg2/Hnrnpk/Tra2b/Eomes/Hdac2/Fgfr1/Nfib/Id4/Pou3f3/Slc1a2/Aplp2/Bax/Ctnnb1/Rbpj/Pafah1b1	23
GO:0048592	eye morphogenesis	13/820	176/23174	0.0100117	0.0647567	0.0484857	Ptn/Ntrk2/Hmgn1/Notch2/Fgfr3/Sox11/Fjx1/Zeb1/Yy1/Miat/Bax/Cited2/Ctnnb1	13
GO:0015698	inorganic anion transport	11/820	138/23174	0.0100411	0.0647815	0.0485043	Prnp/Gabrb1/Slc20a2/Slc1a3/Ttyh1/Clcn3/Car2/Ttyh3/Fgfr1/Fxyd1/Atf4	11
GO:0016052	carbohydrate catabolic process	11/820	138/23174	0.0100411	0.0647815	0.0485043	Pfkl/Aldoc/Scarb2/Aldoa/Gpd1/Hmgb1/Trp53/Pygb/Ldha/Ppp1ca/Gm2a	11
GO:0060070	canonical Wnt signaling pathway	18/820	277/23174	0.0100964	0.0648797	0.0485778	Apoe/Plpp3/Dkk3/Gprc5b/Fgfr3/Ndp/Mdk/Sox4/Gpc5/Frzb/Egr1/Hdac2/Apc/Foxo1/Vcp/Fzd2/Ctnnb1/Rbpj	18
GO:0034109	homotypic cell-cell adhesion	7/820	68/23174	0.0101028	0.0648797	0.0485778	Abat/Plpp3/Prkca/Cd9/Serpine2/Pdpn/Lgals1	7
GO:0055117	regulation of cardiac muscle contraction	7/820	68/23174	0.0101028	0.0648797	0.0485778	Atp1a1/Ank2/Fxyd1/Atp1b1/Dmd/Atp1a2/Sumo1	7
GO:0010952	positive regulation of peptidase activity	12/820	157/23174	0.0101203	0.0648797	0.0485778	Pawr/Rps3/Grin2b/Rack1/Hspd1/Ctsd/Bok/Vcp/Rps27l/Bax/Cycs/Ddrgk1	12
GO:1903169	regulation of calcium ion transmembrane transport	12/820	157/23174	0.0101203	0.0648797	0.0485778	Prnp/Tgfb2/Dbi/Cyba/Hspa2/Ank2/S100a1/Atp1b1/Dmd/Atp1a2/Sumo1/Bax	12
GO:0006401	RNA catabolic process	16/820	236/23174	0.0101465	0.0649658	0.0486423	Ybx1/Qk/Lsm7/Eif3e/Pabpc1/Btg2/Elavl4/Npm1/Hnrnpu/Hnrnpc/Lsm4/Hnrnpr/Cacng7/Zpr1/Rbm8a/Syncrip	16
GO:0010522	regulation of calcium ion transport into cytosol	9/820	102/23174	0.0102002	0.065227	0.0488378	Prnp/Tgfb2/Dbi/Cyba/Ank2/Tmbim6/Dmd/Adcyap1r1/Bax	9
GO:0002573	myeloid leukocyte differentiation	15/820	216/23174	0.0102253	0.0653057	0.0488967	Cd81/Prkca/Ctnnbip1/Notch2/Fgfr3/Car2/Cdk6/Apc/Fos/Pir/Nme1/Cited2/Ctnnb1/Rbpj/Pafah1b1	15
GO:1903532	positive regulation of secretion by cell	27/820	472/23174	0.0102755	0.0655432	0.0490746	Abat/Agt/Tgfb2/Prkca/Mdk/Sox11/Sox4/Glud1/Sirt3/Glul/Grin2b/Sybu/Hmgb1/Ppia/Gja1/Sdc4/Gpld1/Hspd1/Fgfr1/Lamp1/Aimp1/Rab9/Rgcc/Pink1/Lrp1/Mpc2/Gabbr1	27
GO:1903706	regulation of hemopoiesis	24/820	406/23174	0.0103374	0.0658556	0.0493085	Ptn/Prkca/Ctnnbip1/Notch2/Gas6/Fgfr3/Mdk/Tmem176b/Hmgb3/Hmgb1/Prdx2/Nudt21/Car2/Hist1h4d/Cdk6/Prmt1/Hmgb2/Apc/Zeb1/Tcf3/Fos/Nme1/Hsp90aa1/Ctnnb1	24
GO:0046460	neutral lipid biosynthetic process	5/820	38/23174	0.0104549	0.066437	0.0497438	Srebf1/Gpld1/Slc27a1/Acsl6/Thrsp	5
GO:0046463	acylglycerol biosynthetic process	5/820	38/23174	0.0104549	0.066437	0.0497438	Srebf1/Gpld1/Slc27a1/Acsl6/Thrsp	5
GO:0060326	cell chemotaxis	19/820	299/23174	0.0104715	0.0664591	0.0497603	Padi2/Rarres2/Pla2g7/Ptn/Prkca/Rps19/Gas6/Mdk/Hmgb1/Lpar1/Ednrb/Prex1/Hmgb2/Fgfr1/Rpl13a/S1pr1/Cxcl14/Vegfb/Sbds	19
GO:0033135	regulation of peptidyl-serine phosphorylation	12/820	158/23174	0.0106115	0.0672639	0.0503629	Ntrk2/Agt/Gas6/Nrxn1/Hsp90ab1/Rack1/Dmd/Bax/Txn1/Pink1/Hsp90aa1/Araf	12
GO:0009152	purine ribonucleotide biosynthetic process	15/820	217/23174	0.0106382	0.0673489	0.0504266	Pfkl/Aldoc/Aldoa/Gpd1/Atp5b/Acsl6/Trp53/Nme4/Taz/Atp5k/Vcp/Mpc1/Nme1/Mpc2/Adss	15
GO:0010517	regulation of phospholipase activity	6/820	53/23174	0.010758	0.0677167	0.050702	Agt/Fgfr3/Lpar1/Fgfr1/Adcyap1r1/Lrp1	6
GO:0032210	regulation of telomere maintenance via telomerase	6/820	53/23174	0.010758	0.0677167	0.050702	Cct4/Hnrnpu/Hnrnpc/Cct7/Cct5/Ctnnb1	6
GO:0046503	glycerolipid catabolic process	6/820	53/23174	0.010758	0.0677167	0.050702	Mgll/Prdx6/Apoe/Gpld1/Gdpd1/Abhd16a	6
GO:0035601	protein deacylation	9/820	103/23174	0.010837	0.0677167	0.050702	Hopx/Sirt3/Srebf1/Hdac2/Trp53/Hdac8/Pink1/Spred1/Sfpq	9
GO:0098732	macromolecule deacylation	9/820	103/23174	0.010837	0.0677167	0.050702	Hopx/Sirt3/Srebf1/Hdac2/Trp53/Hdac8/Pink1/Spred1/Sfpq	9
GO:0032434	regulation of proteasomal ubiquitin-dependent protein catabolic process	10/820	121/23174	0.0108406	0.0677167	0.050702	Clu/Rpl11/Hsp90ab1/Sumo2/Rack1/Gclc/Sumo1/Vcp/Ddrgk1/Araf	10
GO:0043467	regulation of generation of precursor metabolites and energy	10/820	121/23174	0.0108406	0.0677167	0.050702	Chchd10/Sorbs1/Cavin3/Gpd1/Hmgb1/Cox7a2l/Trp53/Vcp/Ppp1ca/Pink1	10
GO:0044788	modulation by host of viral process	4/820	25/23174	0.0108857	0.0677167	0.050702	Apoe/Hspa8/Cav2/Cfl1	4
GO:0046688	response to copper ion	4/820	25/23174	0.0108857	0.0677167	0.050702	Prnp/Mt3/Mt1/Lcat	4
GO:0055094	response to lipoprotein particle	4/820	25/23174	0.0108857	0.0677167	0.050702	Cd81/Apoe/Cd9/Npc1	4
GO:1901032	negative regulation of response to reactive oxygen species	4/820	25/23174	0.0108857	0.0677167	0.050702	Gpr37l1/Rack1/Txn1/Pink1	4
GO:1903206	negative regulation of hydrogen peroxide-induced cell death	4/820	25/23174	0.0108857	0.0677167	0.050702	Gpr37l1/Rack1/Txn1/Pink1	4
GO:1903747	regulation of establishment of protein localization to mitochondrion	4/820	25/23174	0.0108857	0.0677167	0.050702	Atpif1/Srebf1/Pink1/Sh3glb1	4
GO:2001039	negative regulation of cellular response to drug	4/820	25/23174	0.0108857	0.0677167	0.050702	Gpr37l1/Rack1/Txn1/Pink1	4
GO:0000281	mitotic cytokinesis	7/820	69/23174	0.01091	0.0677167	0.050702	Stmn1/Cfl1/Klhdc8b/Son/Apc/Jtb/Rhoc	7
GO:0007405	neuroblast proliferation	7/820	69/23174	0.01091	0.0677167	0.050702	Ptn/Acsl6/Fgfr1/Trp53/Id4/Ctnnb1/Pafah1b1	7
GO:0051495	positive regulation of cytoskeleton organization	15/820	218/23174	0.0110641	0.0685894	0.0513554	S100a10/Rps3/Cfl1/Lpar1/Sdc4/Npm1/Cfl2/Cyfip1/Trim27/Apc/Rgcc/Ranbp1/Rhoc/Tpm1/Pfdn2	15
GO:0001701	in utero embryonic development	28/820	498/23174	0.0112677	0.0697662	0.0522365	Hopx/Tmem100/Notch2/Ybx1/Grin2b/Dad1/Stmn3/Gja1/Dll3/Eomes/Prmt1/Matr3/Fgfr1/Cdk2ap1/Trp53/Atp1b1/Btf3/Egln1/Eno1/Bnip2/Mfng/Cited2/Zpr1/Sbds/Ctnnb1/Smarcb1/Tpm1/Rbpj	28
GO:0006997	nucleus organization	10/820	122/23174	0.0114466	0.0707826	0.0529975	H3f3b/Rps19/Tor1aip1/Selenof/Hmgb2/Neat1/Sumo1/Zpr1/Nolc1/Pafah1b1	10
GO:0070371	ERK1 and ERK2 cascade	20/820	323/23174	0.0114598	0.0707826	0.0529975	Mt3/Apoe/Agt/Ntsr2/Prkca/Notch2/Gas6/Nrxn1/Fgfr3/Sirt3/Cavin3/Hmgb1/Sirpa/Eif3a/Dmd/Ndrg2/Lrp1/Vegfb/Spred1/Gnai2	20
GO:0032231	regulation of actin filament bundle assembly	9/820	104/23174	0.0115033	0.0709649	0.053134	S100a10/Stmn1/Cfl1/Lpar1/Sdc4/S1pr1/Rgcc/Rhoc/Tpm1	9
GO:0007565	female pregnancy	12/820	160/23174	0.0116492	0.071272	0.0533639	Ptn/Ctsl/Ctsb/H3f3b/Comt/Dazap1/Cbs/Fkbp4/Emp2/Il11ra1/Klf9/Cited2	12
GO:0006692	prostanoid metabolic process	5/820	39/23174	0.0116514	0.071272	0.0533639	Acox1/Pdpn/Abhd16a/Fabp5/Ptgds	5
GO:0006693	prostaglandin metabolic process	5/820	39/23174	0.0116514	0.071272	0.0533639	Acox1/Pdpn/Abhd16a/Fabp5/Ptgds	5
GO:0010661	positive regulation of muscle cell apoptotic process	5/820	39/23174	0.0116514	0.071272	0.0533639	Agt/Trp53/Pdcd4/Eif5a/Atf4	5
GO:0060251	regulation of glial cell proliferation	5/820	39/23174	0.0116514	0.071272	0.0533639	Ptn/Gfap/Sox11/Idh2/Ppp1cc	5
GO:0086004	regulation of cardiac muscle cell contraction	5/820	39/23174	0.0116514	0.071272	0.0533639	Atp1a1/Ank2/Fxyd1/Atp1a2/Sumo1	5
GO:1901021	positive regulation of calcium ion transmembrane transporter activity	5/820	39/23174	0.0116514	0.071272	0.0533639	Hspa2/Ank2/S100a1/Atp1b1/Sumo1	5
GO:0009206	purine ribonucleoside triphosphate biosynthetic process	11/820	141/23174	0.0116821	0.0712875	0.0533756	Pfkl/Aldoc/Aldoa/Gpd1/Atp5b/Trp53/Nme4/Taz/Atp5k/Vcp/Nme1	11
GO:0045017	glycerolipid biosynthetic process	11/820	141/23174	0.0116821	0.0712875	0.0533756	Acsl3/Lcat/Srebf1/Gpld1/Slc27a1/Acsl6/Thrsp/Taz/Sh3glb1/Dpm2/Fabp5	11
GO:0045773	positive regulation of axon extension	6/820	54/23174	0.0117503	0.0714168	0.0534724	Apoe/Rpl4/Cyfip1/Eif4g2/Lrp1/Pafah1b1	6
GO:0051496	positive regulation of stress fiber assembly	6/820	54/23174	0.0117503	0.0714168	0.0534724	S100a10/Lpar1/Sdc4/Rgcc/Rhoc/Tpm1	6
GO:0060193	positive regulation of lipase activity	6/820	54/23174	0.0117503	0.0714168	0.0534724	Agt/Fgfr3/Lpar1/Fgfr1/Adcyap1r1/Rhoc	6
GO:1903725	regulation of phospholipid metabolic process	7/820	70/23174	0.0117629	0.0714168	0.0534724	Acsl3/Cd81/Fgfr3/Slc27a1/Pik3ip1/Taz/Sh3glb1	7
GO:0051222	positive regulation of protein transport	25/820	433/23174	0.0118448	0.0714168	0.0534724	Prnp/Acsl3/Abat/Cd81/Agt/Tgfb2/Gas6/Mdk/Sox4/Glud1/Sirt3/Glul/Sar1b/Sybu/Hmgb1/Ppia/Rack1/Gja1/Gpld1/Hspd1/Ran/Rgcc/Lrp1/Zpr1/Mpc2	25
GO:0006007	glucose catabolic process	3/820	14/23174	0.011999	0.0714168	0.0534724	Pfkl/Trp53/Ldha	3
GO:0010561	negative regulation of glycoprotein biosynthetic process	3/820	14/23174	0.011999	0.0714168	0.0534724	Itm2b/Itm2c/Tmem59	3
GO:0010882	regulation of cardiac muscle contraction by calcium ion signaling	3/820	14/23174	0.011999	0.0714168	0.0534724	Ank2/Atp1b1/Dmd	3
GO:0034433	steroid esterification	3/820	14/23174	0.011999	0.0714168	0.0534724	Apoe/Agt/Lcat	3
GO:0034434	sterol esterification	3/820	14/23174	0.011999	0.0714168	0.0534724	Apoe/Agt/Lcat	3
GO:0034435	cholesterol esterification	3/820	14/23174	0.011999	0.0714168	0.0534724	Apoe/Agt/Lcat	3
GO:0035815	positive regulation of renal sodium excretion	3/820	14/23174	0.011999	0.0714168	0.0534724	Agt/Ednrb/Gnai2	3
GO:0043558	regulation of translational initiation in response to stress	3/820	14/23174	0.011999	0.0714168	0.0534724	Impact/Npm1/Dnajc3	3
GO:0060049	regulation of protein glycosylation	3/820	14/23174	0.011999	0.0714168	0.0534724	Mt3/Ramp1/Tmem59	3
GO:0071340	skeletal muscle acetylcholine-gated channel clustering	3/820	14/23174	0.011999	0.0714168	0.0534724	Ptn/Sorbs1/Rer1	3
GO:0071428	rRNA-containing ribonucleoprotein complex export from nucleus	3/820	14/23174	0.011999	0.0714168	0.0534724	Npm1/Ran/Rps15	3
GO:0090141	positive regulation of mitochondrial fission	3/820	14/23174	0.011999	0.0714168	0.0534724	Pink1/Ddhd1/March5	3
GO:0090151	establishment of protein localization to mitochondrial membrane	3/820	14/23174	0.011999	0.0714168	0.0534724	Timm22/Hsp90aa1/Tomm22	3
GO:0090331	negative regulation of platelet aggregation	3/820	14/23174	0.011999	0.0714168	0.0534724	Abat/Cd9/Serpine2	3
GO:1902430	negative regulation of amyloid-beta formation	3/820	14/23174	0.011999	0.0714168	0.0534724	Prnp/Clu/Apoe	3
GO:2001212	regulation of vasculogenesis	3/820	14/23174	0.011999	0.0714168	0.0534724	Tmem100/Ramp2/Emp2	3
GO:2001236	regulation of extrinsic apoptotic signaling pathway	12/820	161/23174	0.0121964	0.072441	0.0542392	Agt/Itm2c/Tgfb2/Prdx2/Gclc/Hmgb2/Fgfr1/Bax/Pea15a/Ppp1ca/Faf1/Tnfsf12	12
GO:0014812	muscle cell migration	9/820	105/23174	0.0121997	0.072441	0.0542392	Tmsb4x/Agt/Mdk/Lpar1/Naca/Egr1/Lrp1/Zfp950/Rbpj	9
GO:0043393	regulation of protein binding	16/820	241/23174	0.0122173	0.0724607	0.054254	Hopx/Apoe/Rpl11/Ctnnbip1/Hsp90ab1/Stmn1/Hnrnpk/Lfng/Tmbim6/Ran/Spag9/Crmp1/Aplp2/Mfng/Bax/Lrp1	16
GO:0009145	purine nucleoside triphosphate biosynthetic process	11/820	142/23174	0.0122722	0.0725319	0.0543073	Pfkl/Aldoc/Aldoa/Gpd1/Atp5b/Trp53/Nme4/Taz/Atp5k/Vcp/Nme1	11
GO:0106106	cold-induced thermogenesis	11/820	142/23174	0.0122722	0.0725319	0.0543073	Gja1/Acadl/Mfap2/Gadd45g/Apc/Map2k6/Fabp5/Atf4/Arrdc3/Rbpj/Gatm	11
GO:0120161	regulation of cold-induced thermogenesis	11/820	142/23174	0.0122722	0.0725319	0.0543073	Gja1/Acadl/Mfap2/Gadd45g/Apc/Map2k6/Fabp5/Atf4/Arrdc3/Rbpj/Gatm	11
GO:0007620	copulation	4/820	26/23174	0.012512	0.0736058	0.0551114	Ddo/Abat/Serpine2/Ednrb	4
GO:0010863	positive regulation of phospholipase C activity	4/820	26/23174	0.012512	0.0736058	0.0551114	Agt/Lpar1/Fgfr1/Adcyap1r1	4
GO:0035812	renal sodium excretion	4/820	26/23174	0.012512	0.0736058	0.0551114	Agt/Ednrb/Comt/Gnai2	4
GO:0050927	positive regulation of positive chemotaxis	4/820	26/23174	0.012512	0.0736058	0.0551114	Prkca/Hmgb1/S1pr1/Vegfb	4
GO:0007215	glutamate receptor signaling pathway	8/820	88/23174	0.0126838	0.0744442	0.0557391	Prnp/Nrxn1/Frrs1l/Grin2b/Cfl1/Pink1/Cacng7/Gria2	8
GO:1903008	organelle disassembly	8/820	88/23174	0.0126838	0.0744442	0.0557391	Sqstm1/Atpif1/Srebf1/Trp53/Map1lc3a/Vcp/Pink1/Mcts1	8
GO:0000723	telomere maintenance	10/820	124/23174	0.0127349	0.0746575	0.0558988	Hsp90ab1/Cct4/Hnrnpu/Hnrnpc/Hdac8/Cct7/Cct5/Telo2/Hsp90aa1/Ctnnb1	10
GO:0043010	camera-type eye development	21/820	348/23174	0.01275	0.0746594	0.0559002	Ptn/Ntrk2/Tgfb2/Hmgn1/Notch2/Fgfr3/Ndp/Rpl24/Sox11/Gja1/Gpm6a/Hdac2/Apc/Fjx1/Zeb1/Yy1/Miat/Bax/Cited2/Ctnnb1/Tgif2	21
GO:0006584	catecholamine metabolic process	6/820	55/23174	0.0128054	0.0748113	0.0560139	Abat/Tgfb2/Spr/Comt/Cyp2d22/Insm1	6
GO:0009712	catechol-containing compound metabolic process	6/820	55/23174	0.0128054	0.0748113	0.0560139	Abat/Tgfb2/Spr/Comt/Cyp2d22/Insm1	6
GO:0009267	cellular response to starvation	11/820	143/23174	0.0128847	0.0748945	0.0560762	Gas6/Impact/Srebf1/Glul/Comt/Trp53/Foxo1/Map1lc3a/Sh3glb1/Hnrnpl/Atf4	11
GO:0043487	regulation of RNA stability	9/820	106/23174	0.012927	0.0748945	0.0560762	Ybx1/Qk/Elavl4/Npm1/Hnrnpu/Hnrnpc/Hnrnpr/Cacng7/Syncrip	9
GO:0042304	regulation of fatty acid biosynthetic process	5/820	40/23174	0.0129378	0.0748945	0.0560762	Agt/Srebf1/Mid1ip1/Acadl/Fabp5	5
GO:0042417	dopamine metabolic process	5/820	40/23174	0.0129378	0.0748945	0.0560762	Abat/Tgfb2/Spr/Comt/Cyp2d22	5
GO:0044091	membrane biogenesis	5/820	40/23174	0.0129378	0.0748945	0.0560762	S100a10/Nrxn1/Cav2/Nrxn2/Emp2	5
GO:0045747	positive regulation of Notch signaling pathway	5/820	40/23174	0.0129378	0.0748945	0.0560762	Enho/Tgfb2/Lfng/Mfng/Rbpj	5
GO:0048710	regulation of astrocyte differentiation	5/820	40/23174	0.0129378	0.0748945	0.0560762	Gpr37l1/Fgfr3/Serpine2/Dll3/Id4	5
GO:1903573	negative regulation of response to endoplasmic reticulum stress	5/820	40/23174	0.0129378	0.0748945	0.0560762	Clu/Selenos/Grina/Dnajc3/Tmbim6	5
GO:0070372	regulation of ERK1 and ERK2 cascade	19/820	306/23174	0.013131	0.0759261	0.0568486	Mt3/Apoe/Ntsr2/Prkca/Notch2/Gas6/Nrxn1/Fgfr3/Sirt3/Cavin3/Hmgb1/Sirpa/Eif3a/Dmd/Ndrg2/Lrp1/Vegfb/Spred1/Gnai2	19
GO:0006650	glycerophospholipid metabolic process	15/820	223/23174	0.013398	0.0773244	0.0578956	Pla2g7/Acsl3/Prdx6/Lcat/Dbi/Pgp/Gpld1/Slc27a1/Gdpd1/Taz/Abhd16a/Sh3glb1/Plcd4/Dpm2/Fabp5	15
GO:0002761	regulation of myeloid leukocyte differentiation	10/820	125/23174	0.0134186	0.0773244	0.0578956	Prkca/Ctnnbip1/Notch2/Fgfr3/Car2/Cdk6/Apc/Fos/Nme1/Ctnnb1	10
GO:0010565	regulation of cellular ketone metabolic process	10/820	125/23174	0.0134186	0.0773244	0.0578956	Agt/Dkk3/Dbi/Srebf1/Mid1ip1/Egr1/Comt/Acadl/Apc/Fabp5	10
GO:0035773	insulin secretion involved in cellular response to glucose stimulus	8/820	89/23174	0.0135184	0.0774712	0.0580055	Epha5/Nrxn1/Sybu/Gpld1/Eny2/Ndufaf2/Lrp1/Mpc2	8
GO:0051492	regulation of stress fiber assembly	8/820	89/23174	0.0135184	0.0774712	0.0580055	S100a10/Stmn1/Lpar1/Sdc4/S1pr1/Rgcc/Rhoc/Tpm1	8
GO:0009201	ribonucleoside triphosphate biosynthetic process	11/820	144/23174	0.0135202	0.0774712	0.0580055	Pfkl/Aldoc/Aldoa/Gpd1/Atp5b/Trp53/Nme4/Taz/Atp5k/Vcp/Nme1	11
GO:0016482	cytosolic transport	11/820	144/23174	0.0135202	0.0774712	0.0580055	Eps15/Sybu/Kif1a/Trim27/Lamp1/Rab9/Spag9/Emp2/Sh3glb1/Kif1b/Snx3	11
GO:0051224	negative regulation of protein transport	14/820	203/23174	0.0135502	0.0774712	0.0580055	Apoe/Enho/Pfkl/Gas6/Srebf1/Ndfip2/Eny2/Ndufaf2/Trim27/Tmbim6/Idh2/Rgcc/Txn1/Snx3	14
GO:0001764	neuron migration	13/820	183/23174	0.0135507	0.0774712	0.0580055	Ntrk2/Ptprz1/Gas6/Mdk/Tubb2b/Pex7/Gja1/Gpm6a/Bax/Hsp90aa1/Ctnnb1/Pafah1b1/Ndn	13
GO:0045765	regulation of angiogenesis	19/820	307/23174	0.013551	0.0774712	0.0580055	Sparc/Ptn/Agt/Tgfb2/Prkca/Sash1/Mdk/Glul/Ddah1/Ramp2/Hmgb1/S100a1/Egln1/Emp2/Tcf4/Rgcc/Vegfb/Spred1/Ctnnb1	19
GO:0006919	activation of cysteine-type endopeptidase activity involved in apoptotic process	7/820	72/23174	0.0136116	0.0775554	0.0580685	Rack1/Hspd1/Bok/Vcp/Rps27l/Bax/Cycs	7
GO:0009060	aerobic respiration	7/820	72/23174	0.0136116	0.0775554	0.0580685	Sirt3/Cox7c/Idh2/Ndufs7/Bloc1s1/Vcp/Cycs	7
GO:0016575	histone deacetylation	7/820	72/23174	0.0136116	0.0775554	0.0580685	Hopx/Srebf1/Hdac2/Trp53/Hdac8/Pink1/Sfpq	7
GO:0030048	actin filament-based movement	9/820	107/23174	0.0136861	0.0777451	0.0582106	Kcnn2/Atp1a1/Ank2/Fxyd1/Pdpn/Atp1a2/Emp2/Sumo1/Tpm1	9
GO:0048145	regulation of fibroblast proliferation	9/820	107/23174	0.0136861	0.0777451	0.0582106	Pawr/Ptprz1/Agt/Rps3a1/Gas6/Cdk4/Cdk6/Trp53/Bax	9
GO:0042593	glucose homeostasis	17/820	265/23174	0.0136909	0.0777451	0.0582106	Epha5/Gas6/Nrxn1/Gprc5b/Sox4/Rps6/Sybu/Rack1/Tra2b/Gpld1/Eny2/Ndufaf2/Foxo1/Lrp1/Mpc2/Smarcb1/Fabp5	17
GO:0019318	hexose metabolic process	15/820	224/23174	0.0139076	0.0784605	0.0587462	Pfkl/Sorbs1/Aldoa/Pgp/Gpd1/Hmgb1/Gpld1/Rora/Trp53/Foxo1/Ldha/Pmm1/Ppp1ca/Fabp5/Atf4	15
GO:0007618	mating	6/820	56/23174	0.0139251	0.0784605	0.0587462	Ddo/Abat/Serpine2/Ednrb/Hdac2/Aplp2	6
GO:0021575	hindbrain morphogenesis	6/820	56/23174	0.0139251	0.0784605	0.0587462	Nrxn1/Rfx4/Serpine2/Nfix/Cbs/Rora	6
GO:0042982	amyloid precursor protein metabolic process	6/820	56/23174	0.0139251	0.0784605	0.0587462	Pawr/Prnp/Clu/Apoe/Itm2b/Itm2c	6
GO:0065002	intracellular protein transmembrane transport	6/820	56/23174	0.0139251	0.0784605	0.0587462	Pex7/Sec62/Timm22/Hspd1/Timm50/Rtn2	6
GO:0090303	positive regulation of wound healing	6/820	56/23174	0.0139251	0.0784605	0.0587462	Hopx/Plpp3/Hmgb1/Prdx2/Pdpn/Vegfb	6
GO:1905517	macrophage migration	6/820	56/23174	0.0139251	0.0784605	0.0587462	Rarres2/Cd81/Cd9/Mdk/Ednrb/Rpl13a	6
GO:0031623	receptor internalization	10/820	126/23174	0.0141294	0.0794312	0.059473	Calcrl/Cd81/Ramp1/Eps15/Cd9/Ramp2/Cd63/Grk3/Cacng7/Gria2	10
GO:0033500	carbohydrate homeostasis	17/820	266/23174	0.014162	0.0794312	0.059473	Epha5/Gas6/Nrxn1/Gprc5b/Sox4/Rps6/Sybu/Rack1/Tra2b/Gpld1/Eny2/Ndufaf2/Foxo1/Lrp1/Mpc2/Smarcb1/Fabp5	17
GO:0002335	mature B cell differentiation	4/820	27/23174	0.0142856	0.0794312	0.059473	Notch2/Lfng/Lgals1/Mfng	4
GO:0007214	gamma-aminobutyric acid signaling pathway	4/820	27/23174	0.0142856	0.0794312	0.059473	Gabrb1/Atf4/Gabbr1/Gnai2	4
GO:0032069	regulation of nuclease activity	4/820	27/23174	0.0142856	0.0794312	0.059473	Rps3/Npm1/Hmgb2/Tmbim6	4
GO:0050926	regulation of positive chemotaxis	4/820	27/23174	0.0142856	0.0794312	0.059473	Prkca/Hmgb1/S1pr1/Vegfb	4
GO:0071402	cellular response to lipoprotein particle stimulus	4/820	27/23174	0.0142856	0.0794312	0.059473	Cd81/Apoe/Cd9/Npc1	4
GO:0009066	aspartate family amino acid metabolic process	5/820	41/23174	0.0143167	0.0794312	0.059473	Ass1/Ddo/Asrgl1/Phgdh/Adss	5
GO:0021696	cerebellar cortex morphogenesis	5/820	41/23174	0.0143167	0.0794312	0.059473	Nrxn1/Rfx4/Serpine2/Nfix/Rora	5
GO:0030501	positive regulation of bone mineralization	5/820	41/23174	0.0143167	0.0794312	0.059473	Ptn/Atraid/Fgfr3/Gpm6b/Atp2b1	5
GO:0086009	membrane repolarization	5/820	41/23174	0.0143167	0.0794312	0.059473	Atp1b2/Kcnn2/Atp1a1/Gja1/Atp1b1	5
GO:0099084	postsynaptic specialization organization	5/820	41/23174	0.0143167	0.0794312	0.059473	Nrxn1/Hspa8/Cfl1/Nrxn2/Lrrc4b	5
GO:1990573	potassium ion import across plasma membrane	5/820	41/23174	0.0143167	0.0794312	0.059473	Atp1b2/Atp1a1/Kcnj10/Atp1b1/Atp1a2	5
GO:2000279	negative regulation of DNA biosynthetic process	5/820	41/23174	0.0143167	0.0794312	0.059473	Kcnk2/Gja1/Trp53/Hnrnpu/Hnrnpc	5
GO:0009063	cellular amino acid catabolic process	8/820	90/23174	0.0143923	0.0794937	0.0595198	Ddo/Abat/Oat/Glud1/Ddah1/Gldc/Asrgl1/Csad	8
GO:0019827	stem cell population maintenance	12/820	165/23174	0.0145846	0.0794937	0.0595198	Ptn/Fgfr3/Sox4/Eomes/Tpt1/Fgfr1/Apc/Foxo1/Miat/Srrt/Ctnnb1/Rbpj	12
GO:0003333	amino acid transmembrane transport	7/820	73/23174	0.0146099	0.0794937	0.0595198	Agt/Slc1a3/Kcnj10/Slc25a18/Slc1a2/Slc7a10/Arl6ip1	7
GO:0051145	smooth muscle cell differentiation	7/820	73/23174	0.0146099	0.0794937	0.0595198	Tmsb4x/Agt/Ramp2/Ednrb/Pdcd4/Zeb1/Ctnnb1	7
GO:0060191	regulation of lipase activity	7/820	73/23174	0.0146099	0.0794937	0.0595198	Agt/Fgfr3/Lpar1/Fgfr1/Adcyap1r1/Lrp1/Rhoc	7
GO:2000573	positive regulation of DNA biosynthetic process	7/820	73/23174	0.0146099	0.0794937	0.0595198	Hsp90ab1/Cct4/Npm1/Cct7/Cct5/Hsp90aa1/Ctnnb1	7
GO:0006978	DNA damage response, signal transduction by p53 class mediator resulting in transcription of p21 class mediator	3/820	15/23174	0.0146102	0.0794937	0.0595198	Rpl26/Trp53/Rps27l	3
GO:0009070	serine family amino acid biosynthetic process	3/820	15/23174	0.0146102	0.0794937	0.0595198	Psph/Cbs/Phgdh	3
GO:0010935	regulation of macrophage cytokine production	3/820	15/23174	0.0146102	0.0794937	0.0595198	Tgfb2/Gprc5b/Cuedc2	3
GO:0050930	induction of positive chemotaxis	3/820	15/23174	0.0146102	0.0794937	0.0595198	Prkca/Hmgb1/Vegfb	3
GO:0071280	cellular response to copper ion	3/820	15/23174	0.0146102	0.0794937	0.0595198	Prnp/Mt3/Mt1	3
GO:0071404	cellular response to low-density lipoprotein particle stimulus	3/820	15/23174	0.0146102	0.0794937	0.0595198	Cd81/Cd9/Npc1	3
GO:0072413	signal transduction involved in mitotic cell cycle checkpoint	3/820	15/23174	0.0146102	0.0794937	0.0595198	Rpl26/Sox4/Trp53	3
GO:1902402	signal transduction involved in mitotic DNA damage checkpoint	3/820	15/23174	0.0146102	0.0794937	0.0595198	Rpl26/Sox4/Trp53	3
GO:1902403	signal transduction involved in mitotic DNA integrity checkpoint	3/820	15/23174	0.0146102	0.0794937	0.0595198	Rpl26/Sox4/Trp53	3
GO:1902570	protein localization to nucleolus	3/820	15/23174	0.0146102	0.0794937	0.0595198	Glul/Npm1/Ran	3
GO:1902894	negative regulation of pri-miRNA transcription by RNA polymerase II	3/820	15/23174	0.0146102	0.0794937	0.0595198	Hdac2/Nfib/Yy1	3
GO:2001241	positive regulation of extrinsic apoptotic signaling pathway in absence of ligand	3/820	15/23174	0.0146102	0.0794937	0.0595198	Tgfb2/Bax/Ppp1ca	3
GO:0009260	ribonucleotide biosynthetic process	15/820	226/23174	0.0149717	0.0813735	0.0609273	Pfkl/Aldoc/Aldoa/Gpd1/Atp5b/Acsl6/Trp53/Nme4/Taz/Atp5k/Vcp/Mpc1/Nme1/Mpc2/Adss	15
GO:1901987	regulation of cell cycle phase transition	18/820	289/23174	0.0150517	0.0816949	0.0611679	Rpl26/Rpl17/Sox4/Fam107a/Hspa2/Ccnd2/Cdk4/Anp32b/Npm1/Zfp207/Trp53/Apc/Pdpn/Lmnb1/Tcf3/Rgcc/H2afy/Rps27l	18
GO:0003170	heart valve development	6/820	57/23174	0.0151114	0.0816949	0.0611679	Fgfrl1/Tgfb2/Notch2/Sox4/Matr3/Rbpj	6
GO:0007588	excretion	6/820	57/23174	0.0151114	0.0816949	0.0611679	Agt/Mdk/Ednrb/Comt/Pou3f3/Gnai2	6
GO:0045687	positive regulation of glial cell differentiation	6/820	57/23174	0.0151114	0.0816949	0.0611679	Ptn/Mdk/Qk/Ptpra/Serpine2/Hdac2	6
GO:0098930	axonal transport	6/820	57/23174	0.0151114	0.0816949	0.0611679	Sybu/Kif1a/Bloc1s1/Kif1b/Uchl1/Pafah1b1	6
GO:0060538	skeletal muscle organ development	14/820	206/23174	0.0152276	0.0821371	0.061499	Fgfrl1/Sox11/Cav2/Naca/Btg2/Egr1/Eomes/Cfl2/Dmd/Taz/Hivep3/Fos/Cited2/Ctnnb1	14
GO:0042594	response to starvation	12/820	166/23174	0.0152337	0.0821371	0.061499	Gas6/Impact/Srebf1/Glul/Comt/Trp53/Foxo1/Map1lc3a/Sh3glb1/Hnrnpl/Eif2a/Atf4	12
GO:0048144	fibroblast proliferation	9/820	109/23174	0.0153024	0.0821371	0.061499	Pawr/Ptprz1/Agt/Rps3a1/Gas6/Cdk4/Cdk6/Trp53/Bax	9
GO:0001676	long-chain fatty acid metabolic process	8/820	91/23174	0.0153066	0.0821371	0.061499	Mgll/Acsbg1/Aig1/Qk/Slc27a1/Acadl/Acsl6/Cyp2d22	8
GO:0001938	positive regulation of endothelial cell proliferation	8/820	91/23174	0.0153066	0.0821371	0.061499	Prkca/Fgfr3/Mdk/Cyba/Cav2/Hmgb2/Fgfr1/Vegfb	8
GO:0014909	smooth muscle cell migration	8/820	91/23174	0.0153066	0.0821371	0.061499	Tmsb4x/Agt/Mdk/Lpar1/Egr1/Lrp1/Zfp950/Rbpj	8
GO:0060998	regulation of dendritic spine development	8/820	91/23174	0.0153066	0.0821371	0.061499	Apoe/Cfl1/Lpar1/Hnrnpk/Eif4g2/Caprin1/Hdac2/Pafah1b1	8
GO:0021766	hippocampus development	7/820	74/23174	0.0156595	0.0837649	0.0627178	Epha5/Mdk/Bcan/Btg2/Hdac2/Id4/Pafah1b1	7
GO:0032272	negative regulation of protein polymerization	7/820	74/23174	0.0156595	0.0837649	0.0627178	Tmsb4x/Tmsb10/Stmn1/Cfl1/Fkbp4/Tpm1/Capza2	7
GO:1905897	regulation of response to endoplasmic reticulum stress	7/820	74/23174	0.0156595	0.0837649	0.0627178	Clu/Selenos/Grina/Dnajc3/Tmbim6/Bok/Bax	7
GO:0010518	positive regulation of phospholipase activity	5/820	42/23174	0.0157909	0.084113	0.0629784	Agt/Fgfr3/Lpar1/Fgfr1/Adcyap1r1	5
GO:0030490	maturation of SSU-rRNA	5/820	42/23174	0.0157909	0.084113	0.0629784	Rps28/Rps8/Rps19/Rps14/Rps16	5
GO:0048255	mRNA stabilization	5/820	42/23174	0.0157909	0.084113	0.0629784	Ybx1/Qk/Hnrnpu/Hnrnpc/Syncrip	5
GO:2000826	regulation of heart morphogenesis	5/820	42/23174	0.0157909	0.084113	0.0629784	Tgfb2/Naca/Gng5/Ctnnb1/Rbpj	5
GO:0015893	drug transport	14/820	207/23174	0.0158207	0.0841836	0.0630314	Abat/Agt/Slc1a3/Sfxn5/Kcnj10/Slc25a18/Gja1/Car2/Sfxn1/Slc1a2/Slc7a10/Arl6ip1/Pink1/Gabbr1	14
GO:0006790	sulfur compound metabolic process	17/820	270/23174	0.0161746	0.0858074	0.0642471	Chst2/Gstm5/Mgst1/Acaa2/Gstm1/Comt/Cbs/Gclc/Acsl6/Mpst/Gsta4/Hmgn5/Mpc1/Csad/Phgdh/Mpc2/Gpx4	17
GO:0002089	lens morphogenesis in camera-type eye	4/820	28/23174	0.0162105	0.0858074	0.0642471	Fgfr3/Sox11/Cited2/Ctnnb1	4
GO:0070198	protein localization to chromosome, telomeric region	4/820	28/23174	0.0162105	0.0858074	0.0642471	Cct4/H2afy/Cct7/Cct5	4
GO:0090200	positive regulation of release of cytochrome c from mitochondria	4/820	28/23174	0.0162105	0.0858074	0.0642471	Chchd10/Trp53/Bax/Pink1	4
GO:1900273	positive regulation of long-term synaptic potentiation	4/820	28/23174	0.0162105	0.0858074	0.0642471	Igsf11/Sqstm1/Grin2b/Hnrnpk	4
GO:0010950	positive regulation of endopeptidase activity	11/820	148/23174	0.0163014	0.08618	0.0645261	Pawr/Rps3/Grin2b/Rack1/Hspd1/Ctsd/Bok/Vcp/Rps27l/Bax/Cycs	11
GO:0010656	negative regulation of muscle cell apoptotic process	6/820	58/23174	0.0163659	0.08618	0.0645261	Hspa8/Mdk/Qk/Naca/Npm1/Rbpj	6
GO:0072665	protein localization to vacuole	6/820	58/23174	0.0163659	0.08618	0.0645261	Cd81/Scarb2/Hspa8/M6pr/Cacng7/Sh3glb1	6
GO:1902369	negative regulation of RNA catabolic process	6/820	58/23174	0.0163659	0.08618	0.0645261	Ybx1/Qk/Pabpc1/Hnrnpu/Hnrnpc/Syncrip	6
GO:1903902	positive regulation of viral life cycle	6/820	58/23174	0.0163659	0.08618	0.0645261	Hspa8/Cav2/Pkn2/Pabpc1/Ppia/Lgals1	6
GO:1904950	negative regulation of establishment of protein localization	14/820	208/23174	0.0164314	0.0863459	0.0646503	Apoe/Enho/Pfkl/Gas6/Srebf1/Ndfip2/Eny2/Ndufaf2/Trim27/Tmbim6/Idh2/Rgcc/Txn1/Snx3	14
GO:2000027	regulation of animal organ morphogenesis	14/820	208/23174	0.0164314	0.0863459	0.0646503	Ptn/Agt/Tgfb2/Mdk/Naca/Gng5/Fgfr1/Apc/Nfib/Bax/Cited2/Fzd2/Ctnnb1/Rbpj	14
GO:0097191	extrinsic apoptotic signaling pathway	15/820	229/23174	0.0166845	0.0875851	0.0655781	Itm2b/Agt/Itm2c/Tgfb2/Fgfr3/Prdx2/Gclc/Hmgb2/Fgfr1/Bok/Bax/Pea15a/Ppp1ca/Faf1/Tnfsf12	15
GO:0051146	striated muscle cell differentiation	19/820	314/23174	0.0167955	0.0880764	0.065946	Hopx/Cd81/Agt/Cd9/Ybx1/Cav2/Bhlhe41/Naca/Actg1/Cfl2/Hdac2/Dmd/Hnrnpu/Spag9/Yy1/Csrp1/Bnip2/Rbpj/Uchl1	19
GO:0032102	negative regulation of response to external stimulus	20/820	336/23174	0.0169378	0.0887312	0.0664363	Padi2/Htra1/Abat/Calcrl/Apoe/Rps19/Fndc4/Nrxn1/Selenos/Cd9/Mdk/Sirpa/Serpine2/Prdx2/Gja1/Rora/Pcbp2/Pdcd4/Cuedc2/Nenf	20
GO:0008360	regulation of cell shape	11/820	149/23174	0.0170591	0.0892743	0.0668429	Ptn/S100a13/Aldoa/Cfl1/Plxnb1/Lpar1/Cyfip1/Pdpn/Rhoc/Shroom3/Fermt2	11
GO:0006323	DNA packaging	12/820	169/23174	0.0173124	0.0899061	0.0673159	H3f3b/Hmgb1/Selenof/Set/Hist1h4d/Npm1/H3f3a/H1f0/Trp53/Nap1l1/H2afy/Nap1l5	12
GO:0098727	maintenance of cell number	12/820	169/23174	0.0173124	0.0899061	0.0673159	Ptn/Fgfr3/Sox4/Eomes/Tpt1/Fgfr1/Apc/Foxo1/Miat/Srrt/Ctnnb1/Rbpj	12
GO:0042771	intrinsic apoptotic signaling pathway in response to DNA damage by p53 class mediator	5/820	43/23174	0.0173628	0.0899061	0.0673159	Rpl26/Hnrnpk/Trp53/Rps27l/Cdip1	5
GO:0043403	skeletal muscle tissue regeneration	5/820	43/23174	0.0173628	0.0899061	0.0673159	Hopx/Cd81/Cd9/Naca/Gja1	5
GO:0000463	maturation of LSU-rRNA from tricistronic rRNA transcript (SSU-rRNA, 5.8S rRNA, LSU-rRNA)	3/820	16/23174	0.0175167	0.0899061	0.0673159	Rpl35/Rpl7/Npm1	3
GO:0007638	mechanosensory behavior	3/820	16/23174	0.0175167	0.0899061	0.0673159	Slc1a3/Nrxn1/Nrxn2	3
GO:0009147	pyrimidine nucleoside triphosphate metabolic process	3/820	16/23174	0.0175167	0.0899061	0.0673159	Dctpp1/Nme4/Nme1	3
GO:0032252	secretory granule localization	3/820	16/23174	0.0175167	0.0899061	0.0673159	Sybu/Kif1a/Kif1b	3
GO:0036315	cellular response to sterol	3/820	16/23174	0.0175167	0.0899061	0.0673159	Mlc1/Gpld1/Rora	3
GO:0042407	cristae formation	3/820	16/23174	0.0175167	0.0899061	0.0673159	Chchd10/Taz/Pink1	3
GO:0042772	DNA damage response, signal transduction resulting in transcription	3/820	16/23174	0.0175167	0.0899061	0.0673159	Rpl26/Trp53/Rps27l	3
GO:0048820	hair follicle maturation	3/820	16/23174	0.0175167	0.0899061	0.0673159	Tgfb2/Ctnnb1/Rbpj	3
GO:0051386	regulation of neurotrophin TRK receptor signaling pathway	3/820	16/23174	0.0175167	0.0899061	0.0673159	Agt/Cyfip1/Sh3glb1	3
GO:0061548	ganglion development	3/820	16/23174	0.0175167	0.0899061	0.0673159	Insm1/Tubb3/Ctnnb1	3
GO:0070200	establishment of protein localization to telomere	3/820	16/23174	0.0175167	0.0899061	0.0673159	Cct4/Cct7/Cct5	3
GO:0070932	histone H3 deacetylation	3/820	16/23174	0.0175167	0.0899061	0.0673159	Hdac2/Hdac8/Sfpq	3
GO:0090128	regulation of synapse maturation	3/820	16/23174	0.0175167	0.0899061	0.0673159	Nrxn1/Clstn1/Hnrnpk	3
GO:1900016	negative regulation of cytokine production involved in inflammatory response	3/820	16/23174	0.0175167	0.0899061	0.0673159	Sirpa/Pdcd4/Cuedc2	3
GO:1902992	negative regulation of amyloid precursor protein catabolic process	3/820	16/23174	0.0175167	0.0899061	0.0673159	Prnp/Clu/Apoe	3
GO:0001836	release of cytochrome c from mitochondria	6/820	59/23174	0.0176904	0.0904236	0.0677034	Chchd10/Trp53/Timm50/Bok/Bax/Pink1	6
GO:0034308	primary alcohol metabolic process	6/820	59/23174	0.0176904	0.0904236	0.0677034	Naaa/Dkk3/Gde1/Gpd1/Dhrs3/Gdpd1	6
GO:0051187	cofactor catabolic process	6/820	59/23174	0.0176904	0.0904236	0.0677034	Prdx6/Cbr3/Prdx2/Prdx5/Txnrd1/Vcp	6
GO:0098661	inorganic anion transmembrane transport	6/820	59/23174	0.0176904	0.0904236	0.0677034	Prnp/Gabrb1/Slc20a2/Slc1a3/Clcn3/Fxyd1	6
GO:0008361	regulation of cell size	14/820	210/23174	0.0177067	0.0904236	0.0677034	Mgll/Apoe/Hsp90ab1/Rpl4/Clcn3/Cfl1/Cdk4/Npm1/Cyfip1/Eif4g2/Arhgap5/Lrp1/Hsp90aa1/Pafah1b1	14
GO:0045786	negative regulation of cell cycle	25/820	449/23174	0.0178168	0.0908442	0.0680184	Timp2/Rpl26/Tgfb2/Notch2/Fgfr3/Hsp90ab1/Rpl24/Sox4/Fam107a/Rps6/Cdk4/Rpl23/Btg2/Cdk6/Npm1/Zfp207/Trp53/Apc/Insm1/Rgcc/H2afy/Rps27l/Pea15a/Crlf3/Ctnnb1	25
GO:0015718	monocarboxylic acid transport	11/820	150/23174	0.0178428	0.0908442	0.0680184	Acsl3/Abat/Apoe/Slc6a1/Slc27a1/Acsl6/Slco1c1/Mpc1/Mpc2/Map2k6/Gabbr1	11
GO:0030178	negative regulation of Wnt signaling pathway	11/820	150/23174	0.0178428	0.0908442	0.0680184	Apoe/Ctnnbip1/Dkk3/Mdk/Frzb/Egr1/Hdac2/Apc/Foxo1/Nxn/Lrp1	11
GO:0030168	platelet activation	7/820	76/23174	0.0179169	0.0909477	0.0680959	Abat/Apoe/Entpd2/Prkca/Cd9/Serpine2/Pdpn	7
GO:0051702	interaction with symbiont	7/820	76/23174	0.0179169	0.0909477	0.0680959	Apoe/Hspa8/Cav2/Cfl1/Hspd1/Rab9/Smarcb1	7
GO:1901606	alpha-amino acid catabolic process	7/820	76/23174	0.0179169	0.0909477	0.0680959	Ddo/Oat/Glud1/Ddah1/Gldc/Asrgl1/Csad	7
GO:0042060	wound healing	21/820	360/23174	0.0179575	0.0910623	0.0681816	Hopx/Abat/Ptn/Cd81/Apoe/Entpd2/Tgfb2/Prkca/Notch2/Gas6/Cd9/Mdk/Hmgb1/Serpine2/Naca/Prdx2/Gja1/Sdc4/Pdpn/Vegfb/Tpm1	21
GO:0007612	learning	12/820	170/23174	0.0180506	0.0913521	0.0683987	Ptn/Ntrk2/Agt/Slc6a1/Nrxn1/Grin2b/Pgrmc1/Btg2/Elavl4/Comt/Nrxn2/Atp1a2	12
GO:0060401	cytosolic calcium ion transport	12/820	170/23174	0.0180506	0.0913521	0.0683987	Pawr/Prnp/Tgfb2/Dbi/Cyba/Ank2/Grin2b/Mcur1/Tmbim6/Dmd/Adcyap1r1/Bax	12
GO:0001841	neural tube formation	10/820	131/23174	0.0181124	0.091573	0.0685641	Tgfb2/Rps7/Sox11/Sox4/Cfl1/Sdc4/Tead2/Cited2/Fzd2/Shroom3	10
GO:0009303	rRNA transcription	4/820	29/23174	0.0182905	0.0921977	0.0690318	Npm1/Trp53/H2afy/Smarcb1	4
GO:0071480	cellular response to gamma radiation	4/820	29/23174	0.0182905	0.0921977	0.0690318	Rpl26/Egr1/Trp53/Gtf2h5	4
GO:1902235	regulation of endoplasmic reticulum stress-induced intrinsic apoptotic signaling pathway	4/820	29/23174	0.0182905	0.0921977	0.0690318	Selenos/Grina/Tmbim6/Bok	4
GO:0006914	autophagy	22/820	383/23174	0.0183834	0.0924826	0.0692451	Mt3/Gfap/Sqstm1/Hspa8/Atpif1/Srebf1/Npc1/Hmgb1/Tmem59/Eif4g2/Trp53/Tmbim6/Foxo1/Map1lc3a/Eva1a/Ctsd/Lzts1/Bok/Vcp/Supt5/Pink1/Sh3glb1	22
GO:0061919	process utilizing autophagic mechanism	22/820	383/23174	0.0183834	0.0924826	0.0692451	Mt3/Gfap/Sqstm1/Hspa8/Atpif1/Srebf1/Npc1/Hmgb1/Tmem59/Eif4g2/Trp53/Tmbim6/Foxo1/Map1lc3a/Eva1a/Ctsd/Lzts1/Bok/Vcp/Supt5/Pink1/Sh3glb1	22
GO:0071804	cellular potassium ion transport	13/820	191/23174	0.0186928	0.0938526	0.0702708	Prnp/Kcnk2/Atp1b2/Kcnn2/Slc1a3/Atp1a1/Kcnj10/Ank2/Cd63/Atp1b1/Atp1a2/Sumo1/Kcnip3	13
GO:0071805	potassium ion transmembrane transport	13/820	191/23174	0.0186928	0.0938526	0.0702708	Prnp/Kcnk2/Atp1b2/Kcnn2/Slc1a3/Atp1a1/Kcnj10/Ank2/Cd63/Atp1b1/Atp1a2/Sumo1/Kcnip3	13
GO:0043409	negative regulation of MAPK cascade	12/820	171/23174	0.0188122	0.0943587	0.0706498	Apoe/Prkca/Sirt3/Sirpa/Eif3a/Dmd/Apc/Foxo1/Ndrg2/Spred1/Uchl1/Pafah1b1	12
GO:0003156	regulation of animal organ formation	5/820	44/23174	0.0190349	0.0950059	0.0711344	Gng5/Fgfr1/Cited2/Ctnnb1/Rbpj	5
GO:0050918	positive chemotaxis	5/820	44/23174	0.0190349	0.0950059	0.0711344	Prkca/Hmgb1/S1pr1/Lrp1/Vegfb	5
GO:0061098	positive regulation of protein tyrosine kinase activity	5/820	44/23174	0.0190349	0.0950059	0.0711344	Prnp/Agt/Gas6/Gprc5b/Tcf3	5
GO:0070527	platelet aggregation	5/820	44/23174	0.0190349	0.0950059	0.0711344	Abat/Prkca/Cd9/Serpine2/Pdpn	5
GO:0090207	regulation of triglyceride metabolic process	5/820	44/23174	0.0190349	0.0950059	0.0711344	Apoe/Srebf1/Gpld1/Slc27a1/Thrsp	5
GO:0046850	regulation of bone remodeling	6/820	60/23174	0.0190866	0.0951701	0.0712573	Prkca/Fgfr3/Mdk/Gja1/Car2/S1pr1	6
GO:0030193	regulation of blood coagulation	7/820	77/23174	0.0191274	0.0951846	0.0712682	Abat/Apoe/Prkca/Cd9/Serpine2/Prdx2/Pdpn	7
GO:0051966	regulation of synaptic transmission, glutamatergic	7/820	77/23174	0.0191274	0.0951846	0.0712682	Ntrk2/Nrxn1/Glul/Serpine2/Tprgl/Cacng7/Gria2	7
GO:0005996	monosaccharide metabolic process	16/820	254/23174	0.0191646	0.0951846	0.0712682	Pfkl/Sorbs1/Aldoa/Pgp/Gpd1/Hmgb1/Gpld1/Gclc/Rora/Trp53/Foxo1/Ldha/Pmm1/Ppp1ca/Fabp5/Atf4	16
GO:0110053	regulation of actin filament organization	16/820	254/23174	0.0191646	0.0951846	0.0712682	S100a10/Tmsb4x/Tmsb10/Stmn1/Cfl1/Lpar1/Prex1/Sdc4/Cfl2/Cyfip1/Trim27/S1pr1/Rgcc/Rhoc/Tpm1/Capza2	16
GO:0046390	ribose phosphate biosynthetic process	15/820	233/23174	0.0191975	0.0952551	0.071321	Pfkl/Aldoc/Aldoa/Gpd1/Atp5b/Acsl6/Trp53/Nme4/Taz/Atp5k/Vcp/Mpc1/Nme1/Mpc2/Adss	15
GO:0050731	positive regulation of peptidyl-tyrosine phosphorylation	13/820	192/23174	0.0194266	0.0962974	0.0721014	Prnp/Cd81/Ptprz1/Agt/Plpp3/Gas6/Gprc5b/Fgfr3/Cav2/Hdac2/Trp53/Tcf3/Vegfb	13
GO:0050709	negative regulation of protein secretion	11/820	152/23174	0.0194901	0.0965178	0.0722664	Apoe/Enho/Pfkl/Gas6/Srebf1/Eny2/Ndufaf2/Trim27/Tmbim6/Idh2/Rgcc	11
GO:0033673	negative regulation of kinase activity	14/820	213/23174	0.0197589	0.0977537	0.0731918	Apoe/Prkca/Ppp2r5a/Coro1c/Npm1/Trim27/Dnajc3/Gadd45g/Apc/Hnrnpu/Pik3ip1/H2afy/Spred1/Uchl1	14
GO:0006164	purine nucleotide biosynthetic process	15/820	234/23174	0.0198686	0.0980782	0.0734347	Pfkl/Aldoc/Aldoa/Gpd1/Atp5b/Acsl6/Trp53/Nme4/Taz/Atp5k/Vcp/Mpc1/Nme1/Mpc2/Adss	15
GO:0006813	potassium ion transport	15/820	234/23174	0.0198686	0.0980782	0.0734347	Prnp/Kcnk2/Atp1b2/Kcnn2/Slc1a3/Atp1a1/Kcnj10/Ank2/Cd63/Fxyd1/Atp1b1/Atp1a2/Sumo1/Kcnip3/Atf4	15
GO:0006836	neurotransmitter transport	18/820	298/23174	0.0198825	0.0980782	0.0734347	Abat/Ntrk2/Gfap/Cspg5/Slc1a3/Prkca/Slc6a1/Nrxn1/Kcnj10/Gpm6b/Slc25a18/Nrxn2/Atp1a2/Slc1a2/Slc6a11/Arl6ip1/Gabbr1/Cplx2	18
GO:0051168	nuclear export	10/820	133/23174	0.0199171	0.0981341	0.0734766	Gas6/Srsf3/Npm1/Eny2/Sem1/Ran/Rps15/Eif5a/Txn1/Sarnp	10
GO:0006090	pyruvate metabolic process	9/820	114/23174	0.0199519	0.0981341	0.0734766	Pfkl/Aldoc/Aldoa/Gpd1/Ldhb/Trp53/Ldha/Mpc1/Mpc2	9
GO:0043280	positive regulation of cysteine-type endopeptidase activity involved in apoptotic process	9/820	114/23174	0.0199519	0.0981341	0.0734766	Rps3/Rack1/Hspd1/Ctsd/Bok/Vcp/Rps27l/Bax/Cycs	9
GO:0002285	lymphocyte activation involved in immune response	13/820	193/23174	0.0201818	0.0982952	0.0735972	Cd81/Notch2/Mdk/Rps6/Eomes/Lfng/Hspd1/Rora/Trp53/Lamp1/Gadd45g/Lgals1/Mfng	13
GO:0009101	glycoprotein biosynthetic process	17/820	277/23174	0.0202228	0.0982952	0.0735972	Pawr/Mt3/Itm2b/Ramp1/Itm2c/Npc1/St6galnac5/Tmem59/Dad1/Lfng/Magt1/Mfng/Vcp/Pmm1/Vegfb/Ctnnb1/Tmem165	17
GO:0001838	embryonic epithelial tube formation	11/820	153/23174	0.0203547	0.0982952	0.0735972	Tgfb2/Rps7/Sox11/Sox4/Cfl1/Sdc4/Tead2/Cited2/Fzd2/Ctnnb1/Shroom3	11
GO:0003208	cardiac ventricle morphogenesis	7/820	78/23174	0.0203939	0.0982952	0.0735972	Cpe/Tgfb2/Sox11/Sox4/Ctnnb1/Tpm1/Rbpj	7
GO:0034644	cellular response to UV	7/820	78/23174	0.0203939	0.0982952	0.0735972	Rpl26/Impact/Npm1/Hist3h2a/Trp53/Yy1/Bax	7
GO:0044272	sulfur compound biosynthetic process	7/820	78/23174	0.0203939	0.0982952	0.0735972	Cbs/Gclc/Acsl6/Mpst/Mpc1/Csad/Mpc2	7
GO:1900046	regulation of hemostasis	7/820	78/23174	0.0203939	0.0982952	0.0735972	Abat/Apoe/Prkca/Cd9/Serpine2/Prdx2/Pdpn	7
GO:0031644	regulation of neurological system process	12/820	173/23174	0.020407	0.0982952	0.0735972	Pawr/Igsf11/Mgll/Abat/Tmem100/Agt/Nrxn1/Kcnj10/Ednrb/Comt/Fgfr1/Fabp5	12
GO:0050795	regulation of behavior	8/820	96/23174	0.0205172	0.0982952	0.0735972	Apoe/Nrxn1/Mdk/Gja1/Hdac2/Sgip1/Arrdc3/Ptgds	8
GO:1901989	positive regulation of cell cycle phase transition	8/820	96/23174	0.0205172	0.0982952	0.0735972	Rpl17/Hspa2/Ccnd2/Cdk4/Anp32b/Npm1/Lmnb1/Rgcc	8
GO:1902600	proton transmembrane transport	8/820	96/23174	0.0205172	0.0982952	0.0735972	Atp6v0b/Chchd10/Atp1a1/Clcn3/Atp5b/Atp1a2/Ndufs7/Atp5k	8
GO:0000038	very long-chain fatty acid metabolic process	4/820	30/23174	0.0205286	0.0982952	0.0735972	Acsbg1/Acox1/Acaa1a/Tecr	4
GO:0000387	spliceosomal snRNP assembly	4/820	30/23174	0.0205286	0.0982952	0.0735972	Snrpe/Snrpf/Snrpd2/Lsm4	4
GO:0016242	negative regulation of macroautophagy	4/820	30/23174	0.0205286	0.0982952	0.0735972	Npc1/Trp53/Lzts1/Pink1	4
GO:0042744	hydrogen peroxide catabolic process	4/820	30/23174	0.0205286	0.0982952	0.0735972	Prdx6/Prdx2/Prdx5/Txnrd1	4
GO:0044062	regulation of excretion	4/820	30/23174	0.0205286	0.0982952	0.0735972	Agt/Ednrb/Comt/Gnai2	4
GO:0060317	cardiac epithelial to mesenchymal transition	4/820	30/23174	0.0205286	0.0982952	0.0735972	Tmem100/Tgfb2/Pdcd4/Rbpj	4
GO:0061082	myeloid leukocyte cytokine production	4/820	30/23174	0.0205286	0.0982952	0.0735972	Tgfb2/Gas6/Gprc5b/Cuedc2	4
GO:1900117	regulation of execution phase of apoptosis	4/820	30/23174	0.0205286	0.0982952	0.0735972	Rps3/Trp53/Bok/Bax	4
GO:1900274	regulation of phospholipase C activity	4/820	30/23174	0.0205286	0.0982952	0.0735972	Agt/Lpar1/Fgfr1/Adcyap1r1	4
GO:1902751	positive regulation of cell cycle G2/M phase transition	4/820	30/23174	0.0205286	0.0982952	0.0735972	Hspa2/Cdk4/Npm1/Lmnb1	4
GO:0014911	positive regulation of smooth muscle cell migration	6/820	61/23174	0.0205561	0.0982952	0.0735972	Tmsb4x/Agt/Mdk/Lpar1/Egr1/Lrp1	6
GO:0051926	negative regulation of calcium ion transport	6/820	61/23174	0.0205561	0.0982952	0.0735972	Pawr/Tgfb2/Trim27/Tmbim6/Gnao1/Atp1a2	6
GO:0086003	cardiac muscle cell contraction	6/820	61/23174	0.0205561	0.0982952	0.0735972	Kcnn2/Atp1a1/Ank2/Fxyd1/Atp1a2/Sumo1	6
GO:0097006	regulation of plasma lipoprotein particle levels	6/820	61/23174	0.0205561	0.0982952	0.0735972	Pla2g7/Acsl3/Apoe/Lcat/Hnrnpk/Gpld1	6
GO:1902305	regulation of sodium ion transmembrane transport	6/820	61/23174	0.0205561	0.0982952	0.0735972	Atp1b2/Fxyd1/Atp1b1/Dmd/Atp1a2/Ywhah	6
GO:0003198	epithelial to mesenchymal transition involved in endocardial cushion formation	3/820	17/23174	0.0207213	0.0982952	0.0735972	Tmem100/Tgfb2/Rbpj	3
GO:0007202	activation of phospholipase C activity	3/820	17/23174	0.0207213	0.0982952	0.0735972	Agt/Lpar1/Adcyap1r1	3
GO:0010867	positive regulation of triglyceride biosynthetic process	3/820	17/23174	0.0207213	0.0982952	0.0735972	Srebf1/Gpld1/Slc27a1	3
GO:0014051	gamma-aminobutyric acid secretion	3/820	17/23174	0.0207213	0.0982952	0.0735972	Abat/Slc6a1/Gabbr1	3
GO:0030575	nuclear body organization	3/820	17/23174	0.0207213	0.0982952	0.0735972	Neat1/Sumo1/Zpr1	3
GO:0034349	glial cell apoptotic process	3/820	17/23174	0.0207213	0.0982952	0.0735972	Prkca/Gas6/Trp53	3
GO:0042135	neurotransmitter catabolic process	3/820	17/23174	0.0207213	0.0982952	0.0735972	Abat/Gldc/Comt	3
GO:0045793	positive regulation of cell size	3/820	17/23174	0.0207213	0.0982952	0.0735972	Hsp90ab1/Cdk4/Hsp90aa1	3
GO:0048368	lateral mesoderm development	3/820	17/23174	0.0207213	0.0982952	0.0735972	Fgfr1/Tead2/Cited2	3
GO:0051895	negative regulation of focal adhesion assembly	3/820	17/23174	0.0207213	0.0982952	0.0735972	Fam107a/Coro1c/Lrp1	3
GO:0060253	negative regulation of glial cell proliferation	3/820	17/23174	0.0207213	0.0982952	0.0735972	Ptn/Sox11/Idh2	3
GO:0060413	atrial septum morphogenesis	3/820	17/23174	0.0207213	0.0982952	0.0735972	Tgfb2/Notch2/Sox4	3
GO:0030307	positive regulation of cell growth	13/820	194/23174	0.0209589	0.0993294	0.0743716	Cd81/Apoe/Tgfb2/Rpl4/Cyba/Cfl1/Hnrnpk/Cyfip1/Eif4g2/Cacng7/Sh3glb1/Lrp1/Pafah1b1	13
GO:0090596	sensory organ morphogenesis	18/820	300/23174	0.0211022	0.0999151	0.0748101	Ptn/Ntrk2/Hmgn1/Notch2/Fgfr3/Sox11/Rpl38/Frzb/Hdac2/Fgfr1/Fjx1/Zeb1/Yy1/Miat/Bax/Cited2/Fzd2/Ctnnb1	18
GO:0051494	negative regulation of cytoskeleton organization	11/820	154/23174	0.0212472	0.100508	0.0752541	Tmsb4x/Tmsb10/Stmn1/Cfl1/Mid1ip1/Npm1/Apc/Fkbp4/S1pr1/Tpm1/Capza2	11
GO:0007041	lysosomal transport	8/820	97/23174	0.0216937	0.102068	0.0764218	Scarb2/Hspa8/M6pr/Lamp1/Vcp/Pink1/Cacng7/Lrp1	8
GO:0010595	positive regulation of endothelial cell migration	8/820	97/23174	0.0216937	0.102068	0.0764218	Sparc/Agt/Plpp3/Prkca/Sash1/Atp5b/Gpld1/Fgfr1	8
GO:0038034	signal transduction in absence of ligand	7/820	79/23174	0.0217177	0.102068	0.0764218	Itm2b/Tgfb2/Prdx2/Fgfr1/Bok/Bax/Ppp1ca	7
GO:0051781	positive regulation of cell division	7/820	79/23174	0.0217177	0.102068	0.0764218	Ptn/Tgfb2/Ybx1/Mdk/Pkn2/Apc/Vegfb	7
GO:0051881	regulation of mitochondrial membrane potential	7/820	79/23174	0.0217177	0.102068	0.0764218	Atpif1/Rack1/Gclc/Bok/Vcp/Bax/Pink1	7
GO:0097192	extrinsic apoptotic signaling pathway in absence of ligand	7/820	79/23174	0.0217177	0.102068	0.0764218	Itm2b/Tgfb2/Prdx2/Fgfr1/Bok/Bax/Ppp1ca	7
GO:0006006	glucose metabolic process	13/820	195/23174	0.0217581	0.102068	0.0764218	Pfkl/Sorbs1/Pgp/Gpd1/Hmgb1/Gpld1/Rora/Trp53/Foxo1/Ldha/Ppp1ca/Fabp5/Atf4	13
GO:0006486	protein glycosylation	13/820	195/23174	0.0217581	0.102068	0.0764218	Mt3/Ramp1/Npc1/St6galnac5/Tmem59/Dad1/Lfng/Magt1/Mfng/Vcp/Pmm1/Vegfb/Tmem165	13
GO:0043413	macromolecule glycosylation	13/820	195/23174	0.0217581	0.102068	0.0764218	Mt3/Ramp1/Npc1/St6galnac5/Tmem59/Dad1/Lfng/Magt1/Mfng/Vcp/Pmm1/Vegfb/Tmem165	13
GO:1901990	regulation of mitotic cell cycle phase transition	16/820	258/23174	0.021817	0.102249	0.0765578	Rpl26/Rpl17/Sox4/Fam107a/Hspa2/Ccnd2/Cdk4/Anp32b/Zfp207/Trp53/Apc/Pdpn/Lmnb1/Tcf3/Rgcc/Rps27l	16
GO:0048675	axon extension	10/820	135/23174	0.02185	0.102309	0.0766028	Mgll/Apoe/Hsp90ab1/Rpl4/Cyfip1/Eif4g2/Lrp1/Hsp90aa1/Pafah1b1/Ndn	10
GO:0051261	protein depolymerization	9/820	116/23174	0.0220708	0.103006	0.0771246	Hspa8/Stmn1/Cfl1/Stmn3/Mid1ip1/Cfl2/Apc/Tpm1/Capza2	9
GO:0051701	interaction with host	9/820	116/23174	0.0220708	0.103006	0.0771246	Ctsb/Eps15/Gas6/Cav2/Npc1/Trim27/Lgals1/Snx3/Araf	9
GO:0035148	tube formation	12/820	175/23174	0.0221002	0.103006	0.0771246	Tgfb2/Rps7/Sox11/Sox4/Cfl1/Sdc4/Nfib/Tead2/Cited2/Fzd2/Ctnnb1/Shroom3	12
GO:0021695	cerebellar cortex development	6/820	62/23174	0.0221004	0.103006	0.0771246	Nrxn1/Mdk/Rfx4/Serpine2/Nfix/Rora	6
GO:1904356	regulation of telomere maintenance via telomere lengthening	6/820	62/23174	0.0221004	0.103006	0.0771246	Cct4/Hnrnpu/Hnrnpc/Cct7/Cct5/Ctnnb1	6
GO:0009142	nucleoside triphosphate biosynthetic process	11/820	155/23174	0.0221682	0.103083	0.0771823	Pfkl/Aldoc/Aldoa/Gpd1/Atp5b/Trp53/Nme4/Taz/Atp5k/Vcp/Nme1	11
GO:0010631	epithelial cell migration	17/820	280/23174	0.0221779	0.103083	0.0771823	Sparc/Apoe/Agt/Tgfb2/Prkca/Sash1/Glul/Pkn2/Cd63/Hmgb1/Coro1c/Atp5b/Gpld1/Fgfr1/Emp2/Rgcc/Spred1	17
GO:0045926	negative regulation of growth	17/820	280/23174	0.0221779	0.103083	0.0771823	Kcnk2/Agt/Sqstm1/Tgfb2/Notch2/Fgfr3/Cfl1/Serpine2/Rack1/Gja1/Frzb/Hdac2/Trp53/Apc/Yy1/Crlf3/Cited2	17
GO:0048738	cardiac muscle tissue development	16/820	259/23174	0.0225215	0.104585	0.0783065	Kcnk2/Agt/Tgfb2/Gja1/Hdac2/Fgfr1/Apc/Hnrnpu/Egln1/Taz/Yy1/S1pr1/Cited2/Ctnnb1/Tpm1/Rbpj	16
GO:0010107	potassium ion import	5/820	46/23174	0.0226884	0.104975	0.0785987	Atp1b2/Atp1a1/Kcnj10/Atp1b1/Atp1a2	5
GO:0035036	sperm-egg recognition	5/820	46/23174	0.0226884	0.104975	0.0785987	Aldoa/Cd9/Cct4/Cct7/Cct5	5
GO:1903727	positive regulation of phospholipid metabolic process	5/820	46/23174	0.0226884	0.104975	0.0785987	Acsl3/Cd81/Fgfr3/Taz/Sh3glb1	5
GO:1990928	response to amino acid starvation	5/820	46/23174	0.0226884	0.104975	0.0785987	Impact/Sh3glb1/Hnrnpl/Eif2a/Atf4	5
GO:0030258	lipid modification	14/820	217/23174	0.0227685	0.10525	0.0788045	Pla2g7/Apoe/Acaa2/Agt/Lcat/Plpp3/Phyh/Dbi/Pex7/Etfb/Acadl/Acox1/Acaa1a/Dgkb	14
GO:0043624	cellular protein complex disassembly	10/820	136/23174	0.0228659	0.105314	0.0788523	Hspa8/Stmn1/Cfl1/Stmn3/Mid1ip1/Cfl2/Apc/Eif5a/Tpm1/Capza2	10
GO:0050905	neuromuscular process	10/820	136/23174	0.0228659	0.105314	0.0788523	Slc1a3/Nrxn1/Grin2b/Npas3/Mycbp2/Tpp1/Aplp2/Gm2a/Uchl1/Pafah1b1	10
GO:0006641	triglyceride metabolic process	8/820	98/23174	0.0229172	0.105314	0.0788523	Apoe/Dbi/Slc22a4/Srebf1/Gpld1/Slc27a1/Acsl6/Thrsp	8
GO:0019395	fatty acid oxidation	8/820	98/23174	0.0229172	0.105314	0.0788523	Acaa2/Phyh/Dbi/Pex7/Etfb/Acadl/Acox1/Acaa1a	8
GO:0033555	multicellular organismal response to stress	8/820	98/23174	0.0229172	0.105314	0.0788523	Apoe/Dbi/Mdk/Grin2b/Gja1/Ednrb/Comt/Kcnip3	8
GO:0000462	maturation of SSU-rRNA from tricistronic rRNA transcript (SSU-rRNA, 5.8S rRNA, LSU-rRNA)	4/820	31/23174	0.0229277	0.105314	0.0788523	Rps8/Rps19/Rps14/Rps16	4
GO:0048011	neurotrophin TRK receptor signaling pathway	4/820	31/23174	0.0229277	0.105314	0.0788523	Agt/Cyfip1/Sh3glb1/Ndn	4
GO:0061136	regulation of proteasomal protein catabolic process	12/820	176/23174	0.0229848	0.105424	0.0789351	Clu/Apoe/Rpl11/Hsp90ab1/Sumo2/Rack1/Dlgap1/Gclc/Sumo1/Vcp/Ddrgk1/Araf	12
GO:0021700	developmental maturation	18/820	303/23174	0.023038	0.105424	0.0789351	Tgfb2/Nrxn1/Fgfr3/Bcan/Clcn3/Clstn1/Sybu/Cd63/Plxnb1/Hnrnpk/Gja1/Ednrb/Fgfr1/Nfia/S1pr1/Srrm4/Ctnnb1/Rbpj	18
GO:0030500	regulation of bone mineralization	7/820	80/23174	0.0230999	0.105424	0.0789351	Ptn/Atraid/Fgfr3/Gpm6b/Gja1/S1pr1/Atp2b1	7
GO:0032436	positive regulation of proteasomal ubiquitin-dependent protein catabolic process	7/820	80/23174	0.0230999	0.105424	0.0789351	Clu/Sumo2/Rack1/Gclc/Sumo1/Vcp/Ddrgk1	7
GO:1901019	regulation of calcium ion transmembrane transporter activity	7/820	80/23174	0.0230999	0.105424	0.0789351	Hspa2/Ank2/S100a1/Atp1b1/Dmd/Atp1a2/Sumo1	7
GO:1904427	positive regulation of calcium ion transmembrane transport	7/820	80/23174	0.0230999	0.105424	0.0789351	Dbi/Hspa2/Ank2/S100a1/Atp1b1/Sumo1/Bax	7
GO:0006694	steroid biosynthetic process	11/820	156/23174	0.0231181	0.105424	0.0789351	Apoe/Atp1a1/Dkk3/Srebf1/Sc5d/Hsd17b12/Egr1/Erg28/Tecr/Msmo1/H2-Ke6	11
GO:0071383	cellular response to steroid hormone stimulus	11/820	156/23174	0.0231181	0.105424	0.0789351	Padi2/Ntrk2/Atp1a1/Fam107a/Npc1/Fkbp4/Hnrnpu/Atp1a2/Klf9/Ddrgk1/Ywhah	11
GO:0009132	nucleoside diphosphate metabolic process	9/820	117/23174	0.0231886	0.105651	0.0791048	Entpd2/Pfkl/Aldoc/Aldoa/Gpd1/Trp53/Nudt9/Ldha/Nme1	9
GO:0007519	skeletal muscle tissue development	13/820	197/23174	0.0234243	0.106533	0.0797653	Sox11/Cav2/Naca/Btg2/Egr1/Eomes/Cfl2/Dmd/Taz/Hivep3/Fos/Cited2/Ctnnb1	13
GO:0070507	regulation of microtubule cytoskeleton organization	13/820	197/23174	0.0234243	0.106533	0.0797653	Rps3/Fam107a/Stmn1/Stmn3/Mid1ip1/Npm1/Apc/Fkbp4/Stag1/Hnrnpu/Ranbp1/Ctnnb1/Pafah1b1	13
GO:0031667	response to nutrient levels	21/820	370/23174	0.0234557	0.106581	0.0798008	Mt3/Apoe/Pcsk1n/Gas6/Fam107a/Impact/Srebf1/Glul/Comt/Cbs/Trp53/Tmbim6/Foxo1/Map1lc3a/Sgip1/Sh3glb1/Hnrnpl/Eif2a/Atf4/Nenf/Gatm	21
GO:0072522	purine-containing compound biosynthetic process	15/820	239/23174	0.023494	0.106659	0.0798594	Pfkl/Aldoc/Aldoa/Gpd1/Atp5b/Acsl6/Trp53/Nme4/Taz/Atp5k/Vcp/Mpc1/Nme1/Mpc2/Adss	15
GO:0061448	connective tissue development	17/820	282/23174	0.023559	0.106763	0.0799372	Tgfb2/Prkca/Fgfr3/Selenom/Mdk/Cdk4/Frzb/Egr1/Gpld1/Cbs/Fgfr1/Nfib/Zeb1/Id4/Ddrgk1/Ctnnb1/Arrdc3	17
GO:0090132	epithelium migration	17/820	282/23174	0.023559	0.106763	0.0799372	Sparc/Apoe/Agt/Tgfb2/Prkca/Sash1/Glul/Pkn2/Cd63/Hmgb1/Coro1c/Atp5b/Gpld1/Fgfr1/Emp2/Rgcc/Spred1	17
GO:2000736	regulation of stem cell differentiation	6/820	63/23174	0.023721	0.107353	0.0803789	Ptn/Tgfb2/Nudt21/Cdk6/Hnrnpu/Tead2	6
GO:0006732	coenzyme metabolic process	19/820	326/23174	0.0237315	0.107353	0.0803789	Acaa2/Pfkl/Aldoc/Cbr3/Aldoa/Gpd1/Ldhb/Spr/Gclc/Acsl6/Prdx5/Trp53/Txnrd1/Idh2/Ldha/Vcp/Mpc1/Coq9/Mpc2	19
GO:0060249	anatomical structure homeostasis	22/820	393/23174	0.0237865	0.107506	0.0804935	Prkca/Marcksl1/Aldoa/Hsp90ab1/Clcn3/Cct4/Car2/Cfl2/Prdx5/Tpp1/Dmd/Apc/Hnrnpu/Hnrnpc/Hdac8/S1pr1/Bax/Cct7/Cct5/Telo2/Hsp90aa1/Ctnnb1	22
GO:0060402	calcium ion transport into cytosol	11/820	157/23174	0.0240974	0.108032	0.0808875	Pawr/Prnp/Tgfb2/Dbi/Cyba/Ank2/Grin2b/Tmbim6/Dmd/Adcyap1r1/Bax	11
GO:0009135	purine nucleoside diphosphate metabolic process	8/820	99/23174	0.0241883	0.108032	0.0808875	Entpd2/Pfkl/Aldoc/Aldoa/Gpd1/Trp53/Nudt9/Ldha	8
GO:0009179	purine ribonucleoside diphosphate metabolic process	8/820	99/23174	0.0241883	0.108032	0.0808875	Entpd2/Pfkl/Aldoc/Aldoa/Gpd1/Trp53/Nudt9/Ldha	8
GO:0033559	unsaturated fatty acid metabolic process	8/820	99/23174	0.0241883	0.108032	0.0808875	Mgll/Scd2/Acox1/Pdpn/Cyp2d22/Abhd16a/Fabp5/Ptgds	8
GO:0045639	positive regulation of myeloid cell differentiation	8/820	99/23174	0.0241883	0.108032	0.0808875	Prkca/Ctnnbip1/Notch2/Hmgb1/Car2/Prmt1/Hmgb2/Fos	8
GO:0003214	cardiac left ventricle morphogenesis	3/820	18/23174	0.024225	0.108032	0.0808875	Cpe/Tgfb2/Rbpj	3
GO:0005980	glycogen catabolic process	3/820	18/23174	0.024225	0.108032	0.0808875	Hmgb1/Pygb/Ppp1ca	3
GO:0006622	protein targeting to lysosome	3/820	18/23174	0.024225	0.108032	0.0808875	Scarb2/Hspa8/M6pr	3
GO:0009251	glucan catabolic process	3/820	18/23174	0.024225	0.108032	0.0808875	Hmgb1/Pygb/Ppp1ca	3
GO:0010002	cardioblast differentiation	3/820	18/23174	0.024225	0.108032	0.0808875	Tgfb2/Eomes/Rbpj	3
GO:0015812	gamma-aminobutyric acid transport	3/820	18/23174	0.024225	0.108032	0.0808875	Abat/Slc6a1/Gabbr1	3
GO:0043555	regulation of translation in response to stress	3/820	18/23174	0.024225	0.108032	0.0808875	Impact/Npm1/Dnajc3	3
GO:0060547	negative regulation of necrotic cell death	3/820	18/23174	0.024225	0.108032	0.0808875	Mt3/Bok/Peli1	3
GO:1903392	negative regulation of adherens junction organization	3/820	18/23174	0.024225	0.108032	0.0808875	Fam107a/Coro1c/Lrp1	3
GO:1903909	regulation of receptor clustering	3/820	18/23174	0.024225	0.108032	0.0808875	Ptn/Cd81/Sorbs1	3
GO:0048871	multicellular organismal homeostasis	26/820	485/23174	0.0242438	0.108032	0.0808875	Abat/Prkca/Stmn1/Clcn3/Gja1/Ednrb/Car2/Egr1/Slc27a1/Acadl/Prdx5/Tpp1/Mfap2/Gadd45g/Apc/S1pr1/Sgip1/Bax/Ctnnb1/Map2k6/Fabp5/Atf4/Arrdc3/Rbpj/Gatm/Ndn	26
GO:0043542	endothelial cell migration	13/820	198/23174	0.024292	0.108152	0.0809771	Sparc/Apoe/Agt/Prkca/Sash1/Glul/Hmgb1/Atp5b/Gpld1/Fgfr1/Emp2/Rgcc/Spred1	13
GO:0003073	regulation of systemic arterial blood pressure	9/820	118/23174	0.0243463	0.108203	0.0810158	Gpr37l1/Agt/Gas6/Cyba/Ddah1/Gja1/Emp2/Ncald/Tpm1	9
GO:0046620	regulation of organ growth	9/820	118/23174	0.0243463	0.108203	0.0810158	Kcnk2/Agt/Gja1/Hdac2/Fgfr1/Apc/Yy1/Cited2/Rbpj	9
GO:0022407	regulation of cell-cell adhesion	22/820	394/23174	0.0243877	0.108292	0.0810825	Pawr/Ass1/Prnp/Abat/Cd81/Rps3/Plpp3/Prkca/Cd9/Mdk/Sirpa/Serpine2/Prdx2/Sdc4/Hspd1/Pdpn/Rgcc/Lgals1/Mex3b/Cited2/Hsp90aa1/Peli1	22
GO:0033045	regulation of sister chromatid segregation	7/820	81/23174	0.0245415	0.10869	0.0813802	Zfp207/Apc/Hnrnpu/Hdac8/H2afy/Sfpq/Ctnnb1	7
GO:0050818	regulation of coagulation	7/820	81/23174	0.0245415	0.10869	0.0813802	Abat/Apoe/Prkca/Cd9/Serpine2/Prdx2/Pdpn	7
GO:0072384	organelle transport along microtubule	7/820	81/23174	0.0245415	0.10869	0.0813802	Sybu/Kif1a/Lamp1/Bloc1s1/Kif1b/Uchl1/Pafah1b1	7
GO:0045429	positive regulation of nitric oxide biosynthetic process	5/820	47/23174	0.0246738	0.108895	0.0815339	Ass1/Clu/Agt/Ddah1/Hsp90aa1	5
GO:0047496	vesicle transport along microtubule	5/820	47/23174	0.0246738	0.108895	0.0815339	Sybu/Kif1a/Bloc1s1/Kif1b/Pafah1b1	5
GO:0090102	cochlea development	5/820	47/23174	0.0246738	0.108895	0.0815339	Fgfr3/Frzb/Zeb1/Fzd2/Pafah1b1	5
GO:2001239	regulation of extrinsic apoptotic signaling pathway in absence of ligand	5/820	47/23174	0.0246738	0.108895	0.0815339	Tgfb2/Prdx2/Fgfr1/Bax/Ppp1ca	5
GO:0090130	tissue migration	17/820	284/23174	0.0250042	0.110258	0.082554	Sparc/Apoe/Agt/Tgfb2/Prkca/Sash1/Glul/Pkn2/Cd63/Hmgb1/Coro1c/Atp5b/Gpld1/Fgfr1/Emp2/Rgcc/Spred1	17
GO:0001649	osteoblast differentiation	13/820	199/23174	0.0251833	0.110951	0.0830729	H3f3b/Atraid/Ctnnbip1/Sox11/Gja1/Cdk6/H3f3a/Fgfr1/Apc/Id4/Ctnnb1/Gabbr1/Id3	13
GO:0009988	cell-cell recognition	6/820	64/23174	0.0254193	0.111796	0.083706	Cd81/Aldoa/Cd9/Cct4/Cct7/Cct5	6
GO:0032233	positive regulation of actin filament bundle assembly	6/820	64/23174	0.0254193	0.111796	0.083706	S100a10/Lpar1/Sdc4/Rgcc/Rhoc/Tpm1	6
GO:0006220	pyrimidine nucleotide metabolic process	4/820	32/23174	0.0254903	0.111818	0.0837219	Dctpp1/Nme4/Nt5c/Nme1	4
GO:0015988	energy coupled proton transmembrane transport, against electrochemical gradient	4/820	32/23174	0.0254903	0.111818	0.0837219	Atp6v0b/Atp1a1/Atp1a2/Ndufs7	4
GO:0032212	positive regulation of telomere maintenance via telomerase	4/820	32/23174	0.0254903	0.111818	0.0837219	Cct4/Cct7/Cct5/Ctnnb1	4
GO:0002793	positive regulation of peptide secretion	19/820	329/23174	0.0257658	0.112831	0.0844806	Abat/Agt/Tgfb2/Mdk/Sox4/Glud1/Sirt3/Glul/Sybu/Hmgb1/Ppia/Gja1/Gpld1/Hspd1/Aimp1/Rgcc/Lrp1/Mpc2/Gabbr1	19
GO:0007204	positive regulation of cytosolic calcium ion concentration	19/820	329/23174	0.0257658	0.112831	0.0844806	Pawr/Prnp/Agt/Tgfb2/Dbi/Cyba/Ank2/Grin2b/Lpar1/Gja1/Ednrb/Tmbim6/Dmd/Eif5a/Adcyap1r1/S1pr1/Bax/Fzd2/Lrp1	19
GO:0032204	regulation of telomere maintenance	7/820	82/23174	0.0260437	0.113655	0.0850979	Cct4/Hnrnpu/Hnrnpc/Hdac8/Cct7/Cct5/Ctnnb1	7
GO:0098659	inorganic cation import across plasma membrane	7/820	82/23174	0.0260437	0.113655	0.0850979	Pawr/Prnp/Atp1b2/Atp1a1/Kcnj10/Atp1b1/Atp1a2	7
GO:0099587	inorganic ion import across plasma membrane	7/820	82/23174	0.0260437	0.113655	0.0850979	Pawr/Prnp/Atp1b2/Atp1a1/Kcnj10/Atp1b1/Atp1a2	7
GO:1903363	negative regulation of cellular protein catabolic process	7/820	82/23174	0.0260437	0.113655	0.0850979	Rpl11/Atraid/Rps7/Hsp90ab1/Rpl23/Rpl5/Ddrgk1	7
GO:0060828	regulation of canonical Wnt signaling pathway	14/820	221/23174	0.0261084	0.113785	0.0851948	Apoe/Dkk3/Gprc5b/Fgfr3/Mdk/Sox4/Gpc5/Frzb/Egr1/Hdac2/Apc/Foxo1/Vcp/Rbpj	14
GO:0072089	stem cell proliferation	10/820	139/23174	0.0261182	0.113785	0.0851948	Ptn/Sox11/Acsl6/Hmgb2/Fgfr1/Trp53/Hnrnpu/Id4/Ctnnb1/Pafah1b1	10
GO:0042552	myelination	11/820	159/23174	0.026146	0.113808	0.0852122	Clu/Ptn/Ntrk2/Ptprz1/Fgfr3/Kcnj10/Cd9/Qk/Id4/Zpr1/Ctnnb1	11
GO:0001654	eye development	22/820	397/23174	0.0262613	0.114212	0.0855145	Ptn/Ntrk2/Tgfb2/Hmgn1/Notch2/Fgfr3/Ndp/Rpl24/Sox11/Hmgb1/Gja1/Gpm6a/Hdac2/Apc/Fjx1/Zeb1/Yy1/Miat/Bax/Cited2/Ctnnb1/Tgif2	22
GO:0031334	positive regulation of protein complex assembly	15/820	243/23174	0.0267347	0.115423	0.0864215	Clu/Rps3/Rack1/Cyfip1/Trim27/Trp53/Apc/Sumo1/Vcp/Bax/Sh3glb1/Hsp90aa1/Rhoc/Ctnnb1/Faf1	15
GO:0006406	mRNA export from nucleus	5/820	48/23174	0.0267674	0.115423	0.0864215	Srsf3/Eny2/Sem1/Eif5a/Sarnp	5
GO:0043489	RNA stabilization	5/820	48/23174	0.0267674	0.115423	0.0864215	Ybx1/Qk/Hnrnpu/Hnrnpc/Syncrip	5
GO:0043550	regulation of lipid kinase activity	5/820	48/23174	0.0267674	0.115423	0.0864215	Cd81/Fgfr3/Ppp2r5a/Pik3ip1/Sh3glb1	5
GO:0048483	autonomic nervous system development	5/820	48/23174	0.0267674	0.115423	0.0864215	Sox11/Sox4/Ednrb/Insm1/Ctnnb1	5
GO:0051972	regulation of telomerase activity	5/820	48/23174	0.0267674	0.115423	0.0864215	Hsp90ab1/Cct4/Trp53/Hsp90aa1/Ctnnb1	5
GO:0070534	protein K63-linked ubiquitination	5/820	48/23174	0.0267674	0.115423	0.0864215	Sash1/Trim27/Ube2s/Ube2e3/Peli1	5
GO:0071427	mRNA-containing ribonucleoprotein complex export from nucleus	5/820	48/23174	0.0267674	0.115423	0.0864215	Srsf3/Eny2/Sem1/Eif5a/Sarnp	5
GO:0090311	regulation of protein deacetylation	5/820	48/23174	0.0267674	0.115423	0.0864215	Srebf1/Hdac2/Trp53/Pink1/Spred1	5
GO:1904407	positive regulation of nitric oxide metabolic process	5/820	48/23174	0.0267674	0.115423	0.0864215	Ass1/Clu/Agt/Ddah1/Hsp90aa1	5
GO:0055024	regulation of cardiac muscle tissue development	8/820	101/23174	0.0268772	0.115798	0.0867022	Kcnk2/Gja1/Hdac2/Fgfr1/Apc/Yy1/Cited2/Rbpj	8
GO:0000422	autophagy of mitochondrion	6/820	65/23174	0.0271966	0.116862	0.0874985	Sqstm1/Atpif1/Srebf1/Trp53/Map1lc3a/Pink1	6
GO:0006855	drug transmembrane transport	6/820	65/23174	0.0271966	0.116862	0.0874985	Agt/Slc1a3/Kcnj10/Slc25a18/Slc1a2/Arl6ip1	6
GO:0061726	mitochondrion disassembly	6/820	65/23174	0.0271966	0.116862	0.0874985	Sqstm1/Atpif1/Srebf1/Trp53/Map1lc3a/Pink1	6
GO:0072175	epithelial tube formation	11/820	160/23174	0.0272162	0.116862	0.0874985	Tgfb2/Rps7/Sox11/Sox4/Cfl1/Sdc4/Tead2/Cited2/Fzd2/Ctnnb1/Shroom3	11
GO:0007411	axon guidance	15/820	244/23174	0.0275944	0.118141	0.0884564	Epha5/Tgfb2/Rpl24/Tubb2b/Plxnb1/Mycbp2/Lama2/Cyfip1/Bsg/Nfib/Crmp1/Tubb3/Rnf165/Lrp1/Chn1	15
GO:0051091	positive regulation of DNA-binding transcription factor activity	15/820	244/23174	0.0275944	0.118141	0.0884564	Clu/Epha5/Rps3/Plpp3/Ndp/Npm1/Trim27/Hdac2/Tcf3/Rgcc/Pink1/Fzd2/Ddrgk1/Ctnnb1/Smarcb1	15
GO:0006942	regulation of striated muscle contraction	7/820	83/23174	0.0276074	0.118141	0.0884564	Atp1a1/Ank2/Fxyd1/Atp1b1/Dmd/Atp1a2/Sumo1	7
GO:1901992	positive regulation of mitotic cell cycle phase transition	7/820	83/23174	0.0276074	0.118141	0.0884564	Rpl17/Hspa2/Ccnd2/Cdk4/Anp32b/Lmnb1/Rgcc	7
GO:0006525	arginine metabolic process	3/820	19/23174	0.0280276	0.118652	0.0888392	Ass1/Oat/Ddah1	3
GO:0031664	regulation of lipopolysaccharide-mediated signaling pathway	3/820	19/23174	0.0280276	0.118652	0.0888392	Prkca/Sash1/Prdx2	3
GO:0034111	negative regulation of homotypic cell-cell adhesion	3/820	19/23174	0.0280276	0.118652	0.0888392	Abat/Cd9/Serpine2	3
GO:0034643	establishment of mitochondrion localization, microtubule-mediated	3/820	19/23174	0.0280276	0.118652	0.0888392	Sybu/Kif1b/Uchl1	3
GO:0047497	mitochondrion transport along microtubule	3/820	19/23174	0.0280276	0.118652	0.0888392	Sybu/Kif1b/Uchl1	3
GO:0098840	protein transport along microtubule	3/820	19/23174	0.0280276	0.118652	0.0888392	Kif1a/Hnrnpu/Sfpq	3
GO:0099118	microtubule-based protein transport	3/820	19/23174	0.0280276	0.118652	0.0888392	Kif1a/Hnrnpu/Sfpq	3
GO:1902236	negative regulation of endoplasmic reticulum stress-induced intrinsic apoptotic signaling pathway	3/820	19/23174	0.0280276	0.118652	0.0888392	Selenos/Grina/Tmbim6	3
GO:1903214	regulation of protein targeting to mitochondrion	3/820	19/23174	0.0280276	0.118652	0.0888392	Atpif1/Srebf1/Pink1	3
GO:1903975	regulation of glial cell migration	3/820	19/23174	0.0280276	0.118652	0.0888392	Ptprz1/Idh2/Lrp1	3
GO:1905874	regulation of postsynaptic density organization	3/820	19/23174	0.0280276	0.118652	0.0888392	Nrxn1/Cfl1/Lrrc4b	3
GO:1990403	embryonic brain development	3/820	19/23174	0.0280276	0.118652	0.0888392	Rpl10/Tra2b/Ctnnb1	3
GO:0060996	dendritic spine development	9/820	121/23174	0.028065	0.118652	0.0888392	Apoe/Epha5/Cfl1/Lpar1/Hnrnpk/Eif4g2/Caprin1/Hdac2/Pafah1b1	9
GO:0010667	negative regulation of cardiac muscle cell apoptotic process	4/820	33/23174	0.0282182	0.118652	0.0888392	Hspa8/Mdk/Qk/Npm1	4
GO:0010837	regulation of keratinocyte proliferation	4/820	33/23174	0.0282182	0.118652	0.0888392	Ctsl/Notch2/Mdk/Klf9	4
GO:0045047	protein targeting to ER	4/820	33/23174	0.0282182	0.118652	0.0888392	Sec62/Spcs2/Pmm1/Ssr3	4
GO:0045070	positive regulation of viral genome replication	4/820	33/23174	0.0282182	0.118652	0.0888392	Hspa8/Pkn2/Pabpc1/Ppia	4
GO:0045879	negative regulation of smoothened signaling pathway	4/820	33/23174	0.0282182	0.118652	0.0888392	Gpr37l1/Fgfr3/Rfx4/Serpine2	4
GO:0071827	plasma lipoprotein particle organization	4/820	33/23174	0.0282182	0.118652	0.0888392	Pla2g7/Acsl3/Apoe/Lcat	4
GO:1901890	positive regulation of cell junction assembly	4/820	33/23174	0.0282182	0.118652	0.0888392	S100a10/Agt/Cfl1/Sdc4	4
GO:1903146	regulation of autophagy of mitochondrion	4/820	33/23174	0.0282182	0.118652	0.0888392	Atpif1/Srebf1/Trp53/Pink1	4
GO:0150063	visual system development	22/820	400/23174	0.0282429	0.118657	0.0888431	Ptn/Ntrk2/Tgfb2/Hmgn1/Notch2/Fgfr3/Ndp/Rpl24/Sox11/Hmgb1/Gja1/Gpm6a/Hdac2/Apc/Fjx1/Zeb1/Yy1/Miat/Bax/Cited2/Ctnnb1/Tgif2	22
GO:0019218	regulation of steroid metabolic process	8/820	102/23174	0.0282965	0.118775	0.0889312	Apoe/Agt/Atp1a1/Dkk3/Srebf1/Egr1/Acadl/Rora	8
GO:0051147	regulation of muscle cell differentiation	11/820	161/23174	0.0283177	0.118775	0.0889312	Hopx/Tmsb4x/Ybx1/Bhlhe41/Naca/Hdac2/Pdcd4/Eif5a/Zeb1/Yy1/Rbpj	11
GO:0097485	neuron projection guidance	15/820	245/23174	0.0284744	0.119333	0.0893493	Epha5/Tgfb2/Rpl24/Tubb2b/Plxnb1/Mycbp2/Lama2/Cyfip1/Bsg/Nfib/Crmp1/Tubb3/Rnf165/Lrp1/Chn1	15
GO:0021545	cranial nerve development	5/820	49/23174	0.0289709	0.121296	0.0908187	Slc1a3/Rpl24/Dmd/Cited2/Ctnnb1	5
GO:0050866	negative regulation of cell activation	13/820	203/23174	0.0289905	0.121296	0.0908187	Pawr/Prnp/Abat/Apoe/Cd9/Mdk/Sox11/Hmgb3/Serpine2/Prdx2/Sdc4/Gclc/Peli1	13
GO:0034394	protein localization to cell surface	6/820	66/23174	0.0290543	0.121463	0.0909435	Gpm6b/Hsp90ab1/Ank2/Hnrnpk/Emp2/Ctnnb1	6
GO:0003151	outflow tract morphogenesis	7/820	84/23174	0.0292335	0.121911	0.0912789	Tgfb2/Sox11/Dhrs3/Cited2/Fzd2/Ctnnb1/Rbpj	7
GO:0014910	regulation of smooth muscle cell migration	7/820	84/23174	0.0292335	0.121911	0.0912789	Tmsb4x/Agt/Mdk/Lpar1/Egr1/Lrp1/Rbpj	7
GO:1901379	regulation of potassium ion transmembrane transport	7/820	84/23174	0.0292335	0.121911	0.0912789	Prnp/Atp1b2/Ank2/Cd63/Atp1b1/Sumo1/Kcnip3	7
GO:0051188	cofactor biosynthetic process	15/820	246/23174	0.0293749	0.1224	0.091645	Pfkl/Aldoc/Aldoa/Atpif1/Cyba/Gpd1/Spr/Gclc/Acsl6/Trp53/Idh2/Mpc1/Coq9/Mpc2/Snx3	15
GO:0002792	negative regulation of peptide secretion	11/820	162/23174	0.0294508	0.122414	0.0916558	Apoe/Enho/Pfkl/Gas6/Srebf1/Eny2/Ndufaf2/Trim27/Tmbim6/Idh2/Rgcc	11
GO:0007272	ensheathment of neurons	11/820	162/23174	0.0294508	0.122414	0.0916558	Clu/Ptn/Ntrk2/Ptprz1/Fgfr3/Kcnj10/Cd9/Qk/Id4/Zpr1/Ctnnb1	11
GO:0008366	axon ensheathment	11/820	162/23174	0.0294508	0.122414	0.0916558	Clu/Ptn/Ntrk2/Ptprz1/Fgfr3/Kcnj10/Cd9/Qk/Id4/Zpr1/Ctnnb1	11
GO:0071900	regulation of protein serine/threonine kinase activity	23/820	425/23174	0.0297153	0.123412	0.0924033	Cd81/Apoe/Agt/Rps3/Prkca/Nrxn1/Sash1/Hsp90ab1/Ccnd2/Lpar1/Prdx2/Slc27a1/Cbs/Fgfr1/Gadd45g/Apc/Spag9/Rgcc/H2afy/Spred1/Telo2/Map2k6/Uchl1	23
GO:0009185	ribonucleoside diphosphate metabolic process	8/820	103/23174	0.0297668	0.123424	0.0924119	Entpd2/Pfkl/Aldoc/Aldoa/Gpd1/Trp53/Nudt9/Ldha	8
GO:0009408	response to heat	8/820	103/23174	0.0297668	0.123424	0.0924119	Hspa8/Hspa2/Rasa3/Gclc/Ier5/Sumo1/Vcp/Hsp90aa1	8
GO:0010948	negative regulation of cell cycle process	14/820	225/23174	0.0297976	0.123451	0.0924321	Rpl26/Fgfr3/Hsp90ab1/Sox4/Fam107a/Cdk4/Rpl23/Npm1/Zfp207/Trp53/Apc/Rgcc/H2afy/Rps27l	14
GO:0010506	regulation of autophagy	15/820	247/23174	0.0302963	0.125312	0.0938256	Mt3/Gfap/Atpif1/Srebf1/Npc1/Hmgb1/Tmem59/Eif4g2/Trp53/Foxo1/Lzts1/Bok/Supt5/Pink1/Sh3glb1	15
GO:0031503	protein-containing complex localization	15/820	247/23174	0.0302963	0.125312	0.0938256	Eps15/Nrxn1/Clstn1/Srsf3/Npm1/Eny2/Sem1/Fkbp4/Ran/Hnrnpu/Rps15/Eif5a/Cacng7/Sfpq/Sarnp	15
GO:0048880	sensory system development	22/820	403/23174	0.030336	0.125374	0.0938721	Ptn/Ntrk2/Tgfb2/Hmgn1/Notch2/Fgfr3/Ndp/Rpl24/Sox11/Hmgb1/Gja1/Gpm6a/Hdac2/Apc/Fjx1/Zeb1/Yy1/Miat/Bax/Cited2/Ctnnb1/Tgif2	22
GO:0051384	response to glucocorticoid	7/820	85/23174	0.0309231	0.127468	0.0954396	Ass1/Lcat/Acsbg1/Fam107a/Hmgb1/Hnrnpu/Klf9	7
GO:1903578	regulation of ATP metabolic process	7/820	85/23174	0.0309231	0.127468	0.0954396	Atpif1/Gpd1/Cox7a2l/Trp53/Taz/Vcp/Pink1	7
GO:0007613	memory	10/820	143/23174	0.0309525	0.127468	0.0954396	Ptn/Ntrk2/Apoe/Mdk/Ccnd2/Grin2b/Pgrmc1/Egr1/Comt/Paip2	10
GO:0048168	regulation of neuronal synaptic plasticity	6/820	67/23174	0.0309934	0.127468	0.0954396	Agt/Kcnn2/Kcnj10/Grin2b/Egr1/Syngr1	6
GO:0060688	regulation of morphogenesis of a branching structure	6/820	67/23174	0.0309934	0.127468	0.0954396	Cpe/Agt/Mdk/Hnrnpk/Fgfr1/Ctnnb1	6
GO:2000378	negative regulation of reactive oxygen species metabolic process	6/820	67/23174	0.0309934	0.127468	0.0954396	Eef1a1/Sirt3/Sirpa/Hspd1/Trp53/Pink1	6
GO:0044275	cellular carbohydrate catabolic process	4/820	34/23174	0.0311131	0.127546	0.0954984	Scarb2/Hmgb1/Pygb/Ppp1ca	4
GO:0045815	positive regulation of gene expression, epigenetic	4/820	34/23174	0.0311131	0.127546	0.0954984	Padi2/H1f0/H2afy/Ctnnb1	4
GO:0046461	neutral lipid catabolic process	4/820	34/23174	0.0311131	0.127546	0.0954984	Mgll/Apoe/Gpld1/Abhd16a	4
GO:0046464	acylglycerol catabolic process	4/820	34/23174	0.0311131	0.127546	0.0954984	Mgll/Apoe/Gpld1/Abhd16a	4
GO:0010332	response to gamma radiation	5/820	50/23174	0.0312857	0.128059	0.0958825	Rpl26/Egr1/Trp53/Bax/Gtf2h5	5
GO:0021549	cerebellum development	8/820	104/23174	0.0312887	0.128059	0.0958825	Nrxn1/Mdk/Rfx4/Serpine2/Nfix/Cbs/Rora/Trp53	8
GO:0030902	hindbrain development	11/820	164/23174	0.0318137	0.129816	0.0971979	Gpr37l1/Nrxn1/Mdk/Rfx4/Serpine2/Nfix/Cbs/Rora/Trp53/Nfib/Ctnnb1	11
GO:0060041	retina development in camera-type eye	11/820	164/23174	0.0318137	0.129816	0.0971979	Ptn/Ntrk2/Tgfb2/Ndp/Rpl24/Gpm6a/Apc/Fjx1/Miat/Bax/Tgif2	11
GO:0009100	glycoprotein metabolic process	19/820	337/23174	0.031836	0.129816	0.0971979	Pawr/Cst3/Mt3/Fbxo2/Itm2b/Ramp1/Itm2c/Npc1/St6galnac5/Tmem59/Dad1/Lfng/Magt1/Mfng/Vcp/Pmm1/Vegfb/Ctnnb1/Tmem165	19
GO:0090407	organophosphate biosynthetic process	26/820	498/23174	0.0321017	0.129816	0.0971979	Acsl3/Ckb/Pfkl/Aldoc/Lcat/Aldoa/Gpd1/Agpat3/Atp5b/Slc27a1/Acsl6/Trp53/Nme4/Idh2/Taz/Adcyap1r1/Atp5k/Vcp/Mpc1/Nme1/Sh3glb1/Plcd4/Mpc2/Dpm2/Adss/Fabp5	26
GO:0055001	muscle cell development	13/820	206/23174	0.0321093	0.129816	0.0971979	Agt/Cav2/Ank2/Ramp2/Naca/Actg1/Cfl2/Hdac2/Dmd/Hnrnpu/Yy1/Csrp1/Uchl1	13
GO:0006089	lactate metabolic process	3/820	20/23174	0.0321276	0.129816	0.0971979	Ldhb/Trp53/Ldha	3
GO:0008090	retrograde axonal transport	3/820	20/23174	0.0321276	0.129816	0.0971979	Kif1a/Kif1b/Pafah1b1	3
GO:0032930	positive regulation of superoxide anion generation	3/820	20/23174	0.0321276	0.129816	0.0971979	Agt/Cyba/Gnai2	3
GO:0034368	protein-lipid complex remodeling	3/820	20/23174	0.0321276	0.129816	0.0971979	Pla2g7/Apoe/Lcat	3
GO:0034369	plasma lipoprotein particle remodeling	3/820	20/23174	0.0321276	0.129816	0.0971979	Pla2g7/Apoe/Lcat	3
GO:0034377	plasma lipoprotein particle assembly	3/820	20/23174	0.0321276	0.129816	0.0971979	Acsl3/Apoe/Lcat	3
GO:0042178	xenobiotic catabolic process	3/820	20/23174	0.0321276	0.129816	0.0971979	Gstm5/Gstm1/Acaa1a	3
GO:0044247	cellular polysaccharide catabolic process	3/820	20/23174	0.0321276	0.129816	0.0971979	Hmgb1/Pygb/Ppp1ca	3
GO:0051481	negative regulation of cytosolic calcium ion concentration	3/820	20/23174	0.0321276	0.129816	0.0971979	Atp1a2/Lrp1/Atp2b1	3
GO:0071157	negative regulation of cell cycle arrest	3/820	20/23174	0.0321276	0.129816	0.0971979	Hsp90ab1/Cdk4/Rpl23	3
GO:0072148	epithelial cell fate commitment	3/820	20/23174	0.0321276	0.129816	0.0971979	Fgfr3/Pdpn/Rbpj	3
GO:0048872	homeostasis of number of cells	18/820	315/23174	0.0321561	0.129828	0.0972068	Rps24/Tgfb2/Rps19/Rps14/Atpif1/Rps6/Rps17/Prdx2/Cdk6/Prmt1/Hmgb2/Prdx5/Sfxn1/Tcf3/Cebpg/Bax/Cited2/Lyar	18
GO:0001667	ameboidal-type cell migration	22/820	406/23174	0.0325443	0.13129	0.0983018	Sparc/Apoe/Agt/Tgfb2/Prkca/Sash1/Glul/Pkn2/Cfl1/Cd63/Hmgb1/Coro1c/Ednrb/Sdc4/Atp5b/Gpld1/Fgfr1/Emp2/Rgcc/Spred1/Amotl2/Pafah1b1	22
GO:0042490	mechanoreceptor differentiation	7/820	86/23174	0.0326771	0.131721	0.0986245	Ntrk2/Fgfr3/Sdc4/Fgfr1/Fzd2/Rbpj/Pafah1b1	7
GO:0035249	synaptic transmission, glutamatergic	8/820	105/23174	0.0328631	0.132261	0.0990286	Ntrk2/Nrxn1/Clcn3/Glul/Serpine2/Tprgl/Cacng7/Gria2	8
GO:0043266	regulation of potassium ion transport	8/820	105/23174	0.0328631	0.132261	0.0990286	Prnp/Atp1b2/Ank2/Cd63/Atp1b1/Sumo1/Kcnip3/Atf4	8
GO:0045428	regulation of nitric oxide biosynthetic process	6/820	68/23174	0.0330151	0.132767	0.0994076	Ass1/Clu/Agt/Ddah1/Sirpa/Hsp90aa1	6
GO:0007179	transforming growth factor beta receptor signaling pathway	11/820	165/23174	0.0330444	0.13278	0.0994171	Htra1/Tgfb2/Hsp90ab1/Cav2/Trp53/Pmepa1/Zeb1/Fos/Itgb5/Cited2/Fermt2	11
GO:0097529	myeloid leukocyte migration	13/820	207/23174	0.0332008	0.133303	0.0998086	Pawr/Rarres2/Pla2g7/Cd81/Prkca/Rps19/Cd9/Mdk/Sirpa/Ednrb/Prex1/Rpl13a/Vegfb	13
GO:1902105	regulation of leukocyte differentiation	17/820	294/23174	0.0332512	0.133399	0.099881	Prkca/Ctnnbip1/Notch2/Gas6/Fgfr3/Mdk/Tmem176b/Hmgb3/Prdx2/Car2/Cdk6/Apc/Zeb1/Fos/Nme1/Hsp90aa1/Ctnnb1	17
GO:0002263	cell activation involved in immune response	16/820	272/23174	0.0333199	0.133569	0.100008	Cd81/Notch2/Mdk/Rps6/Hmgb1/Eomes/Lfng/Hspd1/Rora/Trp53/Lamp1/Gadd45g/Lgals1/Mfng/Lrp1/Cplx2	16
GO:0031099	regeneration	10/820	145/23174	0.0335923	0.13398	0.100316	Hopx/Ptn/Cd81/Gfap/Tnc/Cd9/Mdk/Naca/Gja1/Lrp1	10
GO:0045667	regulation of osteoblast differentiation	10/820	145/23174	0.0335923	0.13398	0.100316	Atraid/Ctnnbip1/Sox11/Gja1/Cdk6/Fgfr1/Apc/Id4/Ctnnb1/Id3	10
GO:0008203	cholesterol metabolic process	9/820	125/23174	0.03362	0.13398	0.100316	Mt3/Apoe/Lcat/Srebf1/Npc1/Sc5d/Acadl/Aplp2/Lrp1	9
GO:0033138	positive regulation of peptidyl-serine phosphorylation	9/820	125/23174	0.03362	0.13398	0.100316	Ntrk2/Agt/Gas6/Nrxn1/Hsp90ab1/Txn1/Pink1/Hsp90aa1/Araf	9
GO:0001974	blood vessel remodeling	5/820	51/23174	0.033713	0.13398	0.100316	Tgfb2/Gja1/Cbs/Bax/Rbpj	5
GO:0019098	reproductive behavior	5/820	51/23174	0.033713	0.13398	0.100316	Mbd2/Serpine2/Npas3/Hdac2/Aplp2	5
GO:0030901	midbrain development	5/820	51/23174	0.033713	0.13398	0.100316	Fgfr3/Rfx4/Fgfr1/Aplp2/Ctnnb1	5
GO:0043470	regulation of carbohydrate catabolic process	5/820	51/23174	0.033713	0.13398	0.100316	Scarb2/Gpd1/Hmgb1/Trp53/Ppp1ca	5
GO:0051353	positive regulation of oxidoreductase activity	5/820	51/23174	0.033713	0.13398	0.100316	Apoe/Chchd10/Cyba/S100a1/Gnai2	5
GO:0072132	mesenchyme morphogenesis	5/820	51/23174	0.033713	0.13398	0.100316	Tmem100/Tgfb2/Fgfr1/Ctnnb1/Rbpj	5
GO:2000649	regulation of sodium ion transmembrane transporter activity	5/820	51/23174	0.033713	0.13398	0.100316	Fxyd1/Atp1b1/Dmd/Atp1a2/Ywhah	5
GO:0035909	aorta morphogenesis	4/820	35/23174	0.0341762	0.135396	0.101376	Tgfb2/Sox4/Lrp1/Rbpj	4
GO:0051084	'de novo' posttranslational protein folding	4/820	35/23174	0.0341762	0.135396	0.101376	Hspa8/Hspa2/Selenof/Sh3glb1	4
GO:0051973	positive regulation of telomerase activity	4/820	35/23174	0.0341762	0.135396	0.101376	Hsp90ab1/Cct4/Hsp90aa1/Ctnnb1	4
GO:1902895	positive regulation of pri-miRNA transcription by RNA polymerase II	4/820	35/23174	0.0341762	0.135396	0.101376	Tgfb2/Srebf1/Trp53/Fos	4
GO:0045185	maintenance of protein location	8/820	106/23174	0.0344905	0.135847	0.101713	Igsf11/Tmsb4x/Tmsb10/Hnrnpu/Txn1/Pink1/Rer1/Faf1	8
GO:0045446	endothelial cell differentiation	8/820	106/23174	0.0344905	0.135847	0.101713	Tmem100/Agt/Arhgef26/Dmd/Pdpn/Zeb1/Ctnnb1/Rbpj	8
GO:0048661	positive regulation of smooth muscle cell proliferation	8/820	106/23174	0.0344905	0.135847	0.101713	Calcrl/Agt/Prkca/Cyba/Egr1/S1pr1/Rbpj/Gnai2	8
GO:0060840	artery development	8/820	106/23174	0.0344905	0.135847	0.101713	Apoe/Tgfb2/Mdk/Sox4/Cited2/Lrp1/Ctnnb1/Rbpj	8
GO:0002690	positive regulation of leukocyte chemotaxis	7/820	87/23174	0.0344961	0.135847	0.101713	Rarres2/Pla2g7/Ptn/Gas6/Mdk/Cxcl14/Vegfb	7
GO:0010717	regulation of epithelial to mesenchymal transition	7/820	87/23174	0.0344961	0.135847	0.101713	Pawr/Tgfb2/Mdk/Hdac2/Pdpn/Rgcc/Ctnnb1	7
GO:0072091	regulation of stem cell proliferation	7/820	87/23174	0.0344961	0.135847	0.101713	Ptn/Sox11/Hmgb2/Fgfr1/Trp53/Hnrnpu/Ctnnb1	7
GO:0030534	adult behavior	12/820	187/23174	0.0345042	0.135847	0.101713	Abat/Nrxn1/Kcnj10/Prex2/Clcn3/Ccnd2/Npc1/Nrxn2/Atp1a2/Slc1a2/Uchl1/Pafah1b1	12
GO:0048146	positive regulation of fibroblast proliferation	6/820	69/23174	0.0351203	0.138058	0.103369	Ptprz1/Agt/Rps3a1/Gas6/Cdk4/Cdk6	6
GO:0050885	neuromuscular process controlling balance	6/820	69/23174	0.0351203	0.138058	0.103369	Slc1a3/Nrxn1/Tpp1/Aplp2/Gm2a/Pafah1b1	6
GO:0010498	proteasomal protein catabolic process	24/820	456/23174	0.0354204	0.13913	0.104172	Clu/Fbxo2/Apoe/1500015O10Rik/Rpl11/Ate1/Selenos/Hsp90ab1/Sumo2/Rack1/Dlgap1/Gclc/Pcbp2/Psmd7/Psmb6/Ube2s/Sumo1/Vcp/Psma7/Ddrgk1/Pcnp/Ctnnb1/Peli1/Araf	24
GO:0070085	glycosylation	13/820	209/23174	0.0354635	0.139192	0.104218	Mt3/Ramp1/Npc1/St6galnac5/Tmem59/Dad1/Lfng/Magt1/Mfng/Vcp/Pmm1/Vegfb/Tmem165	13
GO:0003014	renal system process	8/820	107/23174	0.0361717	0.14084	0.105452	Agt/Gas6/Cyba/Gja1/Ednrb/Comt/Emp2/Gnai2	8
GO:0001662	behavioral fear response	5/820	52/23174	0.0362542	0.14084	0.105452	Apoe/Dbi/Mdk/Grin2b/Gja1	5
GO:0016126	sterol biosynthetic process	5/820	52/23174	0.0362542	0.14084	0.105452	Apoe/Srebf1/Sc5d/Erg28/Msmo1	5
GO:0070265	necrotic cell death	5/820	52/23174	0.0362542	0.14084	0.105452	Mt3/Trp53/Bok/Bax/Peli1	5
GO:0099518	vesicle cytoskeletal trafficking	5/820	52/23174	0.0362542	0.14084	0.105452	Sybu/Kif1a/Bloc1s1/Kif1b/Pafah1b1	5
GO:1900024	regulation of substrate adhesion-dependent cell spreading	5/820	52/23174	0.0362542	0.14084	0.105452	S100a10/Mdk/Coro1c/Prex1/Pdpn	5
GO:2000677	regulation of transcription regulatory region DNA binding	5/820	52/23174	0.0362542	0.14084	0.105452	Enho/Sox11/H1f0/Ddrgk1/Ctnnb1	5
GO:0033077	T cell differentiation in thymus	7/820	88/23174	0.0363811	0.14084	0.105452	Rps6/Cdk6/Trp53/Apc/Zeb1/Tcf3/Ctnnb1	7
GO:0035914	skeletal muscle cell differentiation	7/820	88/23174	0.0363811	0.14084	0.105452	Sox11/Btg2/Egr1/Eomes/Hivep3/Fos/Cited2	7
GO:0003094	glomerular filtration	3/820	21/23174	0.0365224	0.14084	0.105452	Gas6/Gja1/Emp2	3
GO:0003177	pulmonary valve development	3/820	21/23174	0.0365224	0.14084	0.105452	Tgfb2/Notch2/Rbpj	3
GO:0003283	atrial septum development	3/820	21/23174	0.0365224	0.14084	0.105452	Tgfb2/Notch2/Sox4	3
GO:0006541	glutamine metabolic process	3/820	21/23174	0.0365224	0.14084	0.105452	Glud1/Glul/Phgdh	3
GO:0010560	positive regulation of glycoprotein biosynthetic process	3/820	21/23174	0.0365224	0.14084	0.105452	Pawr/Ramp1/Ctnnb1	3
GO:0031065	positive regulation of histone deacetylation	3/820	21/23174	0.0365224	0.14084	0.105452	Srebf1/Trp53/Pink1	3
GO:0034367	protein-containing complex remodeling	3/820	21/23174	0.0365224	0.14084	0.105452	Pla2g7/Apoe/Lcat	3
GO:0046628	positive regulation of insulin receptor signaling pathway	3/820	21/23174	0.0365224	0.14084	0.105452	Agt/Sorbs1/Gnai2	3
GO:0051900	regulation of mitochondrial depolarization	3/820	21/23174	0.0365224	0.14084	0.105452	Rack1/Gclc/Bok	3
GO:0070230	positive regulation of lymphocyte apoptotic process	3/820	21/23174	0.0365224	0.14084	0.105452	Tgfb2/Trp53/Bax	3
GO:0097107	postsynaptic density assembly	3/820	21/23174	0.0365224	0.14084	0.105452	Nrxn1/Nrxn2/Lrrc4b	3
GO:0098780	response to mitochondrial depolarisation	3/820	21/23174	0.0365224	0.14084	0.105452	Sqstm1/Atpif1/Pink1	3
GO:1901522	positive regulation of transcription from RNA polymerase II promoter involved in cellular response to chemical stimulus	3/820	21/23174	0.0365224	0.14084	0.105452	Trp53/Atf4/Rbpj	3
GO:1901626	regulation of postsynaptic membrane organization	3/820	21/23174	0.0365224	0.14084	0.105452	Ptn/Apoe/Sorbs1	3
GO:0051235	maintenance of location	18/820	320/23174	0.036657	0.141252	0.105761	Igsf11/Apoe/Tmsb4x/Tmsb10/Tgfb2/Dbi/Cyba/Ank2/Ftl1/Dmd/Hnrnpu/Bax/Txn1/Pink1/Gm2a/Rer1/Pafah1b1/Faf1	18
GO:0032886	regulation of microtubule-based process	14/820	232/23174	0.0371493	0.142823	0.106937	Rps3/Fam107a/Stmn1/Stmn3/Mid1ip1/Npm1/Lamp1/Apc/Fkbp4/Stag1/Hnrnpu/Ranbp1/Ctnnb1/Pafah1b1	14
GO:0045930	negative regulation of mitotic cell cycle	14/820	232/23174	0.0371493	0.142823	0.106937	Timp2/Rpl26/Fgfr3/Rpl24/Sox4/Fam107a/Rps6/Btg2/Zfp207/Trp53/Apc/Rgcc/Rps27l/Ctnnb1	14
GO:1903531	negative regulation of secretion by cell	14/820	232/23174	0.0371493	0.142823	0.106937	Abat/Apoe/Enho/Pfkl/Gas6/Srebf1/Eny2/Ndufaf2/Trim27/Tmbim6/Idh2/Rgcc/Gabbr1/Gnai2	14
GO:1903051	negative regulation of proteolysis involved in cellular protein catabolic process	6/820	70/23174	0.03731	0.143333	0.107318	Rpl11/Rps7/Hsp90ab1/Rpl23/Rpl5/Ddrgk1	6
GO:0014002	astrocyte development	4/820	36/23174	0.0374083	0.143493	0.107438	Mt3/Gfap/Agt/Lrp1	4
GO:1904358	positive regulation of telomere maintenance via telomere lengthening	4/820	36/23174	0.0374083	0.143493	0.107438	Cct4/Cct7/Cct5/Ctnnb1	4
GO:0032271	regulation of protein polymerization	13/820	211/23174	0.0378344	0.145018	0.10858	Tmsb4x/Rps3/Tmsb10/Stmn1/Cfl1/Prex1/Cyfip1/Trim27/Apc/Fkbp4/Hsp90aa1/Tpm1/Capza2	13
GO:0030316	osteoclast differentiation	8/820	108/23174	0.0379072	0.145187	0.108707	Cd81/Notch2/Fgfr3/Car2/Apc/Fos/Ctnnb1/Pafah1b1	8
GO:0043161	proteasome-mediated ubiquitin-dependent protein catabolic process	21/820	390/23174	0.0382241	0.146155	0.109431	Clu/Fbxo2/1500015O10Rik/Rpl11/Selenos/Hsp90ab1/Sumo2/Rack1/Gclc/Pcbp2/Psmd7/Psmb6/Ube2s/Sumo1/Vcp/Psma7/Ddrgk1/Pcnp/Ctnnb1/Peli1/Araf	21
GO:1901343	negative regulation of vasculature development	9/820	128/23174	0.0382543	0.146155	0.109431	Sparc/Ptn/Agt/Tgfb2/Pdcd4/Tcf4/Rgcc/Spred1/Ctnnb1	9
GO:0007369	gastrulation	11/820	169/23174	0.0383043	0.146155	0.109431	Plpp3/Rps6/Rack1/Eomes/Nat8f1/Fgfr1/Trp53/Txnrd1/Tcf3/Ctnnb1/Tgif2	11
GO:0031960	response to corticosteroid	7/820	89/23174	0.0383328	0.146155	0.109431	Ass1/Lcat/Acsbg1/Fam107a/Hmgb1/Hnrnpu/Klf9	7
GO:0060415	muscle tissue morphogenesis	7/820	89/23174	0.0383328	0.146155	0.109431	Tgfb2/Egln1/S1pr1/Fzd2/Ctnnb1/Tpm1/Rbpj	7
GO:1904035	regulation of epithelial cell apoptotic process	7/820	89/23174	0.0383328	0.146155	0.109431	Gas6/Mdk/Ramp2/Pdcd4/Tia1/Bok/Rgcc	7
GO:0002209	behavioral defense response	5/820	53/23174	0.03891	0.147911	0.110746	Apoe/Dbi/Mdk/Grin2b/Gja1	5
GO:0030850	prostate gland development	5/820	53/23174	0.03891	0.147911	0.110746	Tnc/Apc/Fkbp4/Id4/Ctnnb1	5
GO:0035306	positive regulation of dephosphorylation	5/820	53/23174	0.03891	0.147911	0.110746	Pawr/Hsp90ab1/Ppp2r5a/Rpl5/Pink1	5
GO:0048662	negative regulation of smooth muscle cell proliferation	5/820	53/23174	0.03891	0.147911	0.110746	Ctnnbip1/Comt/Trp53/Ndrg2/Pdcd4	5
GO:0050714	positive regulation of protein secretion	17/820	300/23174	0.0390739	0.148422	0.111129	Abat/Agt/Tgfb2/Mdk/Sox4/Glud1/Sirt3/Glul/Sybu/Hmgb1/Ppia/Gja1/Gpld1/Hspd1/Rgcc/Lrp1/Mpc2	17
GO:0030183	B cell differentiation	10/820	149/23174	0.0393361	0.149195	0.111707	Notch2/Hmgb3/Lfng/Trp53/Tcf3/Cebpg/Lgals1/Mfng/Bax/Rbpj	10
GO:0050728	negative regulation of inflammatory response	10/820	149/23174	0.0393361	0.149195	0.111707	Calcrl/Apoe/Rps19/Fndc4/Selenos/Mdk/Sirpa/Rora/Pdcd4/Cuedc2	10
GO:0045669	positive regulation of osteoblast differentiation	6/820	71/23174	0.0395852	0.149915	0.112247	Atraid/Ctnnbip1/Sox11/Gja1/Id4/Ctnnb1	6
GO:0051851	modification by host of symbiont morphology or physiology	6/820	71/23174	0.0395852	0.149915	0.112247	Apoe/Hspa8/Cav2/Cfl1/Rab9/Smarcb1	6
GO:0008344	adult locomotory behavior	8/820	109/23174	0.0396977	0.150229	0.112482	Kcnj10/Prex2/Clcn3/Ccnd2/Npc1/Atp1a2/Uchl1/Pafah1b1	8
GO:0001655	urogenital system development	19/820	346/23174	0.039872	0.150776	0.112892	Tnc/Agt/Tgfb2/Ctnnbip1/Notch2/Sox4/Odc1/Egr1/Fgfr1/Apc/Fkbp4/Mpst/Id4/Nfia/Pou3f3/Bax/Zfp950/Ctnnb1/Id3	19
GO:0042770	signal transduction in response to DNA damage	7/820	90/23174	0.0403519	0.152477	0.114165	Rpl26/Pttg1ip/Sox4/Npm1/Trp53/Rps27l/Spred1	7
GO:0009165	nucleotide biosynthetic process	16/820	279/23174	0.0405053	0.152829	0.114429	Pfkl/Aldoc/Aldoa/Gpd1/Atp5b/Acsl6/Trp53/Nme4/Idh2/Taz/Atp5k/Vcp/Mpc1/Nme1/Mpc2/Adss	16
GO:0071902	positive regulation of protein serine/threonine kinase activity	16/820	279/23174	0.0405053	0.152829	0.114429	Cd81/Agt/Rps3/Nrxn1/Sash1/Hsp90ab1/Ccnd2/Lpar1/Prdx2/Slc27a1/Fgfr1/Gadd45g/Spag9/Rgcc/Telo2/Map2k6	16
GO:0002053	positive regulation of mesenchymal cell proliferation	4/820	37/23174	0.0408099	0.153408	0.114862	Hmgb1/Fgfr1/Arhgap5/Ctnnb1	4
GO:0014003	oligodendrocyte development	4/820	37/23174	0.0408099	0.153408	0.114862	Clu/Fgfr3/Kcnj10/Id4	4
GO:0030513	positive regulation of BMP signaling pathway	4/820	37/23174	0.0408099	0.153408	0.114862	Notch2/Sox11/Rnf165/Rbpj	4
GO:0071825	protein-lipid complex subunit organization	4/820	37/23174	0.0408099	0.153408	0.114862	Pla2g7/Acsl3/Apoe/Lcat	4
GO:0072599	establishment of protein localization to endoplasmic reticulum	4/820	37/23174	0.0408099	0.153408	0.114862	Sec62/Spcs2/Pmm1/Ssr3	4
GO:0000423	mitophagy	3/820	22/23174	0.0412085	0.153427	0.114877	Sqstm1/Trp53/Pink1	3
GO:0009404	toxin metabolic process	3/820	22/23174	0.0412085	0.153427	0.114877	Cbs/Acaa1a/Mpst	3
GO:0010666	positive regulation of cardiac muscle cell apoptotic process	3/820	22/23174	0.0412085	0.153427	0.114877	Agt/Trp53/Eif5a	3
GO:0036314	response to sterol	3/820	22/23174	0.0412085	0.153427	0.114877	Mlc1/Gpld1/Rora	3
GO:0042537	benzene-containing compound metabolic process	3/820	22/23174	0.0412085	0.153427	0.114877	Gstm5/Txnrd1/Acaa1a	3
GO:0043153	entrainment of circadian clock by photoperiod	3/820	22/23174	0.0412085	0.153427	0.114877	Trp53/Ppp1cc/Ppp1ca	3
GO:0048339	paraxial mesoderm development	3/820	22/23174	0.0412085	0.153427	0.114877	Dll3/Fgfr1/Tead2	3
GO:0050765	negative regulation of phagocytosis	3/820	22/23174	0.0412085	0.153427	0.114877	Sirpa/Rack1/Snx3	3
GO:0051654	establishment of mitochondrion localization	3/820	22/23174	0.0412085	0.153427	0.114877	Sybu/Kif1b/Uchl1	3
GO:0097205	renal filtration	3/820	22/23174	0.0412085	0.153427	0.114877	Gas6/Gja1/Emp2	3
GO:1901889	negative regulation of cell junction assembly	3/820	22/23174	0.0412085	0.153427	0.114877	Fam107a/Coro1c/Lrp1	3
GO:1902884	positive regulation of response to oxidative stress	3/820	22/23174	0.0412085	0.153427	0.114877	Pawr/H2afy/Sfpq	3
GO:2000310	regulation of NMDA receptor activity	3/820	22/23174	0.0412085	0.153427	0.114877	Nrxn1/Cfl1/Pink1	3
GO:0008277	regulation of G protein-coupled receptor signaling pathway	9/820	130/23174	0.0415746	0.154677	0.115812	Mgll/Ramp1/Stmn1/Cav2/Ramp2/Grk3/Fzd2/Arrdc3/Gnai2	9
GO:0001818	negative regulation of cytokine production	15/820	258/23174	0.0418743	0.155678	0.116562	Prnp/Tgfb2/Gas6/Selenos/Hsp90ab1/Sirpa/Trim27/Fgfr1/Ndrg2/Pdcd4/Yy1/Tia1/Rgcc/Cuedc2/Atp2b1	15
GO:0097061	dendritic spine organization	7/820	91/23174	0.042439	0.157546	0.117961	Prnp/Apoe/Epha5/Grin2b/Cfl1/Caprin1/Pafah1b1	7
GO:2000060	positive regulation of ubiquitin-dependent protein catabolic process	7/820	91/23174	0.042439	0.157546	0.117961	Clu/Sumo2/Rack1/Gclc/Sumo1/Vcp/Ddrgk1	7
GO:0051056	regulation of small GTPase mediated signal transduction	15/820	259/23174	0.0430641	0.15975	0.11961	Apoe/Timp2/Tgfb2/Notch2/Prex2/Stmn1/Rasa3/Lpar1/Stmn3/Prex1/Adcyap1r1/Arhgef1/Bnip2/Mmd2/Chn1	15
GO:0006754	ATP biosynthetic process	9/820	131/23174	0.0433054	0.160528	0.120193	Pfkl/Aldoc/Aldoa/Gpd1/Atp5b/Trp53/Taz/Atp5k/Vcp	9
GO:0002688	regulation of leukocyte chemotaxis	8/820	111/23174	0.0434458	0.160813	0.120406	Padi2/Rarres2/Pla2g7/Ptn/Gas6/Mdk/Cxcl14/Vegfb	8
GO:0019079	viral genome replication	8/820	111/23174	0.0434458	0.160813	0.120406	Gas6/Hspa8/Pkn2/Pabpc1/Ppia/Pcbp2/Vcp/Smarcb1	8
GO:0031669	cellular response to nutrient levels	12/820	194/23174	0.0436882	0.161592	0.12099	Gas6/Fam107a/Impact/Srebf1/Glul/Comt/Trp53/Foxo1/Map1lc3a/Sh3glb1/Hnrnpl/Atf4	12
GO:0009127	purine nucleoside monophosphate biosynthetic process	10/820	152/23174	0.0440638	0.162744	0.121852	Pfkl/Aldoc/Aldoa/Gpd1/Atp5b/Trp53/Taz/Atp5k/Vcp/Adss	10
GO:0009168	purine ribonucleoside monophosphate biosynthetic process	10/820	152/23174	0.0440638	0.162744	0.121852	Pfkl/Aldoc/Aldoa/Gpd1/Atp5b/Trp53/Taz/Atp5k/Vcp/Adss	10
GO:0050730	regulation of peptidyl-tyrosine phosphorylation	15/820	260/23174	0.0442776	0.163133	0.122144	Prnp/Cd81/Ptprz1/Agt/Plpp3/Prkca/Gas6/Gprc5b/Fgfr3/Cav2/Hdac2/Trp53/Tcf3/Aplp2/Vegfb	15
GO:0007616	long-term memory	4/820	38/23174	0.0443811	0.163133	0.122144	Ntrk2/Apoe/Ccnd2/Egr1	4
GO:0042149	cellular response to glucose starvation	4/820	38/23174	0.0443811	0.163133	0.122144	Impact/Trp53/Sh3glb1/Atf4	4
GO:0048265	response to pain	4/820	38/23174	0.0443811	0.163133	0.122144	Grin2b/Ednrb/Comt/Kcnip3	4
GO:0051968	positive regulation of synaptic transmission, glutamatergic	4/820	38/23174	0.0443811	0.163133	0.122144	Ntrk2/Nrxn1/Glul/Cacng7	4
GO:0072595	maintenance of protein localization in organelle	4/820	38/23174	0.0443811	0.163133	0.122144	Hnrnpu/Txn1/Pink1/Rer1	4
GO:0045670	regulation of osteoclast differentiation	6/820	73/23174	0.0443944	0.163133	0.122144	Notch2/Fgfr3/Car2/Apc/Fos/Ctnnb1	6
GO:0007528	neuromuscular junction development	5/820	55/23174	0.044569	0.163396	0.122341	Ptn/Ntrk2/Tnc/Sorbs1/Rer1	5
GO:0046580	negative regulation of Ras protein signal transduction	5/820	55/23174	0.044569	0.163396	0.122341	Timp2/Tgfb2/Stmn1/Rasa3/Stmn3	5
GO:0046676	negative regulation of insulin secretion	5/820	55/23174	0.044569	0.163396	0.122341	Enho/Pfkl/Srebf1/Eny2/Ndufaf2	5
GO:0061640	cytoskeleton-dependent cytokinesis	7/820	92/23174	0.0445948	0.163396	0.122341	Stmn1/Cfl1/Klhdc8b/Son/Apc/Jtb/Rhoc	7
GO:0032535	regulation of cellular component size	21/820	397/23174	0.0447438	0.163824	0.122661	Mgll/Apoe/Tmsb4x/Tmsb10/Hsp90ab1/Rpl4/Clcn3/Cfl1/Cdk4/Prex1/Npm1/Cfl2/Cyfip1/Eif4g2/Trim27/Arhgap5/Lrp1/Hsp90aa1/Tpm1/Capza2/Pafah1b1	21
GO:0007034	vacuolar transport	9/820	132/23174	0.0450839	0.164476	0.123149	Scarb2/Hspa8/M6pr/Ndfip2/Lamp1/Vcp/Pink1/Cacng7/Lrp1	9
GO:1902905	positive regulation of supramolecular fiber organization	12/820	195/23174	0.0451262	0.164476	0.123149	S100a10/Rps3/Cfl1/Lpar1/Sdc4/Cfl2/Cyfip1/Trim27/Apc/Rgcc/Rhoc/Tpm1	12
GO:0006805	xenobiotic metabolic process	8/820	112/23174	0.0454044	0.164476	0.123149	Gstm5/Gstm1/Rora/Acaa1a/Cyp2d22/Gsta4/Csad/Phgdh	8
GO:0016525	negative regulation of angiogenesis	8/820	112/23174	0.0454044	0.164476	0.123149	Sparc/Ptn/Agt/Tgfb2/Tcf4/Rgcc/Spred1/Ctnnb1	8
GO:0051048	negative regulation of secretion	15/820	261/23174	0.0455151	0.164476	0.123149	Abat/Apoe/Enho/Pfkl/Gas6/Srebf1/Comt/Eny2/Ndufaf2/Trim27/Tmbim6/Idh2/Rgcc/Gabbr1/Gnai2	15
GO:0010675	regulation of cellular carbohydrate metabolic process	10/820	153/23174	0.0457217	0.164476	0.123149	Scarb2/Sorbs1/Pgp/Hmgb1/Gpld1/Rora/Trp53/Foxo1/Adcyap1r1/Ppp1ca	10
GO:0000272	polysaccharide catabolic process	3/820	23/23174	0.0461812	0.164476	0.123149	Hmgb1/Pygb/Ppp1ca	3
GO:0008211	glucocorticoid metabolic process	3/820	23/23174	0.0461812	0.164476	0.123149	Atp1a1/Dkk3/Ywhah	3
GO:0009648	photoperiodism	3/820	23/23174	0.0461812	0.164476	0.123149	Trp53/Ppp1cc/Ppp1ca	3
GO:0010663	positive regulation of striated muscle cell apoptotic process	3/820	23/23174	0.0461812	0.164476	0.123149	Agt/Trp53/Eif5a	3
GO:0045723	positive regulation of fatty acid biosynthetic process	3/820	23/23174	0.0461812	0.164476	0.123149	Agt/Srebf1/Mid1ip1	3
GO:0046475	glycerophospholipid catabolic process	3/820	23/23174	0.0461812	0.164476	0.123149	Prdx6/Gdpd1/Abhd16a	3
GO:0051580	regulation of neurotransmitter uptake	3/820	23/23174	0.0461812	0.164476	0.123149	Gfap/Gpm6b/Arl6ip1	3
GO:0071467	cellular response to pH	3/820	23/23174	0.0461812	0.164476	0.123149	Impact/Gja1/Gpld1	3
GO:1903020	positive regulation of glycoprotein metabolic process	3/820	23/23174	0.0461812	0.164476	0.123149	Pawr/Ramp1/Ctnnb1	3
GO:0003149	membranous septum morphogenesis	2/820	10/23174	0.0466085	0.164476	0.123149	Tgfb2/Fzd2	2
GO:0003211	cardiac ventricle formation	2/820	10/23174	0.0466085	0.164476	0.123149	Sox11/Sox4	2
GO:0006183	GTP biosynthetic process	2/820	10/23174	0.0466085	0.164476	0.123149	Nme4/Nme1	2
GO:0006707	cholesterol catabolic process	2/820	10/23174	0.0466085	0.164476	0.123149	Mt3/Apoe	2
GO:0009209	pyrimidine ribonucleoside triphosphate biosynthetic process	2/820	10/23174	0.0466085	0.164476	0.123149	Nme4/Nme1	2
GO:0010288	response to lead ion	2/820	10/23174	0.0466085	0.164476	0.123149	Cdk4/Ppp1ca	2
GO:0010958	regulation of amino acid import across plasma membrane	2/820	10/23174	0.0466085	0.164476	0.123149	Agt/Arl6ip1	2
GO:0016127	sterol catabolic process	2/820	10/23174	0.0466085	0.164476	0.123149	Mt3/Apoe	2
GO:0031943	regulation of glucocorticoid metabolic process	2/820	10/23174	0.0466085	0.164476	0.123149	Atp1a1/Dkk3	2
GO:0032048	cardiolipin metabolic process	2/820	10/23174	0.0466085	0.164476	0.123149	Slc27a1/Taz	2
GO:0033689	negative regulation of osteoblast proliferation	2/820	10/23174	0.0466085	0.164476	0.123149	Atraid/Plxnb1	2
GO:0034145	positive regulation of toll-like receptor 4 signaling pathway	2/820	10/23174	0.0466085	0.164476	0.123149	Hmgb1/Peli1	2
GO:0034214	protein hexamerization	2/820	10/23174	0.0466085	0.164476	0.123149	Oat/Vcp	2
GO:0034370	triglyceride-rich lipoprotein particle remodeling	2/820	10/23174	0.0466085	0.164476	0.123149	Apoe/Lcat	2
GO:0034380	high-density lipoprotein particle assembly	2/820	10/23174	0.0466085	0.164476	0.123149	Apoe/Lcat	2
GO:0036499	PERK-mediated unfolded protein response	2/820	10/23174	0.0466085	0.164476	0.123149	Bok/Atf4	2
GO:0042996	regulation of Golgi to plasma membrane protein transport	2/820	10/23174	0.0466085	0.164476	0.123149	Acsl3/Rack1	2
GO:0048096	chromatin-mediated maintenance of transcription	2/820	10/23174	0.0466085	0.164476	0.123149	Padi2/Ctnnb1	2
GO:0060020	Bergmann glial cell differentiation	2/820	10/23174	0.0466085	0.164476	0.123149	Gfap/Plpp3	2
GO:0060484	lung-associated mesenchyme development	2/820	10/23174	0.0466085	0.164476	0.123149	Fgfr1/Ctnnb1	2
GO:0061684	chaperone-mediated autophagy	2/820	10/23174	0.0466085	0.164476	0.123149	Gfap/Hspa8	2
GO:0090091	positive regulation of extracellular matrix disassembly	2/820	10/23174	0.0466085	0.164476	0.123149	Tgfb2/Pdpn	2
GO:0090129	positive regulation of synapse maturation	2/820	10/23174	0.0466085	0.164476	0.123149	Nrxn1/Hnrnpk	2
GO:0090209	negative regulation of triglyceride metabolic process	2/820	10/23174	0.0466085	0.164476	0.123149	Apoe/Gpld1	2
GO:0090269	fibroblast growth factor production	2/820	10/23174	0.0466085	0.164476	0.123149	Fgfr1/Rgcc	2
GO:0090270	regulation of fibroblast growth factor production	2/820	10/23174	0.0466085	0.164476	0.123149	Fgfr1/Rgcc	2
GO:0090281	negative regulation of calcium ion import	2/820	10/23174	0.0466085	0.164476	0.123149	Pawr/Trim27	2
GO:0090435	protein localization to nuclear envelope	2/820	10/23174	0.0466085	0.164476	0.123149	Tor1aip1/Sumo1	2
GO:0097119	postsynaptic density protein 95 clustering	2/820	10/23174	0.0466085	0.164476	0.123149	Nrxn1/Nrxn2	2
GO:0098598	learned vocalization behavior or vocal learning	2/820	10/23174	0.0466085	0.164476	0.123149	Nrxn1/Nrxn2	2
GO:0099541	trans-synaptic signaling by lipid	2/820	10/23174	0.0466085	0.164476	0.123149	Nrxn1/Fabp5	2
GO:0099542	trans-synaptic signaling by endocannabinoid	2/820	10/23174	0.0466085	0.164476	0.123149	Nrxn1/Fabp5	2
GO:1900103	positive regulation of endoplasmic reticulum unfolded protein response	2/820	10/23174	0.0466085	0.164476	0.123149	Bok/Bax	2
GO:2000347	positive regulation of hepatocyte proliferation	2/820	10/23174	0.0466085	0.164476	0.123149	Ptn/Mdk	2
GO:2000389	regulation of neutrophil extravasation	2/820	10/23174	0.0466085	0.164476	0.123149	Pawr/Mdk	2
GO:2000391	positive regulation of neutrophil extravasation	2/820	10/23174	0.0466085	0.164476	0.123149	Pawr/Mdk	2
GO:2000574	regulation of microtubule motor activity	2/820	10/23174	0.0466085	0.164476	0.123149	Dnal4/Pafah1b1	2
GO:0060021	roof of mouth development	7/820	93/23174	0.0468197	0.165106	0.123621	Tgfb2/Sox11/Anp32b/Dhrs3/Sumo1/Fzd2/Zfp950	7
GO:0010507	negative regulation of autophagy	6/820	74/23174	0.0469299	0.16538	0.123826	Mt3/Npc1/Eif4g2/Trp53/Lzts1/Pink1	6
GO:0070374	positive regulation of ERK1 and ERK2 cascade	13/820	218/23174	0.0470168	0.165571	0.123969	Mt3/Apoe/Ntsr2/Prkca/Notch2/Gas6/Nrxn1/Fgfr3/Cavin3/Hmgb1/Lrp1/Vegfb/Gnai2	13
GO:0007219	Notch signaling pathway	11/820	175/23174	0.0472464	0.166264	0.124488	Enho/Tmem100/Tgfb2/Rps19/Notch2/Dll3/Cdk6/Lfng/Timp4/Mfng/Rbpj	11
GO:0002683	negative regulation of immune system process	24/820	470/23174	0.0473177	0.1664	0.124589	Padi2/Pawr/Prnp/Htra1/Tgfb2/Rps19/Selenos/Mdk/Sox11/Tmem176b/Hmgb3/Prdx2/Hist1h4d/Sdc4/Cdk6/Prmt1/Trim27/Pcbp2/Tmbim6/Tcf3/Nme1/Cuedc2/Ctnnb1/Peli1	24
GO:0071478	cellular response to radiation	10/820	154/23174	0.0474214	0.166648	0.124776	Rpl26/Impact/Ccnd2/Egr1/Npm1/Hist3h2a/Trp53/Yy1/Bax/Gtf2h5	10
GO:0007062	sister chromatid cohesion	5/820	56/23174	0.0475733	0.166951	0.125002	Stag1/Hdac8/H2afy/Sfpq/Ctnnb1	5
GO:0042596	fear response	5/820	56/23174	0.0475733	0.166951	0.125002	Apoe/Dbi/Mdk/Grin2b/Gja1	5
GO:0035307	positive regulation of protein dephosphorylation	4/820	39/23174	0.0481216	0.168409	0.126094	Pawr/Hsp90ab1/Ppp2r5a/Pink1	4
GO:0097300	programmed necrotic cell death	4/820	39/23174	0.0481216	0.168409	0.126094	Trp53/Bok/Bax/Peli1	4
GO:1900087	positive regulation of G1/S transition of mitotic cell cycle	4/820	39/23174	0.0481216	0.168409	0.126094	Rpl17/Ccnd2/Anp32b/Rgcc	4
GO:2001025	positive regulation of response to drug	4/820	39/23174	0.0481216	0.168409	0.126094	Pawr/Agt/Arl6ip1/Pink1	4
GO:0033044	regulation of chromosome organization	19/820	354/23174	0.0481765	0.168485	0.126151	Padi2/H3f3b/Srebf1/Cct4/H3f3a/H1f0/Zfp207/Trp53/Apc/Hnrnpu/Hnrnpc/Hdac8/H2afy/Cct7/Pink1/Cct5/Sfpq/Ctnnb1/Smarcb1	19
GO:0030324	lung development	13/820	219/23174	0.0484443	0.169305	0.126765	Hopx/Sparc/Tnc/Fgfr3/Sox11/Hmgb1/Fgfr1/Rpl13a/Pdpn/Nfib/Ppp1ca/Ctnnb1/Rbpj	13
GO:1901293	nucleoside phosphate biosynthetic process	16/820	286/23174	0.0487418	0.170227	0.127455	Pfkl/Aldoc/Aldoa/Gpd1/Atp5b/Acsl6/Trp53/Nme4/Idh2/Taz/Atp5k/Vcp/Mpc1/Nme1/Mpc2/Adss	16
GO:0051928	positive regulation of calcium ion transport	9/820	134/23174	0.0487856	0.170263	0.127482	Dbi/Hspa2/Ank2/S100a1/Atp1b1/Adcyap1r1/Sumo1/Bax/Atp2b1	9
GO:0048813	dendrite morphogenesis	11/820	176/23174	0.0488639	0.170419	0.127599	Ptn/Ptprz1/Epha5/Prex2/Cfl1/Elavl4/Caprin1/Lzts1/Sh3glb1/Ywhah/Pafah1b1	11
GO:0046031	ADP metabolic process	7/820	94/23174	0.0491143	0.171174	0.128164	Pfkl/Aldoc/Aldoa/Gpd1/Trp53/Nudt9/Ldha	7
GO:0007178	transmembrane receptor protein serine/threonine kinase signaling pathway	19/820	355/23174	0.0492953	0.171634	0.128509	Htra1/Tmem100/Tgfb2/Notch2/Hsp90ab1/Sox11/Cav2/Egr1/Trp53/Pmepa1/Pdcd4/Zeb1/Fos/Itgb5/Rnf165/Cited2/Tgif2/Fermt2/Rbpj	19
GO:0052548	regulation of endopeptidase activity	18/820	332/23174	0.0493139	0.171634	0.128509	Pawr/Timp2/Agt/Rps3/Pcsk1n/Gas6/Grin2b/Serpine2/Rack1/Hspd1/Timp4/Ctsd/Bok/Vcp/Rps27l/Bax/Arl6ip1/Cycs	18
GO:0043534	blood vessel endothelial cell migration	8/820	114/23174	0.049493	0.171642	0.128515	Apoe/Prkca/Atp5b/Gpld1/Fgfr1/Emp2/Rgcc/Spred1	8
GO:1903052	positive regulation of proteolysis involved in cellular protein catabolic process	8/820	114/23174	0.049493	0.171642	0.128515	Clu/Atpif1/Sumo2/Rack1/Gclc/Sumo1/Vcp/Ddrgk1	8
GO:0032507	maintenance of protein location in cell	6/820	75/23174	0.0495532	0.171642	0.128515	Tmsb4x/Tmsb10/Hnrnpu/Txn1/Pink1/Rer1	6
GO:0045843	negative regulation of striated muscle tissue development	6/820	75/23174	0.0495532	0.171642	0.128515	Kcnk2/Gja1/Hdac2/Apc/Yy1/Cited2	6
GO:0060563	neuroepithelial cell differentiation	6/820	75/23174	0.0495532	0.171642	0.128515	Sox11/Sox4/Fgfr1/Insm1/Rbpj/Pafah1b1	6
GO:0061097	regulation of protein tyrosine kinase activity	6/820	75/23174	0.0495532	0.171642	0.128515	Prnp/Agt/Gas6/Gprc5b/Tcf3/Aplp2	6
GO:0070373	negative regulation of ERK1 and ERK2 cascade	6/820	75/23174	0.0495532	0.171642	0.128515	Sirt3/Sirpa/Eif3a/Dmd/Ndrg2/Spred1	6
GO:0001825	blastocyst formation	5/820	57/23174	0.0506946	0.175356	0.131296	Hopx/Eomes/Matr3/Mfng/Cited2	5
GO:0042775	mitochondrial ATP synthesis coupled electron transport	5/820	57/23174	0.0506946	0.175356	0.131296	Cox7c/Taz/Pink1/Coq9/Cycs	5
GO:0009156	ribonucleoside monophosphate biosynthetic process	10/820	156/23174	0.0509469	0.176109	0.131859	Pfkl/Aldoc/Aldoa/Gpd1/Atp5b/Trp53/Taz/Atp5k/Vcp/Adss	10
GO:2000116	regulation of cysteine-type endopeptidase activity	13/820	221/23174	0.0513886	0.176474	0.132132	Pawr/Rps3/Gas6/Grin2b/Rack1/Hspd1/Ctsd/Bok/Vcp/Rps27l/Bax/Arl6ip1/Cycs	13
GO:0001829	trophectodermal cell differentiation	3/820	24/23174	0.0514353	0.176474	0.132132	Hopx/Eomes/Cited2	3
GO:0003272	endocardial cushion formation	3/820	24/23174	0.0514353	0.176474	0.132132	Tmem100/Tgfb2/Rbpj	3
GO:0006706	steroid catabolic process	3/820	24/23174	0.0514353	0.176474	0.132132	Mt3/Apoe/Ywhah	3
GO:0021895	cerebral cortex neuron differentiation	3/820	24/23174	0.0514353	0.176474	0.132132	Eomes/Id4/Pafah1b1	3
GO:0032928	regulation of superoxide anion generation	3/820	24/23174	0.0514353	0.176474	0.132132	Agt/Cyba/Gnai2	3
GO:0033233	regulation of protein sumoylation	3/820	24/23174	0.0514353	0.176474	0.132132	Sumo2/Egr1/Ctnnb1	3
GO:0035384	thioester biosynthetic process	3/820	24/23174	0.0514353	0.176474	0.132132	Acsl6/Mpc1/Mpc2	3
GO:0062009	secondary palate development	3/820	24/23174	0.0514353	0.176474	0.132132	Tgfb2/Sox11/Fzd2	3
GO:0065005	protein-lipid complex assembly	3/820	24/23174	0.0514353	0.176474	0.132132	Acsl3/Apoe/Lcat	3
GO:0071616	acyl-CoA biosynthetic process	3/820	24/23174	0.0514353	0.176474	0.132132	Acsl6/Mpc1/Mpc2	3
GO:0030282	bone mineralization	8/820	115/23174	0.0516239	0.177001	0.132527	Ptn/Atraid/Fgfr3/Gpm6b/Gja1/S1pr1/Sbds/Atp2b1	8
GO:0007339	binding of sperm to zona pellucida	4/820	40/23174	0.0520309	0.177676	0.133032	Aldoa/Cct4/Cct7/Cct5	4
GO:0038179	neurotrophin signaling pathway	4/820	40/23174	0.0520309	0.177676	0.133032	Agt/Cyfip1/Sh3glb1/Ndn	4
GO:0042398	cellular modified amino acid biosynthetic process	4/820	40/23174	0.0520309	0.177676	0.133032	Ckb/Slc27a1/Gclc/Gatm	4
GO:0044743	protein transmembrane import into intracellular organelle	4/820	40/23174	0.0520309	0.177676	0.133032	Pex7/Timm22/Hspd1/Timm50	4
GO:0110111	negative regulation of animal organ morphogenesis	4/820	40/23174	0.0520309	0.177676	0.133032	Tgfb2/Apc/Nfib/Ctnnb1	4
GO:1903053	regulation of extracellular matrix organization	4/820	40/23174	0.0520309	0.177676	0.133032	Agt/Tgfb2/Pdpn/Rgcc	4
GO:0055008	cardiac muscle tissue morphogenesis	6/820	76/23174	0.0522649	0.178355	0.133541	Tgfb2/Egln1/S1pr1/Ctnnb1/Tpm1/Rbpj	6
GO:0007568	aging	14/820	244/23174	0.0526291	0.179477	0.134381	Pawr/Prnp/Abat/Apoe/1500015O10Rik/Aldoc/Cdk6/Npm1/Trp53/Pdcd4/Gnao1/Slc1a2/Rnf165/March5	14
GO:0097553	calcium ion transmembrane import into cytosol	9/820	136/23174	0.0526828	0.179539	0.134428	Pawr/Prnp/Tgfb2/Dbi/Cyba/Ank2/Grin2b/Dmd/Bax	9
GO:0071466	cellular response to xenobiotic stimulus	10/820	157/23174	0.0527733	0.179722	0.134565	Gstm5/Gstm1/Egr1/Rora/Acaa1a/Hnrnpu/Cyp2d22/Gsta4/Csad/Phgdh	10
GO:0003018	vascular process in circulatory system	12/820	200/23174	0.0528074	0.179722	0.134565	Mgll/Apoe/Agt/Ctnnbip1/Ddah1/Ramp2/Gja1/Ednrb/Cbs/Gclc/Atp1a2/Atp2b1	12
GO:0030323	respiratory tube development	13/820	222/23174	0.0529057	0.179816	0.134635	Hopx/Sparc/Tnc/Fgfr3/Sox11/Hmgb1/Fgfr1/Rpl13a/Pdpn/Nfib/Ppp1ca/Ctnnb1/Rbpj	13
GO:0090150	establishment of protein localization to membrane	13/820	222/23174	0.0529057	0.179816	0.134635	Prnp/Acsl3/Clstn1/Npc1/Sec62/Timm22/Rack1/Bax/Arl6ip1/Ssr3/Sh3glb1/Hsp90aa1/Tomm22	13
GO:0043900	regulation of multi-organism process	21/820	405/23174	0.0531417	0.180497	0.135145	Htra1/Apoe/Sqstm1/Prkca/Sash1/Hspa8/Cyba/Cav2/Pkn2/Cfl1/Pabpc1/Ppia/Prdx2/Ednrb/Trim27/Hdac2/Pcbp2/Lgals1/Smarcb1/Ptgds/Snx3	21
GO:0014020	primary neural tube formation	8/820	116/23174	0.053813	0.18241	0.136577	Tgfb2/Rps7/Cfl1/Sdc4/Tead2/Cited2/Fzd2/Shroom3	8
GO:0022037	metencephalon development	8/820	116/23174	0.053813	0.18241	0.136577	Nrxn1/Mdk/Rfx4/Serpine2/Nfix/Cbs/Rora/Trp53	8
GO:2000181	negative regulation of blood vessel morphogenesis	8/820	116/23174	0.053813	0.18241	0.136577	Sparc/Ptn/Agt/Tgfb2/Tcf4/Rgcc/Spred1/Ctnnb1	8
GO:0120162	positive regulation of cold-induced thermogenesis	7/820	96/23174	0.0539142	0.182612	0.136728	Gja1/Acadl/Mfap2/Gadd45g/Apc/Fabp5/Gatm	7
GO:0030100	regulation of endocytosis	16/820	290/23174	0.0539444	0.182612	0.136728	Clu/Apoe/Prkca/Gas6/Hspa8/Cyba/Mfge8/Cd63/Sirpa/Rack1/Hnrnpk/Sgip1/Mex3b/Lrp1/Lyar/Snx3	16
GO:0002685	regulation of leukocyte migration	12/820	201/23174	0.0544435	0.183154	0.137134	Padi2/Pawr/Rarres2/Pla2g7/Ptn/Cd81/Gas6/Cd9/Mdk/Trp53/Cxcl14/Vegfb	12
GO:0050770	regulation of axonogenesis	12/820	201/23174	0.0544435	0.183154	0.137134	Mgll/Ntrk2/Apoe/Rpl4/Tubb2b/Plxnb1/Mycbp2/Cyfip1/Eif4g2/Lrp1/Chn1/Pafah1b1	12
GO:0031214	biomineral tissue development	10/820	158/23174	0.0546427	0.183154	0.137134	Ptn/Atraid/Gas6/Fgfr3/Gpm6b/Gja1/S1pr1/Sbds/Atf4/Atp2b1	10
GO:1903707	negative regulation of hemopoiesis	10/820	158/23174	0.0546427	0.183154	0.137134	Mdk/Tmem176b/Hmgb3/Prdx2/Hist1h4d/Cdk6/Prmt1/Tcf3/Nme1/Ctnnb1	10
GO:0002366	leukocyte activation involved in immune response	15/820	268/23174	0.0548659	0.183154	0.137134	Cd81/Notch2/Mdk/Rps6/Hmgb1/Eomes/Lfng/Hspd1/Rora/Trp53/Lamp1/Gadd45g/Lgals1/Mfng/Cplx2	15
GO:0048635	negative regulation of muscle organ development	6/820	77/23174	0.0550653	0.183154	0.137134	Kcnk2/Gja1/Hdac2/Apc/Yy1/Cited2	6
GO:0002679	respiratory burst involved in defense response	2/820	11/23174	0.0556578	0.183154	0.137134	Rps19/Prdx2	2
GO:0003263	cardioblast proliferation	2/820	11/23174	0.0556578	0.183154	0.137134	Gng5/Ctnnb1	2
GO:0003266	regulation of secondary heart field cardioblast proliferation	2/820	11/23174	0.0556578	0.183154	0.137134	Gng5/Ctnnb1	2
GO:0003306	Wnt signaling pathway involved in heart development	2/820	11/23174	0.0556578	0.183154	0.137134	Ctnnb1/Rbpj	2
GO:0006527	arginine catabolic process	2/820	11/23174	0.0556578	0.183154	0.137134	Oat/Ddah1	2
GO:0006658	phosphatidylserine metabolic process	2/820	11/23174	0.0556578	0.183154	0.137134	Slc27a1/Abhd16a	2
GO:0007039	protein catabolic process in the vacuole	2/820	11/23174	0.0556578	0.183154	0.137134	Cd81/Lrp1	2
GO:0009208	pyrimidine ribonucleoside triphosphate metabolic process	2/820	11/23174	0.0556578	0.183154	0.137134	Nme4/Nme1	2
GO:0010872	regulation of cholesterol esterification	2/820	11/23174	0.0556578	0.183154	0.137134	Apoe/Agt	2
GO:0014010	Schwann cell proliferation	2/820	11/23174	0.0556578	0.183154	0.137134	Gfap/Ctnnb1	2
GO:0021684	cerebellar granular layer formation	2/820	11/23174	0.0556578	0.183154	0.137134	Nrxn1/Nfix	2
GO:0021707	cerebellar granule cell differentiation	2/820	11/23174	0.0556578	0.183154	0.137134	Nrxn1/Nfix	2
GO:0031055	chromatin remodeling at centromere	2/820	11/23174	0.0556578	0.183154	0.137134	H3f3b/H3f3a	2
GO:0031077	post-embryonic camera-type eye development	2/820	11/23174	0.0556578	0.183154	0.137134	Hmgn1/Bax	2
GO:0031507	heterochromatin assembly	2/820	11/23174	0.0556578	0.183154	0.137134	H3f3b/H3f3a	2
GO:0033539	fatty acid beta-oxidation using acyl-CoA dehydrogenase	2/820	11/23174	0.0556578	0.183154	0.137134	Etfb/Acadl	2
GO:0034135	regulation of toll-like receptor 2 signaling pathway	2/820	11/23174	0.0556578	0.183154	0.137134	Cyba/Hmgb1	2
GO:0045876	positive regulation of sister chromatid cohesion	2/820	11/23174	0.0556578	0.183154	0.137134	H2afy/Sfpq	2
GO:0046386	deoxyribose phosphate catabolic process	2/820	11/23174	0.0556578	0.183154	0.137134	Dctpp1/Nt5c	2
GO:0046471	phosphatidylglycerol metabolic process	2/820	11/23174	0.0556578	0.183154	0.137134	Slc27a1/Taz	2
GO:0048563	post-embryonic animal organ morphogenesis	2/820	11/23174	0.0556578	0.183154	0.137134	Hmgn1/Bax	2
GO:0051764	actin crosslink formation	2/820	11/23174	0.0556578	0.183154	0.137134	Marcks/Dpysl3	2
GO:0060174	limb bud formation	2/820	11/23174	0.0556578	0.183154	0.137134	Sox11/Sox4	2
GO:0060768	regulation of epithelial cell proliferation involved in prostate gland development	2/820	11/23174	0.0556578	0.183154	0.137134	Apc/Ctnnb1	2
GO:0070278	extracellular matrix constituent secretion	2/820	11/23174	0.0556578	0.183154	0.137134	Agt/Rgcc	2
GO:0090343	positive regulation of cell aging	2/820	11/23174	0.0556578	0.183154	0.137134	Pawr/Trp53	2
GO:0097104	postsynaptic membrane assembly	2/820	11/23174	0.0556578	0.183154	0.137134	Nrxn1/Nrxn2	2
GO:0098789	pre-mRNA cleavage required for polyadenylation	2/820	11/23174	0.0556578	0.183154	0.137134	Nudt21/Fip1l1	2
GO:0098935	dendritic transport	2/820	11/23174	0.0556578	0.183154	0.137134	Hnrnpu/Sfpq	2
GO:0099558	maintenance of synapse structure	2/820	11/23174	0.0556578	0.183154	0.137134	Chchd10/Hspa8	2
GO:1902231	positive regulation of intrinsic apoptotic signaling pathway in response to DNA damage	2/820	11/23174	0.0556578	0.183154	0.137134	Rpl26/Rps3	2
GO:1903365	regulation of fear response	2/820	11/23174	0.0556578	0.183154	0.137134	Apoe/Gja1	2
GO:1903977	positive regulation of glial cell migration	2/820	11/23174	0.0556578	0.183154	0.137134	Ptprz1/Lrp1	2
GO:1905288	vascular associated smooth muscle cell apoptotic process	2/820	11/23174	0.0556578	0.183154	0.137134	Pdcd4/Atf4	2
GO:1905459	regulation of vascular associated smooth muscle cell apoptotic process	2/820	11/23174	0.0556578	0.183154	0.137134	Pdcd4/Atf4	2
GO:1990440	positive regulation of transcription from RNA polymerase II promoter in response to endoplasmic reticulum stress	2/820	11/23174	0.0556578	0.183154	0.137134	Trp53/Atf4	2
GO:2000822	regulation of behavioral fear response	2/820	11/23174	0.0556578	0.183154	0.137134	Apoe/Gja1	2
GO:0050792	regulation of viral process	11/820	180/23174	0.0557074	0.183199	0.137168	Apoe/Hspa8/Cav2/Pkn2/Cfl1/Pabpc1/Ppia/Trim27/Lgals1/Smarcb1/Snx3	11
GO:0006509	membrane protein ectodomain proteolysis	4/820	41/23174	0.0561081	0.183564	0.137441	Apoe/Timp2/Gpld1/Timp4	4
GO:0016925	protein sumoylation	4/820	41/23174	0.0561081	0.183564	0.137441	Sumo2/Egr1/Sumo1/Ctnnb1	4
GO:0035774	positive regulation of insulin secretion involved in cellular response to glucose stimulus	4/820	41/23174	0.0561081	0.183564	0.137441	Sybu/Gpld1/Lrp1/Mpc2	4
GO:0050856	regulation of T cell receptor signaling pathway	4/820	41/23174	0.0561081	0.183564	0.137441	Pawr/Prnp/Cd81/Rps3	4
GO:0097484	dendrite extension	4/820	41/23174	0.0561081	0.183564	0.137441	Hnrnpk/Cyfip1/Cacng7/Sh3glb1	4
GO:1903580	positive regulation of ATP metabolic process	4/820	41/23174	0.0561081	0.183564	0.137441	Gpd1/Taz/Vcp/Pink1	4
GO:1905521	regulation of macrophage migration	4/820	41/23174	0.0561081	0.183564	0.137441	Rarres2/Cd81/Cd9/Mdk	4
GO:2000008	regulation of protein localization to cell surface	4/820	41/23174	0.0561081	0.183564	0.137441	Gpm6b/Hsp90ab1/Hnrnpk/Ctnnb1	4
GO:0006334	nucleosome assembly	7/820	97/23174	0.0564202	0.183642	0.137499	Set/Hist1h4d/Npm1/H1f0/Nap1l1/H2afy/Nap1l5	7
GO:0045638	negative regulation of myeloid cell differentiation	7/820	97/23174	0.0564202	0.183642	0.137499	Hmgb3/Hist1h4d/Cdk6/Prmt1/Tcf3/Nme1/Ctnnb1	7
GO:0048644	muscle organ morphogenesis	7/820	97/23174	0.0564202	0.183642	0.137499	Tgfb2/Egln1/S1pr1/Fzd2/Ctnnb1/Tpm1/Rbpj	7
GO:1900542	regulation of purine nucleotide metabolic process	7/820	97/23174	0.0564202	0.183642	0.137499	Atpif1/Gpd1/Cox7a2l/Trp53/Taz/Vcp/Pink1	7
GO:0010970	transport along microtubule	10/820	159/23174	0.0565553	0.183642	0.137499	Hspa8/Sybu/Kif1a/Lamp1/Hnrnpu/Bloc1s1/Kif1b/Sfpq/Uchl1/Pafah1b1	10
GO:0099111	microtubule-based transport	10/820	159/23174	0.0565553	0.183642	0.137499	Hspa8/Sybu/Kif1a/Lamp1/Hnrnpu/Bloc1s1/Kif1b/Sfpq/Uchl1/Pafah1b1	10
GO:0007338	single fertilization	9/820	138/23174	0.056778	0.183642	0.137499	H3f3b/Aldoa/Cd9/Mfge8/Cct4/H3f3a/Cct7/Plcd4/Cct5	9
GO:0006817	phosphate ion transport	3/820	25/23174	0.0569648	0.183642	0.137499	Slc20a2/Fgfr1/Atf4	3
GO:0009649	entrainment of circadian clock	3/820	25/23174	0.0569648	0.183642	0.137499	Trp53/Ppp1cc/Ppp1ca	3
GO:0010894	negative regulation of steroid biosynthetic process	3/820	25/23174	0.0569648	0.183642	0.137499	Apoe/Atp1a1/Dkk3	3
GO:0019320	hexose catabolic process	3/820	25/23174	0.0569648	0.183642	0.137499	Pfkl/Trp53/Ldha	3
GO:0030325	adrenal gland development	3/820	25/23174	0.0569648	0.183642	0.137499	Mdk/Insm1/Cited2	3
GO:0032469	endoplasmic reticulum calcium ion homeostasis	3/820	25/23174	0.0569648	0.183642	0.137499	Grina/Tmbim6/Bax	3
GO:0034123	positive regulation of toll-like receptor signaling pathway	3/820	25/23174	0.0569648	0.183642	0.137499	Cyba/Hmgb1/Peli1	3
GO:0045939	negative regulation of steroid metabolic process	3/820	25/23174	0.0569648	0.183642	0.137499	Apoe/Atp1a1/Dkk3	3
GO:0051205	protein insertion into membrane	3/820	25/23174	0.0569648	0.183642	0.137499	Bax/Sh3glb1/Tomm22	3
GO:0051443	positive regulation of ubiquitin-protein transferase activity	3/820	25/23174	0.0569648	0.183642	0.137499	Rps2/Ube2s/Arrdc3	3
GO:0051894	positive regulation of focal adhesion assembly	3/820	25/23174	0.0569648	0.183642	0.137499	S100a10/Cfl1/Sdc4	3
GO:0085029	extracellular matrix assembly	3/820	25/23174	0.0569648	0.183642	0.137499	Agt/Gpm6b/Rgcc	3
GO:0090140	regulation of mitochondrial fission	3/820	25/23174	0.0569648	0.183642	0.137499	Pink1/Ddhd1/March5	3
GO:1900078	positive regulation of cellular response to insulin stimulus	3/820	25/23174	0.0569648	0.183642	0.137499	Agt/Sorbs1/Gnai2	3
GO:1902003	regulation of amyloid-beta formation	3/820	25/23174	0.0569648	0.183642	0.137499	Prnp/Clu/Apoe	3
GO:2000679	positive regulation of transcription regulatory region DNA binding	3/820	25/23174	0.0569648	0.183642	0.137499	H1f0/Ddrgk1/Ctnnb1	3
GO:0030968	endoplasmic reticulum unfolded protein response	5/820	59/23174	0.057289	0.18457	0.138194	Selenos/Dnajc3/Bok/Bax/Atf4	5
GO:0016331	morphogenesis of embryonic epithelium	11/820	181/23174	0.057513	0.185174	0.138646	Tgfb2/Rps7/Sox11/Sox4/Cfl1/Sdc4/Tead2/Cited2/Fzd2/Ctnnb1/Shroom3	11
GO:1901862	negative regulation of muscle tissue development	6/820	78/23174	0.0579545	0.186477	0.139622	Kcnk2/Gja1/Hdac2/Apc/Yy1/Cited2	6
GO:0018108	peptidyl-tyrosine phosphorylation	17/820	316/23174	0.0581489	0.186983	0.140001	Prnp/Cd81/Ptprz1/Agt/Plpp3/Prkca/Gas6/Gprc5b/Fgfr3/Cav2/Hdac2/Fgfr1/Trp53/Tcf3/Aplp2/Vegfb/Clk4	17
GO:0006821	chloride transport	7/820	98/23174	0.0589974	0.189472	0.141864	Prnp/Gabrb1/Slc1a3/Ttyh1/Clcn3/Car2/Ttyh3	7
GO:0071482	cellular response to light stimulus	7/820	98/23174	0.0589974	0.189472	0.141864	Rpl26/Impact/Npm1/Hist3h2a/Trp53/Yy1/Bax	7
GO:2001252	positive regulation of chromosome organization	11/820	182/23174	0.059357	0.190506	0.142639	Srebf1/Cct4/Trp53/Hnrnpu/H2afy/Cct7/Pink1/Cct5/Sfpq/Ctnnb1/Smarcb1	11
GO:0010765	positive regulation of sodium ion transport	4/820	42/23174	0.0603521	0.192967	0.144481	Atp1b2/Fxyd1/Atp1b1/Dmd	4
GO:0032527	protein exit from endoplasmic reticulum	4/820	42/23174	0.0603521	0.192967	0.144481	Cd81/Selenos/Sar1b/Vcp	4
GO:0034198	cellular response to amino acid starvation	4/820	42/23174	0.0603521	0.192967	0.144481	Impact/Sh3glb1/Hnrnpl/Atf4	4
GO:0045740	positive regulation of DNA replication	4/820	42/23174	0.0603521	0.192967	0.144481	Cst3/Npm1/Fgfr1/Faf1	4
GO:0098781	ncRNA transcription	4/820	42/23174	0.0603521	0.192967	0.144481	Npm1/Trp53/H2afy/Smarcb1	4
GO:1902743	regulation of lamellipodium organization	4/820	42/23174	0.0603521	0.192967	0.144481	Cfl1/Coro1c/Pdpn/Hsp90aa1	4
GO:0051291	protein heterooligomerization	10/820	161/23174	0.0605108	0.193352	0.14477	S100a10/Aldoc/Sqstm1/Nrxn1/Tmcc1/Grin2b/Nudt21/Hist1h4d/H2-Ke6/Ctnnb1	10
GO:0003158	endothelium development	8/820	119/23174	0.0607328	0.193667	0.145005	Tmem100/Agt/Arhgef26/Dmd/Pdpn/Zeb1/Ctnnb1/Rbpj	8
GO:0090090	negative regulation of canonical Wnt signaling pathway	8/820	119/23174	0.0607328	0.193667	0.145005	Apoe/Dkk3/Mdk/Frzb/Egr1/Hdac2/Apc/Foxo1	8
GO:0030837	negative regulation of actin filament polymerization	5/820	60/23174	0.060762	0.193667	0.145005	Tmsb4x/Tmsb10/Cfl1/Tpm1/Capza2	5
GO:2000134	negative regulation of G1/S transition of mitotic cell cycle	5/820	60/23174	0.060762	0.193667	0.145005	Rpl26/Sox4/Fam107a/Trp53/Rps27l	5
GO:0051279	regulation of release of sequestered calcium ion into cytosol	6/820	79/23174	0.0609329	0.19409	0.145322	Tgfb2/Dbi/Cyba/Ank2/Dmd/Bax	6
GO:0043087	regulation of GTPase activity	16/820	295/23174	0.0609744	0.1941	0.14533	Ntrk2/S100a10/Epha5/Cav2/Rasa3/Plxnb1/Stmn3/Rack1/Coro1c/Prex1/Gnao1/S1pr1/Mex3b/Chn1/Asap2/Pafah1b1	16
GO:0006109	regulation of carbohydrate metabolic process	11/820	183/23174	0.0612395	0.194821	0.14587	Scarb2/Sorbs1/Pgp/Gpd1/Hmgb1/Gpld1/Rora/Trp53/Foxo1/Adcyap1r1/Ppp1ca	11
GO:0042098	T cell proliferation	12/820	205/23174	0.0613287	0.194983	0.145991	Pawr/Prnp/Cd81/Rps3/Rps6/Prdx2/Gja1/Sdc4/Trp53/Bax/Ctnnb1/Peli1	12
GO:0106027	neuron projection organization	7/820	99/23174	0.0616459	0.195869	0.146654	Prnp/Apoe/Epha5/Grin2b/Cfl1/Caprin1/Pafah1b1	7
GO:0018212	peptidyl-tyrosine modification	17/820	319/23174	0.0623371	0.197807	0.148105	Prnp/Cd81/Ptprz1/Agt/Plpp3/Prkca/Gas6/Gprc5b/Fgfr3/Cav2/Hdac2/Fgfr1/Trp53/Tcf3/Aplp2/Vegfb/Clk4	17
GO:0009124	nucleoside monophosphate biosynthetic process	10/820	162/23174	0.0625542	0.197807	0.148105	Pfkl/Aldoc/Aldoa/Gpd1/Atp5b/Trp53/Taz/Atp5k/Vcp/Adss	10
GO:0007263	nitric oxide mediated signal transduction	3/820	26/23174	0.062763	0.197807	0.148105	Apoe/Mt1/Cbs	3
GO:0009299	mRNA transcription	3/820	26/23174	0.062763	0.197807	0.148105	Srebf1/Trp53/Atf4	3
GO:0009713	catechol-containing compound biosynthetic process	3/820	26/23174	0.062763	0.197807	0.148105	Tgfb2/Cyp2d22/Insm1	3
GO:0010829	negative regulation of glucose transmembrane transport	3/820	26/23174	0.062763	0.197807	0.148105	Prkca/Pea15a/Fabp5	3
GO:0014829	vascular smooth muscle contraction	3/820	26/23174	0.062763	0.197807	0.148105	Agt/Ednrb/Atp2b1	3
GO:0042423	catecholamine biosynthetic process	3/820	26/23174	0.062763	0.197807	0.148105	Tgfb2/Cyp2d22/Insm1	3
GO:0072574	hepatocyte proliferation	3/820	26/23174	0.062763	0.197807	0.148105	Ptn/Notch2/Mdk	3
GO:0072575	epithelial cell proliferation involved in liver morphogenesis	3/820	26/23174	0.062763	0.197807	0.148105	Ptn/Notch2/Mdk	3
GO:0090208	positive regulation of triglyceride metabolic process	3/820	26/23174	0.062763	0.197807	0.148105	Srebf1/Gpld1/Slc27a1	3
GO:1902175	regulation of oxidative stress-induced intrinsic apoptotic signaling pathway	3/820	26/23174	0.062763	0.197807	0.148105	Nono/Pink1/Sfpq	3
GO:2000738	positive regulation of stem cell differentiation	3/820	26/23174	0.062763	0.197807	0.148105	Ptn/Tgfb2/Nudt21	3
GO:0046165	alcohol biosynthetic process	9/820	141/23174	0.063297	0.199366	0.149273	Apoe/Dkk3/Srebf1/Pgp/Sc5d/Spr/Erg28/Adcyap1r1/Plcd4	9
GO:0060541	respiratory system development	14/820	251/23174	0.0634638	0.199767	0.149573	Hopx/Sparc/Tnc/Fgfrl1/Fgfr3/Sox11/Hmgb1/Fgfr1/Rpl13a/Pdpn/Nfib/Ppp1ca/Ctnnb1/Rbpj	14
GO:0035050	embryonic heart tube development	6/820	80/23174	0.0640004	0.199841	0.149628	Notch2/Gja1/Tead2/Cited2/Ctnnb1/Rbpj	6
GO:0060113	inner ear receptor cell differentiation	6/820	80/23174	0.0640004	0.199841	0.149628	Fgfr3/Sdc4/Fgfr1/Fzd2/Rbpj/Pafah1b1	6
GO:0010812	negative regulation of cell-substrate adhesion	5/820	61/23174	0.0643518	0.199841	0.149628	Ptprz1/Fam107a/Coro1c/Lgals1/Lrp1	5
GO:0042773	ATP synthesis coupled electron transport	5/820	61/23174	0.0643518	0.199841	0.149628	Cox7c/Taz/Pink1/Coq9/Cycs	5
GO:0051058	negative regulation of small GTPase mediated signal transduction	5/820	61/23174	0.0643518	0.199841	0.149628	Timp2/Tgfb2/Stmn1/Rasa3/Stmn3	5
GO:0009395	phospholipid catabolic process	4/820	43/23174	0.0647612	0.199841	0.149628	Prdx6/Smpdl3a/Gdpd1/Abhd16a	4
GO:0010907	positive regulation of glucose metabolic process	4/820	43/23174	0.0647612	0.199841	0.149628	Sorbs1/Hmgb1/Gpld1/Foxo1	4
GO:0042181	ketone biosynthetic process	4/820	43/23174	0.0647612	0.199841	0.149628	Dkk3/Aldoa/Egr1/Coq9	4
GO:0048246	macrophage chemotaxis	4/820	43/23174	0.0647612	0.199841	0.149628	Rarres2/Mdk/Ednrb/Rpl13a	4
GO:0050435	amyloid-beta metabolic process	4/820	43/23174	0.0647612	0.199841	0.149628	Prnp/Clu/Apoe/Nat8f1	4
GO:0072666	establishment of protein localization to vacuole	4/820	43/23174	0.0647612	0.199841	0.149628	Scarb2/Hspa8/M6pr/Cacng7	4
GO:0002016	regulation of blood volume by renin-angiotensin	2/820	12/23174	0.0652605	0.199841	0.149628	Agt/Cyba	2
GO:0003207	cardiac chamber formation	2/820	12/23174	0.0652605	0.199841	0.149628	Sox11/Sox4	2
GO:0003264	regulation of cardioblast proliferation	2/820	12/23174	0.0652605	0.199841	0.149628	Gng5/Ctnnb1	2
GO:0006086	acetyl-CoA biosynthetic process from pyruvate	2/820	12/23174	0.0652605	0.199841	0.149628	Mpc1/Mpc2	2
GO:0006123	mitochondrial electron transport, cytochrome c to oxygen	2/820	12/23174	0.0652605	0.199841	0.149628	Cox7c/Cycs	2
GO:0006521	regulation of cellular amino acid metabolic process	2/820	12/23174	0.0652605	0.199841	0.149628	Comt/Apc	2
GO:0006654	phosphatidic acid biosynthetic process	2/820	12/23174	0.0652605	0.199841	0.149628	Slc27a1/Sh3glb1	2
GO:0009068	aspartate family amino acid catabolic process	2/820	12/23174	0.0652605	0.199841	0.149628	Ddo/Asrgl1	2
GO:0009219	pyrimidine deoxyribonucleotide metabolic process	2/820	12/23174	0.0652605	0.199841	0.149628	Dctpp1/Nt5c	2
GO:0009264	deoxyribonucleotide catabolic process	2/820	12/23174	0.0652605	0.199841	0.149628	Dctpp1/Nt5c	2
GO:0009437	carnitine metabolic process	2/820	12/23174	0.0652605	0.199841	0.149628	Slc22a4/Acadl	2
GO:0010838	positive regulation of keratinocyte proliferation	2/820	12/23174	0.0652605	0.199841	0.149628	Notch2/Mdk	2
GO:0019646	aerobic electron transport chain	2/820	12/23174	0.0652605	0.199841	0.149628	Cox7c/Cycs	2
GO:0019896	axonal transport of mitochondrion	2/820	12/23174	0.0652605	0.199841	0.149628	Sybu/Uchl1	2
GO:0030836	positive regulation of actin filament depolymerization	2/820	12/23174	0.0652605	0.199841	0.149628	Cfl1/Cfl2	2
GO:0032353	negative regulation of hormone biosynthetic process	2/820	12/23174	0.0652605	0.199841	0.149628	Atp1a1/Dkk3	2
GO:0032799	low-density lipoprotein receptor particle metabolic process	2/820	12/23174	0.0652605	0.199841	0.149628	Apoe/Hnrnpk	2
GO:0033240	positive regulation of cellular amine metabolic process	2/820	12/23174	0.0652605	0.199841	0.149628	Abat/Comt	2
GO:0034375	high-density lipoprotein particle remodeling	2/820	12/23174	0.0652605	0.199841	0.149628	Apoe/Lcat	2
GO:0042541	hemoglobin biosynthetic process	2/820	12/23174	0.0652605	0.199841	0.149628	Prmt1/Snx3	2
GO:0042989	sequestering of actin monomers	2/820	12/23174	0.0652605	0.199841	0.149628	Tmsb4x/Tmsb10	2
GO:0043649	dicarboxylic acid catabolic process	2/820	12/23174	0.0652605	0.199841	0.149628	Ddo/Glud1	2
GO:0046548	retinal rod cell development	2/820	12/23174	0.0652605	0.199841	0.149628	Ntrk2/Miat	2
GO:0046607	positive regulation of centrosome cycle	2/820	12/23174	0.0652605	0.199841	0.149628	Npm1/Ranbp1	2
GO:0051988	regulation of attachment of spindle microtubules to kinetochore	2/820	12/23174	0.0652605	0.199841	0.149628	Apc/Hnrnpu	2
GO:0060213	positive regulation of nuclear-transcribed mRNA poly(A) tail shortening	2/820	12/23174	0.0652605	0.199841	0.149628	Pabpc1/Btg2	2
GO:0060767	epithelial cell proliferation involved in prostate gland development	2/820	12/23174	0.0652605	0.199841	0.149628	Apc/Ctnnb1	2
GO:0070933	histone H4 deacetylation	2/820	12/23174	0.0652605	0.199841	0.149628	Hdac2/Hdac8	2
GO:0070986	left/right axis specification	2/820	12/23174	0.0652605	0.199841	0.149628	Notch2/Cited2	2
GO:0071294	cellular response to zinc ion	2/820	12/23174	0.0652605	0.199841	0.149628	Mt3/Mt1	2
GO:0098787	mRNA cleavage involved in mRNA processing	2/820	12/23174	0.0652605	0.199841	0.149628	Nudt21/Fip1l1	2
GO:1900221	regulation of amyloid-beta clearance	2/820	12/23174	0.0652605	0.199841	0.149628	Clu/Apoe	2
GO:1901298	regulation of hydrogen peroxide-mediated programmed cell death	2/820	12/23174	0.0652605	0.199841	0.149628	Pawr/Pink1	2
GO:1903789	regulation of amino acid transmembrane transport	2/820	12/23174	0.0652605	0.199841	0.149628	Agt/Arl6ip1	2
GO:0051052	regulation of DNA metabolic process	22/820	439/23174	0.0653566	0.200014	0.149758	Cst3/Kcnk2/Rps3/Hsp90ab1/Hmgb1/Cct4/Gja1/Npm1/Fgfr1/H1f0/Trp53/Hnrnpu/Hnrnpc/Hdac8/Cebpg/Bax/Cct7/Cct5/Hsp90aa1/Ctnnb1/Id3/Faf1	22
GO:0043122	regulation of I-kappaB kinase/NF-kappaB signaling	10/820	164/23174	0.0667733	0.204226	0.152912	S100a13/Sqstm1/Gprc5b/Sirpa/Rora/Zfand6/Pink1/Ddrgk1/Ctnnb1/Peli1	10
GO:0048839	inner ear development	12/820	208/23174	0.0668554	0.204231	0.152915	Tgfb2/Fgfr3/Frzb/Anp32b/Sdc4/Fgfr1/Zeb1/H2-K1/Cxcl14/Fzd2/Rbpj/Pafah1b1	12
GO:1903708	positive regulation of hemopoiesis	12/820	208/23174	0.0668554	0.204231	0.152915	Prkca/Ctnnbip1/Notch2/Gas6/Mdk/Hmgb1/Nudt21/Car2/Prmt1/Hmgb2/Fos/Hsp90aa1	12
GO:0022408	negative regulation of cell-cell adhesion	11/820	186/23174	0.0671202	0.204416	0.153053	Pawr/Ass1/Prnp/Abat/Cd9/Mdk/Serpine2/Prdx2/Sdc4/Rgcc/Peli1	11
GO:0043491	protein kinase B signaling	11/820	186/23174	0.0671202	0.204416	0.153053	Ntrk2/Them4/Tmem100/Gas6/Nrxn1/Hsp90ab1/Cavin3/Rack1/Hdac2/Vegfb/Hsp90aa1	11
GO:0051668	localization within membrane	11/820	186/23174	0.0671202	0.204416	0.153053	Ptn/Cd81/Apoe/Eps15/Nrxn1/Sorbs1/Clstn1/Grin2b/Nrxn2/Cacng7/Rer1	11
GO:0045913	positive regulation of carbohydrate metabolic process	6/820	81/23174	0.0671572	0.204416	0.153053	Sorbs1/Gpd1/Hmgb1/Gpld1/Foxo1/Adcyap1r1	6
GO:0006140	regulation of nucleotide metabolic process	7/820	101/23174	0.0671576	0.204416	0.153053	Atpif1/Gpd1/Cox7a2l/Trp53/Taz/Vcp/Pink1	7
GO:1901800	positive regulation of proteasomal protein catabolic process	7/820	101/23174	0.0671576	0.204416	0.153053	Clu/Sumo2/Rack1/Gclc/Sumo1/Vcp/Ddrgk1	7
GO:0010634	positive regulation of epithelial cell migration	9/820	143/23174	0.0678964	0.20654	0.154644	Sparc/Agt/Plpp3/Tgfb2/Prkca/Sash1/Atp5b/Gpld1/Fgfr1	9
GO:0002437	inflammatory response to antigenic stimulus	5/820	62/23174	0.0680581	0.206908	0.154919	Cd81/Notch2/Selenos/Hmgb2/Rbpj	5
GO:0010906	regulation of glucose metabolic process	8/820	122/23174	0.0681863	0.20705	0.155026	Sorbs1/Pgp/Hmgb1/Gpld1/Rora/Trp53/Foxo1/Ppp1ca	8
GO:0032609	interferon-gamma production	8/820	122/23174	0.0681863	0.20705	0.155026	Prnp/Gas6/Sirpa/Eomes/Hspd1/Trim27/Gadd45g/Cebpg	8
GO:0051216	cartilage development	12/820	209/23174	0.0687676	0.207614	0.155448	Tgfb2/Prkca/Fgfr3/Mdk/Frzb/Gpld1/Cbs/Fgfr1/Nfib/Zeb1/Ddrgk1/Ctnnb1	12
GO:0002347	response to tumor cell	3/820	27/23174	0.0688227	0.207614	0.155448	Hmgb1/Hspd1/Txnip	3
GO:0010971	positive regulation of G2/M transition of mitotic cell cycle	3/820	27/23174	0.0688227	0.207614	0.155448	Hspa2/Cdk4/Lmnb1	3
GO:0018126	protein hydroxylation	3/820	27/23174	0.0688227	0.207614	0.155448	Asphd2/Egln1/P3h4	3
GO:0021533	cell differentiation in hindbrain	3/820	27/23174	0.0688227	0.207614	0.155448	Nrxn1/Nfix/Rora	3
GO:0036003	positive regulation of transcription from RNA polymerase II promoter in response to stress	3/820	27/23174	0.0688227	0.207614	0.155448	Trp53/Atf4/Rbpj	3
GO:0045730	respiratory burst	3/820	27/23174	0.0688227	0.207614	0.155448	Rps19/Cyba/Prdx2	3
GO:0045822	negative regulation of heart contraction	3/820	27/23174	0.0688227	0.207614	0.155448	Prkca/Atp1a1/Atp1a2	3
GO:0090103	cochlea morphogenesis	3/820	27/23174	0.0688227	0.207614	0.155448	Frzb/Zeb1/Fzd2	3
GO:1901018	positive regulation of potassium ion transmembrane transporter activity	3/820	27/23174	0.0688227	0.207614	0.155448	Atp1b2/Ank2/Atp1b1	3
GO:1903861	positive regulation of dendrite extension	3/820	27/23174	0.0688227	0.207614	0.155448	Hnrnpk/Cacng7/Sh3glb1	3
GO:0007051	spindle organization	10/820	165/23174	0.0689494	0.207873	0.155642	Rps3/Stmn1/Tubb5/Ckap5/Zfp207/Stag1/Hnrnpu/Ranbp1/Vcp/Sbds	10
GO:0043616	keratinocyte proliferation	4/820	44/23174	0.0693338	0.208908	0.156417	Ctsl/Notch2/Mdk/Klf9	4
GO:0002367	cytokine production involved in immune response	7/820	102/23174	0.0700211	0.210603	0.157686	Cd81/Tgfb2/Gas6/Gprc5b/Hspd1/Tril/Cuedc2	7
GO:0051983	regulation of chromosome segregation	7/820	102/23174	0.0700211	0.210603	0.157686	Zfp207/Apc/Hnrnpu/Hdac8/H2afy/Sfpq/Ctnnb1	7
GO:1902106	negative regulation of leukocyte differentiation	7/820	102/23174	0.0700211	0.210603	0.157686	Mdk/Tmem176b/Hmgb3/Prdx2/Cdk6/Nme1/Ctnnb1	7
GO:0002687	positive regulation of leukocyte migration	9/820	144/23174	0.0702726	0.211109	0.158065	Pawr/Rarres2/Pla2g7/Ptn/Gas6/Mdk/Trp53/Cxcl14/Vegfb	9
GO:2001251	negative regulation of chromosome organization	9/820	144/23174	0.0702726	0.211109	0.158065	H3f3b/H3f3a/H1f0/Zfp207/Apc/Hnrnpu/Hnrnpc/H2afy/Smarcb1	9
GO:0051899	membrane depolarization	6/820	82/23174	0.070403	0.211376	0.158265	Atpif1/Rack1/Gja1/Gclc/Bok/Ywhah	6
GO:0071103	DNA conformation change	12/820	210/23174	0.070715	0.212187	0.158872	H3f3b/Hmgb1/Selenof/Set/Hist1h4d/Npm1/H3f3a/H1f0/Trp53/Nap1l1/H2afy/Nap1l5	12
GO:0072001	renal system development	16/820	302/23174	0.0718294	0.215403	0.16128	Agt/Tgfb2/Ctnnbip1/Notch2/Sox4/Odc1/Egr1/Fgfr1/Apc/Mpst/Nfia/Pou3f3/Bax/Zfp950/Ctnnb1/Id3	16
GO:0017015	regulation of transforming growth factor beta receptor signaling pathway	7/820	103/23174	0.0729563	0.218265	0.163423	Htra1/Hsp90ab1/Cav2/Trp53/Pmepa1/Zeb1/Cited2	7
GO:0009108	coenzyme biosynthetic process	11/820	189/23174	0.0733539	0.218265	0.163423	Pfkl/Aldoc/Aldoa/Gpd1/Spr/Acsl6/Trp53/Idh2/Mpc1/Coq9/Mpc2	11
GO:0008593	regulation of Notch signaling pathway	6/820	83/23174	0.0737377	0.218265	0.163423	Enho/Tgfb2/Dll3/Lfng/Mfng/Rbpj	6
GO:0097581	lamellipodium organization	6/820	83/23174	0.0737377	0.218265	0.163423	Cfl1/Coro1c/Cyfip1/Pdpn/S1pr1/Hsp90aa1	6
GO:0003254	regulation of membrane depolarization	4/820	45/23174	0.0740679	0.218265	0.163423	Rack1/Gja1/Gclc/Bok	4
GO:0031111	negative regulation of microtubule polymerization or depolymerization	4/820	45/23174	0.0740679	0.218265	0.163423	Stmn1/Mid1ip1/Apc/Fkbp4	4
GO:0035264	multicellular organism growth	12/820	212/23174	0.0747159	0.218265	0.163423	Agt/H3f3b/Notch2/Selenom/Rpl29/Cdk4/Spr/H3f3a/Trp53/Slc1a2/Sgip1/Zfp950	12
GO:0001759	organ induction	3/820	28/23174	0.0751361	0.218265	0.163423	Fgfr1/Ctnnb1/Rbpj	3
GO:0010458	exit from mitosis	3/820	28/23174	0.0751361	0.218265	0.163423	Rpl24/Ube2s/Rgcc	3
GO:0010939	regulation of necrotic cell death	3/820	28/23174	0.0751361	0.218265	0.163423	Mt3/Bok/Peli1	3
GO:0015991	ATP hydrolysis coupled proton transport	3/820	28/23174	0.0751361	0.218265	0.163423	Atp6v0b/Atp1a1/Atp1a2	3
GO:0021697	cerebellar cortex formation	3/820	28/23174	0.0751361	0.218265	0.163423	Nrxn1/Nfix/Rora	3
GO:0021952	central nervous system projection neuron axonogenesis	3/820	28/23174	0.0751361	0.218265	0.163423	Mycbp2/Nfib/Pafah1b1	3
GO:0031063	regulation of histone deacetylation	3/820	28/23174	0.0751361	0.218265	0.163423	Srebf1/Trp53/Pink1	3
GO:0048596	embryonic camera-type eye morphogenesis	3/820	28/23174	0.0751361	0.218265	0.163423	Sox11/Zeb1/Cited2	3
GO:0051589	negative regulation of neurotransmitter transport	3/820	28/23174	0.0751361	0.218265	0.163423	Abat/Gpm6b/Gabbr1	3
GO:0051984	positive regulation of chromosome segregation	3/820	28/23174	0.0751361	0.218265	0.163423	Hnrnpu/H2afy/Sfpq	3
GO:0060384	innervation	3/820	28/23174	0.0751361	0.218265	0.163423	Fgfr3/Serpine2/Rnf165	3
GO:0072576	liver morphogenesis	3/820	28/23174	0.0751361	0.218265	0.163423	Ptn/Notch2/Mdk	3
GO:0090312	positive regulation of protein deacetylation	3/820	28/23174	0.0751361	0.218265	0.163423	Srebf1/Trp53/Pink1	3
GO:0098698	postsynaptic specialization assembly	3/820	28/23174	0.0751361	0.218265	0.163423	Nrxn1/Nrxn2/Lrrc4b	3
GO:1900745	positive regulation of p38MAPK cascade	3/820	28/23174	0.0751361	0.218265	0.163423	Sash1/Prmt1/Gadd45g	3
GO:1904031	positive regulation of cyclin-dependent protein kinase activity	3/820	28/23174	0.0751361	0.218265	0.163423	Hsp90ab1/Ccnd2/Rgcc	3
GO:1904861	excitatory synapse assembly	3/820	28/23174	0.0751361	0.218265	0.163423	Nrxn1/Nrxn2/Lrrc4b	3
GO:2000178	negative regulation of neural precursor cell proliferation	3/820	28/23174	0.0751361	0.218265	0.163423	Ptn/Btg2/Trp53	3
GO:2001171	positive regulation of ATP biosynthetic process	3/820	28/23174	0.0751361	0.218265	0.163423	Gpd1/Taz/Vcp	3
GO:0002328	pro-B cell differentiation	2/820	13/23174	0.0753662	0.218265	0.163423	Sox4/Nudt21	2
GO:0006465	signal peptide processing	2/820	13/23174	0.0753662	0.218265	0.163423	Spcs2/Sec11c	2
GO:0006544	glycine metabolic process	2/820	13/23174	0.0753662	0.218265	0.163423	Gldc/Phgdh	2
GO:0006862	nucleotide transport	2/820	13/23174	0.0753662	0.218265	0.163423	Gja1/Slc35b2	2
GO:0006983	ER overload response	2/820	13/23174	0.0753662	0.218265	0.163423	Selenos/Trp53	2
GO:0007320	insemination	2/820	13/23174	0.0753662	0.218265	0.163423	Ddo/Serpine2	2
GO:0007614	short-term memory	2/820	13/23174	0.0753662	0.218265	0.163423	Mdk/Comt	2
GO:0009071	serine family amino acid catabolic process	2/820	13/23174	0.0753662	0.218265	0.163423	Gldc/Csad	2
GO:0009148	pyrimidine nucleoside triphosphate biosynthetic process	2/820	13/23174	0.0753662	0.218265	0.163423	Nme4/Nme1	2
GO:0010359	regulation of anion channel activity	2/820	13/23174	0.0753662	0.218265	0.163423	Prnp/Prkca	2
GO:0010755	regulation of plasminogen activation	2/820	13/23174	0.0753662	0.218265	0.163423	Serpine2/Plgrkt	2
GO:0021924	cell proliferation in external granule layer	2/820	13/23174	0.0753662	0.218265	0.163423	Gpr37l1/Rora	2
GO:0021930	cerebellar granule cell precursor proliferation	2/820	13/23174	0.0753662	0.218265	0.163423	Gpr37l1/Rora	2
GO:0031145	anaphase-promoting complex-dependent catabolic process	2/820	13/23174	0.0753662	0.218265	0.163423	1500015O10Rik/Ube2s	2
GO:0031652	positive regulation of heat generation	2/820	13/23174	0.0753662	0.218265	0.163423	Abat/Slc27a1	2
GO:0032351	negative regulation of hormone metabolic process	2/820	13/23174	0.0753662	0.218265	0.163423	Atp1a1/Dkk3	2
GO:0034350	regulation of glial cell apoptotic process	2/820	13/23174	0.0753662	0.218265	0.163423	Prkca/Gas6	2
GO:0035810	positive regulation of urine volume	2/820	13/23174	0.0753662	0.218265	0.163423	Ednrb/Gnai2	2
GO:0043691	reverse cholesterol transport	2/820	13/23174	0.0753662	0.218265	0.163423	Apoe/Lcat	2
GO:0046322	negative regulation of fatty acid oxidation	2/820	13/23174	0.0753662	0.218265	0.163423	Dbi/Acadl	2
GO:0048505	regulation of timing of cell differentiation	2/820	13/23174	0.0753662	0.218265	0.163423	Serpine2/Rbpj	2
GO:0055119	relaxation of cardiac muscle	2/820	13/23174	0.0753662	0.218265	0.163423	Camk2g/Atp1b1	2
GO:0060546	negative regulation of necroptotic process	2/820	13/23174	0.0753662	0.218265	0.163423	Bok/Peli1	2
GO:0061615	glycolytic process through fructose-6-phosphate	2/820	13/23174	0.0753662	0.218265	0.163423	Pfkl/Aldoa	2
GO:0070471	uterine smooth muscle contraction	2/820	13/23174	0.0753662	0.218265	0.163423	Abat/Agt	2
GO:0071397	cellular response to cholesterol	2/820	13/23174	0.0753662	0.218265	0.163423	Mlc1/Gpld1	2
GO:0097090	presynaptic membrane organization	2/820	13/23174	0.0753662	0.218265	0.163423	Apoe/Nrxn1	2
GO:0106072	negative regulation of adenylate cyclase-activating G protein-coupled receptor signaling pathway	2/820	13/23174	0.0753662	0.218265	0.163423	Arrdc3/Gnai2	2
GO:1901070	guanosine-containing compound biosynthetic process	2/820	13/23174	0.0753662	0.218265	0.163423	Nme4/Nme1	2
GO:1903025	regulation of RNA polymerase II regulatory region sequence-specific DNA binding	2/820	13/23174	0.0753662	0.218265	0.163423	Enho/Ddrgk1	2
GO:1903862	positive regulation of oxidative phosphorylation	2/820	13/23174	0.0753662	0.218265	0.163423	Vcp/Pink1	2
GO:1904396	regulation of neuromuscular junction development	2/820	13/23174	0.0753662	0.218265	0.163423	Ptn/Sorbs1	2
GO:1904925	positive regulation of autophagy of mitochondrion in response to mitochondrial depolarization	2/820	13/23174	0.0753662	0.218265	0.163423	Atpif1/Pink1	2
GO:1905048	regulation of metallopeptidase activity	2/820	13/23174	0.0753662	0.218265	0.163423	Timp2/Ddrgk1	2
GO:0021915	neural tube development	11/820	190/23174	0.0755109	0.218559	0.163643	Tgfb2/Rps7/Sox11/Sox4/Cfl1/Sdc4/Tead2/Cited2/Fzd2/Phgdh/Shroom3	11
GO:0001822	kidney development	15/820	281/23174	0.0755737	0.218616	0.163686	Agt/Tgfb2/Ctnnbip1/Notch2/Sox4/Odc1/Egr1/Fgfr1/Apc/Mpst/Pou3f3/Bax/Zfp950/Ctnnb1/Id3	15
GO:0002763	positive regulation of myeloid leukocyte differentiation	5/820	64/23174	0.0758176	0.218698	0.163747	Prkca/Ctnnbip1/Notch2/Car2/Fos	5
GO:0006487	protein N-linked glycosylation	5/820	64/23174	0.0758176	0.218698	0.163747	Dad1/Magt1/Vcp/Pmm1/Tmem165	5
GO:0010676	positive regulation of cellular carbohydrate metabolic process	5/820	64/23174	0.0758176	0.218698	0.163747	Sorbs1/Hmgb1/Gpld1/Foxo1/Adcyap1r1	5
GO:0071479	cellular response to ionizing radiation	5/820	64/23174	0.0758176	0.218698	0.163747	Rpl26/Ccnd2/Egr1/Trp53/Gtf2h5	5
GO:1902807	negative regulation of cell cycle G1/S phase transition	5/820	64/23174	0.0758176	0.218698	0.163747	Rpl26/Sox4/Fam107a/Trp53/Rps27l	5
GO:0001942	hair follicle development	7/820	104/23174	0.0759632	0.218994	0.163968	Ctsl/Tgfb2/Dbi/Hdac2/Apc/Ctnnb1/Rbpj	7
GO:0006970	response to osmotic stress	6/820	84/23174	0.0771611	0.22232	0.166459	Mlc1/Agt/Prkca/Tsc22d4/Trp53/Bax	6
GO:0055002	striated muscle cell development	11/820	191/23174	0.0777075	0.223768	0.167543	Agt/Cav2/Naca/Actg1/Cfl2/Hdac2/Dmd/Hnrnpu/Yy1/Csrp1/Uchl1	11
GO:0030857	negative regulation of epithelial cell differentiation	4/820	46/23174	0.0789612	0.226581	0.169649	Tgfb2/Frzb/Zeb1/Ctnnb1	4
GO:0045981	positive regulation of nucleotide metabolic process	4/820	46/23174	0.0789612	0.226581	0.169649	Gpd1/Taz/Vcp/Pink1	4
GO:0090199	regulation of release of cytochrome c from mitochondria	4/820	46/23174	0.0789612	0.226581	0.169649	Chchd10/Trp53/Bax/Pink1	4
GO:0090279	regulation of calcium ion import	4/820	46/23174	0.0789612	0.226581	0.169649	Pawr/Prnp/Trim27/Ctnnb1	4
GO:1900544	positive regulation of purine nucleotide metabolic process	4/820	46/23174	0.0789612	0.226581	0.169649	Gpd1/Taz/Vcp/Pink1	4
GO:0010469	regulation of signaling receptor activity	8/820	126/23174	0.0789613	0.226581	0.169649	Nrxn1/Cfl1/Hmgb1/Tcf3/Aplp2/Pink1/Cnrip1/Cacng7	8
GO:0007043	cell-cell junction assembly	7/820	105/23174	0.0790418	0.226581	0.169649	Agt/Prkca/Cd9/Pkn2/Ramp2/Gja1/Rhoc	7
GO:1903844	regulation of cellular response to transforming growth factor beta stimulus	7/820	105/23174	0.0790418	0.226581	0.169649	Htra1/Hsp90ab1/Cav2/Trp53/Pmepa1/Zeb1/Cited2	7
GO:0003143	embryonic heart tube morphogenesis	5/820	65/23174	0.0798693	0.228565	0.171135	Notch2/Gja1/Tead2/Cited2/Rbpj	5
GO:0003407	neural retina development	5/820	65/23174	0.0798693	0.228565	0.171135	Ptn/Tgfb2/Gpm6a/Fjx1/Miat	5
GO:0060425	lung morphogenesis	5/820	65/23174	0.0798693	0.228565	0.171135	Tnc/Sox11/Rpl13a/Nfib/Ctnnb1	5
GO:0060562	epithelial tube morphogenesis	19/820	378/23174	0.0803298	0.229753	0.172025	Tnc/Agt/Tgfb2/Ctnnbip1/Notch2/Rps7/Mdk/Sox11/Sox4/Cfl1/Gja1/Sdc4/Tead2/Ppp1ca/Cited2/Fzd2/Ctnnb1/Shroom3/Rbpj	19
GO:0051341	regulation of oxidoreductase activity	6/820	85/23174	0.0806728	0.230604	0.172662	Apoe/Chchd10/Cyba/S100a1/Prdx5/Gnai2	6
GO:0035265	organ growth	12/820	215/23174	0.0809841	0.231052	0.172997	Kcnk2/Agt/Tgfb2/Gja1/Hdac2/Fgfr1/Apc/Yy1/S1pr1/Cited2/Ctnnb1/Rbpj	12
GO:0030224	monocyte differentiation	3/820	29/23174	0.0816953	0.231052	0.172997	Ctnnbip1/Cdk6/Pir	3
GO:0033137	negative regulation of peptidyl-serine phosphorylation	3/820	29/23174	0.0816953	0.231052	0.172997	Rack1/Dmd/Bax	3
GO:0034390	smooth muscle cell apoptotic process	3/820	29/23174	0.0816953	0.231052	0.172997	Pdcd4/Atf4/Rbpj	3
GO:0034391	regulation of smooth muscle cell apoptotic process	3/820	29/23174	0.0816953	0.231052	0.172997	Pdcd4/Atf4/Rbpj	3
GO:0043951	negative regulation of cAMP-mediated signaling	3/820	29/23174	0.0816953	0.231052	0.172997	Lpar1/Arrdc3/Gnai2	3
GO:0045292	mRNA cis splicing, via spliceosome	3/820	29/23174	0.0816953	0.231052	0.172997	Srsf3/Srsf7/Srsf2	3
GO:0046039	GTP metabolic process	3/820	29/23174	0.0816953	0.231052	0.172997	Nme4/Ran/Nme1	3
GO:0046365	monosaccharide catabolic process	3/820	29/23174	0.0816953	0.231052	0.172997	Pfkl/Trp53/Ldha	3
GO:0060914	heart formation	3/820	29/23174	0.0816953	0.231052	0.172997	Gng5/Ctnnb1/Rbpj	3
GO:0072395	signal transduction involved in cell cycle checkpoint	3/820	29/23174	0.0816953	0.231052	0.172997	Rpl26/Sox4/Trp53	3
GO:0072401	signal transduction involved in DNA integrity checkpoint	3/820	29/23174	0.0816953	0.231052	0.172997	Rpl26/Sox4/Trp53	3
GO:0072422	signal transduction involved in DNA damage checkpoint	3/820	29/23174	0.0816953	0.231052	0.172997	Rpl26/Sox4/Trp53	3
GO:0090181	regulation of cholesterol metabolic process	3/820	29/23174	0.0816953	0.231052	0.172997	Apoe/Srebf1/Acadl	3
GO:0090662	ATP hydrolysis coupled transmembrane transport	3/820	29/23174	0.0816953	0.231052	0.172997	Atp6v0b/Atp1a1/Atp1a2	3
GO:0097242	amyloid-beta clearance	3/820	29/23174	0.0816953	0.231052	0.172997	Clu/Apoe/Lrp1	3
GO:0099131	ATP hydrolysis coupled ion transmembrane transport	3/820	29/23174	0.0816953	0.231052	0.172997	Atp6v0b/Atp1a1/Atp1a2	3
GO:0099132	ATP hydrolysis coupled cation transmembrane transport	3/820	29/23174	0.0816953	0.231052	0.172997	Atp6v0b/Atp1a1/Atp1a2	3
GO:1903131	mononuclear cell differentiation	3/820	29/23174	0.0816953	0.231052	0.172997	Ctnnbip1/Cdk6/Pir	3
GO:0048640	negative regulation of developmental growth	8/820	127/23174	0.0818048	0.231233	0.173133	Kcnk2/Fgfr3/Cfl1/Gja1/Hdac2/Apc/Yy1/Cited2	8
GO:0019932	second-messenger-mediated signaling	21/820	427/23174	0.081864	0.231272	0.173161	Prnp/Ntrk2/Calcrl/Apoe/Ramp1/Tmem100/Mt1/Epha5/Ank2/Ramp2/Lpar1/Ednrb/Lmcd1/Cbs/Atp1b1/Dmd/Egln1/Adcyap1r1/Ncald/Arrdc3/Gnai2	21
GO:0032091	negative regulation of protein binding	7/820	106/23174	0.0821919	0.231761	0.173528	Ctnnbip1/Stmn1/Hnrnpk/Tmbim6/Spag9/Crmp1/Bax	7
GO:0046474	glycerophospholipid biosynthetic process	7/820	106/23174	0.0821919	0.231761	0.173528	Acsl3/Lcat/Slc27a1/Taz/Sh3glb1/Dpm2/Fabp5	7
GO:0098773	skin epidermis development	7/820	106/23174	0.0821919	0.231761	0.173528	Ctsl/Tgfb2/Dbi/Hdac2/Apc/Ctnnb1/Rbpj	7
GO:0006469	negative regulation of protein kinase activity	11/820	193/23174	0.0822202	0.231761	0.173528	Apoe/Prkca/Coro1c/Npm1/Trim27/Dnajc3/Gadd45g/Apc/H2afy/Spred1/Uchl1	11
GO:0030705	cytoskeleton-dependent intracellular transport	10/820	171/23174	0.0829441	0.233672	0.174959	Hspa8/Sybu/Kif1a/Lamp1/Hnrnpu/Bloc1s1/Kif1b/Sfpq/Uchl1/Pafah1b1	10
GO:0043903	regulation of symbiosis, encompassing mutualism through parasitism	12/820	216/23174	0.083145	0.234108	0.175285	Apoe/Sqstm1/Hspa8/Cav2/Pkn2/Cfl1/Pabpc1/Ppia/Trim27/Lgals1/Smarcb1/Snx3	12
GO:0050727	regulation of inflammatory response	18/820	356/23174	0.0833137	0.234453	0.175543	Mgll/Calcrl/Cd81/Apoe/Agt/Prkca/Rps19/Fndc4/Gprc5b/Selenos/Mdk/Sirpa/Ednrb/Hspd1/Rora/Pdcd4/Cuedc2/Gpx4	18
GO:0043583	ear development	13/820	239/23174	0.0834697	0.234761	0.175774	Tgfb2/Fgfr3/Rpl38/Frzb/Anp32b/Sdc4/Fgfr1/Zeb1/H2-K1/Cxcl14/Fzd2/Rbpj/Pafah1b1	13
GO:0003179	heart valve morphogenesis	4/820	47/23174	0.0840112	0.235176	0.176085	Fgfrl1/Tgfb2/Notch2/Sox4	4
GO:0003197	endocardial cushion development	4/820	47/23174	0.0840112	0.235176	0.176085	Tmem100/Tgfb2/Cited2/Rbpj	4
GO:0008089	anterograde axonal transport	4/820	47/23174	0.0840112	0.235176	0.176085	Sybu/Kif1a/Bloc1s1/Kif1b	4
GO:0090342	regulation of cell aging	4/820	47/23174	0.0840112	0.235176	0.176085	Pawr/Cdk6/Trp53/March5	4
GO:0120163	negative regulation of cold-induced thermogenesis	4/820	47/23174	0.0840112	0.235176	0.176085	Map2k6/Atf4/Arrdc3/Rbpj	4
GO:1902653	secondary alcohol biosynthetic process	4/820	47/23174	0.0840112	0.235176	0.176085	Apoe/Srebf1/Sc5d/Erg28	4
GO:0046324	regulation of glucose import	5/820	66/23174	0.0840345	0.235176	0.176085	Prkca/Sorbs1/Slc1a2/Pea15a/Rtn2	5
GO:0048678	response to axon injury	5/820	66/23174	0.0840345	0.235176	0.176085	Tnc/Fgfr3/Bax/Dpysl3/Lrp1	5
GO:0090278	negative regulation of peptide hormone secretion	5/820	66/23174	0.0840345	0.235176	0.176085	Enho/Pfkl/Srebf1/Eny2/Ndufaf2	5
GO:0010827	regulation of glucose transmembrane transport	6/820	86/23174	0.0842725	0.235661	0.176448	Prkca/Sorbs1/Slc1a2/Pea15a/Fabp5/Rtn2	6
GO:0007093	mitotic cell cycle checkpoint	8/820	128/23174	0.0847082	0.235661	0.176448	Rpl26/Rpl24/Sox4/Rps6/Zfp207/Trp53/Apc/Rps27l	8
GO:0031348	negative regulation of defense response	12/820	217/23174	0.0853416	0.235661	0.176448	Htra1/Calcrl/Apoe/Rps19/Fndc4/Selenos/Mdk/Sirpa/Rora/Pcbp2/Pdcd4/Cuedc2	12
GO:0022404	molting cycle process	7/820	107/23174	0.0854133	0.235661	0.176448	Ctsl/Tgfb2/Dbi/Hdac2/Apc/Ctnnb1/Rbpj	7
GO:0022405	hair cycle process	7/820	107/23174	0.0854133	0.235661	0.176448	Ctsl/Tgfb2/Dbi/Hdac2/Apc/Ctnnb1/Rbpj	7
GO:0006577	amino-acid betaine metabolic process	2/820	14/23174	0.0859274	0.235661	0.176448	Slc22a4/Acadl	2
GO:0006662	glycerol ether metabolic process	2/820	14/23174	0.0859274	0.235661	0.176448	Pex7/Txn1	2
GO:0006924	activation-induced cell death of T cells	2/820	14/23174	0.0859274	0.235661	0.176448	Tgfb2/Rps6	2
GO:0010421	hydrogen peroxide-mediated programmed cell death	2/820	14/23174	0.0859274	0.235661	0.176448	Pawr/Pink1	2
GO:0010839	negative regulation of keratinocyte proliferation	2/820	14/23174	0.0859274	0.235661	0.176448	Ctsl/Klf9	2
GO:0019755	one-carbon compound transport	2/820	14/23174	0.0859274	0.235661	0.176448	Slc14a1/Car2	2
GO:0021534	cell proliferation in hindbrain	2/820	14/23174	0.0859274	0.235661	0.176448	Gpr37l1/Rora	2
GO:0031115	negative regulation of microtubule polymerization	2/820	14/23174	0.0859274	0.235661	0.176448	Stmn1/Fkbp4	2
GO:0031915	positive regulation of synaptic plasticity	2/820	14/23174	0.0859274	0.235661	0.176448	Cfl1/Cplx2	2
GO:0032988	ribonucleoprotein complex disassembly	2/820	14/23174	0.0859274	0.235661	0.176448	Vcp/Mcts1	2
GO:0035358	regulation of peroxisome proliferator activated receptor signaling pathway	2/820	14/23174	0.0859274	0.235661	0.176448	Cited2/Fabp5	2
GO:0042921	glucocorticoid receptor signaling pathway	2/820	14/23174	0.0859274	0.235661	0.176448	Ntrk2/Ywhah	2
GO:0043116	negative regulation of vascular permeability	2/820	14/23174	0.0859274	0.235661	0.176448	Ddah1/Ramp2	2
GO:0043517	positive regulation of DNA damage response, signal transduction by p53 class mediator	2/820	14/23174	0.0859274	0.235661	0.176448	Rpl26/Spred1	2
GO:0043650	dicarboxylic acid biosynthetic process	2/820	14/23174	0.0859274	0.235661	0.176448	Slc1a3/Glud1	2
GO:0046132	pyrimidine ribonucleoside biosynthetic process	2/820	14/23174	0.0859274	0.235661	0.176448	Nme4/Nme1	2
GO:0046134	pyrimidine nucleoside biosynthetic process	2/820	14/23174	0.0859274	0.235661	0.176448	Nme4/Nme1	2
GO:0046473	phosphatidic acid metabolic process	2/820	14/23174	0.0859274	0.235661	0.176448	Slc27a1/Sh3glb1	2
GO:0047484	regulation of response to osmotic stress	2/820	14/23174	0.0859274	0.235661	0.176448	Mlc1/Prkca	2
GO:0048755	branching morphogenesis of a nerve	2/820	14/23174	0.0859274	0.235661	0.176448	Cpe/Hnrnpk	2
GO:0060211	regulation of nuclear-transcribed mRNA poly(A) tail shortening	2/820	14/23174	0.0859274	0.235661	0.176448	Pabpc1/Btg2	2
GO:0070863	positive regulation of protein exit from endoplasmic reticulum	2/820	14/23174	0.0859274	0.235661	0.176448	Cd81/Sar1b	2
GO:0071850	mitotic cell cycle arrest	2/820	14/23174	0.0859274	0.235661	0.176448	Trp53/Rgcc	2
GO:0072537	fibroblast activation	2/820	14/23174	0.0859274	0.235661	0.176448	Gclc/Rgcc	2
GO:0097468	programmed cell death in response to reactive oxygen species	2/820	14/23174	0.0859274	0.235661	0.176448	Pawr/Pink1	2
GO:0099151	regulation of postsynaptic density assembly	2/820	14/23174	0.0859274	0.235661	0.176448	Nrxn1/Lrrc4b	2
GO:0099550	trans-synaptic signaling, modulating synaptic transmission	2/820	14/23174	0.0859274	0.235661	0.176448	Ntrk2/Cspg5	2
GO:1900402	regulation of carbohydrate metabolic process by regulation of transcription from RNA polymerase II promoter	2/820	14/23174	0.0859274	0.235661	0.176448	Trp53/Foxo1	2
GO:1901836	regulation of transcription of nucleolar large rRNA by RNA polymerase I	2/820	14/23174	0.0859274	0.235661	0.176448	H2afy/Smarcb1	2
GO:1902931	negative regulation of alcohol biosynthetic process	2/820	14/23174	0.0859274	0.235661	0.176448	Apoe/Dkk3	2
GO:1904923	regulation of autophagy of mitochondrion in response to mitochondrial depolarization	2/820	14/23174	0.0859274	0.235661	0.176448	Atpif1/Pink1	2
GO:2001044	regulation of integrin-mediated signaling pathway	2/820	14/23174	0.0859274	0.235661	0.176448	Cd63/Emp2	2
GO:0052547	regulation of peptidase activity	20/820	406/23174	0.0867165	0.237697	0.177972	Pawr/Cst3/Timp2/Agt/Rps3/Pcsk1n/Gas6/Grin2b/Serpine2/Rack1/Hspd1/Timp4/Ctsd/Bok/Vcp/Rps27l/Bax/Arl6ip1/Cycs/Ddrgk1	20
GO:0019217	regulation of fatty acid metabolic process	6/820	87/23174	0.0879596	0.240714	0.180231	Agt/Dbi/Srebf1/Mid1ip1/Acadl/Fabp5	6
GO:0031110	regulation of microtubule polymerization or depolymerization	6/820	87/23174	0.0879596	0.240714	0.180231	Rps3/Stmn1/Stmn3/Mid1ip1/Apc/Fkbp4	6
GO:1901879	regulation of protein depolymerization	6/820	87/23174	0.0879596	0.240714	0.180231	Cfl1/Mid1ip1/Cfl2/Apc/Tpm1/Capza2	6
GO:0006801	superoxide metabolic process	5/820	67/23174	0.088312	0.240741	0.180251	Agt/Cyba/Prdx2/Cbs/Gnai2	5
GO:0006940	regulation of smooth muscle contraction	5/820	67/23174	0.088312	0.240741	0.180251	Pawr/Abat/Calcrl/Atp1a2/Atp2b1	5
GO:0008608	attachment of spindle microtubules to kinetochore	3/820	30/23174	0.0884916	0.240741	0.180251	Zfp207/Apc/Hnrnpu	3
GO:0010043	response to zinc ion	3/820	30/23174	0.0884916	0.240741	0.180251	Ass1/Mt3/Mt1	3
GO:0010922	positive regulation of phosphatase activity	3/820	30/23174	0.0884916	0.240741	0.180251	Pawr/Hsp90ab1/Rpl5	3
GO:0035329	hippo signaling	3/820	30/23174	0.0884916	0.240741	0.180251	Sox11/Tead2/Amotl2	3
GO:0035640	exploration behavior	3/820	30/23174	0.0884916	0.240741	0.180251	Abat/Apoe/Lsamp	3
GO:0042168	heme metabolic process	3/820	30/23174	0.0884916	0.240741	0.180251	Atpif1/Hebp1/Snx3	3
GO:0061037	negative regulation of cartilage development	3/820	30/23174	0.0884916	0.240741	0.180251	Tgfb2/Frzb/Ctnnb1	3
GO:1902745	positive regulation of lamellipodium organization	3/820	30/23174	0.0884916	0.240741	0.180251	Cfl1/Coro1c/Hsp90aa1	3
GO:1903859	regulation of dendrite extension	3/820	30/23174	0.0884916	0.240741	0.180251	Hnrnpk/Cacng7/Sh3glb1	3
GO:0006690	icosanoid metabolic process	7/820	108/23174	0.0887058	0.241065	0.180494	Mgll/Acox1/Pdpn/Cyp2d22/Abhd16a/Fabp5/Ptgds	7
GO:0035725	sodium ion transmembrane transport	7/820	108/23174	0.0887058	0.241065	0.180494	Atp1b2/Atp1a1/Fxyd1/Atp1b1/Dmd/Atp1a2/Ywhah	7
GO:0038066	p38MAPK cascade	4/820	48/23174	0.0892152	0.24219	0.181336	Fgfr3/Sash1/Prmt1/Gadd45g	4
GO:1902808	positive regulation of cell cycle G1/S phase transition	4/820	48/23174	0.0892152	0.24219	0.181336	Rpl17/Ccnd2/Anp32b/Rgcc	4
GO:0043281	regulation of cysteine-type endopeptidase activity involved in apoptotic process	11/820	196/23174	0.0892884	0.242259	0.181388	Rps3/Gas6/Rack1/Hspd1/Ctsd/Bok/Vcp/Rps27l/Bax/Arl6ip1/Cycs	11
GO:0006112	energy reserve metabolic process	6/820	88/23174	0.0917337	0.248627	0.186156	Mt3/Sorbs1/Hmgb1/Pygb/Ugp2/Ppp1ca	6
GO:1903035	negative regulation of response to wounding	6/820	88/23174	0.0917337	0.248627	0.186156	Abat/Apoe/Cd9/Mdk/Serpine2/Gja1	6
GO:0016311	dephosphorylation	18/820	361/23174	0.0919574	0.2491	0.186511	Pawr/Ptprz1/Plpp3/Tgfb2/Psph/Hsp90ab1/Ppp2r5a/Pgp/Ptpra/Ptp4a1/Rpl5/Timm50/Nt5c/Ppp1cc/Ppp1ca/Pink1/Spred1/Gnai2	18
GO:0001843	neural tube closure	7/820	109/23174	0.0920691	0.249137	0.186538	Tgfb2/Rps7/Sdc4/Tead2/Cited2/Fzd2/Shroom3	7
GO:0090100	positive regulation of transmembrane receptor protein serine/threonine kinase signaling pathway	7/820	109/23174	0.0920691	0.249137	0.186538	Tgfb2/Notch2/Hsp90ab1/Sox11/Rnf165/Cited2/Rbpj	7
GO:0035107	appendage morphogenesis	10/820	175/23174	0.0931718	0.251852	0.188571	Tgfb2/Notch2/Sox11/Sox4/Gja1/Hdac2/Fgfr1/Bax/Rnf165/Ctnnb1	10
GO:0035108	limb morphogenesis	10/820	175/23174	0.0931718	0.251852	0.188571	Tgfb2/Notch2/Sox11/Sox4/Gja1/Hdac2/Fgfr1/Bax/Rnf165/Ctnnb1	10
GO:1901568	fatty acid derivative metabolic process	8/820	131/23174	0.0937762	0.252424	0.188999	Mgll/Acsl6/Acox1/Pdpn/Cyp2d22/Abhd16a/Fabp5/Ptgds	8
GO:0000910	cytokinesis	9/820	153/23174	0.093967	0.252424	0.188999	Stmn1/Pkn2/Cfl1/Klhdc8b/Son/Apc/Jtb/Sh3glb1/Rhoc	9
GO:0051054	positive regulation of DNA metabolic process	13/820	244/23174	0.0942247	0.252424	0.188999	Cst3/Rps3/Hsp90ab1/Cct4/Npm1/Fgfr1/Cebpg/Bax/Cct7/Cct5/Hsp90aa1/Ctnnb1/Faf1	13
GO:0060291	long-term synaptic potentiation	13/820	244/23174	0.0942247	0.252424	0.188999	Igsf11/Prnp/Ptn/Ntrk2/Apoe/Gfap/Sqstm1/Dbi/Fam107a/Grin2b/Serpine2/Hnrnpk/Paip2	13
GO:0006360	transcription by RNA polymerase I	4/820	49/23174	0.0945702	0.252424	0.188999	H2afy/Smarcb1/Atf4/Gtf2h5	4
GO:0017001	antibiotic catabolic process	4/820	49/23174	0.0945702	0.252424	0.188999	Prdx6/Prdx2/Prdx5/Txnrd1	4
GO:0030195	negative regulation of blood coagulation	4/820	49/23174	0.0945702	0.252424	0.188999	Abat/Apoe/Cd9/Serpine2	4
GO:0045646	regulation of erythrocyte differentiation	4/820	49/23174	0.0945702	0.252424	0.188999	Cdk6/Prmt1/Hmgb2/Tcf3	4
GO:0061014	positive regulation of mRNA catabolic process	4/820	49/23174	0.0945702	0.252424	0.188999	Qk/Pabpc1/Btg2/Hnrnpr	4
GO:0030516	regulation of axon extension	7/820	110/23174	0.0955029	0.252424	0.188999	Mgll/Apoe/Rpl4/Cyfip1/Eif4g2/Lrp1/Pafah1b1	7
GO:0032092	positive regulation of protein binding	7/820	110/23174	0.0955029	0.252424	0.188999	Apoe/Rpl11/Hsp90ab1/Lfng/Ran/Mfng/Lrp1	7
GO:0060606	tube closure	7/820	110/23174	0.0955029	0.252424	0.188999	Tgfb2/Rps7/Sdc4/Tead2/Cited2/Fzd2/Shroom3	7
GO:0002026	regulation of the force of heart contraction	3/820	31/23174	0.0955163	0.252424	0.188999	Prkca/Atp1a1/Atp1a2	3
GO:0010574	regulation of vascular endothelial growth factor production	3/820	31/23174	0.0955163	0.252424	0.188999	Rora/Ndrg2/Atf4	3
GO:0032232	negative regulation of actin filament bundle assembly	3/820	31/23174	0.0955163	0.252424	0.188999	Stmn1/Cfl1/S1pr1	3
GO:0034205	amyloid-beta formation	3/820	31/23174	0.0955163	0.252424	0.188999	Prnp/Clu/Apoe	3
GO:0043537	negative regulation of blood vessel endothelial cell migration	3/820	31/23174	0.0955163	0.252424	0.188999	Apoe/Rgcc/Spred1	3
GO:0045652	regulation of megakaryocyte differentiation	3/820	31/23174	0.0955163	0.252424	0.188999	Hist1h4d/Prmt1/Hmgb2	3
GO:0045662	negative regulation of myoblast differentiation	3/820	31/23174	0.0955163	0.252424	0.188999	Cmtm5/Cxcl14/Id3	3
GO:0060795	cell fate commitment involved in formation of primary germ layer	3/820	31/23174	0.0955163	0.252424	0.188999	Eomes/Fgfr1/Ctnnb1	3
GO:0070266	necroptotic process	3/820	31/23174	0.0955163	0.252424	0.188999	Trp53/Bok/Peli1	3
GO:0070979	protein K11-linked ubiquitination	3/820	31/23174	0.0955163	0.252424	0.188999	Ube2s/Ube2e3/Ube2d2a	3
GO:0090075	relaxation of muscle	3/820	31/23174	0.0955163	0.252424	0.188999	Pawr/Camk2g/Atp1b1	3
GO:0099560	synaptic membrane adhesion	3/820	31/23174	0.0955163	0.252424	0.188999	Sparcl1/Nrxn1/Lrrc4b	3
GO:1902991	regulation of amyloid precursor protein catabolic process	3/820	31/23174	0.0955163	0.252424	0.188999	Prnp/Clu/Apoe	3
GO:1903393	positive regulation of adherens junction organization	3/820	31/23174	0.0955163	0.252424	0.188999	S100a10/Cfl1/Sdc4	3
GO:1905314	semi-lunar valve development	3/820	31/23174	0.0955163	0.252424	0.188999	Tgfb2/Notch2/Rbpj	3
GO:0016202	regulation of striated muscle tissue development	10/820	176/23174	0.095841	0.252424	0.188999	Kcnk2/Naca/Gja1/Hdac2/Fgfr1/Apc/Yy1/Cited2/Ctnnb1/Rbpj	10
GO:0071214	cellular response to abiotic stimulus	15/820	292/23174	0.0966463	0.252424	0.188999	Rpl26/Atp1a1/Impact/Ccnd2/Gja1/Egr1/Gpld1/Npm1/Hist3h2a/Trp53/Yy1/Atp1a2/Bax/Ctnnb1/Gtf2h5	15
GO:0104004	cellular response to environmental stimulus	15/820	292/23174	0.0966463	0.252424	0.188999	Rpl26/Atp1a1/Impact/Ccnd2/Gja1/Egr1/Gpld1/Npm1/Hist3h2a/Trp53/Yy1/Atp1a2/Bax/Ctnnb1/Gtf2h5	15
GO:0001711	endodermal cell fate commitment	2/820	15/23174	0.0968993	0.252424	0.188999	Eomes/Ctnnb1	2
GO:0006704	glucocorticoid biosynthetic process	2/820	15/23174	0.0968993	0.252424	0.188999	Atp1a1/Dkk3	2
GO:0006878	cellular copper ion homeostasis	2/820	15/23174	0.0968993	0.252424	0.188999	Prnp/Aplp2	2
GO:0009143	nucleoside triphosphate catabolic process	2/820	15/23174	0.0968993	0.252424	0.188999	Smpdl3a/Dctpp1	2
GO:0009220	pyrimidine ribonucleotide biosynthetic process	2/820	15/23174	0.0968993	0.252424	0.188999	Nme4/Nme1	2
GO:0010523	negative regulation of calcium ion transport into cytosol	2/820	15/23174	0.0968993	0.252424	0.188999	Tgfb2/Tmbim6	2
GO:0010715	regulation of extracellular matrix disassembly	2/820	15/23174	0.0968993	0.252424	0.188999	Tgfb2/Pdpn	2
GO:0014049	positive regulation of glutamate secretion	2/820	15/23174	0.0968993	0.252424	0.188999	Grin2b/Gabbr1	2
GO:0017014	protein nitrosylation	2/820	15/23174	0.0968993	0.252424	0.188999	Ddah1/Dmd	2
GO:0021819	layer formation in cerebral cortex	2/820	15/23174	0.0968993	0.252424	0.188999	Ctnnb1/Pafah1b1	2
GO:0031958	corticosteroid receptor signaling pathway	2/820	15/23174	0.0968993	0.252424	0.188999	Ntrk2/Ywhah	2
GO:0032785	negative regulation of DNA-templated transcription, elongation	2/820	15/23174	0.0968993	0.252424	0.188999	Hnrnpu/Supt5	2
GO:0034393	positive regulation of smooth muscle cell apoptotic process	2/820	15/23174	0.0968993	0.252424	0.188999	Pdcd4/Atf4	2
GO:0035641	locomotory exploration behavior	2/820	15/23174	0.0968993	0.252424	0.188999	Apoe/Lsamp	2
GO:0042095	interferon-gamma biosynthetic process	2/820	15/23174	0.0968993	0.252424	0.188999	Gadd45g/Cebpg	2
GO:0042159	lipoprotein catabolic process	2/820	15/23174	0.0968993	0.252424	0.188999	Apoe/Ctsd	2
GO:0042416	dopamine biosynthetic process	2/820	15/23174	0.0968993	0.252424	0.188999	Tgfb2/Cyp2d22	2
GO:0042428	serotonin metabolic process	2/820	15/23174	0.0968993	0.252424	0.188999	Spr/Cyp2d22	2
GO:0042759	long-chain fatty acid biosynthetic process	2/820	15/23174	0.0968993	0.252424	0.188999	Acsbg1/Qk	2
GO:0050862	positive regulation of T cell receptor signaling pathway	2/820	15/23174	0.0968993	0.252424	0.188999	Cd81/Rps3	2
GO:0051044	positive regulation of membrane protein ectodomain proteolysis	2/820	15/23174	0.0968993	0.252424	0.188999	Apoe/Gpld1	2
GO:0051127	positive regulation of actin nucleation	2/820	15/23174	0.0968993	0.252424	0.188999	Cyfip1/Trim27	2
GO:0060700	regulation of ribonuclease activity	2/820	15/23174	0.0968993	0.252424	0.188999	Npm1/Tmbim6	2
GO:0060856	establishment of blood-brain barrier	2/820	15/23174	0.0968993	0.252424	0.188999	Dmd/Ctnnb1	2
GO:0061029	eyelid development in camera-type eye	2/820	15/23174	0.0968993	0.252424	0.188999	Sox11/Hdac2	2
GO:0061430	bone trabecula morphogenesis	2/820	15/23174	0.0968993	0.252424	0.188999	Fgfr3/Plxnb1	2
GO:0070234	positive regulation of T cell apoptotic process	2/820	15/23174	0.0968993	0.252424	0.188999	Tgfb2/Trp53	2
GO:0071731	response to nitric oxide	2/820	15/23174	0.0968993	0.252424	0.188999	Foxo1/Egln1	2
GO:0086014	atrial cardiac muscle cell action potential	2/820	15/23174	0.0968993	0.252424	0.188999	Kcnn2/Ank2	2
GO:0086026	atrial cardiac muscle cell to AV node cell signaling	2/820	15/23174	0.0968993	0.252424	0.188999	Kcnn2/Ank2	2
GO:0086066	atrial cardiac muscle cell to AV node cell communication	2/820	15/23174	0.0968993	0.252424	0.188999	Kcnn2/Ank2	2
GO:0090083	regulation of inclusion body assembly	2/820	15/23174	0.0968993	0.252424	0.188999	Clu/Hspa2	2
GO:1900363	regulation of mRNA polyadenylation	2/820	15/23174	0.0968993	0.252424	0.188999	Nudt21/Supt5	2
GO:1900451	positive regulation of glutamate receptor signaling pathway	2/820	15/23174	0.0968993	0.252424	0.188999	Cfl1/Pink1	2
GO:1901077	regulation of relaxation of muscle	2/820	15/23174	0.0968993	0.252424	0.188999	Pawr/Camk2g	2
GO:1901213	regulation of transcription from RNA polymerase II promoter involved in heart development	2/820	15/23174	0.0968993	0.252424	0.188999	Naca/Rbpj	2
[truncated: 3,129 more rows]

## Sheet: resting_vs_dormant_up_GO_terms
ID	Description	GeneRatio	BgRatio	pvalue	p.adjust	qvalue	geneID	Count
[truncated: 3,362 more rows]

[truncated: 1 more sheets: resting_vs_dormant_down_GO_term]
