# Supplementary material for: Coordinated changes in cellular behavior ensure the lifelong maintenance of the hippocampal stem cell population
Source: Cell Stem Cell. 2021 May 6;28(5):863–876.e6. doi: 10.1016/j.stem.2021.01.003 (PMC8110946; doi:10.1016/j.stem.2021.01.003)
Supplement: Table S4. Differential gene expression analysis of resting versus proliferating hippocampal NSCs, related to Figure 5 [file mmc3.xlsx]

## Sheet: resting_vs_active
	p_val	avg_diff	pct.1	pct.2	p_val_adj
Mcm5	4.69262e-81	-0.932907	0	0.573	6.79867e-77
Gmnn	9.92015e-59	-0.789137	0	0.47	7.18616e-55
Mcm2	1.24859e-51	-0.765358	0.029	0.526	6.02986e-48
Fen1	6.19101e-50	-0.51278	0	0.39	2.24238e-46
Fignl1	8.21213e-50	-0.444089	0	0.366	2.37955e-46
Lig1	2.23411e-49	-0.853218	0.029	0.503	5.39463e-46
Cdca8	4.16732e-48	-1.28613	0.029	0.42	8.62516e-45
Ppil1	6.93839e-43	-0.683889	0.029	0.502	1.25654e-39
Atad2	2.02033e-42	-0.597444	0	0.382	3.23298e-39
Pbk	2.23149e-42	-1.51616	0.029	0.455	3.23298e-39
Hat1	3.748e-41	-1.09443	0.029	0.599	4.93646e-38
Tpx2	8.36045e-41	-0.915335	0	0.345	1.00939e-37
Top2a	3.85956e-40	-1.67111	0.029	0.393	4.30133e-37
Rad51ap1	3.8666e-39	-0.404153	0	0.308	4.00138e-36
Cdc45	1.19864e-38	-0.348243	0	0.296	1.15773e-35
Tcf19	6.53337e-38	-0.41853	0	0.294	5.89974e-35
Spc25	6.92266e-38	-0.833866	0	0.331	5.89974e-35
Tk1	3.54096e-36	-0.445687	0	0.292	2.85008e-33
Rrm2	4.49157e-36	-1.80283	0.143	0.607	3.42494e-33
Prc1	3.61733e-35	-0.984026	0	0.313	2.62039e-32
Neil3	4.61048e-35	-0.461661	0	0.291	3.18079e-32
Clspn	2.39857e-34	-0.420128	0	0.288	1.57957e-31
Sgo1	7.22751e-34	-0.444089	0	0.284	4.44824e-31
Cdk1	7.38663e-34	-1.01296	0.029	0.398	4.44824e-31
Wdr76	7.67574e-34	-0.285942	0	0.252	4.44824e-31
Ccnb1	1.53063e-33	-0.84984	0	0.288	8.52915e-31
Birc5	2.10427e-33	-1.15372	0.057	0.409	1.12731e-30
Ube2t	2.17868e-33	-0.400958	0	0.275	1.12731e-30
Hist1h2ap	8.65454e-33	-5.05148	0.057	0.369	4.32369e-30
Pcna	1.08523e-32	-1.71356	0.171	0.728	5.24096e-30
Mxd3	6.1466e-32	-0.426518	0	0.272	2.87265e-29
Cks1b	7.8011e-32	-1.19703	0.086	0.65	3.53195e-29
Mcm6	1.03192e-31	-1.59534	0.171	0.719	4.53043e-29
Cdc20	1.48741e-31	-0.961661	0	0.267	6.33813e-29
Smc2	2.42596e-31	-1.30087	0.057	0.55	1.00421e-28
Shcbp1	3.8867e-31	-0.332268	0	0.244	1.56418e-28
Knl1	9.53538e-31	-0.458466	0	0.267	3.73374e-28
Asf1b	1.44235e-30	-0.29393	0	0.233	5.49914e-28
Ckap2l	2.72218e-30	-0.412141	0	0.252	1.01126e-27
Melk	5.94359e-30	-0.322684	0	0.24	2.15277e-27
Trip13	6.45008e-30	-0.250799	0	0.219	2.27924e-27
Dscc1	1.20029e-29	-0.269968	0	0.228	4.14044e-27
Rad18	3.90081e-29	-0.217252	0	0.2	1.3143e-26
Kif22	6.64883e-29	-0.42492	0	0.254	2.18928e-26
Incenp	8.91856e-29	-0.348243	0	0.233	2.87138e-26
Mcm3	2.64226e-28	-0.851985	0.086	0.558	8.32198e-26
Gins2	2.99275e-28	-0.551301	0.029	0.396	9.03312e-26
Cit	7.66621e-28	-0.279553	0	0.22	2.2667e-25
Ska1	3.61489e-27	-0.29393	0	0.22	1.02691e-24
Ccne2	4.49645e-27	-0.305112	0	0.222	1.25278e-24
Brca2	9.32806e-27	-0.244409	0	0.206	2.54991e-24
Nasp	1.01345e-26	-1.59644	0.286	0.752	2.71904e-24
Ndc80	1.58073e-26	-0.271565	0	0.209	4.16394e-24
Rbbp8	2.00076e-26	-0.233227	0	0.2	5.17624e-24
Cdc6	3.04486e-26	-0.239617	0	0.204	7.73928e-24
Pclaf	1.15631e-25	-2.76006	0.114	0.617	2.88838e-23
Tuba1b	5.97838e-25	-5.91757	0.657	0.947	1.39701e-22
Aurka	7.83528e-25	-0.364217	0	0.209	1.80187e-22
Ccna2	2.40844e-24	-0.810087	0.029	0.345	5.20799e-22
Cenpk	2.77043e-24	-0.567275	0.029	0.411	5.90264e-22
Cep290	4.24399e-24	-0.222045	0	0.203	8.71441e-22
Rpa2	6.75901e-24	-1.2194	0.086	0.639	1.34143e-21
Hist1h1b	1.61564e-23	-1.47303	0.029	0.244	3.07991e-21
Mki67	1.90565e-23	-0.610406	0.029	0.278	3.5856e-21
Smc4	2.00724e-23	-1.12054	0.086	0.518	3.68113e-21
Rfc4	3.85637e-23	-0.938247	0.057	0.597	6.98389e-21
Isoc1	2.58175e-22	-0.242812	0	0.225	4.50656e-20
Dek	2.18441e-21	-2.70333	0.314	0.872	3.59633e-19
Aurkb	2.23949e-21	-0.580055	0.029	0.281	3.64559e-19
Ncapd3	3.96431e-21	-0.441077	0.029	0.307	6.38165e-19
Racgap1	5.93856e-21	-0.982976	0.057	0.466	9.35194e-19
Ckap2	2.46744e-20	-0.661524	0.029	0.343	3.72379e-18
Hmmr	6.77236e-20	-0.463441	0.029	0.214	1.01152e-17
Mcm7	3.30147e-19	-1.61118	0.257	0.824	4.5992e-17
Mis18bp1	7.71154e-19	-0.412323	0.029	0.216	1.01568e-16
Pimreg	7.79606e-19	-0.610406	0.029	0.273	1.01756e-16
Mis18a	2.30832e-18	-0.249201	0	0.208	2.71894e-16
Ccnb2	2.39055e-18	-0.626381	0.029	0.291	2.79309e-16
Anp32b	7.64937e-18	-2.47467	0.657	0.919	8.52493e-16
Atg101	1.02024e-17	-0.255591	0	0.225	1.11979e-15
H2afx	1.26535e-17	-2.24395	0.314	0.575	1.37837e-15
Hells	1.77423e-17	-0.919626	0.143	0.57	1.91829e-15
Mthfd2	2.13019e-17	-0.418713	0.029	0.273	2.28609e-15
Haus4	2.46821e-17	-0.473391	0.086	0.407	2.59126e-15
Cdca3	7.82846e-17	-0.882337	0.057	0.355	8.03113e-15
Chaf1a	2.47258e-16	-0.257371	0.029	0.254	2.47053e-14
Tyms	3.1684e-16	-0.750114	0.114	0.489	3.1016e-14
Wee1	3.53479e-16	-0.311867	0.057	0.292	3.43705e-14
Lsm2	4.21508e-16	-1.12766	0.2	0.668	4.01764e-14
Uhrf1	5.2328e-16	-0.863168	0.057	0.505	4.92291e-14
Ung	7.64162e-16	-0.575628	0.086	0.431	7.1427e-14
Psrc1	8.93372e-16	-0.292515	0.029	0.217	8.24406e-14
Tmpo	9.89713e-16	-1.55564	0.314	0.775	9.07529e-14
Cenpq	1.08519e-15	-0.444455	0.057	0.353	9.88823e-14
Ccne1	1.28496e-15	-0.254176	0.029	0.23	1.16354e-13
Mcm4	1.64576e-15	-0.615564	0.057	0.489	1.48098e-13
Prim2	2.13381e-15	-0.399544	0.029	0.347	1.89661e-13
Cenph	3.94137e-15	-0.396349	0.029	0.323	3.30072e-13
Prkar2a	4.05205e-15	-0.238019	0	0.211	3.37391e-13
Lsm3	4.86097e-15	-0.902236	0.171	0.65	4.00146e-13
Dnph1	5.10823e-15	-0.418713	0.029	0.361	4.18124e-13
Cenpm	1.13657e-14	-0.913053	0.114	0.551	9.09757e-13
Prim1	1.52844e-14	-0.58859	0.114	0.478	1.21005e-12
G2e3	1.80162e-14	-0.302099	0.029	0.238	1.41091e-12
Esco2	2.73417e-14	-0.559288	0.029	0.278	2.07396e-12
Cks2	5.10637e-14	-1.70717	0.086	0.422	3.7939e-12
Dnmt1	6.15529e-14	-0.543861	0.114	0.438	4.54989e-12
Hist1h2ae	8.35846e-14	-1.79785	0.086	0.265	6.11603e-12
Lmnb1	9.51556e-14	-1.42661	0.371	0.751	6.89307e-12
Cdt1	9.58356e-14	-0.362802	0.029	0.307	6.90779e-12
Cep192	1.25053e-13	-0.217435	0.029	0.209	8.92499e-12
Zmynd19	4.46626e-13	-0.222227	0.029	0.233	3.0237e-11
Ezh2	4.88034e-13	-0.891602	0.257	0.618	3.28867e-11
Ran	9.36374e-13	-4.01488	0.943	0.987	5.95008e-11
Pold3	1.5097e-12	-0.35162	0.029	0.321	9.30744e-11
Tipin	1.52888e-12	-1.14204	0.143	0.704	9.38574e-11
Tubb5	1.87096e-12	-8.15906	0.914	0.974	1.14373e-10
Hist1h4d	1.90332e-12	-0.77832	0.029	0.278	1.15862e-10
WPRE	2.44362e-12	2.78489	1	0.385	1.46294e-10
Cenpw	2.49968e-12	-0.633136	0.086	0.446	1.49035e-10
Gemin2	2.68406e-12	-0.209448	0.029	0.222	1.59372e-10
Spc24	4.31619e-12	-0.839936	0.171	0.486	2.51136e-10
Ncapd2	4.88554e-12	-0.354815	0.029	0.28	2.81999e-10
Pold1	5.36555e-12	-0.242994	0.029	0.24	3.08477e-10
Dut	5.86654e-12	-2.31639	0.229	0.823	3.35946e-10
Gins1	6.76074e-12	-0.255774	0.029	0.254	3.85628e-10
Ndufaf2	7.69254e-12	-0.553081	0.057	0.463	4.3535e-10
Cenpa	8.19829e-12	-1.35696	0.057	0.318	4.58598e-10
Rad51	1.12249e-11	-0.348608	0.057	0.327	6.11376e-10
Trappc5	1.44452e-11	-0.266956	0.029	0.262	7.7226e-10
Nusap1	1.58546e-11	-0.656915	0.057	0.264	8.44491e-10
Skp2	1.96229e-11	-0.322866	0.029	0.281	1.03381e-09
Rfc5	2.62696e-11	-0.503743	0.086	0.435	1.34154e-09
Exosc3	2.6671e-11	-0.326061	0.029	0.318	1.35582e-09
Vrk1	3.05441e-11	-0.386947	0.057	0.375	1.54171e-09
Nuf2	3.61339e-11	-0.36618	0.057	0.288	1.8052e-09
tdTomatoLoxP	4.49912e-11	-3.58905	0.857	0.958	2.2323e-09
Kifc1	5.56508e-11	-0.247786	0.029	0.203	2.73311e-09
Pa2g4	5.67689e-11	-1.08585	0.543	0.829	2.77861e-09
Ccdc34	1.22824e-10	-1.16298	0.171	0.613	5.89228e-09
Dnajc9	2.88996e-10	-0.926609	0.371	0.687	1.35064e-08
Ranbp1	2.90971e-10	-2.41944	0.857	0.976	1.3555e-08
Rbbp7	5.30712e-10	-0.882017	0.229	0.658	2.35136e-08
Ube2c	8.20973e-10	-1.61451	0.086	0.335	3.53996e-08
Dck	8.31496e-10	-0.295892	0.057	0.289	3.57469e-08
Cdc7	8.76017e-10	-0.246189	0.029	0.233	3.73286e-08
H2afz	9.39793e-10	-11.5066	0.914	0.995	3.99288e-08
Insm1	9.78071e-10	-1.3817	0.314	0.665	4.13128e-08
Fkbp3	1.05308e-09	-1.81515	0.743	0.946	4.43519e-08
Cenpe	1.08303e-09	-0.388361	0.029	0.212	4.54811e-08
Rfc2	1.31551e-09	-0.845641	0.257	0.642	5.38578e-08
Dctpp1	2.15158e-09	-1.29603	0.514	0.837	8.54028e-08
Slbp	2.63546e-09	-1.20119	0.314	0.674	1.03196e-07
Cenpf	2.81415e-09	-1.41378	0.143	0.404	1.09601e-07
Sgo2a	3.07291e-09	-0.262163	0.029	0.212	1.18405e-07
Ppa1	3.91075e-09	-0.684847	0.4	0.682	1.47549e-07
Mphosph8	7.55604e-09	-0.547604	0.2	0.521	2.71828e-07
Snrpd1	7.87301e-09	-1.67006	0.571	0.92	2.80946e-07
Dhfr	8.20728e-09	-0.607576	0.057	0.45	2.91439e-07
Hmgb2	8.73844e-09	-11.5245	0.829	0.957	3.06544e-07
Nde1	1.01144e-08	-0.462209	0.057	0.331	3.53101e-07
Psip1	1.01554e-08	-1.3958	0.514	0.85	3.53682e-07
Fbxo5	1.31622e-08	-0.411091	0.057	0.305	4.44509e-07
Ctu2	1.83807e-08	-0.198266	0.029	0.211	6.01127e-07
Kpnb1	1.89615e-08	-0.379325	0.114	0.387	6.17336e-07
Nup93	1.92988e-08	-0.22063	0.029	0.22	6.26908e-07
Smc1a	1.95053e-08	-0.608489	0.2	0.545	6.32198e-07
Utp18	2.1955e-08	-0.313464	0.057	0.332	7.08428e-07
Ssrp1	2.28086e-08	-0.874578	0.286	0.684	7.29471e-07
Kpna2	2.42245e-08	-0.381972	0.029	0.204	7.66297e-07
Frrs1l	2.48475e-08	-0.350023	0.029	0.304	7.81356e-07
Hmbs	2.57548e-08	-0.286125	0.029	0.268	8.04172e-07
Smc6	2.91849e-08	-0.600867	0.257	0.537	9.0542e-07
Rfc3	3.21107e-08	-0.610452	0.229	0.565	9.9194e-07
Tacc3	3.5463e-08	-0.426883	0.057	0.292	1.08394e-06
Dynlt1f	4.65921e-08	-0.689776	0.143	0.594	1.38325e-06
Topbp1	5.1731e-08	-0.323414	0.114	0.355	1.52024e-06
Dtymk	5.78008e-08	-1.41264	0.4	0.853	1.69175e-06
Trim59	6.75622e-08	-0.446417	0.114	0.374	1.94595e-06
E2f1	6.81362e-08	-0.389274	0.171	0.415	1.95477e-06
Nrm	7.63093e-08	-0.446052	0.057	0.39	2.17204e-06
Rnaseh2a	1.04982e-07	-0.419261	0.114	0.403	2.89709e-06
Trim37	1.19151e-07	-0.334048	0.029	0.323	3.24484e-06
Hint1	1.21428e-07	-2.12022	0.971	0.987	3.28429e-06
Dynlt1a	1.33344e-07	-0.336011	0.086	0.337	3.57096e-06
Pycard	1.48169e-07	-0.311684	0.029	0.281	3.93884e-06
Actn4	1.67659e-07	-0.238202	0.029	0.252	4.44067e-06
Csrp2	1.9071e-07	-0.390507	0.114	0.372	4.96051e-06
Fbln1	1.95657e-07	-0.321634	0.086	0.331	5.06193e-06
Dbf4	2.13402e-07	-0.219398	0.086	0.232	5.50138e-06
Fxyd6	2.25149e-07	-1.07179	0.257	0.687	5.77339e-06
Rrm1	2.41593e-07	-0.557371	0.2	0.514	6.12994e-06
Hpf1	2.56794e-07	-0.688042	0.314	0.644	6.45909e-06
Nup37	2.76293e-07	-0.236787	0.057	0.26	6.87789e-06
Psmc3ip	2.89117e-07	-0.417846	0.143	0.439	7.148e-06
H1fx	2.92071e-07	-1.51082	0.457	0.719	7.20872e-06
Gpaa1	2.98558e-07	-0.182474	0.057	0.23	7.35629e-06
Emd	3.0061e-07	-0.455317	0.229	0.529	7.38316e-06
Nfic	3.17401e-07	-0.602099	0.2	0.554	7.76775e-06
Eef1akmt1	3.46999e-07	-0.286673	0.114	0.348	8.4635e-06
Nup43	3.70831e-07	-0.265358	0.029	0.265	8.95434e-06
Parp1	3.77509e-07	-0.340803	0.057	0.359	9.07023e-06
Chaf1b	5.37612e-07	-0.470196	0.057	0.399	1.26239e-05
Ubald2	5.47764e-07	-0.620584	0.286	0.561	1.28414e-05
Eif4ebp1	5.54984e-07	-0.28649	0.086	0.225	1.29478e-05
Nip7	7.08329e-07	-0.43382	0.143	0.455	1.62893e-05
Lsm6	7.49931e-07	-1.08425	0.371	0.819	1.71915e-05
Mad2l1	7.9175e-07	-0.328024	0.086	0.316	1.8036e-05
Pmf1	8.96935e-07	-0.385714	0.114	0.388	2.02674e-05
Rnf168	1.00321e-06	-0.184071	0.057	0.219	2.23841e-05
Exosc8	1.0037e-06	-0.456184	0.114	0.45	2.23841e-05
Skiv2l2	1.03903e-06	-0.190278	0.029	0.204	2.31236e-05
Selenoh	1.16312e-06	-2.56581	0.543	0.893	2.55322e-05
Itgb3bp	1.22351e-06	-0.400274	0.114	0.439	2.66962e-05
Oxct1	1.28423e-06	-0.689822	0.371	0.639	2.79367e-05
Hirip3	1.31534e-06	-0.467914	0.171	0.45	2.84427e-05
Cnih2	1.55705e-06	-0.398311	0.057	0.364	3.30771e-05
Mrpl18	1.60865e-06	-0.697079	0.229	0.653	3.40235e-05
Smc5	1.61718e-06	-0.233592	0.057	0.256	3.41542e-05
Rangap1	1.62867e-06	-0.478549	0.114	0.412	3.43466e-05
Plk4	1.69007e-06	-0.268553	0.029	0.254	3.55381e-05
Snrpa1	2.01431e-06	-0.622364	0.314	0.621	4.16905e-05
2810006K23Rik	2.07475e-06	-0.320037	0.086	0.342	4.288e-05
Haus1	2.09005e-06	-0.352168	0.114	0.391	4.31347e-05
Cdc123	2.11959e-06	-0.482291	0.2	0.51	4.36822e-05
Cinp	2.20679e-06	-0.300685	0.057	0.312	4.5222e-05
Cmc2	2.21092e-06	-0.382154	0.029	0.329	4.52426e-05
Asns	2.21808e-06	-0.286308	0.057	0.23	4.53173e-05
Rad21	2.22082e-06	-0.418028	0.143	0.385	4.53173e-05
Hjurp	2.27039e-06	-0.421041	0.114	0.367	4.61338e-05
Cenpp	2.29604e-06	-0.259516	0.114	0.304	4.65897e-05
Tubb4b	2.66318e-06	-1.83063	0.743	0.772	5.33667e-05
Vdac3	2.71108e-06	-0.897581	0.571	0.829	5.41767e-05
Syce2	2.74713e-06	-0.418028	0.143	0.428	5.47461e-05
Pradc1	2.8227e-06	-0.20785	0.029	0.201	5.60209e-05
Shmt2	2.83325e-06	-0.359973	0.086	0.335	5.61533e-05
Gemin6	2.99213e-06	-0.249384	0.029	0.251	5.89795e-05
1190007I07Rik	3.03528e-06	-0.182474	0.057	0.216	5.97488e-05
Magohb	3.17063e-06	-0.387129	0.086	0.404	6.22441e-05
Nap1l1	3.37569e-06	-1.1655	0.629	0.879	6.59124e-05
Casp8ap2	3.38223e-06	-0.259334	0.086	0.292	6.59511e-05
Ubr7	4.01226e-06	-0.250981	0.029	0.256	7.73e-05
Ncl	4.20689e-06	-1.4566	0.686	0.893	8.08348e-05
Hnrnpd	4.38268e-06	-1.15244	0.429	0.746	8.38788e-05
Eif2s2	4.78003e-06	-0.897946	0.543	0.791	9.06156e-05
Samd1	5.08491e-06	-0.196851	0.057	0.217	9.54277e-05
Cdc23	5.5826e-06	-0.212825	0.057	0.243	0.000103428
Tfdp1	5.80218e-06	-0.634231	0.229	0.561	0.000106678
Nudc	6.07902e-06	-0.877864	0.543	0.802	0.000111344
Hap1	6.2733e-06	-0.2288	0.057	0.241	0.000114338
Hax1	6.35018e-06	-0.273711	0.086	0.308	0.000115435
Orc6	6.6448e-06	-0.451757	0.171	0.479	0.000120037
Hprt	6.95198e-06	-0.416248	0.143	0.442	0.0001248
Plp2	7.37706e-06	-0.30105	0.114	0.345	0.000131624
Tex30	8.40263e-06	-0.347558	0.143	0.399	0.000147739
Siva1	8.53151e-06	-0.704016	0.314	0.653	0.000149642
Rbmx2	8.5669e-06	-0.300685	0.057	0.302	0.000149887
AC160336.1	9.21117e-06	-0.765404	0.2	0.417	0.000159631
Mphosph6	9.46449e-06	-0.208215	0.086	0.26	0.000163825
Raly	1.02685e-05	-0.735463	0.429	0.728	0.000176896
Hist1h1e	1.09526e-05	-0.86942	0.229	0.324	0.000188011
Pola1	1.12448e-05	-0.204838	0.057	0.228	0.000192799
Cbx3	1.15792e-05	-1.76759	0.971	0.93	0.000197278
Stub1	1.18519e-05	-0.74984	0.371	0.733	0.000201301
Pgp	1.21053e-05	-0.637608	0.2	0.546	0.000205124
Gapdh	1.21654e-05	-2.17385	0.971	0.995	0.000205903
Stag1	1.31623e-05	-0.35518	0.086	0.35	0.000220457
Sephs1	1.41023e-05	-0.289503	0.057	0.291	0.000234036
Hnrnpm	1.43061e-05	-0.619717	0.343	0.661	0.000237129
Cdk4	1.55473e-05	-1.99763	0.743	0.971	0.000256549
Rnaseh2b	1.55705e-05	-0.369922	0.143	0.398	0.000256638
Stmn1	1.77696e-05	-6.83743	1	0.998	0.00028959
Nedd1	1.95001e-05	-0.179279	0.057	0.212	0.000314257
Psmg2	1.98662e-05	-0.346143	0.143	0.415	0.000319447
Gars	2.03167e-05	-0.399042	0.2	0.438	0.000324952
Terf1	2.04349e-05	-0.184254	0.086	0.248	0.000326418
Ptma	2.24347e-05	-11.7454	1	1	0.000355616
Timeless	2.5434e-05	-0.339206	0.086	0.345	0.000397678
Cdk5rap2	2.54757e-05	-0.179279	0.057	0.212	0.000397678
Smchd1	2.56772e-05	-0.36869	0.143	0.441	0.000399153
Serbp1	2.5722e-05	-1.54993	0.829	0.944	0.000399223
Sf3b5	2.92075e-05	-0.580146	0.429	0.668	0.000446369
Fxn	2.99465e-05	-0.432223	0.143	0.427	0.0004567
Srsf7	3.02198e-05	-1.2633	0.543	0.906	0.0004599
Nsmce2	3.16395e-05	-0.341351	0.143	0.425	0.000480496
Cenps	3.25799e-05	-0.360155	0.086	0.377	0.000493742
Sgf29	3.35298e-05	-0.185851	0.086	0.248	0.000504969
Cdca7	3.45494e-05	-0.590598	0.286	0.577	0.000519245
Taf12	3.56315e-05	-0.29644	0.114	0.367	0.000533846
Txnl1	3.6216e-05	-0.603925	0.4	0.692	0.000541484
Trim28	3.82528e-05	-0.629986	0.257	0.602	0.000567835
Ppia	3.92593e-05	-6.84071	1	1	0.000581584
Iqgap1	3.932e-05	-0.184071	0.057	0.217	0.000581889
Gpr180	4.21092e-05	-0.206253	0.029	0.216	0.000617488
Dnajc2	4.26166e-05	-0.268051	0.2	0.393	0.000623037
Nsmce4a	4.38086e-05	-0.62346	0.4	0.661	0.000637889
Paics	4.9077e-05	-0.877864	0.514	0.768	0.000708195
Egln1	5.09085e-05	-0.23236	0.114	0.288	0.000733163
Tubg1	5.61516e-05	-0.401871	0.114	0.414	0.000801502
Rrp8	5.63945e-05	-0.182474	0.057	0.217	0.00080364
Kif1bp	5.76581e-05	-0.182474	0.057	0.216	0.000818169
Ybx3	5.81577e-05	-0.472889	0.2	0.502	0.000824451
Aars	5.89915e-05	-0.185669	0.057	0.209	0.000834637
Pola2	6.12869e-05	-0.267321	0.086	0.289	0.000866268
Npm1	6.22501e-05	-2.43898	0.971	0.992	0.000879024
Rfc1	6.61943e-05	-0.365313	0.114	0.387	0.00093109
Shmt1	6.89291e-05	-0.239799	0.029	0.228	0.000966742
Eri1	6.98034e-05	-0.240164	0.086	0.291	0.000978058
Oard1	7.0889e-05	-0.45016	0.171	0.505	0.000992309
H2afy	7.52406e-05	-0.920949	0.829	0.906	0.00104816
Mpped2	7.53378e-05	-0.257554	0.057	0.264	0.00104821
Vbp1	7.64631e-05	-0.615974	0.314	0.578	0.00106111
Jpt2	7.83695e-05	-0.233957	0.114	0.292	0.00108652
Sae1	8.96582e-05	-0.784619	0.314	0.708	0.00123242
Knstrn	9.09609e-05	-0.410041	0.143	0.304	0.00124442
Srsf6	9.51371e-05	-0.659699	0.486	0.724	0.00129544
Msh2	0.000102257	-0.243724	0.143	0.308	0.00138329
Rfxap	0.000105585	-0.205021	0.086	0.252	0.00141771
Ppm1g	0.000117483	-0.429758	0.2	0.506	0.00156155
Xrcc1	0.000118759	-0.244774	0.057	0.272	0.00157562
Gart	0.000119185	-0.317389	0.171	0.417	0.00157982
Chchd4	0.000126783	-0.241579	0.057	0.267	0.00165898
Cox5a	0.000130462	-0.931949	0.8	0.915	0.0017013
0610010K14Rik	0.000132888	-0.370288	0.2	0.414	0.00172671
Exosc7	0.000137834	-0.330169	0.143	0.419	0.00177822
Atf5	0.000142091	-0.35874	0.114	0.318	0.00182663
Mapre1	0.00015071	-0.746691	0.514	0.767	0.00192761
Cep57l1	0.000153409	-0.176084	0.057	0.209	0.00195307
Camk2n2	0.000154671	-0.240347	0.114	0.294	0.00196741
Gar1	0.000156225	-0.368873	0.229	0.463	0.00198196
Lsm4	0.000161438	-0.771565	0.543	0.807	0.00204273
Ddx39b	0.000164159	-0.743405	0.686	0.824	0.00207172
Naa50	0.000166229	-0.575126	0.143	0.585	0.00209601
Acat1	0.000170697	-0.586353	0.343	0.658	0.00214118
Ppwd1	0.000175904	-0.253126	0.114	0.296	0.00219509
Hdgf	0.000187909	-1.21351	0.743	0.901	0.00233203
Ddx39	0.000195354	-0.442538	0.2	0.478	0.00241081
Gm11837	0.000196616	-0.272478	0.114	0.339	0.00242431
Calm2	0.000201995	-1.39503	0.857	0.899	0.00248219
Btg1	0.000202426	1.9984	0.771	0.506	0.00248328
Gm3764	0.000221847	1.87599	0.971	0.738	0.00269641
Ncaph2	0.000225625	-0.251346	0.057	0.289	0.00273774
Sumo2	0.000225982	-2.16572	1	0.998	0.00273977
G3bp1	0.000227447	-0.799954	0.486	0.807	0.00275523
Nucks1	0.000230466	-0.61885	0.4	0.618	0.00278482
Yy1	0.000237495	-0.271063	0.171	0.361	0.00285309
Anapc5	0.000257417	-0.524053	0.4	0.647	0.00305944
Mms22l	0.000262537	-0.188864	0.057	0.216	0.00311009
Hmgn2	0.000269473	-8.66344	1	1	0.00318239
Hmgb3	0.000277924	-1.19945	0.657	0.88	0.00326566
Chek1	0.00029304	-0.203058	0.029	0.219	0.00343492
Actl6a	0.000296322	-0.508398	0.229	0.581	0.00346778
Atad5	0.000306732	-0.172889	0.057	0.206	0.00357009
Maz	0.000307242	-0.480739	0.343	0.599	0.00357009
Tmem97	0.000308751	-0.304427	0.143	0.335	0.00358429
Psmd11	0.000314795	-0.482337	0.343	0.631	0.0036486
Anp32e	0.000321324	-0.743131	0.4	0.744	0.00371535
Hspa14	0.000335656	-0.383615	0.229	0.468	0.00385646
Pycr1	0.00033686	-0.196668	0.029	0.2	0.00386722
Slc25a5	0.000348019	-1.01648	0.771	0.912	0.0039827
Timm22	0.000349276	-0.230762	0.114	0.3	0.00399054
Nmral1	0.00034953	-0.408991	0.229	0.495	0.00399054
Hif1a	0.00036944	-0.195618	0.114	0.26	0.00418487
Larp7	0.000392679	-0.298768	0.229	0.414	0.00442734
Ybx1	0.000398937	-2.79174	1	0.998	0.00447588
Uba2	0.000399146	-0.398174	0.229	0.521	0.00447588
D030056L22Rik	0.000405158	-0.516933	0.286	0.602	0.00453977
Uchl5	0.000411445	-0.247102	0.171	0.359	0.00459774
Bub3	0.000413497	-0.639069	0.286	0.593	0.00461124
Meaf6	0.000417889	-0.36869	0.143	0.43	0.00463937
Nsmce1	0.00043543	-0.443816	0.343	0.597	0.00480586
Bcl7b	0.000439064	-0.214423	0.057	0.251	0.00484107
Eif5b	0.000445491	-0.513738	0.314	0.57	0.00489331
Hnrnpa3	0.000465996	-1.30055	0.771	0.935	0.0050762
Lockd	0.000475647	-0.829347	0.286	0.503	0.00516967
Prdx6	0.00048398	1.61041	0.886	0.589	0.00524451
Nxt1	0.000493076	-0.30356	0.2	0.444	0.0053311
Atp5g2	0.000500719	-1.48727	1	0.987	0.00539362
Hdac1	0.000503002	-0.352716	0.2	0.43	0.00541419
Srsf3	0.000516753	-1.711	0.914	0.986	0.00555395
Cenpv	0.000528524	-0.478047	0.257	0.494	0.00567204
Ube2n	0.000536943	-0.597809	0.571	0.824	0.00575386
Alyref	0.000544114	-0.857645	0.543	0.736	0.00581351
Kif5b	0.000558671	-0.411684	0.343	0.545	0.00594711
Il18	0.000570926	0.604929	0.457	0.195	0.00604294
Rbmxl1	0.000584161	-0.595984	0.486	0.719	0.0061731
Ptges3	0.000584814	-0.760703	0.4	0.768	0.00617549
Rbm3	0.000594391	-1.79375	0.8	0.966	0.00626293
Usp37	0.000600396	-0.174669	0.086	0.248	0.00631244
Entpd2	0.000625906	0.431219	0.229	0.051	0.0065616
Pkig	0.000677391	-0.401552	0.314	0.542	0.00706554
Nelfcd	0.000697517	-0.274076	0.143	0.364	0.00724417
Slc1a3	0.000702674	5.3262	0.943	0.907	0.00727687
Phb2	0.000708956	-0.61853	0.514	0.765	0.00733145
Hnrnpf	0.000712352	-1.17307	0.8	0.936	0.00735606
Faim	0.000714211	-0.240347	0.086	0.308	0.00737001
Ppp2ca	0.00071635	-0.499407	0.486	0.661	0.00738682
Atp1a2	0.00072493	2.16769	0.771	0.529	0.00745936
Hsp90aa1	0.000732364	-2.20265	0.943	0.976	0.00752189
Cdkn2d	0.000745327	-0.275673	0.114	0.262	0.0076367
bGHpolyA	0.000752822	0.6445	0.543	0.169	0.00770804
Gpm6b	0.000759667	3.75267	0.943	0.788	0.00777263
Ube2s	0.000767421	-1.42131	0.6	0.834	0.0078409
Trmt6	0.000796333	-0.205203	0.114	0.272	0.00808499
Rbm34	0.00080175	-0.223825	0.029	0.219	0.00813428
Id4	0.000808461	2.95673	0.657	0.292	0.00819281
Ewsr1	0.000823205	-0.777636	0.543	0.837	0.00831709
Pole4	0.000824212	-0.502008	0.2	0.55	0.00831937
Atp1b2	0.000832427	0.380968	0.343	0.171	0.00839263
Hspa8	0.000838055	-2.23984	1	0.992	0.00843763
Atraid	0.000848663	0.296988	0.486	0.326	0.00852665
Ctsl	0.000854776	0.624738	0.714	0.361	0.00857618
Scd2	0.000926067	0.799726	0.571	0.353	0.00916691
Prps1	0.000940091	-0.288635	0.171	0.366	0.00927164
Taf15	0.000942638	-0.333911	0.2	0.435	0.00929044
Ndufa5	0.000962127	-0.634048	0.686	0.842	0.0094632
2310022B05Rik	0.000971051	1.10347	0.771	0.532	0.0095445
Gstm1	0.00097548	1.73355	0.543	0.23	0.00958153
Zcchc18	0.00100065	0.357188	0.429	0.196	0.00980879
Smarca5	0.00100476	-0.504884	0.343	0.634	0.00983932
Ube2k	0.00103707	-0.377042	0.229	0.49	0.0101111
Psap	0.00104848	1.76965	0.714	0.498	0.0102086
Ndrg2	0.00109806	1.72825	0.771	0.586	0.0106129
Thoc3	0.00110378	-0.307805	0.143	0.404	0.010661
Rsrc1	0.00113494	-0.246737	0.114	0.308	0.0109255
BC031181	0.00113765	0.647969	0.686	0.473	0.0109444
Sf3b2	0.00114652	-0.611958	0.457	0.746	0.0109946
Suv39h1	0.00114901	-0.161707	0.057	0.201	0.0110098
Aldoc	0.00117104	5.29991	0.6	0.248	0.0111765
A430005L14Rik	0.00117685	-0.264856	0.171	0.371	0.0112246
Hnrnpab	0.00117779	-1.15235	0.543	0.853	0.0112262
Ccdc25	0.00118339	-0.224372	0.114	0.297	0.0112647
Rnps1	0.00120131	-0.353994	0.371	0.529	0.0114128
Copg2	0.00122786	-0.173072	0.086	0.232	0.0116498
Psmd13	0.00122897	-0.371748	0.343	0.577	0.0116527
Nkain4	0.0012503	0.588955	0.371	0.134	0.0118471
Lpcat1	0.00128971	-0.190826	0.114	0.265	0.0121808
Rpa3	0.00130397	-0.427293	0.257	0.554	0.0122914
Gtf2e2	0.00133465	-0.282428	0.171	0.399	0.0125074
Mettl9	0.00135427	-0.699452	0.486	0.751	0.0126667
Smarcb1	0.00139209	-0.415929	0.286	0.532	0.0129847
Orc2	0.00140591	-0.203788	0.114	0.304	0.0130817
Gabrb1	0.00140756	0.335555	0.229	0.104	0.0130817
Upf3a	0.00143154	-0.195984	0.171	0.312	0.013261
Aldoa	0.00153442	0.650662	0.571	0.321	0.0141147
Ttyh1	0.00156194	1.26152	0.457	0.185	0.0143587
Zcwpw1	0.00160471	-0.184071	0.029	0.216	0.0146673
Itm2b	0.00162084	2.83925	0.8	0.827	0.0147904
2010-09-01	0.00163766	-0.205203	0.086	0.276	0.0149061
Polr2b	0.00165146	-0.195436	0.086	0.249	0.0150102
Mcmbp	0.00166298	-0.289868	0.114	0.339	0.0151055
Alkbh2	0.00173636	-0.203423	0.057	0.243	0.0157129
Ccnd2	0.00178458	-3.43756	0.857	0.963	0.016079
Rps27	0.00181018	2.75043	1	1	0.0162591
S100a16	0.00183733	0.81675	0.629	0.364	0.0164927
Brd9	0.0019671	-0.293793	0.171	0.415	0.0175165
Sfpq	0.00199259	-0.748699	0.6	0.797	0.0177
Gmps	0.00203285	-0.37686	0.114	0.47	0.0180355
Cisd2	0.00203713	-0.340666	0.286	0.498	0.0180624
Txndc12	0.00204987	-0.352716	0.171	0.414	0.0181531
Glud1	0.002057	0.816796	0.4	0.233	0.0182051
Cdc37	0.0020601	-0.368918	0.371	0.594	0.0182215
Arpp19	0.00206418	-0.545596	0.514	0.767	0.0182353
Selenow	0.00207769	1.66376	0.971	0.97	0.0183435
Bccip	0.00208674	-0.281378	0.257	0.446	0.0184009
Hes5	0.00209082	3.3236	0.714	0.438	0.0184257
Golt1b	0.00211072	-0.224372	0.114	0.288	0.0185785
Ppp1r7	0.00213091	-0.237517	0.143	0.337	0.018722
Nup85	0.00217473	-0.281515	0.029	0.289	0.0190148
Arhgef2	0.00217616	-0.220995	0.086	0.262	0.0190158
Mpc1	0.0021852	0.763259	0.8	0.639	0.0190833
Cdkn2c	0.00222337	-0.526883	0.286	0.537	0.019405
Dnaja1	0.00222596	-0.786399	0.743	0.885	0.0194158
Selenok	0.00222747	1.22935	0.914	0.796	0.0194173
Stk11	0.0022497	-0.244637	0.229	0.399	0.0195758
Glul	0.00230232	0.921634	0.543	0.332	0.0199857
Cstf2	0.0023679	-0.150707	0.086	0.22	0.0204935
Bex3	0.00240636	-0.754998	0.771	0.895	0.0207938
Zfp36l1	0.00243824	0.909311	0.714	0.526	0.0210395
Fam50a	0.00245887	-0.160292	0.057	0.224	0.0212025
Trp53	0.00246006	-0.549475	0.486	0.639	0.0212025
Kcmf1	0.00251357	-0.162072	0.114	0.262	0.0216106
Kmt5a	0.00251487	-0.236285	0.171	0.385	0.0216106
Eif4e2	0.00259377	-0.199544	0.2	0.364	0.0221649
Manf	0.00259467	-0.581972	0.571	0.754	0.0221649
Atp5j2	0.00261759	-0.890689	0.886	0.963	0.0223343
Psmd12	0.00265579	-0.374395	0.229	0.54	0.0226336
Mlc1	0.00267834	0.836832	0.514	0.246	0.0227989
Sparc	0.00275906	0.888133	0.429	0.192	0.0233898
Ipo5	0.00276977	-0.269283	0.114	0.347	0.0234395
Tdp2	0.00281519	-0.265221	0.229	0.393	0.0237545
Bhlhb9	0.00288093	-0.221178	0.114	0.291	0.024224
Lsm5	0.00288199	-0.501734	0.457	0.704	0.024224
Msl3	0.00288253	-0.208398	0.114	0.297	0.024224
Igsf3	0.00289296	-0.179461	0.086	0.225	0.0242716
Dtna	0.00289918	0.886353	0.486	0.243	0.0243075
Ncbp1	0.00292129	-0.139525	0.086	0.208	0.0244787
Acsl6	0.00294414	0.375308	0.314	0.123	0.0246148
Impdh2	0.00294529	-0.466362	0.343	0.596	0.0246148
Clic1	0.0029507	-0.55801	0.486	0.663	0.0246397
Qk	0.00299424	0.983752	0.543	0.351	0.0249171
Nop58	0.00300352	-0.490141	0.286	0.623	0.0249656
Rwdd1	0.00300699	-0.447558	0.343	0.631	0.0249756
Elob	0.00301234	-0.874943	0.971	0.966	0.0249959
Apoo	0.00301626	-0.211775	0.114	0.308	0.0250141
Rsrp1	0.00303843	1.46664	0.771	0.658	0.0251835
Snrpb2	0.00307181	-0.346006	0.343	0.505	0.0253875
Snrpb	0.00311635	-0.808763	0.657	0.912	0.0257263
Rbbp4	0.00315288	-0.662574	0.486	0.768	0.025961
Pla2g7	0.00315373	0.848197	0.514	0.23	0.025961
Selenom	0.0032054	0.561935	0.543	0.337	0.0262966
Sap18	0.00320724	-0.435828	0.314	0.578	0.0262968
Vegfb	0.00323429	-0.307987	0.171	0.388	0.0264886
Cspg5	0.00324386	1.6817	0.571	0.267	0.0265128
Pitpnb	0.00325306	-0.210178	0.143	0.304	0.0265523
Dtl	0.00326081	-0.330351	0.171	0.382	0.0265958
Nol7	0.00327349	-0.578457	0.571	0.783	0.026674
Faap20	0.00331357	-0.247284	0.171	0.369	0.0269249
Snrpe	0.00338423	-0.855454	0.914	0.947	0.0273806
H2afv	0.00340487	-2.44637	0.971	0.987	0.0274971
Copb2	0.00342909	-0.231127	0.143	0.34	0.027631
Hspa2	0.0034381	0.281789	0.229	0.085	0.0276883
Atp6v1c1	0.00363594	-0.163304	0.057	0.203	0.0291197
Ubac1	0.0036395	-0.152305	0.086	0.232	0.0291321
Snw1	0.00365847	-0.479827	0.229	0.558	0.0292355
Coq9	0.00366128	0.273254	0.429	0.182	0.0292418
Cetn3	0.0036742	-0.464674	0.6	0.762	0.0293289
Suz12	0.00370316	-0.229347	0.114	0.299	0.0295275
Nvl	0.00379636	-0.146098	0.114	0.233	0.0302041
Mrpl21	0.00381592	-0.349201	0.314	0.54	0.0303264
Ak2	0.00389727	-0.376175	0.257	0.532	0.0309051
Tnrc6b	0.00403273	0.339617	0.429	0.22	0.0318746
Ackr3	0.00409268	-0.14911	0.086	0.203	0.0322956
Ssna1	0.0040994	-0.384893	0.4	0.569	0.032331
Cops3	0.00416724	-0.246052	0.229	0.406	0.032759
Dclk1	0.00420935	1.28845	0.657	0.342	0.0330184
Supt16	0.00427519	-0.409402	0.371	0.567	0.0334777
Ftl1	0.0042869	2.23323	1	0.997	0.033536
Gtf2a2	0.0043077	-0.460018	0.486	0.712	0.0336623
Ptn	0.0043266	2.3256	0.657	0.428	0.0337736
Hspe1	0.00439363	-0.835691	0.943	0.925	0.0342295
Pkn2	0.0044447	-0.236467	0.229	0.372	0.0345582
Colgalt1	0.00447961	-0.187449	0.086	0.244	0.034762
Srrm2	0.00448523	-0.659744	0.571	0.799	0.0347869
Ccnc	0.00450015	-0.171657	0.114	0.27	0.034884
Snrnp40	0.00453946	-0.347239	0.257	0.516	0.0351239
Gm1673	0.00458058	-0.75299	0.686	0.821	0.0353373
Tsen34	0.00470845	-0.612643	0.314	0.711	0.0361975
Ppih	0.00471207	-0.285806	0.2	0.433	0.0361975
Pantr1	0.00476802	1.55408	0.829	0.711	0.0365498
S100a6	0.00477438	0.552031	0.343	0.192	0.0365756
Med28	0.00484604	-0.378503	0.371	0.602	0.0369718
Cd81	0.00486775	2.68005	0.886	0.789	0.0371178
Slc7a5	0.0048752	-0.211593	0.086	0.249	0.0371552
Bcan	0.00488541	0.31675	0.229	0.078	0.0371963
Taf1d	0.00489382	-0.346006	0.314	0.514	0.0372187
Ost4	0.00498983	-0.466089	0.629	0.757	0.0378297
Eif3c	0.00499862	-0.571976	0.371	0.636	0.037837
Mnat1	0.00513502	-0.147695	0.114	0.23	0.0387262
Srsf4	0.00513748	-0.317252	0.257	0.513	0.0387262
Clu	0.00514335	2.42862	0.6	0.23	0.0387503
Mns1	0.00523121	-0.160292	0.057	0.204	0.0393305
Rnaseh2c	0.00533897	-0.488042	0.343	0.631	0.0400575
Kdm5b	0.00539429	0.305568	0.286	0.101	0.0404516
Tmem59	0.00542153	0.790552	0.857	0.661	0.0406269
Ddah1	0.00542729	0.74984	0.686	0.385	0.0406359
Clasp2	0.00543965	0.282656	0.4	0.193	0.0407051
Gnao1	0.00547225	0.756093	0.457	0.267	0.0409091
Smarcd1	0.00548878	-0.333592	0.371	0.532	0.0409904
Cct3	0.00549332	-0.603332	0.629	0.813	0.040997
Spr	0.00553518	-0.282063	0.143	0.345	0.0412095
Plgrkt	0.00564172	-0.217481	0.286	0.419	0.041938
1110059E24Rik	0.00565397	-0.210178	0.114	0.3	0.0420075
Lsm8	0.00572322	-0.412414	0.343	0.617	0.0424567
Ttc9c	0.00576204	-0.173072	0.057	0.235	0.0426792
Rpain	0.00578124	-0.176449	0.086	0.257	0.0427995
Ccnd1	0.00582774	-0.372068	0.171	0.393	0.0430777
Ddx1	0.00584331	-0.400502	0.343	0.578	0.0431708
2011-09-01	0.00585853	-0.248699	0.114	0.34	0.0432612
Mt3	0.00588209	5.74665	0.743	0.676	0.043413
Maged1	0.00601198	-0.618348	0.429	0.746	0.044214
Bace1	0.00601938	0.308946	0.286	0.085	0.044246
Olfm2	0.00610341	-0.414149	0.2	0.361	0.0447275
Lsamp	0.0061762	0.857097	0.371	0.166	0.0451467
Thop1	0.0062793	-0.226518	0.2	0.363	0.0457618
Fam213a	0.00632296	0.499681	0.429	0.222	0.0460569
Tmem237	0.00635702	-0.226518	0.171	0.353	0.0462584
Alg5	0.00637746	-0.254906	0.114	0.334	0.0463606
Msi2	0.00638236	0.844728	0.6	0.54	0.0463729
Rab28	0.00642425	-0.256686	0.143	0.347	0.0466531
Usp1	0.00654378	-0.318302	0.257	0.462	0.0473322
Arl6ip6	0.00682976	-0.385577	0.229	0.513	0.0491309
Mt1	0.00683898	6.945	0.914	0.872	0.0491728
Tcp1	0.00688337	-0.456641	0.457	0.673	0.049345
Cmtm5	0.00690525	0.531766	0.486	0.296	0.0494041
Nfkbil1	0.00707478	-0.158512	0.057	0.2	0.0504674
Setd5	0.00713944	-0.167595	0.171	0.334	0.0508536
Fth1	0.00727314	1.92241	1	0.997	0.0516789
Fxyd1	0.00732681	0.795345	0.371	0.15	0.0519329
Tomm5	0.00736848	0.444089	0.6	0.433	0.0521436
Gpm6a	0.00742051	1.70438	0.714	0.367	0.052392
2007-03-01	0.00745296	-0.170059	0.114	0.252	0.0525955
Lcmt1	0.00746457	-0.226335	0.143	0.347	0.0526517
Pnn	0.00752608	-0.532405	0.343	0.636	0.0530082
Serinc1	0.00786719	0.373117	0.486	0.363	0.0551694
Khdrbs1	0.00792049	-0.464445	0.486	0.661	0.055409
Pim1	0.00795584	-0.266271	0.114	0.323	0.0555153
Gatad2a	0.00796251	-0.157097	0.086	0.212	0.0555153
Tagln2	0.00800429	-0.270698	0.086	0.208	0.0555926
Clic4	0.00801786	-0.269649	0.143	0.38	0.0556559
Prnp	0.00808819	0.515974	0.457	0.304	0.056041
Tubb2b	0.00818886	1.49959	0.971	0.851	0.0566064
Gabbr1	0.00819289	0.333775	0.314	0.153	0.0566064
Vps37b	0.00820441	-0.47969	0.4	0.628	0.0566566
Ramp1	0.00832269	0.530762	0.2	0.099	0.0573913
Umps	0.00834181	-0.242127	0.143	0.327	0.057471
Tle4	0.00842173	0.327385	0.314	0.16	0.0579364
Cd63	0.00859802	1.29032	0.886	0.751	0.0588974
Rcc2	0.0086043	-0.432451	0.257	0.53	0.0589126
Smim14	0.00863033	0.329484	0.457	0.297	0.0590137
Ptbp1	0.00870132	-0.303377	0.2	0.412	0.0594364
Bri3	0.00876867	0.574076	0.657	0.653	0.0597838
Npc2	0.00877607	0.679644	0.829	0.679	0.0598061
2410004B18Rik	0.00891607	-0.15089	0.114	0.252	0.0606745
Ckap5	0.00893526	-0.290233	0.143	0.337	0.0607517
Fh1	0.00897481	-0.191739	0.229	0.359	0.0609312
Frmd4b	0.00905228	-0.224555	0.114	0.307	0.0613708
Arfip2	0.00915154	-0.182474	0.057	0.22	0.0620148
Tor1b	0.00920615	-0.173437	0.114	0.291	0.0623556
Ccdc115	0.00922442	-0.170059	0.114	0.251	0.0624502
Cycs	0.009268	-0.573117	0.571	0.784	0.0626282
Lamp1	0.00928976	1.16892	0.743	0.612	0.0627167
Tfg	0.00929675	-0.250297	0.171	0.359	0.0627347
Mrpl14	0.00930379	-0.313008	0.371	0.542	0.062753
Bex1	0.00932511	-0.259014	0.286	0.388	0.062809
Sec61b	0.00934349	-0.556047	0.514	0.717	0.062869
Tlcd1	0.00941064	0.250023	0.286	0.104	0.0632088
Ube2i	0.00945235	-0.649064	0.486	0.776	0.0634301
Tmem47	0.00949506	0.940575	0.686	0.403	0.0636872
Fis1	0.00953022	0.319808	0.714	0.573	0.0638935
Naa20	0.00957726	-0.287586	0.2	0.442	0.0641495
Commd6	0.00958348	0.393884	0.514	0.372	0.0641615
Oser1	0.00960408	-0.224372	0.086	0.28	0.06424
Rpl36	0.00973987	1.95107	1	1	0.065007
Mis12	0.00974342	-0.164902	0.029	0.204	0.065007
M6pr	0.00975506	-0.22419	0.057	0.262	0.0650397
4933404O12Rik	0.00977637	-0.197216	0.114	0.273	0.0651518
H2afy2	0.00982102	-0.312277	0.286	0.489	0.0653892
Actr1a	0.00986559	-0.203788	0.143	0.3	0.0655794
Coasy	0.00988017	-0.141123	0.086	0.209	0.0656323
Cldn10	0.00992091	0.225148	0.286	0.179	0.0658539
Mfge8	0.00992264	2.01693	0.8	0.668	0.0658539
Gsta4	0.00999604	0.262255	0.286	0.174	0.0663107
Tmem121	0.0100493	-0.185669	0.057	0.22	0.0666334
Myef2	0.01021	-0.438704	0.514	0.577	0.0674827
Appl2	0.0102271	0.340529	0.229	0.093	0.0675345
Cops5	0.0102566	-0.312962	0.2	0.409	0.067698
Cbx5	0.0103556	-0.514377	0.486	0.775	0.0681342
Pnrc1	0.010444	0.49466	0.571	0.419	0.0686535
Phpt1	0.0105239	0.532451	0.571	0.473	0.0691162
Psmd14	0.0105981	-0.39005	0.4	0.623	0.0695401
Gt(ROSA)26Sor	0.0106119	-0.237152	0.114	0.284	0.0695689
Tspan12	0.0106906	0.455135	0.457	0.241	0.0699628
B230219D22Rik	0.0107011	-0.358786	0.314	0.559	0.0699628
Gm14964	0.0107484	0.257097	0.286	0.177	0.070221
Arl6ip4	0.0107503	-0.23592	0.143	0.335	0.070221
Lxn	0.0107663	0.443268	0.286	0.157	0.0702936
Dnajc15	0.0108544	-0.466089	0.6	0.714	0.0706146
Srsf10	0.0108853	-0.541168	0.571	0.744	0.0707838
Gabarapl1	0.0109238	0.287631	0.286	0.177	0.0710023
Dusp1	0.0109463	1.09411	0.486	0.272	0.0711168
Cd3eap	0.0110844	-0.162255	0.143	0.259	0.0718846
Npdc1	0.0111477	0.404336	0.514	0.422	0.0721664
Pds5b	0.0114427	-0.172889	0.057	0.208	0.0737461
Rbm17	0.0115875	-0.318302	0.286	0.476	0.0745798
Uqcrq	0.0116628	-0.471931	0.886	0.89	0.0749649
Smco4	0.0117183	-0.335691	0.2	0.455	0.0752215
Smc3	0.011724	-0.422182	0.429	0.602	0.0752246
Junb	0.0118064	1.23186	0.371	0.177	0.0756578
Pcdh10	0.011849	0.287449	0.286	0.192	0.0758849
Eci1	0.0118531	0.410041	0.486	0.331	0.0758849
Phc2	0.0119189	-0.202191	0.143	0.302	0.0762727
Psenen	0.0120035	0.819169	0.686	0.62	0.0766222
Tor1aip1	0.0120127	-0.187631	0.114	0.265	0.0766222
Pdcd4	0.0120159	0.308352	0.429	0.315	0.0766222
Rabac1	0.0120707	0.626518	0.543	0.382	0.076866
Tbl3	0.01217	-0.122136	0.114	0.222	0.0773328
Gstm5	0.012319	0.773984	0.914	0.722	0.0781086
Ctps	0.0123271	-0.220493	0.229	0.387	0.0781253
Gps1	0.0123336	-0.367869	0.371	0.642	0.0781325
Tspan7	0.0123912	1.95221	0.743	0.503	0.078429
Ube2m	0.012476	-0.331447	0.229	0.482	0.0788623
Fam58b	0.0126013	-0.190644	0.086	0.254	0.0794811
Emc7	0.0126943	0.285121	0.371	0.273	0.0799976
Tmem14c	0.0127675	-0.376723	0.343	0.57	0.0803893
Ppp1r1a	0.0129155	0.172478	0.229	0.08	0.0810042
Hspd1	0.0129502	-0.663624	0.829	0.859	0.0811518
Phip	0.0130587	-0.286901	0.286	0.457	0.0816196
Lbr	0.0131801	-0.187631	0.086	0.256	0.0820247
Polr2m	0.0132111	-0.381333	0.314	0.562	0.0821825
Gria2	0.0132321	1.0827	0.6	0.49	0.0822774
Tsc22d4	0.013276	0.68576	0.629	0.419	0.082515
Mrpl33	0.0133054	-0.396668	0.457	0.687	0.0826623
Cers5	0.0133515	-0.29361	0.171	0.363	0.0828067
Eif3b	0.0133914	-0.271429	0.171	0.409	0.0829833
Hmgxb4	0.0134565	-0.141305	0.114	0.238	0.0833152
Pusl1	0.0135217	-0.211228	0.057	0.243	0.0836472
Acat2	0.0135943	-0.22209	0.229	0.363	0.0839533
Rab8a	0.0136299	-0.183204	0.171	0.319	0.0841011
Gm8797	0.0136591	-0.213373	0.114	0.268	0.0842097
Ctsf	0.0137126	0.292606	0.286	0.147	0.0844676
Dad1	0.0137625	0.508991	0.686	0.53	0.0846311
Mrps15	0.013773	-0.297718	0.286	0.492	0.0846598
Dll3	0.013783	0.510497	0.429	0.249	0.0846855
Zfand6	0.0138174	0.455226	0.571	0.546	0.0847553
Ntsr2	0.0138288	0.649064	0.457	0.252	0.0847553
Lin7c	0.0138573	-0.247284	0.114	0.351	0.0847553
Dapk1	0.0139931	-0.16545	0.143	0.272	0.085397
Saraf	0.0140105	0.472159	0.4	0.27	0.0854672
Plpp3	0.0140314	2.97814	0.829	0.711	0.0855584
Gstz1	0.0141641	-0.181607	0.143	0.3	0.0860778
Nop56	0.0142259	-0.447421	0.457	0.688	0.0863449
Nelfe	0.0142862	-0.23665	0.2	0.399	0.0866742
S1pr1	0.0143165	0.531127	0.229	0.065	0.0868217
Med25	0.0143793	0.441123	0.4	0.246	0.0870933
Slc1a2	0.0144846	3.98539	0.857	0.502	0.087658
Ywhah	0.0145405	-0.410863	0.514	0.673	0.087886
Ogt	0.0146357	0.344728	0.457	0.297	0.0884243
Srsf2	0.0147014	-0.991921	0.857	0.939	0.0886935
Slc25a18	0.014734	0.603834	0.371	0.24	0.0887964
Letm2	0.0147572	0.326152	0.286	0.123	0.0888763
Fut9	0.0147888	0.498083	0.4	0.254	0.0889305
Emx1	0.0147925	-0.414331	0.229	0.407	0.0889305
Cnn3	0.0149569	0.709128	0.743	0.551	0.0896176
Tmbim6	0.0150868	0.671155	0.743	0.591	0.0902465
Sec11a	0.0151453	-0.353492	0.429	0.618	0.0904847
Cd47	0.0153634	0.30639	0.514	0.379	0.0914858
Fads1	0.0155473	0.322775	0.286	0.152	0.0924291
Psmd6	0.0157104	-0.340164	0.4	0.577	0.0932839
Ptch1	0.0157172	0.327385	0.314	0.158	0.0932861
Rpa1	0.0157241	-0.258101	0.086	0.324	0.0932884
Stx7	0.0157669	0.193747	0.371	0.2	0.0934848
Car2	0.0158115	0.368371	0.257	0.15	0.093654
Mmd2	0.015822	1.22729	0.857	0.783	0.0936779
Tsc22d3	0.0159573	0.63455	0.4	0.252	0.09444
Mrps22	0.0160095	-0.173072	0.086	0.241	0.0945942
Cbx1	0.0160308	-0.454541	0.543	0.732	0.094682
Cdc37l1	0.0160441	0.345276	0.429	0.315	0.0947215
Nsd2	0.0162257	-0.248562	0.286	0.458	0.095638
Ncan	0.0162441	0.238476	0.314	0.161	0.0957072
Mrfap1	0.016673	-0.697581	0.914	0.965	0.0977234
Selenos	0.0166787	0.178822	0.257	0.241	0.0977234
Prmt7	0.0168286	-0.120539	0.114	0.216	0.0984306
4930579G24Rik	0.0170388	-0.134916	0.086	0.212	0.0994595
Ppp1cc	0.0171279	-0.433775	0.6	0.724	0.0998991
Dusp12	0.0171515	-0.120539	0.114	0.212	0.0999561
Btg2	0.0172036	1.36435	0.771	0.628	0.100139
Tmed10	0.0172629	0.788225	0.857	0.73	0.100363
Thoc7	0.0172777	-0.569557	0.486	0.775	0.100394
Rplp1	0.0172863	-1.5204	1	1	0.100394
Lrrc58	0.0174111	0.379142	0.571	0.414	0.100941
Fabp7	0.0174448	5.3811	0.857	0.748	0.101096
Arl8a	0.0174744	0.288864	0.4	0.216	0.101227
Krr1	0.0176389	0.301826	0.343	0.206	0.102058
Setbp1	0.0177475	-0.243724	0.114	0.321	0.102482
Lrpap1	0.0179905	0.379142	0.543	0.401	0.103554
Mlec	0.0180725	-0.233775	0.057	0.281	0.103782
Sumo3	0.018073	-0.588864	0.371	0.693	0.103782
Gpn3	0.0181517	-0.130123	0.086	0.225	0.10411
Psmd3	0.0181851	-0.273574	0.229	0.465	0.104261
Pla2g16	0.018241	0.316568	0.229	0.117	0.104539
Soat1	0.0183165	0.320812	0.314	0.193	0.104931
Hist1h2bc	0.0184633	0.958193	0.371	0.283	0.105646
Clns1a	0.0184865	-0.251209	0.257	0.427	0.105737
Akap8l	0.0186621	0.19288	0.229	0.109	0.106531
Sat1	0.0186792	0.207074	0.2	0.101	0.106545
Ahcyl1	0.0187039	0.294706	0.371	0.264	0.106545
Glrx3	0.0187522	-0.662392	0.457	0.794	0.106713
Slc25a3	0.0187602	-0.573802	0.857	0.907	0.106713
4933431E20Rik	0.0187944	0.25623	0.286	0.133	0.106791
Gpn1	0.018796	-0.15267	0.143	0.267	0.106791
Trappc13	0.0188892	-0.205386	0.143	0.3	0.107112
Haus7	0.0188895	-0.179827	0.143	0.28	0.107112
Dtx3	0.0189502	0.355226	0.4	0.252	0.10733
Hnrnph3	0.0191726	-0.391146	0.457	0.633	0.108378
Dkc1	0.0192047	-0.24838	0.314	0.476	0.108517
Foxn3	0.0192278	-0.229347	0.114	0.296	0.108605
Rcn2	0.0193614	0.549795	0.714	0.546	0.109178
Tmem165	0.0194277	-0.263259	0.171	0.375	0.109436
Scg3	0.0194905	0.389457	0.486	0.31	0.109704
Mrpl20	0.0195253	-0.319945	0.343	0.599	0.109857
Maip1	0.0196486	-0.166499	0.057	0.212	0.110375
Sparcl1	0.0196554	1.65577	0.6	0.3	0.110375
Trim2	0.0196892	0.619352	0.657	0.556	0.110479
Polr2c	0.0198887	-0.339982	0.371	0.57	0.111125
Hnrnpu	0.0199098	-0.864445	0.8	0.912	0.111157
Ccdc86	0.0199277	-0.182656	0.086	0.248	0.111176
S100a1	0.0199285	0.520082	0.286	0.225	0.111176
Hmgcs1	0.0199384	0.876586	0.4	0.264	0.111188
Rcc1	0.0199808	-0.232542	0.114	0.307	0.111306
Chd3os	0.0199825	-0.23131	0.114	0.345	0.111306
Epdr1	0.0200769	0.119763	0.2	0.126	0.111789
Pold2	0.020085	-0.238613	0.257	0.428	0.111791
Ccdc28b	0.0201163	0.181515	0.286	0.15	0.111922
Sema6a	0.0202349	0.226426	0.229	0.083	0.112496
Dnal4	0.0202498	-0.162072	0.114	0.256	0.112535
Itih3	0.0202966	0.367321	0.2	0.101	0.112752
Fbxo44	0.0203368	0.26723	0.314	0.149	0.112932
Bcl2	0.0204045	0.354359	0.257	0.153	0.113264
Zfp367	0.0204835	-0.261479	0.114	0.324	0.113616
Rpia	0.0206369	-0.176449	0.086	0.265	0.114285
Ndufa7	0.0206436	0.686079	0.971	0.871	0.114285
Sf3a3	0.0207224	-0.206846	0.371	0.458	0.114677
Rrp9	0.0207828	-0.123916	0.143	0.241	0.114968
Srsf11	0.0208494	-0.51812	0.543	0.776	0.115249
Ghitm	0.0210208	-0.261342	0.371	0.506	0.116019
Itgb5	0.0210405	0.167686	0.2	0.072	0.116039
Pygb	0.0210527	0.227111	0.314	0.177	0.116062
Bcl7c	0.0211826	-0.251757	0.371	0.465	0.116557
Zfp207	0.0214132	0.469785	0.629	0.527	0.117448
Magoh	0.0214205	-0.317618	0.314	0.558	0.117448
Cst3	0.0214621	17.487	1	0.997	0.117581
Chtop	0.0214661	0.391009	0.657	0.505	0.117581
Desi2	0.0214973	0.242538	0.4	0.256	0.117631
Synrg	0.0215245	0.363396	0.4	0.238	0.117685
Pbdc1	0.021677	-0.231675	0.2	0.399	0.118385
Hnrnpul1	0.0217979	-0.300913	0.229	0.489	0.118814
Cct2	0.0218501	-0.482428	0.457	0.73	0.119009
Mt2	0.0219357	3.99069	0.914	0.845	0.119296
Hacd1	0.0219961	-0.134733	0.086	0.206	0.11949
Ap1s1	0.0220377	-0.182337	0.257	0.406	0.119671
Tsen15	0.0220566	-0.23487	0.229	0.399	0.119729
Tpr	0.0221021	-0.314605	0.343	0.529	0.119919
Lamp2	0.0221082	0.306937	0.429	0.31	0.119919
Kmt2e	0.0221349	0.289	0.543	0.367	0.119974
Hdlbp	0.0222333	-0.187631	0.114	0.257	0.120327
Hadh	0.0223085	0.278366	0.457	0.337	0.120644
Hcfc1r1	0.02232	0.336194	0.457	0.372	0.120661
Por	0.0224138	0.144592	0.314	0.204	0.121078
Eprs	0.0224369	-0.337837	0.257	0.49	0.121158
Fubp1	0.0224918	-0.442309	0.543	0.738	0.121364
Rpl36a	0.0226252	-1.18818	1	0.997	0.121947
Arpc5l	0.0226466	-0.284071	0.371	0.558	0.122017
Asf1a	0.0227	-0.359881	0.371	0.607	0.122078
1500015O10Rik	0.0227954	0.170151	0.2	0.094	0.1225
Ppig	0.0229157	-0.338065	0.429	0.615	0.122964
Drg1	0.0230897	-0.208444	0.257	0.439	0.123714
Gkap1	0.0231115	-0.312825	0.314	0.524	0.123786
Map1lc3b	0.0231948	0.343359	0.8	0.684	0.124094
Ssb	0.0232577	-0.598403	0.629	0.851	0.124293
Gtf3a	0.0233049	-0.29256	0.229	0.473	0.124499
Naca	0.0233184	-0.877773	1	0.992	0.124525
Cpox	0.0233916	-0.144318	0.086	0.204	0.124686
Ska2	0.023429	-0.183021	0.114	0.276	0.124816
Pnisr	0.0235864	0.435326	0.657	0.521	0.12554
Nt5dc2	0.02361	-0.369649	0.429	0.564	0.12562
Ctnna1	0.0236959	0.24272	0.371	0.233	0.125951
Scp2	0.0237004	0.44806	0.771	0.677	0.125951
Sod1	0.0237371	-0.241077	0.143	0.38	0.126064
Aasdhppt	0.0237858	-0.151073	0.143	0.26	0.126277
Pmepa1	0.0238401	-0.163852	0.114	0.24	0.126472
Rhno1	0.0240638	-0.226152	0.143	0.297	0.127286
Dync2li1	0.0241125	0.250707	0.371	0.232	0.127497
Prdx4	0.0241455	-0.612004	0.514	0.767	0.127625
Psmd9	0.0242526	-0.191374	0.171	0.339	0.128098
Nxf1	0.024264	0.442446	0.6	0.532	0.128111
Ift22	0.0243056	-0.247102	0.143	0.348	0.128237
Sdhd	0.0243162	-0.264172	0.286	0.479	0.128246
Ndufb8	0.0245672	-0.543679	0.6	0.816	0.129429
Ntm	0.0247158	0.893838	0.286	0.157	0.13007
Parp2	0.0247637	-0.203788	0.143	0.299	0.130275
Casp3	0.0247768	-0.242309	0.171	0.342	0.130296
Sox21	0.0248358	0.278047	0.314	0.188	0.130512
Dhrs13	0.0249863	-0.133136	0.057	0.204	0.13116
S100a13	0.0249965	0.119215	0.257	0.176	0.131166
Tmem205	0.025145	0.264719	0.4	0.262	0.131849
Crip2	0.0252468	0.593245	0.743	0.554	0.13224
Fez1	0.02528	0.828024	0.686	0.65	0.132357
Nipbl	0.02548	-0.213738	0.143	0.337	0.133269
Ivd	0.0255445	0.274669	0.314	0.212	0.133462
Mrps18c	0.0255591	-0.214103	0.171	0.398	0.133489
Hmgn5	0.0256161	-0.353309	0.4	0.553	0.133739
Ppp1r8	0.0256706	-0.146098	0.114	0.232	0.133976
Coprs	0.0257703	-0.159242	0.114	0.296	0.134399
Cdk5rap3	0.0258486	-0.237517	0.114	0.339	0.134662
Aldh18a1	0.0258745	-0.178047	0.114	0.257	0.1347
Txndc9	0.0261566	0.304792	0.514	0.388	0.135973
Ptprz1	0.0262666	1.89562	0.771	0.725	0.136364
Rps13	0.0263293	-1.18886	1	0.998	0.136528
Etfbkmt	0.0263699	0.18366	0.2	0.073	0.136573
Rfxank	0.0263756	0.145322	0.229	0.105	0.136573
Zfp326	0.026585	-0.298266	0.371	0.534	0.137509
Trir	0.0271171	-0.354176	0.314	0.527	0.139862
Fuca1	0.0273416	-0.229895	0.2	0.353	0.140819
Arpin	0.0274605	-0.133136	0.086	0.206	0.141281
Ephb1	0.027564	0.200867	0.2	0.099	0.141713
Anapc15	0.0276122	-0.17079	0.2	0.347	0.141733
Ncoa4	0.0276145	0.341397	0.371	0.196	0.141733
Rpn2	0.0276167	-0.269694	0.343	0.498	0.141733
Phf20	0.0278983	-0.208581	0.114	0.31	0.14281
Rbm39	0.0279055	0.878366	0.971	0.903	0.14281
Fndc4	0.0280285	-0.192424	0.114	0.259	0.143268
Abcb9	0.0280347	0.229758	0.371	0.264	0.143268
Eif3i	0.0281308	-0.400091	0.6	0.762	0.143507
Thap11	0.0281512	-0.179827	0.114	0.283	0.143544
Hibadh	0.028158	0.290278	0.343	0.238	0.143544
Cd9	0.0283054	1.80899	0.886	0.869	0.144098
Haus3	0.0283152	-0.133136	0.086	0.204	0.144098
Pitpnc1	0.0283163	0.315838	0.314	0.187	0.144098
Paqr8	0.0283519	0.215062	0.257	0.112	0.144228
Blcap	0.0284993	0.195162	0.4	0.233	0.144724
Tctex1d2	0.0285473	-0.15445	0.171	0.276	0.144848
Mtdh	0.0285537	0.238019	0.571	0.508	0.144848
mt-Co3	0.0287018	5.83665	1	1	0.145436
Hnrnpa0	0.0287022	-1.08494	0.457	0.669	0.145436
Rexo2	0.0287202	-0.320995	0.371	0.564	0.145438
Rnf34	0.0288206	-0.131721	0.114	0.22	0.145743
Mageh1	0.028902	0.405614	0.343	0.294	0.146052
Tmem9b	0.0289479	0.236696	0.314	0.182	0.146233
Syncrip	0.0292029	-0.337517	0.457	0.604	0.147288
Vps26a	0.0292425	-0.209995	0.114	0.286	0.147413
Pdcl3	0.0292548	-0.195116	0.229	0.406	0.147424
Chd1	0.0295031	-0.125331	0.114	0.219	0.14837
Stoml2	0.0295786	-0.348471	0.229	0.505	0.148642
Mif4gd	0.0296371	0.245048	0.257	0.145	0.148833
Cox7a2	0.0297078	-0.666043	0.886	0.931	0.149136
Pea15a	0.0299376	0.284436	0.286	0.177	0.150133
Klc1	0.0300318	-0.159242	0.143	0.288	0.150396
Lmbrd1	0.0300339	0.240256	0.257	0.141	0.150396
Mxra7	0.0300607	-0.227248	0.257	0.364	0.150396
Cdk2	0.0301072	-0.219763	0.086	0.304	0.150515
Aplp2	0.0303232	0.257964	0.371	0.28	0.151334
Ncbp2	0.0303634	-0.300913	0.286	0.482	0.151483
Kif1b	0.0304565	0.270379	0.4	0.323	0.151842
Igbp1	0.0306312	0.139982	0.343	0.19	0.152608
Mad2l2	0.0307374	-0.239662	0.171	0.411	0.153032
Ldhb	0.0307636	0.572661	0.714	0.602	0.15311
Srpk1	0.0308738	-0.249247	0.2	0.406	0.153606
Brd8	0.0310663	-0.277818	0.143	0.379	0.154351
Thrsp	0.031136	-1.92506	0.829	0.919	0.154645
Pgd	0.031246	-0.125331	0.114	0.212	0.154978
Psmd1	0.031259	-0.264354	0.286	0.47	0.15499
Chmp1b	0.0312966	0.276632	0.286	0.168	0.15507
Rtf1	0.0313326	-0.32597	0.314	0.588	0.155143
Taf1	0.031415	-0.158877	0.086	0.235	0.155428
Acsbg1	0.0316446	0.142994	0.229	0.188	0.1561
Tada3	0.0317464	-0.144318	0.086	0.214	0.156443
Zfp868	0.0318333	0.227841	0.257	0.11	0.156658
Cmtm6	0.0319201	0.197672	0.257	0.099	0.157032
Scpep1	0.0320721	-0.166682	0.086	0.232	0.157405
Slf1	0.0321072	-0.080785	0.143	0.216	0.157524
Nradd	0.0321321	0.200319	0.343	0.185	0.157593
Fos	0.0322845	7.83268	0.714	0.514	0.158127
Xrn2	0.0324563	-0.271976	0.229	0.442	0.15886
Supt5	0.0325056	0.228708	0.371	0.206	0.158977
Sdf2	0.0325672	0.269329	0.371	0.268	0.15911
Grina	0.0328683	0.169968	0.286	0.196	0.160281
Diablo	0.0330085	-0.164765	0.229	0.396	0.160637
Jmjd6	0.0330188	-0.123733	0.114	0.209	0.160637
Gm5617	0.0330527	-0.181059	0.057	0.23	0.160694
Rnf138	0.0331657	0.24733	0.429	0.252	0.161027
Laptm4a	0.0332976	0.844181	0.943	0.812	0.161397
Ubc	0.0334779	1.82131	0.971	0.804	0.16199
Jund	0.0335106	3.21214	0.971	0.756	0.161996
Chchd2	0.0336305	1.15167	0.971	0.998	0.162368
Wasl	0.0336324	0.278914	0.457	0.278	0.162368
Astn1	0.0338543	0.18188	0.257	0.099	0.163113
Fam234a	0.0340064	0.159334	0.286	0.141	0.16352
Srpr	0.0340532	-0.160292	0.057	0.225	0.163582
Tm2d2	0.0340893	0.299817	0.514	0.403	0.163701
Cox4i1	0.0341504	1.01232	0.971	0.958	0.163915
B4gat1	0.0341565	0.120995	0.257	0.176	0.163915
Prex2	0.0342423	0.37476	0.2	0.163	0.164192
Abcf1	0.0343003	-0.254039	0.2	0.406	0.164387
Rev3l	0.0345471	0.18827	0.257	0.096	0.165116
Cenpx	0.034555	-0.305021	0.314	0.529	0.165116
Cdc42ep4	0.0347733	0.179918	0.229	0.152	0.165886
Slc27a1	0.0348292	0.247147	0.314	0.188	0.165934
Sh3glb1	0.0355349	-0.286536	0.257	0.457	0.168025
Acaa1a	0.0355655	0.134277	0.4	0.284	0.168115
Eif5a	0.0357422	-0.755819	1	0.968	0.168785
Trit1	0.0360338	0.214879	0.286	0.153	0.16994
Gm2a	0.0361987	0.277681	0.286	0.217	0.170607
1110004F10Rik	0.0363283	-0.359242	0.6	0.744	0.171107
Spop	0.0366405	-0.294021	0.4	0.55	0.172353
Cse1l	0.0366632	-0.130123	0.114	0.224	0.17236
Thap2	0.0366687	0.310863	0.343	0.243	0.17236
Hddc3	0.0366874	-0.145915	0.057	0.209	0.17236
Tmem106b	0.0367013	0.192697	0.257	0.139	0.17236
Atp1b1	0.0367015	0.152944	0.2	0.121	0.17236
Tst	0.0367231	0.466499	0.286	0.2	0.172406
Ttc3	0.0370247	0.577955	0.657	0.669	0.173597
Ccdc167	0.0374986	-0.176632	0.086	0.28	0.17555
Map1lc3a	0.0377209	0.263441	0.514	0.395	0.176404
Cdca4	0.0378446	-0.163487	0.086	0.225	0.176926
Pkd2	0.0379229	0.167503	0.229	0.107	0.177077
Fam96a	0.0379381	-0.240027	0.286	0.452	0.177077
Mttp	0.0381219	0.215564	0.4	0.249	0.177763
Kif1a	0.0381435	0.108215	0.229	0.181	0.177807
Fermt2	0.0383536	0.177955	0.286	0.192	0.178729
Snrpg	0.0387017	-0.807942	0.914	0.96	0.18001
E2f4	0.0388455	-0.14272	0.086	0.209	0.180502
Tpm1	0.0388546	-0.157462	0.143	0.254	0.180502
Ppp2r2d	0.0388589	-0.134916	0.086	0.236	0.180502
Olfm1	0.0390765	-0.173254	0.086	0.236	0.181223
Pttg1ip	0.0391939	0.12241	0.229	0.188	0.181535
Cep295	0.0392132	-0.200228	0.086	0.244	0.181566
Arl1	0.0392419	-0.213784	0.371	0.508	0.181641
Rnf126	0.0393652	-0.192971	0.171	0.343	0.182095
Wdr83	0.0394705	-0.152305	0.086	0.217	0.182438
Atp2c1	0.039477	0.238476	0.343	0.176	0.182438
Mmadhc	0.0399716	-0.170242	0.143	0.281	0.184188
Smndc1	0.0400278	-0.187814	0.143	0.288	0.184336
Ift20	0.0401356	0.24272	0.371	0.227	0.184716
Sdha	0.0401527	-0.266682	0.314	0.53	0.184736
Fus	0.0403025	-0.501643	0.629	0.808	0.185248
Csnk1g2	0.0404835	-0.123916	0.143	0.243	0.185799
Ehbp1	0.0405948	0.298083	0.371	0.248	0.186237
Eif4a2	0.0406524	0.623916	0.686	0.583	0.186442
Dbi	0.0406905	5.5932	0.971	0.994	0.18653
Rab2a	0.040742	0.308124	0.657	0.51	0.186617
Aifm1	0.0410542	-0.166864	0.114	0.262	0.187809
Mrpl51	0.0411246	-0.289411	0.314	0.562	0.187943
Hnrnpk	0.0411477	-0.964582	1	0.997	0.187943
Etfa	0.0411703	-0.189092	0.257	0.409	0.187985
Apoe	0.0413842	16.1724	0.971	0.976	0.188693
Golga7	0.0414747	0.257964	0.429	0.299	0.188958
Nedd4	0.0415384	-0.485532	0.743	0.831	0.189188
Suds3	0.0416172	-0.194934	0.2	0.377	0.189428
Abhd4	0.0416781	0.142127	0.229	0.109	0.189586
Sox6	0.0419064	0.200319	0.286	0.182	0.1904
Prkcsh	0.0419095	-0.204336	0.229	0.355	0.1904
Jpt1	0.0420144	-0.945185	0.657	0.896	0.190637
Ktn1	0.0420453	0.219398	0.514	0.466	0.19066
Pcbp2	0.0421329	0.606846	0.743	0.736	0.190936
Rab5b	0.0421934	0.19749	0.229	0.139	0.191086
Cldn11	0.0422093	0.148699	0.2	0.067	0.191086
Scamp5	0.0422956	0.131127	0.2	0.091	0.191278
Snhg20	0.0425256	0.175993	0.257	0.217	0.192054
Dctn4	0.0425958	0.200639	0.429	0.329	0.192278
Tcf25	0.0429082	0.335828	0.543	0.441	0.193421
Cntln	0.0429839	-0.130671	0.2	0.27	0.193581
Gfer	0.0430283	-0.201324	0.229	0.375	0.193661
Elp4	0.0431092	-0.149293	0.114	0.238	0.19387
Slc25a39	0.0431757	-0.183387	0.171	0.332	0.194027
Nfu1	0.043224	-0.170607	0.171	0.313	0.194179
Haghl	0.0434049	0.197444	0.371	0.296	0.194751
Rpp30	0.0434715	-0.256504	0.086	0.345	0.194989
Hes1	0.0436969	0.552396	0.2	0.078	0.195818
Mrgbp	0.0438855	-0.174669	0.086	0.235	0.19636
Mfsd10	0.0439555	-0.168462	0.086	0.241	0.196552
Senp2	0.0441621	-0.136513	0.086	0.216	0.197415
Sfxn5	0.0442417	0.480466	0.4	0.289	0.197614
Nrxn1	0.0442476	0.542036	0.571	0.419	0.197614
Dusp18	0.0444945	0.143542	0.257	0.129	0.198472
Ubxn2a	0.0447706	-0.141123	0.086	0.209	0.199274
Ppp1r15a	0.0450467	0.275034	0.286	0.157	0.200318
Sel1l3	0.0455173	-0.144318	0.086	0.2	0.201977
Cwc15	0.0456821	-0.33592	0.4	0.586	0.20246
Rpsa	0.0458505	-2.49653	1	0.998	0.203095
Dcps	0.0458533	-0.314925	0.229	0.46	0.203095
Smpdl3a	0.0458861	0.193747	0.257	0.184	0.203178
Draxin	0.0459329	-0.210908	0.229	0.364	0.203261
Inpp5f	0.0461931	0.160749	0.314	0.166	0.204318
Dnajb2	0.0462	0.120995	0.286	0.171	0.204318
Rpl5	0.0464181	-0.74272	0.857	0.941	0.204921
Eef1b2	0.0464491	-0.918393	0.914	0.941	0.204921
H3f3a	0.0464494	-1.33012	1	0.998	0.204921
Szrd1	0.0467637	0.189137	0.343	0.198	0.20592
Abcc5	0.0467754	0.168553	0.257	0.182	0.20592
Exosc1	0.0468106	-0.176997	0.2	0.318	0.205922
Kdm6b	0.0468612	0.194112	0.286	0.149	0.205922
Mrpl13	0.0470294	-0.277499	0.343	0.53	0.206411
Lysmd2	0.0470705	0.201917	0.257	0.176	0.206466
Ypel1	0.0471067	-0.116111	0.143	0.252	0.206562
Polr3h	0.0471932	0.279963	0.343	0.321	0.206816
Hepacam	0.0473812	0.478229	0.286	0.147	0.207327
Cadm4	0.0474039	0.120812	0.286	0.2	0.207329
Dpm1	0.0474562	0.359836	0.4	0.27	0.207416
Ptdss1	0.0475744	0.25979	0.2	0.078	0.207842
Noc2l	0.0477755	-0.123916	0.114	0.249	0.208548
Ascl1	0.0479122	-0.710452	0.657	0.72	0.208956
Cct7	0.04837	-0.537882	0.629	0.835	0.210762
Otud6b	0.0484759	-0.0919671	0.143	0.214	0.211033
Slc35b1	0.0486052	-0.200091	0.257	0.414	0.211232
Mfn1	0.0486091	0.226244	0.2	0.109	0.211232
Vta1	0.0487636	0.227796	0.429	0.316	0.211713
Fzd2	0.0487892	0.0768142	0.229	0.145	0.211761
Pnkp	0.0488212	0.159516	0.229	0.118	0.211836
Ech1	0.0488654	0.29644	0.514	0.415	0.211943
Appl1	0.0489005	-0.138476	0.171	0.273	0.21195
Elof1	0.0490879	-0.30963	0.314	0.55	0.212675
Cat	0.0493123	0.161114	0.2	0.121	0.213328
Atf1	0.049351	-0.170059	0.086	0.257	0.213425
Rgma	0.049364	0.256184	0.4	0.289	0.213425
Khsrp	0.049401	-0.126928	0.114	0.232	0.213426
Fbrsl1	0.0495382	0.430215	0.514	0.481	0.213859
Phkb	0.0496361	0.118348	0.229	0.102	0.21409
Tomm20	0.0496838	-0.477727	0.686	0.863	0.214104
Rnf13	0.0497478	0.332679	0.343	0.256	0.214316
Tet2	0.0498991	0.159699	0.2	0.093	0.214802
Fam117b	0.049905	0.180466	0.2	0.073	0.214802
Irf3	0.0499521	0.200502	0.257	0.153	0.214941
Mtpap	0.0503084	-0.106162	0.114	0.203	0.216346
2007-09-01	0.0503444	-0.365815	0.486	0.733	0.216407
Ndufc1	0.050365	-0.331447	0.714	0.776	0.216407
Uap1	0.0503975	-0.165084	0.086	0.224	0.216407
Dcaf11	0.0504853	0.235098	0.314	0.203	0.216708
Sugp1	0.0505018	0.12953	0.2	0.094	0.216708
Cklf	0.0505398	-0.258512	0.286	0.487	0.216762
Mbd3	0.0505955	-0.460885	0.371	0.658	0.216891
Galt	0.0505999	0.218622	0.2	0.062	0.216891
Anapc11	0.0506852	-0.371109	0.457	0.676	0.217163
Ensa	0.0506933	-0.200776	0.143	0.323	0.217163
Crnkl1	0.051013	-0.162072	0.114	0.248	0.218229
Ppp1ca	0.0510175	-0.480557	0.714	0.819	0.218229
Ciapin1	0.051034	-0.167412	0.171	0.316	0.218235
Tmem218	0.0513179	0.220539	0.286	0.22	0.219126
U2af1	0.0514032	-0.540575	0.629	0.879	0.219361
Ruvbl1	0.0514294	-0.254952	0.314	0.51	0.219408
Dab1	0.0515996	0.234368	0.371	0.267	0.21994
Eef2kmt	0.0516149	-0.0997718	0.114	0.2	0.21994
Nme1	0.0516611	-0.535189	0.914	0.93	0.220073
Atp5g1	0.0517004	-0.504382	0.743	0.888	0.220175
Rps17	0.051723	-1.11643	0.971	0.995	0.220206
Med30	0.0518266	-0.207713	0.2	0.379	0.220566
Eif2s1	0.0519238	-0.320128	0.429	0.629	0.220807
Mapkapk2	0.0520217	-0.170424	0.143	0.28	0.221024
Znhit3	0.0520533	-0.160657	0.114	0.276	0.221041
2810459M11Rik	0.0522526	0.475491	0.514	0.446	0.221809
Nap1l5	0.0524939	0.206892	0.2	0.129	0.222769
Snrpc	0.0526246	-0.338795	0.571	0.698	0.223258
Arhgap5	0.0526959	0.680466	0.486	0.351	0.223364
Tob1	0.052848	0.350388	0.429	0.393	0.223812
Slc30a5	0.0529066	0.126152	0.229	0.128	0.223956
Etf1	0.0530706	-0.194751	0.2	0.356	0.224492
Ubxn6	0.0530967	0.174578	0.286	0.225	0.224537
Arl6ip1	0.0531542	-0.735098	0.686	0.58	0.22465
Pdcd11	0.0532698	-0.141123	0.086	0.206	0.225072
Acin1	0.0532856	-0.284254	0.371	0.519	0.225073
Exoc7	0.0534859	-0.126928	0.086	0.227	0.225722
Dnajc12	0.0535532	0.124738	0.2	0.099	0.225874
Dazap2	0.0535756	0.312095	0.429	0.283	0.225903
Ddrgk1	0.0539807	0.216796	0.314	0.265	0.227104
Zpr1	0.0542916	0.199954	0.371	0.235	0.228037
Gabarap	0.054302	0.61497	0.886	0.826	0.228037
Lzts1	0.0543975	0.374395	0.314	0.208	0.228173
Idh3a	0.0545551	-0.212871	0.257	0.43	0.228636
Dnajb9	0.0547104	0.197809	0.4	0.299	0.22922
Bag2	0.0547712	-0.132086	0.171	0.256	0.229409
Rps6	0.0550297	-1.34975	1	0.995	0.22996
Smarcc1	0.0553022	-0.328617	0.343	0.524	0.230898
Dgcr6	0.0557938	0.253857	0.429	0.396	0.232415
Nans	0.0559697	-0.168827	0.143	0.292	0.232947
Mta1	0.056028	-0.0985395	0.143	0.256	0.233123
Ctnnbip1	0.0561689	0.331401	0.486	0.371	0.233518
Csnk2a1	0.0562066	-0.191419	0.457	0.482	0.233518
Pbx1	0.0562143	0.687175	0.8	0.775	0.233518
Phgdh	0.0562235	0.952853	0.829	0.725	0.233518
Txndc15	0.0562688	0.223186	0.371	0.294	0.233566
Cpe	0.0563892	1.00183	0.743	0.623	0.233863
Cndp2	0.0564229	-0.109539	0.143	0.232	0.233893
Gm17750	0.0565293	0.132679	0.343	0.256	0.234263
Snrpd2	0.0566621	-0.459242	0.914	0.942	0.234415
Pcsk1n	0.0568219	0.167595	0.514	0.387	0.234674
Borcs7	0.0569098	0.184345	0.314	0.188	0.23497
Rhob	0.056944	0.952031	0.571	0.502	0.235044
Fam229b	0.0570527	0.141762	0.229	0.16	0.235426
Tpm4	0.0571608	-0.246417	0.229	0.431	0.235801
Upf3b	0.0574121	-0.230808	0.314	0.45	0.236572
Pfn2	0.0575066	0.300639	0.657	0.567	0.236759
Syt11	0.0575321	1.0094	0.771	0.542	0.236797
Alcam	0.0575728	0.220356	0.286	0.248	0.236856
Klf3	0.0575956	0.135189	0.257	0.179	0.236856
Sash1	0.0576158	0.0784117	0.2	0.126	0.236872
Hspbp1	0.057788	-0.150707	0.086	0.211	0.237378
Egr1	0.0578643	1.29982	0.457	0.417	0.237557
Bok	0.0579473	-0.182519	0.257	0.395	0.23783
Bag1	0.0580019	-0.467321	0.457	0.7	0.23792
Mbp	0.0580896	0.279279	0.314	0.173	0.238144
Tsn	0.0582411	-0.47225	0.771	0.867	0.238642
Ppt1	0.0582439	0.257462	0.229	0.166	0.238642
mt-Nd1	0.0583348	3.07289	1	0.976	0.238879
Sarnp	0.0585339	-0.299954	0.571	0.716	0.239424
Ubqln1	0.0587006	-0.163852	0.143	0.265	0.239902
Lyar	0.0588151	-0.186262	0.314	0.45	0.240167
Med27	0.0589913	-0.16367	0.086	0.249	0.240819
Thyn1	0.059147	-0.23738	0.286	0.487	0.241183
Abca1	0.0594395	0.154541	0.229	0.137	0.241759
Rpap3	0.0596631	-0.135098	0.143	0.262	0.242129
Atp6v1f	0.0596974	0.407257	0.8	0.652	0.242171
Banf1	0.0600623	-0.430032	0.429	0.712	0.24334
Sp3	0.060092	-0.143268	0.114	0.273	0.243372
Arf5	0.0601861	0.472889	0.743	0.692	0.243569
Chp1	0.0604202	0.167138	0.286	0.163	0.244311
Mxd4	0.0604414	0.156139	0.229	0.147	0.244329
Cdh2	0.0605534	0.258649	0.457	0.379	0.244577
Nagk	0.0605728	-0.110954	0.114	0.208	0.244587
Pabpc1	0.0608818	-0.541123	0.714	0.823	0.24563
Cyhr1	0.0609537	0.114423	0.257	0.198	0.245719
Rif1	0.0611628	-0.131401	0.257	0.367	0.246248
Phb	0.061171	0.331766	0.486	0.399	0.246248
Trappc4	0.0612234	0.379644	0.6	0.511	0.24639
Naxd	0.0613787	0.197262	0.429	0.342	0.246878
Las1l	0.0615441	0.227111	0.314	0.212	0.247269
Tob2	0.06161	0.257462	0.286	0.184	0.247395
Eif4a1	0.0616946	-0.936832	0.971	0.978	0.24753
Tmem68	0.0617526	0.138932	0.229	0.115	0.247694
Tcerg1	0.0618368	-0.191191	0.143	0.31	0.247963
Gnaq	0.0618647	0.11141	0.314	0.179	0.248006
Txn1	0.0620393	-0.418302	0.8	0.853	0.248431
1110032A03Rik	0.0621282	0.206344	0.314	0.216	0.24865
Tekt1	0.0624389	0.107348	0.2	0.091	0.249549
Zfp329	0.062476	0.180785	0.343	0.24	0.249628
Hmgn1	0.0625137	-0.710726	0.971	0.984	0.24971
Rer1	0.0629108	-0.346919	0.314	0.593	0.250881
Rabgap1	0.0629983	0.132177	0.257	0.169	0.250993
Neo1	0.0631426	0.18293	0.229	0.168	0.251123
Hsbp1	0.0635271	0.450844	0.886	0.778	0.252021
Stoml1	0.0636378	0.130945	0.229	0.125	0.252349
Dpy30	0.0636783	-0.354222	0.4	0.652	0.252413
Nubp1	0.0641791	-0.0949795	0.114	0.2	0.254051
Gramd1a	0.064283	0.282656	0.314	0.214	0.254166
Dram2	0.0642861	0.194112	0.257	0.16	0.254166
Ctnnd2	0.064322	0.127567	0.2	0.137	0.254166
Ankrd10	0.064325	0.138019	0.286	0.23	0.254166
Kidins220	0.0643797	0.137152	0.2	0.139	0.25422
Serp2	0.0644355	-0.16084	0.143	0.281	0.254302
Sacm1l	0.064558	0.156139	0.229	0.141	0.254681
Gfap	0.0647938	0.167458	0.229	0.182	0.255236
Tssc4	0.064883	-0.239845	0.2	0.411	0.255236
Chmp4b	0.0650132	0.252761	0.514	0.5	0.255468
Sesn3	0.0650933	0.112643	0.286	0.23	0.255644
Aak1	0.0652178	0.119945	0.2	0.104	0.255856
Nop10	0.0652958	-0.552487	0.686	0.882	0.255954
Pgk1	0.065911	-0.38544	0.371	0.617	0.257947
Raf1	0.0660274	-0.178777	0.2	0.332	0.25828
Serinc3	0.0660318	0.202099	0.257	0.155	0.25828
Lpcat3	0.0662094	0.142127	0.2	0.107	0.258699
Gpat4	0.0662124	-0.125331	0.114	0.227	0.258699
P3h3	0.0664547	0.250023	0.229	0.105	0.259444
Cep70	0.0665408	-0.14167	0.143	0.26	0.25964
Utp11	0.0666848	-0.17152	0.286	0.435	0.260129
Cpsf3	0.0668607	-0.143085	0.114	0.251	0.260397
Efr3a	0.0669863	0.130762	0.257	0.144	0.260746
Bmyc	0.0671233	0.260292	0.229	0.201	0.260983
Fuz	0.0672741	0.253218	0.2	0.104	0.261305
Anks1	0.0673298	0.269329	0.371	0.251	0.26145
Vps11	0.0675333	0.169283	0.2	0.086	0.261941
Capn10	0.067599	0.192697	0.229	0.142	0.262005
Cct8	0.067694	-0.329986	0.571	0.757	0.262101
Rab34	0.0676963	0.377042	0.343	0.275	0.262101
Agpat5	0.0677842	0.23277	0.343	0.273	0.262372
Ptp4a1	0.0679997	0.543724	0.657	0.597	0.262895
Dgkz	0.06801	0.123323	0.2	0.073	0.262895
Frmd4a	0.0680736	0.124738	0.2	0.096	0.262955
Mrpl57	0.0680801	-0.264172	0.286	0.454	0.262955
Pcm1	0.0682587	-0.219808	0.314	0.431	0.263119
Ap2s1	0.0683266	-0.390917	0.257	0.581	0.263205
Nsmf	0.0685038	0.181333	0.257	0.176	0.263465
Ypel3	0.0685113	0.45372	0.743	0.693	0.263465
Aes	0.0686921	-0.441944	0.457	0.701	0.264052
Gsap	0.0687619	0.201369	0.314	0.236	0.264206
Hnrnpa1	0.0687686	-1.33665	0.886	0.968	0.264206
Sf3a2	0.0691381	-0.160657	0.114	0.268	0.265387
Cald1	0.0691649	0.356595	0.543	0.427	0.265387
Tmod2	0.069186	0.18115	0.229	0.19	0.265387
Zfp451	0.0692117	0.171383	0.314	0.236	0.265415
mt-Nd4	0.069318	2.92446	1	1	0.265612
Kif2a	0.0694191	-0.217481	0.229	0.39	0.265859
Pacsin3	0.0697592	0.24555	0.343	0.28	0.266598
Magi2	0.0698258	0.167138	0.257	0.166	0.266641
Ola1	0.0699259	-0.261342	0.314	0.489	0.266812
Epb41l4aos	0.069996	0.229758	0.4	0.27	0.266929
Rrnad1	0.0700061	0.12775	0.229	0.123	0.266929
Tprgl	0.0702832	0.17403	0.314	0.27	0.267612
Pin1	0.0703131	-0.249475	0.457	0.578	0.267655
Mterf2	0.0704583	0.0961661	0.2	0.104	0.268117
Ifi27	0.0704755	0.317572	0.343	0.275	0.268117
Dst	0.07049	0.11958	0.2	0.15	0.268117
Rtraf	0.0710428	-0.417115	0.543	0.773	0.270078
Lmnb2	0.071162	-0.104747	0.114	0.219	0.270397
Rpl36al	0.0712504	-0.402099	0.657	0.823	0.270397
1810037I17Rik	0.0712552	-0.338521	0.657	0.728	0.270397
Gps2	0.0712761	-0.199361	0.171	0.329	0.270397
Tubb3	0.07134	0.682109	0.257	0.188	0.270452
Gng3	0.0713484	0.177271	0.2	0.067	0.270452
Tubb2a	0.0713651	0.0934733	0.229	0.208	0.270452
Cul4a	0.0715321	-0.126746	0.086	0.2	0.270872
Fam193a	0.0716611	0.138749	0.257	0.137	0.271223
Fcho2	0.0716879	0.18293	0.286	0.168	0.271223
Son	0.0719465	0.929576	0.971	0.81	0.27179
Gemin7	0.0719814	0.242355	0.371	0.297	0.271792
Snrk	0.0722782	0.191283	0.229	0.112	0.272629
Cyba	0.0725037	0.226563	0.229	0.224	0.273266
Gna13	0.0725864	0.0594249	0.2	0.128	0.273489
Ccdc107	0.0726006	0.132177	0.2	0.161	0.273489
Trim44	0.0726262	-0.187814	0.143	0.283	0.273514
Sox8	0.0726733	0.281196	0.429	0.345	0.273536
Atp5e	0.0728431	-0.796577	1	0.989	0.274046
Mcrip2	0.0730077	0.126335	0.2	0.099	0.274465
Wasf2	0.0730703	-0.142903	0.114	0.236	0.274465
Erh	0.073087	-0.549932	0.8	0.919	0.274465
Alkbh6	0.0732579	0.132177	0.286	0.163	0.274821
Arl6ip5	0.0741697	0.219078	0.4	0.369	0.277621
Acadm	0.0744849	0.166408	0.314	0.251	0.278477
Ctxn1	0.0747482	0.352533	0.514	0.358	0.279111
Fnbp1l	0.0750209	-0.190826	0.114	0.249	0.279841
Rsl1d1	0.0750583	-0.287129	0.429	0.626	0.279908
Pik3ip1	0.0752706	0.131995	0.257	0.173	0.280535
Ppp3r1	0.0753037	-0.136513	0.114	0.228	0.280535
Sp3os	0.0754355	-0.151438	0.171	0.307	0.280881
Igfbp5	0.0754758	0.322958	0.229	0.107	0.280959
Nop53	0.0758643	-0.239845	0.229	0.382	0.282116
Sox9	0.0759329	0.424646	0.657	0.542	0.282298
Ntrk2	0.0761666	0.586171	0.629	0.446	0.282745
Pole3	0.0763828	-0.226746	0.314	0.514	0.283244
Scfd1	0.0764922	-0.187449	0.086	0.241	0.283432
Agl	0.0767973	0.326152	0.2	0.109	0.284175
Snapin	0.076848	0.217161	0.314	0.256	0.284175
Supt4a	0.0768496	0.255089	0.543	0.433	0.284175
Rad23a	0.0770172	-0.211091	0.2	0.388	0.284722
Cnih4	0.077291	-0.345504	0.314	0.596	0.285443
Slc24a5	0.0774129	-0.343907	0.371	0.526	0.285747
Clk1	0.0774741	0.346508	0.4	0.334	0.285839
Lias	0.0774968	-0.120904	0.171	0.259	0.285839
Kdm1a	0.0775317	-0.235418	0.257	0.423	0.285894
Klf9	0.0777222	0.112643	0.286	0.219	0.286524
Rab18	0.0778205	0.372387	0.543	0.427	0.286813
Cuedc1	0.0779211	0.240073	0.229	0.171	0.287111
Iws1	0.0779915	-0.134916	0.086	0.227	0.287265
Tpt1	0.0780264	-1.6152	1	0.997	0.28728
Rheb	0.0781084	-0.382154	0.543	0.764	0.287411
Stx12	0.0782147	-0.219078	0.229	0.414	0.287681
Zeb1	0.0783235	0.254724	0.514	0.442	0.287935
Pou2f1	0.0787361	0.157188	0.314	0.208	0.289158
Zfx	0.0787653	0.118348	0.229	0.107	0.289192
Slc22a17	0.0787968	0.126107	0.286	0.283	0.289234
Stip1	0.0789557	-0.210589	0.286	0.503	0.289671
Tceal1	0.079563	0.187723	0.286	0.173	0.291603
Prmt1	0.079813	-0.440438	0.629	0.813	0.292077
Atic	0.0802466	-0.187814	0.143	0.299	0.293367
Psmb2	0.0802885	-0.589183	0.914	0.939	0.293427
Fbxo3	0.0805359	-0.187814	0.114	0.294	0.293758
Epha4	0.0805804	-0.084345	0.2	0.227	0.293772
Mrpl22	0.0807213	0.232588	0.4	0.334	0.294063
Rnf215	0.0808616	0.105386	0.2	0.142	0.294426
Exosc4	0.0811505	0.238978	0.429	0.315	0.295153
Mrpl40	0.0811709	-0.150388	0.229	0.355	0.295153
Clock	0.0811835	0.189503	0.229	0.139	0.295153
Fam103a1	0.0815648	0.188727	0.543	0.412	0.296317
Mrpl15	0.0818059	-0.209174	0.429	0.514	0.29682
Txnip	0.0819386	-0.479735	0.429	0.597	0.297228
Commd10	0.0820645	-0.118941	0.086	0.201	0.29761
Arid4b	0.082098	-0.180192	0.143	0.305	0.297656
Rnf6	0.0823082	0.143177	0.286	0.184	0.298046
Akt1s1	0.0825147	0.208991	0.429	0.27	0.298719
Gsk3b	0.0829371	-0.359927	0.514	0.634	0.300098
Erlec1	0.0829739	0.120995	0.286	0.177	0.300156
Mpv17	0.0830358	0.090461	0.257	0.217	0.30023
Psmb10	0.083383	0.149932	0.2	0.123	0.30111
Cuedc2	0.0835289	0.402647	0.686	0.685	0.301549
Slc39a6	0.0835669	-0.104929	0.171	0.243	0.301549
Gja1	0.083599	0.333044	0.229	0.196	0.30158
Set	0.0837262	-0.814742	0.886	0.941	0.301823
Hnrnpll	0.0838823	-0.161022	0.171	0.299	0.302245
Snrpf	0.0839395	-0.727613	0.743	0.931	0.302291
Parl	0.0840739	-0.162802	0.2	0.326	0.302699
Ints11	0.084502	-0.132086	0.143	0.273	0.303666
Mrps24	0.0845735	0.324966	0.571	0.569	0.303733
Psmd5	0.0845915	-0.120904	0.143	0.27	0.303733
Mdm4	0.0848696	-0.133136	0.086	0.203	0.304291
Rpl38	0.0850923	-1.18165	1	1	0.304926
Zc3h14	0.0853416	-0.165632	0.114	0.292	0.305593
Macf1	0.0853914	0.263806	0.4	0.327	0.305696
Mrps23	0.0855273	-0.148243	0.171	0.31	0.306031
Capza2	0.0855828	0.243633	0.714	0.682	0.306154
Jmjd8	0.0859925	0.103971	0.2	0.117	0.307165
Pgrmc1	0.0860707	-0.279096	0.314	0.476	0.307368
Mum1	0.0865202	-0.137061	0.171	0.297	0.308821
Prrc2c	0.0866233	0.342401	0.486	0.403	0.308885
Ankrd49	0.0868094	-0.139525	0.086	0.203	0.309373
Pum3	0.0871543	-0.132268	0.2	0.288	0.310168
Mocs2	0.0873143	0.290963	0.429	0.343	0.310508
Mgea5	0.0875357	-0.123916	0.086	0.236	0.311066
Tada2a	0.0880407	-0.120721	0.114	0.233	0.312526
Amz2	0.0880543	-0.107942	0.114	0.219	0.312526
Ddx19a	0.088229	-0.139708	0.086	0.233	0.312933
Prrc2b	0.0882338	-0.100319	0.2	0.275	0.312933
Ciao1	0.0882893	0.133957	0.229	0.147	0.312993
Sap30	0.0883545	-0.238795	0.257	0.436	0.313131
Abhd10	0.0884561	-0.15906	0.114	0.256	0.313415
Ttc5	0.088506	-0.150023	0.171	0.316	0.313438
Ctdspl2	0.0899888	-0.159242	0.171	0.283	0.317216
Pih1d1	0.0903447	-0.134231	0.2	0.332	0.318238
Sirt2	0.0906165	0.31278	0.371	0.364	0.319041
Ptprg	0.0907654	0.158969	0.257	0.19	0.31941
Rbm4b	0.0908298	0.351985	0.457	0.419	0.319559
Pdzd11	0.091184	-0.224053	0.229	0.419	0.320338
Atp6v0a1	0.0914359	0.159334	0.2	0.147	0.321067
Tmed4	0.0914932	0.368827	0.543	0.473	0.321191
Chchd5	0.0917121	-0.133683	0.171	0.268	0.321647
Rbmx	0.09192	-0.290141	0.486	0.602	0.322209
Tmem50a	0.0919457	0.199544	0.486	0.433	0.322209
Shisa4	0.0924793	-0.32597	0.371	0.543	0.323711
Kctd5	0.0929896	-0.154085	0.086	0.238	0.325026
Cited2	0.0931367	0.666819	0.4	0.307	0.325305
N4bp2l2	0.0933528	0.197079	0.429	0.347	0.325981
Zhx2	0.0934222	0.195892	0.229	0.139	0.325989
Ring1	0.0936637	0.114788	0.2	0.153	0.326673
Pdcd7	0.0937551	0.149566	0.314	0.182	0.326789
Ociad1	0.0937647	0.120219	0.457	0.415	0.326789
Polr2j	0.0939281	-0.189137	0.514	0.567	0.327172
Mrpl9	0.093944	0.216979	0.343	0.273	0.327172
Abraxas2	0.0939564	0.119398	0.257	0.184	0.327172
Ndufb10	0.0941465	0.283067	0.714	0.613	0.327568
Polr2d	0.0943067	-0.219261	0.229	0.428	0.328031
Zfp30	0.0947586	0.106801	0.229	0.161	0.329144
Cdc42se1	0.0948038	-0.173984	0.2	0.335	0.329144
4933434E20Rik	0.0951547	0.186627	0.371	0.296	0.330046
Yif1a	0.0952277	0.101643	0.257	0.212	0.33017
Map4	0.0953298	-0.131903	0.114	0.244	0.330361
Dtd1	0.0954058	0.16942	0.371	0.267	0.330391
Grsf1	0.0955024	0.0704245	0.229	0.147	0.330619
Ublcp1	0.095851	-0.134733	0.086	0.206	0.331256
Acsl3	0.0959771	0.222638	0.4	0.291	0.331489
Tia1	0.0962343	0.358466	0.743	0.645	0.332121
Efs	0.0962738	0.239343	0.371	0.273	0.332178
Ank2	0.0964598	0.179188	0.257	0.211	0.332472
CT025619.1	0.0968075	0.150616	0.314	0.224	0.333305
Rangrf	0.0969044	0.144409	0.371	0.224	0.333559
4833420G17Rik	0.0970764	0.185714	0.543	0.39	0.333912
Tmem33	0.0973292	0.120082	0.343	0.284	0.334463
Arid1b	0.0973747	0.124555	0.229	0.125	0.334463
Chchd6	0.0974945	-0.22743	0.257	0.462	0.334636
H13	0.0976464	0.197992	0.314	0.272	0.334898
2002-03-01	0.0976844	0.10607	0.286	0.236	0.334898
Rbm15	0.0978028	-0.109539	0.114	0.222	0.335218
Dohh	0.0980066	-0.14806	0.143	0.281	0.335758
Chpt1	0.0980728	0.248243	0.2	0.123	0.335812
Fasn	0.098075	0.146372	0.257	0.185	0.335812
Hmg20b	0.098198	-0.227613	0.314	0.452	0.336096
Uqcc3	0.0982562	0.105523	0.4	0.319	0.336215
Bex2	0.0983825	-0.4644	0.6	0.823	0.336568
Zfand5	0.098472	0.149338	0.4	0.371	0.336716
Cdc5l	0.0984723	-0.210726	0.143	0.363	0.336716
Calcoco1	0.0985642	0.11958	0.229	0.153	0.336871
Umad1	0.0993231	0.127932	0.2	0.094	0.33777
Cops8	0.0994005	-0.208444	0.286	0.466	0.33777
Fundc1	0.0995837	0.177955	0.286	0.192	0.338043
Gnpda1	0.0998828	0.130945	0.2	0.117	0.33882
Acbd5	0.100225	0.175126	0.229	0.147	0.339822
Phf21a	0.100457	0.0956184	0.257	0.176	0.34037
Ivns1abp	0.100519	-0.250342	0.314	0.478	0.340483
Hp1bp3	0.100552	-0.256732	0.286	0.465	0.340483
Hars	0.100758	-0.151438	0.171	0.318	0.340992
Nme7	0.100797	-0.109356	0.086	0.201	0.341026
Commd1	0.100935	-0.325103	0.371	0.623	0.341112
Mzt1	0.101071	-0.280876	0.314	0.505	0.341412
Cnot6l	0.101219	-0.112551	0.114	0.217	0.341832
Nipsnap2	0.101369	0.108581	0.2	0.139	0.34218
Dhrs1	0.101472	0.180968	0.229	0.19	0.342263
Pmpca	0.101668	-0.0999544	0.143	0.219	0.342392
Bptf	0.102032	0.233272	0.457	0.387	0.343538
Mcts1	0.102254	0.135144	0.457	0.375	0.343959
Gigyf2	0.102423	0.147786	0.286	0.204	0.344297
4931406C07Rik	0.102424	0.05623	0.2	0.136	0.344297
Kxd1	0.102498	-0.237517	0.171	0.353	0.344464
Mrps16	0.102887	-0.191602	0.343	0.5	0.345204
Cdkn2aip	0.102959	-0.123733	0.086	0.212	0.345204
1110012L19Rik	0.103227	-0.160292	0.086	0.225	0.345321
Chordc1	0.103281	0.136422	0.314	0.232	0.345321
Myo6	0.103301	0.0892287	0.229	0.174	0.345321
Mospd1	0.103636	0.154541	0.257	0.145	0.345802
Ftsj3	0.10365	-0.138293	0.143	0.251	0.345802
Cap1	0.103893	0.0952533	0.286	0.23	0.346231
Smox	0.103907	0.0959836	0.2	0.121	0.346231
Dimt1	0.103956	-0.143268	0.171	0.278	0.346267
Trappc3	0.10399	0.153446	0.371	0.289	0.346267
Tmem107	0.104251	-0.197946	0.114	0.358	0.346977
Dirc2	0.1044	0.124555	0.2	0.126	0.347282
Fyn	0.1045	0.0954359	0.257	0.203	0.347487
Brsk2	0.104601	0.19288	0.2	0.12	0.347661
Abcf2	0.104699	-0.142218	0.2	0.34	0.347909
Ncstn	0.105922	0.12314	0.2	0.096	0.350845
Nckap1	0.105983	0.135007	0.286	0.219	0.350887
Rcn3	0.106432	0.277316	0.343	0.278	0.352053
Pigx	0.106515	-0.168142	0.257	0.396	0.352125
Wsb1	0.106628	0.22565	0.4	0.356	0.352274
Tmed7	0.106702	0.16691	0.429	0.335	0.352301
Cdc16	0.107135	-0.193519	0.229	0.385	0.35349
Ttc33	0.107527	0.138384	0.286	0.187	0.354338
Gm10561	0.107531	0.447923	0.543	0.414	0.354338
Mark3	0.107589	0.236148	0.343	0.26	0.354421
Polr2f	0.107894	-0.313829	0.6	0.765	0.354912
Cltb	0.108155	-0.210908	0.171	0.359	0.354992
Tubb4a	0.108571	0.161114	0.2	0.105	0.354992
Hras	0.108667	-0.139571	0.286	0.406	0.354992
Nbeal1	0.108805	0.137152	0.2	0.144	0.355039
Fbxl5	0.109181	-0.118941	0.114	0.211	0.355864
Sox1	0.109562	-0.361844	0.4	0.545	0.356543
Ube4b	0.109609	0.0943861	0.2	0.133	0.356616
Lfng	0.109762	0.117618	0.229	0.163	0.356919
Tpcn1	0.109784	0.137152	0.2	0.126	0.356919
Med6	0.109836	0.208307	0.257	0.181	0.356949
Ggh	0.11001	0.0503423	0.286	0.273	0.357279
Kdelr2	0.110493	-0.248197	0.229	0.427	0.358207
Arap2	0.110733	0.151164	0.229	0.166	0.358823
Snf8	0.1117	-0.132816	0.257	0.364	0.361392
Katnal1	0.111924	0.113555	0.2	0.104	0.361872
Napa	0.112153	-0.203286	0.2	0.409	0.362292
Myg1	0.112258	-0.170972	0.2	0.356	0.362469
Cmss1	0.112678	-0.134414	0.229	0.356	0.363223
Cnot11	0.113105	-0.107759	0.086	0.214	0.364018
Pttg1	0.113205	-0.235418	0.286	0.321	0.36416
Mapk1	0.113209	-0.156595	0.2	0.342	0.36416
Ip6k1	0.113575	0.183295	0.2	0.121	0.365083
Epc1	0.113584	0.136604	0.314	0.204	0.365083
Ube2v2	0.113688	0.195801	0.514	0.494	0.365212
Pdap1	0.113804	-0.490826	0.543	0.797	0.365423
Zfp414	0.114313	0.0972159	0.229	0.173	0.366349
Nrxn2	0.11432	0.131995	0.2	0.177	0.366349
Azin1	0.114469	-0.172935	0.257	0.38	0.366505
Rab3a	0.114585	0.0942036	0.229	0.149	0.36656
Mettl23	0.114706	0.183797	0.343	0.268	0.36656
Acot1	0.114964	0.325513	0.514	0.484	0.36656
Psmc2	0.114996	-0.244683	0.343	0.569	0.36656
Snrpn	0.115071	0.315792	0.486	0.407	0.36656
Mrpl28	0.1152	-0.280192	0.429	0.596	0.366682
Pet100	0.115756	0.132999	0.429	0.436	0.367619
Adrm1	0.115789	-0.276586	0.2	0.438	0.367643
Spata2	0.115855	0.122958	0.229	0.129	0.367772
Coa6	0.115906	0.139982	0.286	0.187	0.367775
Golim4	0.115928	0.1822	0.371	0.249	0.367775
Smim10l1	0.115953	0.0993154	0.371	0.31	0.367775
Ppp1r10	0.116835	0.199954	0.314	0.225	0.369585
Rab21	0.116956	0.0622547	0.229	0.176	0.369645
Tm7sf3	0.117303	0.147604	0.257	0.222	0.370409
Cct5	0.117604	-0.528982	0.543	0.819	0.371046
Dtnbp1	0.117712	-0.112551	0.086	0.2	0.371225
Gas1	0.118204	0.4089	0.457	0.337	0.372371
Brd7	0.118621	-0.188727	0.229	0.39	0.373418
Mras	0.118907	0.129165	0.229	0.141	0.373779
Atox1	0.119092	0.165267	0.543	0.503	0.373951
Rhoa	0.119598	0.562802	0.914	0.802	0.375132
AY036118	0.119981	0.0996805	0.257	0.217	0.375765
Klf13	0.12016	-0.222273	0.2	0.396	0.376243
Cspp1	0.120578	0.213053	0.429	0.347	0.377227
Pdcd10	0.120702	0.140666	0.343	0.289	0.377534
Mpc2	0.120751	0.28042	0.657	0.581	0.377588
Gse1	0.121062	-0.148425	0.171	0.304	0.378414
Ctsa	0.121361	0.10963	0.257	0.193	0.379019
Trmt1l	0.121486	0.0610224	0.2	0.129	0.379241
Adh5	0.121654	-0.343998	0.543	0.756	0.37951
Nars	0.121675	-0.175445	0.314	0.42	0.37951
Gtf2h5	0.122068	0.312323	0.657	0.668	0.380366
Chmp3	0.122084	-0.123733	0.114	0.217	0.380366
Galk1	0.122107	-0.112551	0.086	0.209	0.380366
Ddhd2	0.122282	0.166591	0.286	0.235	0.380634
Fgfbp3	0.122399	0.0674121	0.2	0.121	0.380634
Slc25a33	0.122712	0.135007	0.229	0.216	0.381103
Fbxo8	0.122759	0.138932	0.2	0.11	0.381169
Pnp	0.122856	0.0558649	0.2	0.19	0.381239
Bcl2l12	0.122884	-0.0595618	0.114	0.343	0.381239
Eno1	0.122929	0.200228	0.514	0.436	0.381288
Btf3	0.123077	-0.600867	1	0.994	0.381622
Ddx23	0.123873	-0.0903697	0.114	0.217	0.383642
Metrn	0.123948	0.125422	0.257	0.195	0.383771
Zfpl1	0.124149	0.0972159	0.257	0.181	0.384169
Nhp2	0.124447	-0.353537	0.429	0.677	0.384761
Scamp3	0.124747	-0.133318	0.114	0.224	0.385524
Klhl9	0.124793	0.123277	0.343	0.283	0.385526
Mafg	0.124801	0.158603	0.286	0.241	0.385526
Spout1	0.124948	-0.114149	0.086	0.219	0.385569
Mdk	0.125612	0.754085	0.943	0.885	0.386958
Tspan31	0.126021	0.129302	0.371	0.321	0.38789
mt-Co1	0.126166	4.4471	1	1	0.388028
Asrgl1	0.1262	0.439069	0.6	0.521	0.388028
Adgrb1	0.126315	0.186308	0.229	0.139	0.388242
Naa38	0.126492	-0.243587	0.314	0.474	0.388679
Arhgef1	0.126844	-0.152487	0.086	0.243	0.38951
Rufy3	0.127173	0.188042	0.371	0.324	0.390127
Ythdf1	0.127582	0.116203	0.286	0.182	0.391197
Bod1	0.12772	-0.208444	0.229	0.455	0.391371
Bcap29	0.127957	-0.153035	0.171	0.294	0.391934
Pex19	0.128045	-0.137061	0.143	0.284	0.392036
Spin1	0.128381	-0.138476	0.171	0.272	0.392651
Pspc1	0.128764	-0.193336	0.171	0.371	0.393573
Nelfb	0.129773	-0.145915	0.086	0.219	0.396151
Tcea1	0.129804	-0.22921	0.286	0.457	0.396151
Gm10282	0.129994	-0.0839799	0.143	0.203	0.396244
Cox7a2l	0.130121	0.355226	0.771	0.706	0.396244
Emc6	0.130238	0.140621	0.543	0.455	0.396404
Pbrm1	0.130444	-0.298996	0.343	0.553	0.396466
Itm2c	0.13059	0.35089	0.543	0.415	0.396466
Clcn4	0.130604	0.17759	0.257	0.24	0.396466
Rps5	0.130761	1.5257	1	0.998	0.396746
Cfdp1	0.131066	-0.272935	0.457	0.657	0.397273
Lrrtm4	0.131072	0.129347	0.2	0.118	0.397273
Prkrip1	0.131129	-0.0847102	0.229	0.302	0.397293
Eif2s3x	0.13119	0.396896	0.314	0.312	0.397299
Vps50	0.131405	0.155956	0.257	0.168	0.397618
Hsd17b10	0.131567	0.139388	0.486	0.441	0.39773
E130114P18Rik	0.131628	0.309813	0.686	0.601	0.397795
Tars	0.131951	-0.127111	0.143	0.238	0.398273
Svip	0.132313	0.095801	0.2	0.15	0.398865
Ckap4	0.132568	-0.179325	0.229	0.391	0.39921
Apip	0.132579	-0.148243	0.143	0.308	0.39921
Dpysl3	0.13276	-0.263852	0.314	0.487	0.399595
Glod4	0.133472	-0.148973	0.286	0.375	0.401192
Slc1a4	0.133638	0.103971	0.2	0.113	0.401523
Aptx	0.134134	0.0720219	0.229	0.145	0.402265
Odc1	0.134292	-0.587996	0.629	0.8	0.402637
Agpat3	0.134314	0.0649019	0.286	0.232	0.402637
Vmp1	0.134694	0.181835	0.371	0.308	0.403528
Ddx46	0.13507	-0.159607	0.2	0.321	0.404066
Dctn5	0.135125	0.0608398	0.229	0.16	0.404147
Psmb1	0.135248	-0.466043	0.714	0.896	0.40435
Tm2d1	0.135306	0.0386125	0.371	0.358	0.404438
Cttnbp2	0.135337	0.226563	0.286	0.256	0.404447
Apex1	0.135501	-0.392058	0.514	0.668	0.404687
Lyrm4	0.135773	-0.119124	0.114	0.227	0.405249
Atp5f1	0.136007	-0.451529	0.8	0.912	0.405837
Myh10	0.136051	-0.14806	0.171	0.278	0.405837
Sdcbp	0.136054	0.15696	0.429	0.404	0.405837
Gdap1	0.136153	0.102373	0.2	0.12	0.405866
Rasa1	0.136189	0.174578	0.314	0.219	0.405866
Tbc1d17	0.13626	0.111228	0.257	0.206	0.405866
Rsbn1l	0.136378	0.175993	0.343	0.246	0.406136
Pex14	0.136443	0.103788	0.2	0.152	0.406244
Hbp1	0.136525	0.125422	0.286	0.22	0.406354
AU019823	0.136638	0.127202	0.286	0.192	0.406563
Hsp90b1	0.136763	-0.421543	0.486	0.613	0.406696
Rab13	0.136911	-0.101917	0.2	0.27	0.406964
Psmd7	0.137041	0.415564	0.743	0.736	0.406964
Mpdu1	0.13705	0.150753	0.457	0.404	0.406964
Specc1	0.137111	0.168371	0.286	0.211	0.407063
Tmem256	0.137258	-0.260246	0.743	0.77	0.407248
Ube2d2a	0.137342	0.304153	0.629	0.649	0.407248
Purb	0.137611	-0.307166	0.286	0.53	0.407794
1110051M20Rik	0.137699	0.147056	0.4	0.289	0.407943
Spcs2	0.137737	0.475399	0.771	0.642	0.407943
Mars	0.137772	-0.127293	0.143	0.259	0.407943
Spg21	0.137802	0.18325	0.371	0.331	0.407943
Ipo4	0.137834	0.0865815	0.2	0.109	0.407956
Rad1	0.138089	-0.115929	0.114	0.233	0.408207
Cdkn1a	0.138117	-0.202556	0.086	0.225	0.408207
Zwint	0.13845	-0.22921	0.314	0.449	0.409035
Rnf167	0.138466	0.0942036	0.229	0.153	0.409035
Fam92a	0.138481	-0.191967	0.4	0.522	0.409035
Tmem132b	0.138681	0.12346	0.229	0.236	0.409457
Tomm40	0.138785	-0.208991	0.343	0.49	0.40968
Gm10076	0.138877	-0.241853	0.4	0.524	0.409827
Phf3	0.138982	-0.170607	0.143	0.315	0.409846
Hsp90ab1	0.13928	-1.21602	1	0.998	0.410308
Txlna	0.13994	-0.125331	0.114	0.216	0.411582
Neurog2	0.140021	-0.717389	0.2	0.374	0.411653
Cthrc1	0.140488	0.19215	0.2	0.184	0.41269
Selenof	0.140842	0.44304	0.971	0.912	0.413563
Mrps34	0.140874	0.144728	0.457	0.372	0.413573
Ankrd12	0.141005	0.268097	0.229	0.233	0.413874
Rab5c	0.141288	0.0728891	0.314	0.235	0.414535
Vdac2	0.141583	-0.316111	0.543	0.736	0.414922
Trmt10b	0.141591	0.102373	0.2	0.118	0.414922
Anp32a	0.141645	-0.494432	0.657	0.861	0.414996
Edem2	0.141772	0.119398	0.229	0.174	0.415199
Mid1ip1	0.141957	0.152898	0.343	0.278	0.415658
Eef1a1	0.142149	-2.18407	1	1	0.4158
Cuta	0.142328	-0.317618	0.286	0.535	0.416189
Ddx17	0.142339	0.124509	0.343	0.307	0.416189
Uqcrfs1	0.142607	0.21351	0.571	0.577	0.416467
Krtcap2	0.142815	-0.37864	0.571	0.802	0.416939
Rpp21	0.142826	-0.137974	0.314	0.383	0.416939
Igsf8	0.143042	0.664126	0.657	0.684	0.417233
Rad23b	0.143162	-0.225468	0.257	0.407	0.417414
Pon2	0.14338	0.0808763	0.229	0.216	0.417713
Rbm10	0.143527	-0.111136	0.143	0.233	0.418057
Rad17	0.14394	-0.0997718	0.114	0.206	0.419093
Stk25	0.144107	-0.17613	0.2	0.396	0.419475
Atp2b1	0.144206	-0.150205	0.2	0.321	0.419553
Nono	0.144218	-0.359653	0.543	0.783	0.419553
Ncor2	0.144303	0.149201	0.314	0.227	0.419642
Map1b	0.144378	0.424738	0.429	0.417	0.419777
Alg10b	0.14457	0.0848015	0.2	0.137	0.420136
Rps27rt	0.144588	0.176312	0.429	0.361	0.420136
Pgls	0.145022	-0.264993	0.543	0.701	0.420871
Rnf4	0.145064	-0.15445	0.143	0.284	0.420871
Proser1	0.145103	0.138202	0.286	0.211	0.420871
Itpa	0.145139	-0.166545	0.257	0.387	0.420876
Anapc7	0.145487	-0.114149	0.114	0.211	0.421143
Tnrc6c	0.145798	0.131447	0.371	0.259	0.421874
Lrrc59	0.145848	-0.140621	0.143	0.334	0.421879
Fgfr1	0.146256	0.0445002	0.257	0.204	0.422534
Fam216a	0.14642	-0.212141	0.143	0.318	0.422744
Zcchc17	0.1466	-0.111684	0.171	0.294	0.423096
Vps36	0.146777	-0.115062	0.229	0.305	0.423269
Qrich1	0.147124	-0.128526	0.086	0.22	0.423658
Mbtd1	0.147604	0.177773	0.257	0.219	0.424639
Sec63	0.147727	0.149201	0.257	0.224	0.424824
Ubn2	0.147802	0.153446	0.343	0.283	0.42494
Becn1	0.147891	0.0792789	0.286	0.236	0.42494
Hnrnpul2	0.147921	-0.0958923	0.257	0.299	0.42494
2003-09-01	0.147969	-0.142583	0.286	0.359	0.42494
Ruvbl2	0.147995	-0.225148	0.286	0.537	0.42494
Gem	0.148053	0.196759	0.229	0.176	0.425002
Bola3	0.148489	-0.159288	0.314	0.463	0.426066
Pam16	0.148562	-0.218576	0.371	0.495	0.426066
2300009A05Rik	0.148597	0.139617	0.314	0.236	0.426066
Mif	0.14872	-0.671748	0.971	0.974	0.426174
Mrrf	0.148982	-0.114149	0.114	0.211	0.426656
Arf4	0.149084	0.254404	0.743	0.738	0.426864
Eif2a	0.149189	0.178457	0.429	0.335	0.42691
Plp1	0.149346	0.164765	0.429	0.284	0.427132
Cers2	0.149355	0.10607	0.314	0.256	0.427132
Hmgn3	0.149466	0.223597	0.629	0.554	0.427328
Hist1h1c	0.149733	0.259881	0.371	0.281	0.427876
Tiparp	0.149994	0.192834	0.343	0.291	0.428285
Pdcd2	0.150204	-0.115929	0.143	0.233	0.428666
Dbn1	0.150436	-0.188772	0.343	0.482	0.429108
Retreg2	0.150625	-0.125879	0.171	0.286	0.429195
Nrarp	0.150639	0.129667	0.314	0.273	0.429195
Ralgps1	0.150784	0.126152	0.2	0.115	0.429356
Mrpl42	0.150892	-0.289092	0.371	0.665	0.429504
Slc35b2	0.150896	0.109265	0.314	0.257	0.429504
Crtc3	0.151152	0.0656321	0.2	0.16	0.429919
Notch1	0.151351	0.274076	0.429	0.428	0.430079
Mak16	0.151354	-0.153035	0.171	0.296	0.430079
1500011B03Rik	0.151365	0.147786	0.286	0.196	0.430079
Plscr3	0.151537	0.129347	0.2	0.121	0.430483
Rce1	0.151668	0.13058	0.257	0.171	0.430772
Ptprs	0.151971	0.319443	0.543	0.589	0.431187
Golga1	0.151996	0.0846189	0.229	0.161	0.431187
Lsm7	0.151999	0.365678	0.829	0.78	0.431187
Nmt2	0.152012	-0.165815	0.171	0.307	0.431187
Cggbp1	0.152096	-0.246782	0.286	0.462	0.431226
Bcl11a	0.152344	-0.199178	0.114	0.308	0.431759
Mbnl1	0.152403	0.17654	0.229	0.168	0.431771
Ppp2r3d	0.152485	0.146372	0.286	0.188	0.431907
Crmp1	0.152765	0.163213	0.343	0.236	0.43253
Uqcrb	0.152836	-0.357188	0.657	0.843	0.432563
Arid5b	0.152991	0.17832	0.2	0.144	0.432701
Rps20	0.153333	-1.43496	1	0.995	0.433462
Gm11808	0.153455	0.604747	0.829	0.832	0.433468
Nedd8	0.153772	-0.326198	0.857	0.887	0.433968
C1qbp	0.15396	-0.333136	0.514	0.688	0.434217
Serf2	0.154141	0.701597	0.971	0.992	0.434558
Tmcc1	0.154482	0.0805112	0.286	0.267	0.435087
Tef	0.154509	0.211136	0.257	0.212	0.435087
Wtap	0.15498	0.160885	0.371	0.332	0.436075
Paip2	0.155222	0.301597	0.8	0.767	0.436503
Creb1	0.155414	0.165176	0.314	0.209	0.436842
Gdi1	0.155585	0.132497	0.286	0.313	0.43712
Cnrip1	0.155802	-0.122501	0.114	0.249	0.437509
Rpl39	0.156642	-1.58941	1	0.998	0.439556
Hmga1	0.156746	-0.115929	0.086	0.22	0.439626
Acyp1	0.156934	-0.149475	0.114	0.262	0.439779
Pigp	0.1573	0.236285	0.4	0.411	0.440549
Fam174a	0.157352	0.101278	0.343	0.26	0.440611
Mrps26	0.157797	-0.137426	0.2	0.34	0.441203
Mfng	0.158485	0.142812	0.257	0.198	0.442585
Ngdn	0.158777	-0.162255	0.086	0.262	0.443229
Aen	0.158831	-0.0893199	0.2	0.267	0.443256
Ormdl1	0.159502	-0.122684	0.171	0.28	0.444483
Paip1	0.159588	-0.239662	0.171	0.399	0.444637
Gspt1	0.159859	-0.17047	0.343	0.476	0.445051
Timm50	0.160071	-0.213464	0.514	0.57	0.445384
Pomp	0.160259	-0.380009	0.486	0.741	0.445565
Zfp330	0.160615	0.124874	0.429	0.286	0.446212
Hsd17b12	0.160885	-0.294706	0.257	0.47	0.446497
Coq7	0.161102	-0.172935	0.229	0.385	0.446716
Sptan1	0.161217	0.117983	0.2	0.161	0.446716
Ankrd46	0.161592	-0.118941	0.086	0.214	0.447244
Zc3h4	0.161719	0.0722045	0.2	0.12	0.44739
Usp14	0.161759	-0.176312	0.286	0.414	0.447416
Myo10	0.161934	0.173619	0.543	0.439	0.447741
Pak1ip1	0.161938	-0.203834	0.314	0.476	0.447741
Fam114a2	0.162038	0.0822912	0.286	0.259	0.447845
Ebna1bp2	0.162352	-0.200502	0.4	0.567	0.448364
Cct4	0.162396	-0.254039	0.686	0.749	0.448364
Higd2a	0.16245	0.134596	0.457	0.401	0.448385
Snrnp25	0.162891	-0.178959	0.229	0.377	0.448956
Rab7	0.163049	0.133546	0.371	0.363	0.448956
Top1	0.163211	-0.465313	0.571	0.823	0.449146
Mrpl19	0.163568	-0.109539	0.114	0.227	0.44961
Wdr89	0.163594	-0.120037	0.257	0.345	0.44961
Zrsr2	0.163786	-0.162802	0.229	0.337	0.449845
Ccnt2	0.163893	0.120082	0.314	0.268	0.450054
Afg3l1	0.164263	-0.148243	0.143	0.291	0.450526
Higd1a	0.16433	-0.220721	0.4	0.526	0.450526
Ier5	0.164345	-0.580192	0.543	0.802	0.450526
Gna11	0.164887	-0.162118	0.229	0.425	0.451583
Vps28	0.164999	0.212323	0.486	0.442	0.451719
Cgrrf1	0.165311	0.0848015	0.2	0.141	0.452489
Atp13a2	0.165408	0.148152	0.229	0.16	0.452497
Hccs	0.165667	-0.14272	0.086	0.208	0.453035
Cnep1r1	0.165761	-0.136696	0.114	0.244	0.453091
Gpr37l1	0.165829	0.520675	0.686	0.482	0.453137
Ndufs6	0.166056	-0.267138	0.6	0.749	0.453585
Ebpl	0.166189	0.158056	0.314	0.281	0.453695
Chd2	0.166765	0.112643	0.286	0.222	0.454923
Jun	0.168082	4.00338	0.829	0.663	0.456625
Commd2	0.168604	-0.0898676	0.257	0.363	0.457869
E2f5	0.168674	0.125422	0.257	0.216	0.457975
Sec61a2	0.168824	0.0397079	0.257	0.22	0.458167
Prdx1	0.169466	0.82953	0.971	0.944	0.459522
Rbpj	0.169498	0.183432	0.4	0.297	0.459522
Pfn1	0.169997	-0.59749	0.886	0.899	0.460282
App	0.170025	0.190689	0.343	0.363	0.460282
Ssbp2	0.17029	0.0856686	0.229	0.217	0.46078
Zfp36l2	0.17034	0.194249	0.314	0.273	0.46078
B9d1	0.170642	-0.165632	0.143	0.283	0.461416
Rnf111	0.171035	0.0753994	0.2	0.121	0.462219
Tcaf1	0.171183	0.121862	0.286	0.26	0.4624
Tmem183a	0.171555	-0.151803	0.171	0.337	0.463019
Ago2	0.17162	-0.102967	0.114	0.203	0.463023
Cep44	0.171798	-0.15267	0.114	0.257	0.463253
Ube2e3	0.171865	-0.250434	0.571	0.708	0.463253
Crbn	0.171923	0.113373	0.2	0.134	0.463321
Tigd2	0.172289	0.0988133	0.229	0.168	0.463791
Ttc1	0.172844	0.0585121	0.286	0.26	0.464853
Tnfaip1	0.173648	0.161433	0.371	0.281	0.466495
Mgat1	0.173841	0.0911912	0.2	0.137	0.466755
Pop4	0.174203	-0.148791	0.229	0.372	0.467059
Atp5k	0.174259	0.216111	0.943	0.901	0.467059
Mat2a	0.174396	0.321314	0.686	0.706	0.467205
Msantd4	0.174551	0.136604	0.257	0.209	0.467535
Map2k7	0.174611	0.122775	0.229	0.149	0.467607
Bsg	0.174675	0.425422	0.857	0.818	0.467607
Imp4	0.175019	-0.119489	0.2	0.288	0.4682
Srek1	0.17509	-0.183615	0.343	0.455	0.4682
E2f3	0.175092	-0.0889548	0.143	0.23	0.4682
Atp5o.1	0.175274	-0.350981	0.686	0.826	0.468346
Pum1	0.17569	0.11351	0.343	0.312	0.468937
Arpc5	0.175776	0.128754	0.371	0.377	0.469081
Med4	0.17592	-0.158375	0.229	0.371	0.469379
C130071C03Rik	0.176087	0.133364	0.4	0.374	0.469651
Ptgr2	0.176796	0.0658147	0.2	0.125	0.470749
Tfb2m	0.177066	0.108398	0.257	0.163	0.470749
Calu	0.177083	-0.226198	0.343	0.463	0.470749
Polr2k	0.177325	0.217024	0.714	0.666	0.47081
Grk2	0.177332	0.0817891	0.2	0.113	0.47081
Selenop	0.177382	0.252122	0.229	0.198	0.47081
Ndufb3	0.177446	0.265678	0.543	0.596	0.47081
Dalrd3	0.177464	0.1178	0.2	0.173	0.47081
Vezf1	0.177549	0.145276	0.343	0.315	0.470904
Zfp511	0.177564	0.12597	0.2	0.149	0.470904
Snn	0.17782	-0.098722	0.171	0.265	0.471497
Med13	0.17798	0.130762	0.2	0.149	0.471748
Hdac2	0.178262	-0.216705	0.514	0.658	0.472237
Rab10os	0.1783	0.0656321	0.2	0.15	0.472249
Ndufa13	0.178414	0.368599	0.886	0.851	0.472466
Pcnp	0.17863	0.247421	0.571	0.529	0.472746
Rpl10	0.178815	-0.698403	1	0.992	0.472997
Rps14	0.178876	1.27549	1	1	0.472997
Rorb	0.179444	0.192515	0.2	0.15	0.474415
Cep57	0.179591	-0.179325	0.257	0.38	0.474716
Ndufa6	0.179625	0.265313	0.543	0.594	0.474718
Borcs8	0.180114	0.0610224	0.2	0.134	0.475577
Arpc3	0.180172	-0.238156	0.571	0.637	0.475643
Riok1	0.180206	-0.0855774	0.114	0.206	0.475647
Tm9sf4	0.180422	0.127567	0.2	0.147	0.47613
Fam60a	0.180562	-0.145276	0.343	0.478	0.476239
Acp1	0.181628	-0.28115	0.543	0.752	0.478527
Tbca	0.182275	-0.350936	0.629	0.781	0.47997
Ehd1	0.182452	-0.128891	0.143	0.267	0.480264
Chmp2a	0.182496	0.0990872	0.514	0.452	0.480267
Hddc2	0.182825	-0.117891	0.171	0.276	0.480463
Rrp7a	0.182826	0.0553172	0.314	0.264	0.480463
Tmx2	0.182965	-0.203651	0.2	0.404	0.480463
Atxn7l3b	0.183052	0.341534	0.857	0.754	0.480463
Sap30bp	0.183055	-0.117709	0.171	0.257	0.480463
Fkbp2	0.183271	-0.303971	0.4	0.54	0.480463
Uimc1	0.183433	-0.0791876	0.114	0.208	0.480463
Golgb1	0.183703	-0.150023	0.2	0.305	0.480463
Maf1	0.183923	0.134094	0.371	0.326	0.480463
Elovl5	0.183951	0.11319	0.2	0.149	0.480463
Shisa2	0.184544	0.138384	0.229	0.173	0.480463
Tcf4	0.185482	-0.785988	0.971	0.99	0.480897
Smim15	0.185517	0.199589	0.314	0.278	0.480897
Rpl8	0.185916	-1.17955	1	1	0.481162
Tmem208	0.185924	0.101597	0.429	0.385	0.481162
Mybbp1a	0.185949	-0.125696	0.171	0.26	0.481162
Aamdc	0.186137	0.187129	0.429	0.377	0.481562
Clptm1	0.186203	0.127202	0.257	0.185	0.481647
Grk3	0.186662	0.136604	0.2	0.181	0.482654
Birc6	0.186782	0.153994	0.314	0.225	0.482761
Tfap4	0.186833	-0.132086	0.143	0.259	0.482761
Naa10	0.187226	-0.159105	0.314	0.444	0.483345
Gsdme	0.187309	0.172798	0.257	0.243	0.483474
Msi1	0.187355	0.156458	0.343	0.297	0.483498
Fam171b	0.187632	0.0623916	0.286	0.318	0.483987
Ppil4	0.187994	-0.0509813	0.229	0.246	0.484551
Ash2l	0.188169	-0.147193	0.171	0.367	0.484914
Osbpl9	0.188379	0.138749	0.2	0.141	0.485198
Mapk8	0.188473	0.0800091	0.229	0.139	0.485298
2310033P09Rik	0.189349	-0.156778	0.2	0.348	0.486037
Cox16	0.190247	0.0769968	0.2	0.117	0.487409
Trap1	0.190411	-0.135463	0.171	0.284	0.487634
Jmjd1c	0.190577	0.100411	0.2	0.171	0.487823
Traf4	0.190611	0.204382	0.257	0.248	0.487825
Ier2	0.191027	1.08918	0.514	0.387	0.488372
Dnajc19	0.191144	-0.153994	0.4	0.559	0.488583
Atp6v0e	0.191394	0.344044	0.8	0.655	0.488813
H1f0	0.191866	0.429347	0.657	0.561	0.488813
Sf3b1	0.191967	-0.29644	0.6	0.728	0.488813
Mrpl37	0.19271	0.114788	0.229	0.158	0.488813
Gpx8	0.192781	0.150616	0.257	0.22	0.488813
Ctnnbl1	0.192842	-0.196714	0.257	0.401	0.488813
Glo1	0.19292	0.25874	0.6	0.615	0.488813
Yipf4	0.19313	0.141168	0.457	0.417	0.489174
Abhd14a	0.19357	0.124509	0.314	0.332	0.489946
Cflar	0.193692	0.124372	0.2	0.15	0.490087
Palm	0.193694	0.092241	0.229	0.203	0.490087
Prpf38a	0.193829	-0.121817	0.257	0.375	0.490187
Wdr82	0.193835	-0.0999544	0.143	0.222	0.490187
Ap2b1	0.194201	-0.191009	0.114	0.3	0.490942
Nudt5	0.194269	-0.179142	0.2	0.367	0.490965
Cd2bp2	0.194713	-0.120721	0.114	0.243	0.49172
Dll1	0.194824	-0.238247	0.171	0.388	0.491779
Tnpo3	0.195058	-0.0985395	0.171	0.235	0.491906
Ube2d1	0.195226	0.118485	0.343	0.288	0.492073
Naxe	0.195411	0.251894	0.514	0.427	0.492281
Tax1bp1	0.195769	-0.186947	0.2	0.353	0.492841
Sat2	0.196497	0.0862163	0.229	0.155	0.49367
Zic2	0.197007	-0.131036	0.229	0.313	0.494483
Arl3	0.197036	0.243816	0.686	0.655	0.494483
Mettl26	0.197076	0.074304	0.286	0.24	0.494499
Mycn	0.197385	-0.267595	0.343	0.55	0.494992
Zfp445	0.197409	0.108033	0.229	0.212	0.494992
Sox5	0.197573	0.0304884	0.2	0.177	0.495316
Trmt112	0.197616	0.185942	0.714	0.712	0.495339
Ndufa2	0.197665	-0.359973	0.829	0.919	0.495377
Atad3a	0.197949	-0.113282	0.2	0.302	0.495905
Cbfb	0.198013	-0.104062	0.229	0.319	0.495905
Socs6	0.198194	0.103606	0.2	0.168	0.496188
3110062M04Rik	0.198698	0.0798266	0.229	0.163	0.496686
Ccdc124	0.198702	-0.227659	0.457	0.597	0.496686
Mrpl12	0.198977	-0.328298	0.371	0.626	0.497287
Asah1	0.19907	0.10963	0.229	0.209	0.497353
Nfs1	0.199072	0.0240986	0.2	0.192	0.497353
2700081O15Rik	0.199839	0.13236	0.2	0.137	0.499012
Sigmar1	0.200114	-0.149475	0.143	0.265	0.499367
Tmbim4	0.200261	0.100913	0.257	0.299	0.499367
Clcn3	0.200395	0.0854861	0.257	0.23	0.499368
Ppp2r3c	0.200628	0.113692	0.343	0.294	0.499776
Tpm3	0.200801	-0.286947	0.343	0.604	0.5
Gtf2f2	0.200806	0.0696942	0.314	0.251	0.5
Rpl26	0.200959	0.886901	1	0.998	0.5
Midn	0.201089	0.138202	0.286	0.211	0.5
Rnft1	0.201456	0.122775	0.2	0.147	0.5
Eif1	0.201601	0.929119	1	0.998	0.5
Lima1	0.201706	-0.490324	0.571	0.757	0.5
Dip2b	0.20172	0.0894112	0.2	0.153	0.5
Klhdc3	0.201789	0.1178	0.229	0.182	0.5
Gabra4	0.202141	-0.112734	0.114	0.227	0.5
Ngrn	0.202203	0.155408	0.286	0.243	0.5
Adgrg1	0.202367	0.110087	0.486	0.46	0.5
Utp3	0.202456	-0.108489	0.171	0.283	0.5
Sbds	0.202505	0.0824738	0.229	0.212	0.5
Nfkbia	0.202839	-0.115929	0.114	0.219	0.500215
Fyttd1	0.202924	0.227796	0.343	0.31	0.500335
Itfg2	0.20336	0.0894112	0.2	0.149	0.501117
Mrps17	0.20352	-0.217709	0.371	0.561	0.501376
Cnpy4	0.203632	0.125605	0.229	0.196	0.501567
Dhrs4	0.203699	0.169055	0.371	0.324	0.501604
Mea1	0.203967	-0.125879	0.2	0.276	0.501808
Trmt61a	0.20397	0.122958	0.2	0.129	0.501808
Dctn6	0.204012	-0.130488	0.143	0.256	0.501808
Cwf19l2	0.204696	0.133409	0.229	0.208	0.502736
Fzd3	0.204836	-0.111319	0.143	0.254	0.502987
Rpl18a	0.205552	1.52127	1	0.998	0.504258
Ikbkap	0.205874	0.0863989	0.2	0.136	0.504686
Tmf1	0.206565	0.0746691	0.257	0.219	0.506038
Klf6	0.206629	0.267732	0.314	0.185	0.50611
U2af2	0.206711	-0.240438	0.514	0.583	0.506226
Zscan26	0.20693	0.116203	0.2	0.179	0.506675
Smo	0.207793	0.0416705	0.229	0.176	0.507898
Fbxo9	0.207904	-0.111136	0.114	0.236	0.50791
Rnf214	0.207968	0.0801917	0.2	0.11	0.50791
Pxmp2	0.208707	0.0924236	0.2	0.181	0.509134
Npepps	0.209326	0.126837	0.286	0.246	0.509882
Gsk3a	0.209337	0.0812414	0.257	0.193	0.509882
Wapl	0.209401	-0.156413	0.2	0.334	0.509882
Acadsb	0.21	0.068827	0.2	0.141	0.510739
Lsm14a	0.210226	0.145459	0.371	0.291	0.511087
Yae1d1	0.210248	-0.173117	0.257	0.435	0.511087
Gemin8	0.21085	-0.111136	0.114	0.224	0.51217
Sdhaf4	0.210871	0.133546	0.4	0.382	0.51217
Mrpl4	0.211413	-0.158193	0.229	0.351	0.513178
Brwd1	0.211427	0.119032	0.286	0.222	0.513178
Gatad1	0.211557	-0.212506	0.257	0.38	0.513406
Tdrkh	0.211607	-0.09644	0.229	0.371	0.513443
Zfp239	0.212215	0.070607	0.2	0.126	0.514464
Csrp1	0.212241	0.134185	0.514	0.503	0.514464
Rps8	0.212377	-1.1377	1	1	0.514621
Galnt11	0.212499	0.116203	0.257	0.177	0.514746
Prkag1	0.2125	-0.101552	0.114	0.23	0.514746
Zfp821	0.212857	0.0592424	0.229	0.161	0.51514
Babam1	0.212876	-0.150023	0.171	0.329	0.51514
[truncated: 2,368 more rows]

## Sheet: resting_vs_active_GO_terms
ID	Description	GeneRatio	BgRatio	pvalue	p.adjust	qvalue	geneID	Count
GO:0006260	DNA replication	70/574	243/23174	1.54658e-54	5.92649e-51	4.72276e-51	Mcm5/Gmnn/Mcm2/Fen1/Lig1/Cdc45/Rrm2/Cdk1/Pcna/Mcm6/Dscc1/Mcm3/Gins2/Ccne2/Brca2/Nasp/Cdc6/Pclaf/Ccna2/Rpa2/Rfc4/Mcm7/Chaf1a/Ccne1/Mcm4/Prim2/Prim1/Esco2/Cdt1/Pold3/Tipin/Pold1/Gins1/Rad51/Rfc5/Rbbp7/Cdc7/Rfc2/Slbp/Fbxo5/Smc1a/Ssrp1/Rfc3/Rnaseh2a/Dbf4/Rrm1/Nfic/Chaf1b/Cinp/Orc6/Pola1/Terf1/Timeless/Cenps/Dnajc2/Pola2/Npm1/Rfc1/Nucks1/Mms22l/Atad5/Usp37/Rpa3/Orc2/Mcmbp/Trp53/Rbbp4/Dtl/Supt16/Rpain	70
GO:0007059	chromosome segregation	76/574	313/23174	3.77857e-53	7.23975e-50	5.76929e-50	Fen1/Cdca8/Top2a/Spc25/Sgo1/Ccnb1/Birc5/Cdc20/Smc2/Knl1/Trip13/Dscc1/Rad18/Kif22/Incenp/Cit/Ska1/Ccne2/Brca2/Ndc80/Cdc6/Cenpk/Mki67/Smc4/Aurkb/Ncapd3/Racgap1/Mis18a/Psrc1/Cenpq/Ccne1/Cenph/Esco2/Cdt1/Cep192/Ran/Cenpw/Ncapd2/Nusap1/Nuf2/Cenpe/Cenpf/Sgo2a/Nde1/Fbxo5/Kpnb1/Smc1a/Smc6/Tacc3/Nup37/Nup43/Mad2l1/Pmf1/Smc5/Rad21/Hjurp/Syce2/Cdc23/Stag1/Psmg2/Terf1/Cdk5rap2/Nsmce2/Cenps/Tubg1/H2afy/Knstrn…	76
GO:0006281	DNA repair	82/574	464/23174	6.83731e-46	8.73352e-43	6.95966e-43	Mcm5/Mcm2/Fen1/Fignl1/Lig1/Rad51ap1/Cdc45/Neil3/Clspn/Ube2t/Pcna/Mcm6/Smc2/Trip13/Rad18/Kif22/Mcm3/Gins2/Brca2/Rbbp8/Pclaf/Rpa2/Smc4/Dek/Mcm7/H2afx/Chaf1a/Uhrf1/Ung/Mcm4/Esco2/Pold3/Pold1/Rad51/Cdc7/Smc1a/Ssrp1/Smc6/Topbp1/Rnaseh2a/Parp1/Chaf1b/Rnf168/Smc5/Cinp/Rad21/Pola1/Stub1/Timeless/Smchd1/Nsmce2/Cenps/Trim28/Nsmce4a/Npm1/Rfc1/Msh2/Xrcc1/Chchd4/Nucks1/Yy1/Mms22l/Chek1/Actl6a/Uchl5/Nsmce1/Ube…	82
GO:0098813	nuclear chromosome segregation	61/574	254/23174	2.2233e-42	2.12993e-39	1.69732e-39	Fen1/Cdca8/Top2a/Sgo1/Ccnb1/Birc5/Cdc20/Smc2/Knl1/Trip13/Dscc1/Kif22/Incenp/Cit/Ccne2/Brca2/Ndc80/Cdc6/Cenpk/Smc4/Aurkb/Ncapd3/Racgap1/Psrc1/Cenpq/Ccne1/Esco2/Cdt1/Cep192/Ran/Ncapd2/Nusap1/Nuf2/Cenpe/Cenpf/Sgo2a/Fbxo5/Kpnb1/Smc1a/Tacc3/Mad2l1/Smc5/Rad21/Syce2/Cdc23/Stag1/Psmg2/Terf1/Cdk5rap2/Nsmce2/Cenps/Tubg1/H2afy/Knstrn/Naa50/Ncaph2/Anapc5/Bub3/Phb2/Mcmbp/Sfpq	61
GO:0000819	sister chromatid segregation	53/574	178/23174	3.15941e-42	2.42137e-39	1.92957e-39	Fen1/Cdca8/Top2a/Sgo1/Ccnb1/Birc5/Cdc20/Smc2/Trip13/Dscc1/Kif22/Incenp/Cit/Ndc80/Cdc6/Cenpk/Smc4/Aurkb/Ncapd3/Racgap1/Psrc1/Esco2/Cdt1/Cep192/Ran/Ncapd2/Nusap1/Nuf2/Cenpe/Sgo2a/Fbxo5/Kpnb1/Smc1a/Tacc3/Mad2l1/Smc5/Rad21/Cdc23/Stag1/Psmg2/Terf1/Cdk5rap2/Nsmce2/Tubg1/H2afy/Knstrn/Naa50/Ncaph2/Anapc5/Bub3/Phb2/Mcmbp/Sfpq	53
GO:0044770	cell cycle phase transition	72/574	393/23174	2.22163e-41	1.41888e-38	1.13069e-38	Cdc45/Tcf19/Clspn/Cdk1/Ccnb1/Birc5/Cks1b/Trip13/Cit/Ccne2/Nasp/Ndc80/Rbbp8/Cdc6/Ccna2/Rpa2/Aurkb/Ccnb2/Anp32b/Ccne1/Cks2/Lmnb1/Cdt1/Cep192/Ezh2/Tipin/Skp2/Ube2c/Cdc7/Cenpe/Slbp/Cenpf/Fbxo5/Tacc3/Topbp1/E2f1/Dbf4/Eif4ebp1/Mad2l1/Rad21/Cdc23/Cdk4/Rnaseh2b/Psmg2/Terf1/Timeless/Cdk5rap2/Nsmce2/Npm1/H2afy/Atf5/Calm2/Anapc5/Chek1/Atad5/Larp7/Bub3/Usp37/Phb2/Cdkn2d/Ube2s/Id4/Ccnd2/Arpp19/Cdkn2c/Zfp36l1/…	72
GO:0000280	nuclear division	72/574	403/23174	1.30886e-40	7.1651e-38	5.7098e-38	Fignl1/Cdca8/Tpx2/Top2a/Sgo1/Ccnb1/Birc5/Cdc20/Smc2/Trip13/Dscc1/Kif22/Incenp/Cit/Ccne2/Brca2/Ndc80/Cdc6/Aurka/Cenpk/Mki67/Smc4/Aurkb/Ncapd3/Racgap1/Psrc1/Ccne1/Cks2/Cdt1/Cep192/Ran/Ncapd2/Rad51/Nusap1/Nuf2/Kifc1/Ranbp1/Ube2c/Cenpe/Sgo2a/Nde1/Fbxo5/Kpnb1/Smc1a/Tacc3/Topbp1/Psmc3ip/Mad2l1/Smc5/Rad21/Syce2/Cdc23/Stag1/Psmg2/Terf1/Cdk5rap2/Nsmce2/Cenps/Tubg1/H2afy/Knstrn/Naa50/Ncaph2/Anapc5/Chek1/Bu…	72
GO:0140014	mitotic nuclear division	58/574	256/23174	8.5822e-39	4.11088e-36	3.27592e-36	Cdca8/Tpx2/Sgo1/Ccnb1/Birc5/Cdc20/Smc2/Trip13/Dscc1/Kif22/Incenp/Cit/Ndc80/Cdc6/Aurka/Cenpk/Mki67/Smc4/Aurkb/Ncapd3/Racgap1/Psrc1/Cdt1/Cep192/Ran/Ncapd2/Nusap1/Nuf2/Kifc1/Ranbp1/Ube2c/Cenpe/Nde1/Fbxo5/Kpnb1/Smc1a/Tacc3/Mad2l1/Smc5/Rad21/Cdc23/Stag1/Psmg2/Terf1/Cdk5rap2/Nsmce2/Tubg1/H2afy/Knstrn/Naa50/Ncaph2/Anapc5/Chek1/Bub3/Phb2/Ube2s/Bccip/Clasp2	58
GO:0044772	mitotic cell cycle phase transition	66/574	355/23174	2.31158e-38	9.84221e-36	7.84316e-36	Cdc45/Tcf19/Clspn/Cdk1/Ccnb1/Birc5/Cks1b/Trip13/Cit/Ccne2/Nasp/Ndc80/Rbbp8/Cdc6/Ccna2/Rpa2/Aurkb/Ccnb2/Anp32b/Ccne1/Cks2/Lmnb1/Cdt1/Cep192/Ezh2/Skp2/Ube2c/Cdc7/Cenpe/Cenpf/Fbxo5/Tacc3/Topbp1/E2f1/Dbf4/Eif4ebp1/Mad2l1/Rad21/Cdc23/Cdk4/Rnaseh2b/Psmg2/Terf1/Cdk5rap2/Nsmce2/Calm2/Anapc5/Chek1/Atad5/Larp7/Bub3/Usp37/Phb2/Cdkn2d/Ube2s/Id4/Ccnd2/Arpp19/Cdkn2c/Zfp36l1/Trp53/Dtl/Hspa2/Mnat1/Clasp2/Ccnd1	66
GO:0006261	DNA-dependent DNA replication	44/574	134/23174	2.69974e-37	9.65143e-35	7.69113e-35	Mcm5/Mcm2/Fen1/Lig1/Cdc45/Pcna/Mcm6/Dscc1/Mcm3/Ccne2/Brca2/Cdc6/Rfc4/Mcm7/Ccne1/Mcm4/Prim2/Prim1/Cdt1/Pold3/Tipin/Pold1/Gins1/Rad51/Rfc5/Cdc7/Rfc2/Slbp/Fbxo5/Smc1a/Rfc3/Rnaseh2a/Dbf4/Orc6/Pola1/Timeless/Cenps/Pola2/Npm1/Nucks1/Mms22l/Atad5/Mcmbp/Rpain	44
GO:0048285	organelle fission	72/574	450/23174	2.77051e-37	9.65143e-35	7.69113e-35	Fignl1/Cdca8/Tpx2/Top2a/Sgo1/Ccnb1/Birc5/Cdc20/Smc2/Trip13/Dscc1/Kif22/Incenp/Cit/Ccne2/Brca2/Ndc80/Cdc6/Aurka/Cenpk/Mki67/Smc4/Aurkb/Ncapd3/Racgap1/Psrc1/Ccne1/Cks2/Cdt1/Cep192/Ran/Ncapd2/Rad51/Nusap1/Nuf2/Kifc1/Ranbp1/Ube2c/Cenpe/Sgo2a/Nde1/Fbxo5/Kpnb1/Smc1a/Tacc3/Topbp1/Psmc3ip/Mad2l1/Smc5/Rad21/Syce2/Cdc23/Stag1/Psmg2/Terf1/Cdk5rap2/Nsmce2/Cenps/Tubg1/H2afy/Knstrn/Naa50/Ncaph2/Anapc5/Chek1/Bu…	72
GO:0000070	mitotic sister chromatid segregation	45/574	144/23174	4.98246e-37	1.59107e-34	1.26791e-34	Cdca8/Sgo1/Ccnb1/Birc5/Cdc20/Smc2/Trip13/Dscc1/Kif22/Incenp/Cit/Ndc80/Cdc6/Cenpk/Smc4/Aurkb/Ncapd3/Racgap1/Psrc1/Cdt1/Cep192/Ran/Ncapd2/Nusap1/Nuf2/Cenpe/Fbxo5/Kpnb1/Smc1a/Tacc3/Mad2l1/Smc5/Rad21/Cdc23/Psmg2/Terf1/Cdk5rap2/Nsmce2/Tubg1/H2afy/Knstrn/Naa50/Ncaph2/Anapc5/Bub3	45
GO:0007346	regulation of mitotic cell cycle	71/574	492/23174	8.80591e-34	2.59571e-31	2.0685e-31	Tpx2/Top2a/Cdc45/Clspn/Cdk1/Ccnb1/Birc5/Cks1b/Trip13/Incenp/Cit/Brca2/Ndc80/Cdc6/Rpa2/Mki67/Aurkb/Anp32b/Wee1/Psrc1/Ccne1/Cks2/Lmnb1/Cdt1/Cep192/Ezh2/Tipin/Nusap1/Ranbp1/Ube2c/Cdc7/Cenpe/Cenpf/Fbxo5/Smc1a/Tacc3/Topbp1/E2f1/Dbf4/Eif4ebp1/Mad2l1/Smc5/Asns/Rad21/Cdc23/Stag1/Cdk4/Rnaseh2b/Psmg2/Terf1/Cdk5rap2/Nsmce2/Iqgap1/Tubg1/H2afy/Msh2/Btg1/Anapc5/Chek1/Atad5/Larp7/Bub3/Phb2/Rpa3/Ccnd2/Zfp36l1/Tr…	71
GO:0006310	DNA recombination	51/574	278/23174	1.69806e-29	4.64783e-27	3.70381e-27	Mcm5/Mcm2/Fignl1/Lig1/Top2a/Rad51ap1/Cdc45/Mcm6/Trip13/Rad18/Mcm3/Gins2/Brca2/Rbbp8/Rpa2/Hist1h1b/Mcm7/H2afx/Ung/Mcm4/Rad51/Exosc3/Cdc7/Hmgb2/Smc6/Topbp1/Psmc3ip/H1fx/Parp1/Rnf168/Smc5/Hist1h1e/Timeless/Smchd1/Nsmce2/Cenps/Msh2/Xrcc1/Nucks1/Yy1/Mms22l/Hmgb3/Chek1/Actl6a/Atad5/Uchl5/Nsmce1/Ube2n/Rpa3/Sfpq/Rpain	51
GO:0071824	protein-DNA complex subunit organization	44/574	214/23174	9.69583e-28	2.47696e-25	1.97387e-25	Mcm5/Mcm2/Hat1/Cdc45/Mcm6/Asf1b/Mcm3/Nasp/Cenpk/Hist1h1b/Mcm7/Mis18a/Hells/Chaf1a/Mcm4/Cenph/Cdt1/Hist1h4d/Cenpw/Cenpa/Rad51/Cenpe/H1fx/Chaf1b/Itgb3bp/Hjurp/Cenpp/Nap1l1/Hist1h1e/Terf1/Ptma/Cenps/Taf12/Npm1/H2afy/Anp32e/Cenpv/Smarca5/Smarcb1/Trp53/Rbbp4/Supt16/Gtf2a2/Smarcd1	44
GO:0090068	positive regulation of cell cycle process	46/574	248/23174	6.53734e-27	1.56569e-24	1.24769e-24	Fen1/Cdc45/Cdk1/Ccnb1/Birc5/Cit/Ndc80/Cdc6/Aurkb/Racgap1/Anp32b/Ccne1/Lmnb1/Cdt1/Ezh2/Nusap1/Ranbp1/Ube2c/Cdc7/Insm1/Cenpe/Sgo2a/Fbxo5/Dbf4/Mad2l1/Smc5/Plk4/Rad21/Cdk4/Terf1/Nsmce2/Rrp8/Npm1/H2afy/Anapc5/Atad5/Larp7/Cenpv/Phb2/Ccnd2/Sfpq/Trp53/Dtl/Hspa2/Pkn2/Ccnd1	46
GO:1901987	regulation of cell cycle phase transition	49/574	289/23174	9.50293e-27	2.14207e-24	1.707e-24	Cdc45/Clspn/Cdk1/Ccnb1/Birc5/Trip13/Ndc80/Cdc6/Rpa2/Aurkb/Anp32b/Ccne1/Lmnb1/Cdt1/Cep192/Ezh2/Ube2c/Cdc7/Cenpe/Cenpf/Fbxo5/Topbp1/E2f1/Dbf4/Mad2l1/Rad21/Cdc23/Cdk4/Rnaseh2b/Psmg2/Terf1/Cdk5rap2/Nsmce2/Npm1/H2afy/Atf5/Anapc5/Chek1/Atad5/Larp7/Bub3/Phb2/Cdkn2d/Ccnd2/Zfp36l1/Trp53/Dtl/Hspa2/Ccnd1	49
GO:0045787	positive regulation of cell cycle	53/574	347/23174	1.39578e-26	2.97146e-24	2.36793e-24	Fen1/Cdc45/Cdk1/Ccnb1/Birc5/Cit/Brca2/Ndc80/Cdc6/Aurkb/Racgap1/Anp32b/Psrc1/Ccne1/Lmnb1/Cdt1/Ezh2/Nusap1/Ranbp1/Ube2c/Cdc7/Insm1/Cenpe/Sgo2a/Fbxo5/Dbf4/Eif4ebp1/Mad2l1/Smc5/Plk4/Asns/Rad21/Cdk4/Terf1/Nsmce2/Rrp8/Npm1/H2afy/Ddx39b/Anapc5/Chek1/Atad5/Larp7/Cenpv/Phb2/Ccnd2/Sfpq/Trp53/Dtl/Hspa2/Pkn2/Mnat1/Ccnd1	53
GO:0051983	regulation of chromosome segregation	31/574	102/23174	1.95234e-25	3.93756e-23	3.1378e-23	Fen1/Ccnb1/Birc5/Trip13/Rad18/Cit/Ndc80/Cdc6/Mki67/Aurkb/Racgap1/Cdt1/Cep192/Cenpe/Sgo2a/Fbxo5/Smc6/Tacc3/Mad2l1/Smc5/Rad21/Cdc23/Psmg2/Terf1/Cdk5rap2/Nsmce2/H2afy/Knstrn/Anapc5/Bub3/Sfpq	31
GO:0065004	protein-DNA complex assembly	38/574	172/23174	2.61914e-25	5.01827e-23	3.99901e-23	Mcm5/Mcm2/Hat1/Cdc45/Mcm6/Asf1b/Mcm3/Nasp/Cenpk/Hist1h1b/Mcm7/Mis18a/Hells/Chaf1a/Mcm4/Cenph/Cdt1/Hist1h4d/Cenpw/Cenpa/Rad51/Cenpe/Chaf1b/Itgb3bp/Hjurp/Cenpp/Nap1l1/Hist1h1e/Terf1/Cenps/Taf12/Npm1/H2afy/Cenpv/Smarca5/Trp53/Rbbp4/Gtf2a2	38
GO:0006302	double-strand break repair	42/574	220/23174	3.53113e-25	6.16269e-23	4.91099e-23	Mcm5/Mcm2/Fignl1/Lig1/Rad51ap1/Cdc45/Mcm6/Trip13/Mcm3/Gins2/Brca2/Rbbp8/Rpa2/Dek/Mcm7/H2afx/Mcm4/Esco2/Rad51/Cdc7/Smc6/Parp1/Rnf168/Smc5/Rad21/Pola1/Timeless/Smchd1/Nsmce2/Msh2/Xrcc1/Nucks1/Yy1/Mms22l/Chek1/Nsmce1/Ube2n/Rpa3/Sfpq/Trp53/Tdp2/Ddx1	42
GO:1901990	regulation of mitotic cell cycle phase transition	45/574	258/23174	3.53808e-25	6.16269e-23	4.91099e-23	Cdc45/Clspn/Cdk1/Ccnb1/Birc5/Trip13/Ndc80/Cdc6/Rpa2/Aurkb/Anp32b/Ccne1/Lmnb1/Cdt1/Cep192/Ezh2/Ube2c/Cdc7/Cenpe/Cenpf/Fbxo5/Topbp1/E2f1/Dbf4/Mad2l1/Rad21/Cdc23/Cdk4/Rnaseh2b/Psmg2/Terf1/Cdk5rap2/Nsmce2/Anapc5/Chek1/Atad5/Larp7/Bub3/Phb2/Ccnd2/Zfp36l1/Trp53/Dtl/Hspa2/Ccnd1	45
GO:0051052	regulation of DNA metabolic process	57/574	439/23174	7.63674e-25	1.27235e-22	1.01392e-22	Gmnn/Fignl1/Rad51ap1/Cdk1/Pcna/Dscc1/Rad18/Brca2/Ccna2/Rpa2/Hist1h1b/Rfc4/Dek/Aurkb/Mis18a/Esco2/Dnmt1/Cdt1/Tipin/Rad51/Rfc5/Exosc3/Cdc7/Rfc2/Mphosph8/Fbxo5/Smc1a/Rfc3/Dbf4/H1fx/Parp1/Rnf168/Hnrnpd/Tfdp1/Hist1h1e/Terf1/Timeless/Smchd1/Trim28/Dnajc2/Npm1/Msh2/Xrcc1/Ddx39b/Nucks1/Chek1/Atad5/Ube2n/Ptges3/Usp37/Hsp90aa1/Suv39h1/Trp53/Nvl/Cct3/Usp1/Tcp1	57
GO:0033044	regulation of chromosome organization	50/574	354/23174	1.48425e-23	2.36986e-21	1.88852e-21	Mcm2/Fen1/Atad2/Top2a/Cdc45/Ccnb1/Birc5/Trip13/Cit/Ndc80/Cdc6/Hist1h1b/Mki67/Aurkb/Dnmt1/Cdt1/Cep192/Cenpe/Sgo2a/Mphosph8/Fbxo5/Tacc3/H1fx/Parp1/Mad2l1/Smc5/Rad21/Hnrnpd/Cdc23/Hist1h1e/Psmg2/Terf1/Cdk5rap2/Nsmce2/Trim28/H2afy/Xrcc1/Anapc5/Chek1/Bub3/Cenpv/Ube2n/Suv39h1/Smarcb1/Sfpq/Trp53/Snw1/Mnat1/Cct3/Tcp1	50
GO:0071103	DNA conformation change	39/574	210/23174	5.3274e-23	8.16584e-21	6.50728e-21	Mcm2/Hat1/Top2a/Cdk1/Ccnb1/Mcm6/Smc2/Asf1b/Nasp/Hist1h1b/Smc4/Ncapd3/Mcm7/Mis18a/Hells/Chaf1a/Mcm4/Hist1h4d/Ncapd2/Rad51/Nusap1/H1fx/Chaf1b/Itgb3bp/Hjurp/Cenpp/Nap1l1/Hist1h1e/Smchd1/Npm1/H2afy/Ncaph2/Cenpv/Smarca5/Suv39h1/Trp53/Rbbp4/Mnat1/Ddx1	39
GO:0000724	double-strand break repair via homologous recombination	31/574	127/23174	2.95033e-22	4.18728e-20	3.3368e-20	Mcm5/Mcm2/Fignl1/Rad51ap1/Cdc45/Mcm6/Mcm3/Gins2/Brca2/Rbbp8/Rpa2/Mcm7/H2afx/Mcm4/Rad51/Cdc7/Smc6/Parp1/Smc5/Timeless/Smchd1/Nsmce2/Xrcc1/Nucks1/Yy1/Mms22l/Chek1/Nsmce1/Ube2n/Rpa3/Sfpq	31
GO:0000725	recombinational repair	31/574	127/23174	2.95033e-22	4.18728e-20	3.3368e-20	Mcm5/Mcm2/Fignl1/Rad51ap1/Cdc45/Mcm6/Mcm3/Gins2/Brca2/Rbbp8/Rpa2/Mcm7/H2afx/Mcm4/Rad51/Cdc7/Smc6/Parp1/Smc5/Timeless/Smchd1/Nsmce2/Xrcc1/Nucks1/Yy1/Mms22l/Chek1/Nsmce1/Ube2n/Rpa3/Sfpq	31
GO:0033045	regulation of sister chromatid segregation	26/574	81/23174	3.17031e-22	4.3388e-20	3.45755e-20	Fen1/Ccnb1/Birc5/Trip13/Cit/Ndc80/Cdc6/Aurkb/Cdt1/Cep192/Cenpe/Sgo2a/Fbxo5/Tacc3/Mad2l1/Smc5/Rad21/Cdc23/Psmg2/Terf1/Cdk5rap2/Nsmce2/H2afy/Anapc5/Bub3/Sfpq	26
GO:0008380	RNA splicing	48/574	361/23174	1.65221e-21	2.1832e-19	1.73977e-19	Ppil1/Lsm2/Lsm3/Gemin2/Snrpd1/Psip1/Lsm6/Snrpa1/Gemin6/Magohb/Rbmx2/Raly/Hnrnpm/Sf3b5/Srsf7/Npm1/Srsf6/Lsm4/Ddx39b/Ppwd1/Ddx39/Ybx1/Hnrnpa3/Prdx6/Srsf3/Alyref/Rbmxl1/Rbm3/Hnrnpf/Hspa8/Thoc3/Rsrc1/Sf3b2/Rnps1/Sfpq/Lsm5/Ncbp1/Qk/Snrpb2/Snrpb/Snrpe/Snw1/Srrm2/Snrnp40/Tsen34/Srsf4/Lsm8/Ddx1	48
GO:0006397	mRNA processing	52/574	445/23174	1.21914e-20	1.52161e-18	1.21256e-18	Ppil1/Ccnb1/Lsm2/Lsm3/Gemin2/Slbp/Snrpd1/Psip1/Lsm6/Snrpa1/Gemin6/Magohb/Rbmx2/Raly/Hnrnpm/Sf3b5/Srsf7/Npm1/Srsf6/Lsm4/Ddx39b/Ppwd1/Ddx39/Ybx1/Hnrnpa3/Prdx6/Srsf3/Alyref/Rbmxl1/Rbm3/Hnrnpf/Hspa8/Thoc3/Rsrc1/Sf3b2/Rnps1/Sfpq/Cstf2/Zfp36l1/Lsm5/Ncbp1/Qk/Snrpb2/Snrpb/Snrpe/Snw1/Srrm2/Snrnp40/Tsen34/Srsf4/Lsm8/Ddx1	52
GO:0051304	chromosome separation	26/574	92/23174	1.23095e-20	1.52161e-18	1.21256e-18	Top2a/Ccnb1/Birc5/Trip13/Cit/Ndc80/Cdc6/Aurkb/Ncapd3/Cdt1/Cep192/Ncapd2/Cenpe/Fbxo5/Tacc3/Mad2l1/Rad21/Cdc23/Psmg2/Terf1/Cdk5rap2/Nsmce2/Cenps/Ncaph2/Anapc5/Bub3	26
GO:0045931	positive regulation of mitotic cell cycle	33/574	166/23174	1.31064e-20	1.56949e-18	1.25071e-18	Cdc45/Cdk1/Ccnb1/Birc5/Brca2/Ndc80/Anp32b/Ccne1/Lmnb1/Cdt1/Nusap1/Ranbp1/Ube2c/Cdc7/Cenpe/Fbxo5/Dbf4/Eif4ebp1/Mad2l1/Smc5/Asns/Cdk4/Terf1/Nsmce2/H2afy/Anapc5/Larp7/Phb2/Ccnd2/Dtl/Hspa2/Pkn2/Ccnd1	33
GO:0033047	regulation of mitotic sister chromatid segregation	23/574	67/23174	1.42785e-20	1.65803e-18	1.32127e-18	Ccnb1/Birc5/Trip13/Cit/Ndc80/Cdc6/Aurkb/Cdt1/Cep192/Cenpe/Fbxo5/Tacc3/Mad2l1/Smc5/Rad21/Cdc23/Psmg2/Terf1/Cdk5rap2/Nsmce2/H2afy/Anapc5/Bub3	23
GO:0051306	mitotic sister chromatid separation	22/574	60/23174	1.83467e-20	2.06778e-18	1.6478e-18	Ccnb1/Birc5/Trip13/Cit/Ndc80/Cdc6/Aurkb/Cdt1/Cep192/Cenpe/Fbxo5/Tacc3/Mad2l1/Rad21/Cdc23/Psmg2/Terf1/Cdk5rap2/Nsmce2/Ncaph2/Anapc5/Bub3	22
GO:0006323	DNA packaging	33/574	169/23174	2.3574e-20	2.58101e-18	2.05679e-18	Mcm2/Hat1/Top2a/Cdk1/Ccnb1/Smc2/Asf1b/Nasp/Hist1h1b/Smc4/Ncapd3/Mis18a/Hells/Chaf1a/Hist1h4d/Ncapd2/Nusap1/H1fx/Chaf1b/Itgb3bp/Hjurp/Cenpp/Nap1l1/Hist1h1e/Smchd1/Npm1/H2afy/Ncaph2/Cenpv/Smarca5/Suv39h1/Trp53/Rbbp4	33
GO:0044786	cell cycle DNA replication	20/574	48/23174	4.78359e-20	5.09186e-18	4.05766e-18	Mcm5/Mcm2/Lig1/Cdc45/Pcna/Mcm6/Mcm3/Brca2/Mcm7/Mcm4/Cdt1/Gins1/Rad51/Cdc7/Slbp/Fbxo5/Smc1a/Dbf4/Pola1/Atad5	20
GO:0007091	metaphase/anaphase transition of mitotic cell cycle	21/574	55/23174	5.01098e-20	5.18976e-18	4.13567e-18	Ccnb1/Birc5/Trip13/Cit/Ndc80/Cdc6/Aurkb/Cdt1/Cep192/Cenpe/Fbxo5/Tacc3/Mad2l1/Rad21/Cdc23/Psmg2/Terf1/Cdk5rap2/Nsmce2/Anapc5/Bub3	21
GO:0007088	regulation of mitotic nuclear division	32/574	162/23174	6.2003e-20	6.25251e-18	4.98257e-18	Ccnb1/Birc5/Trip13/Cit/Ndc80/Cdc6/Mki67/Aurkb/Cdt1/Cep192/Nusap1/Ranbp1/Ube2c/Cenpe/Fbxo5/Smc1a/Tacc3/Mad2l1/Smc5/Rad21/Cdc23/Stag1/Psmg2/Terf1/Cdk5rap2/Nsmce2/Tubg1/H2afy/Anapc5/Chek1/Bub3/Phb2	32
GO:0010965	regulation of mitotic sister chromatid separation	21/574	56/23174	7.83484e-20	7.69823e-18	6.13465e-18	Ccnb1/Birc5/Trip13/Cit/Ndc80/Cdc6/Aurkb/Cdt1/Cep192/Cenpe/Fbxo5/Tacc3/Mad2l1/Rad21/Cdc23/Psmg2/Terf1/Cdk5rap2/Nsmce2/Anapc5/Bub3	21
GO:0033260	nuclear DNA replication	18/574	37/23174	1.08089e-19	1.03549e-17	8.25175e-18	Mcm5/Mcm2/Lig1/Cdc45/Pcna/Mcm6/Mcm3/Brca2/Mcm7/Mcm4/Cdt1/Gins1/Rad51/Cdc7/Slbp/Dbf4/Pola1/Atad5	18
GO:0044784	metaphase/anaphase transition of cell cycle	21/574	58/23174	1.85696e-19	1.73558e-17	1.38307e-17	Ccnb1/Birc5/Trip13/Cit/Ndc80/Cdc6/Aurkb/Cdt1/Cep192/Cenpe/Fbxo5/Tacc3/Mad2l1/Rad21/Cdc23/Psmg2/Terf1/Cdk5rap2/Nsmce2/Anapc5/Bub3	21
GO:0051783	regulation of nuclear division	34/574	194/23174	2.26124e-19	2.06311e-17	1.64408e-17	Ccnb1/Birc5/Cdc20/Trip13/Cit/Ndc80/Cdc6/Mki67/Aurkb/Cdt1/Cep192/Nusap1/Ranbp1/Ube2c/Cenpe/Sgo2a/Fbxo5/Smc1a/Tacc3/Mad2l1/Smc5/Rad21/Cdc23/Stag1/Psmg2/Terf1/Cdk5rap2/Nsmce2/Tubg1/H2afy/Anapc5/Chek1/Bub3/Phb2	34
GO:0045786	negative regulation of cell cycle	50/574	449/23174	5.53819e-19	4.93543e-17	3.933e-17	Gmnn/Top2a/Clspn/Cdk1/Wdr76/Ccnb1/Birc5/Trip13/Ndc80/Cdc6/Rpa2/Aurkb/Wee1/Cdt1/Cep192/Ezh2/Tipin/Kifc1/Insm1/Cenpe/Fbxo5/Smc1a/Topbp1/E2f1/Trim37/Mad2l1/Rad21/Cdk4/Rnaseh2b/Psmg2/Terf1/Timeless/Cdk5rap2/Rrp8/Npm1/H2afy/Msh2/Ppm1g/Atf5/Ddx39b/Btg1/Chek1/Bub3/Cdkn2d/Cdkn2c/Stk11/Zfp36l1/Trp53/Dtl/Ccnd1	50
GO:1901989	positive regulation of cell cycle phase transition	25/574	96/23174	6.13397e-19	5.34213e-17	4.25709e-17	Cdc45/Cdk1/Ccnb1/Birc5/Anp32b/Ccne1/Lmnb1/Cdt1/Ezh2/Ube2c/Cdc7/Cenpe/Fbxo5/Dbf4/Cdk4/Nsmce2/Npm1/Anapc5/Atad5/Larp7/Phb2/Ccnd2/Dtl/Hspa2/Ccnd1	25
GO:1905818	regulation of chromosome separation	21/574	62/23174	9.32793e-19	7.94325e-17	6.3299e-17	Ccnb1/Birc5/Trip13/Cit/Ndc80/Cdc6/Aurkb/Cdt1/Cep192/Cenpe/Fbxo5/Tacc3/Mad2l1/Rad21/Cdc23/Psmg2/Terf1/Cdk5rap2/Nsmce2/Anapc5/Bub3	21
GO:1902850	microtubule cytoskeleton organization involved in mitosis	28/574	130/23174	1.17029e-18	9.74903e-17	7.76891e-17	Tpx2/Spc25/Ccnb1/Birc5/Cdc20/Ndc80/Aurka/Aurkb/Racgap1/Psrc1/Cep192/Cenpa/Nusap1/Nuf2/Kifc1/Cenpe/Nde1/Kpnb1/Smc1a/Tacc3/Mad2l1/Stag1/Stmn1/Cdk5rap2/Tubg1/Bccip/Arhgef2/Clasp2	28
GO:0030071	regulation of mitotic metaphase/anaphase transition	19/574	51/23174	5.2733e-18	4.29942e-16	3.42617e-16	Ccnb1/Birc5/Trip13/Ndc80/Cdc6/Aurkb/Cdt1/Cep192/Cenpe/Fbxo5/Mad2l1/Rad21/Cdc23/Psmg2/Terf1/Cdk5rap2/Nsmce2/Anapc5/Bub3	19
GO:0000075	cell cycle checkpoint	31/574	174/23174	5.48239e-18	4.37677e-16	3.48781e-16	Top2a/Clspn/Cdk1/Wdr76/Ccnb1/Birc5/Trip13/Ndc80/Cdc6/Rpa2/Aurkb/Wee1/Cdt1/Cep192/Tipin/Cenpe/Topbp1/E2f1/Mad2l1/Rnaseh2b/Psmg2/Terf1/Timeless/Cdk5rap2/Msh2/Ddx39b/Chek1/Bub3/Trp53/Dtl/Ccnd1	31
GO:0007051	spindle organization	30/574	165/23174	1.0493e-17	8.20597e-16	6.53926e-16	Tpx2/Spc25/Ccnb1/Birc5/Cdc20/Ndc80/Aurka/Aurkb/Racgap1/Haus4/Psrc1/Cep192/Tubb5/Cenpw/Nuf2/Kifc1/Ranbp1/Cenpe/Fbxo5/Kpnb1/Smc1a/Tacc3/Haus1/Stag1/Stmn1/Tubg1/Knstrn/Mapre1/Bccip/Clasp2	30
GO:1902099	regulation of metaphase/anaphase transition of cell cycle	19/574	54/23174	1.86511e-17	1.42942e-15	1.13909e-15	Ccnb1/Birc5/Trip13/Ndc80/Cdc6/Aurkb/Cdt1/Cep192/Cenpe/Fbxo5/Mad2l1/Rad21/Cdc23/Psmg2/Terf1/Cdk5rap2/Nsmce2/Anapc5/Bub3	19
GO:0010948	negative regulation of cell cycle process	34/574	225/23174	2.67673e-17	2.01122e-15	1.60272e-15	Clspn/Cdk1/Ccnb1/Birc5/Trip13/Ndc80/Cdc6/Rpa2/Aurkb/Cdt1/Cep192/Ezh2/Kifc1/Cenpe/Fbxo5/Smc1a/Topbp1/Trim37/Mad2l1/Rad21/Cdk4/Psmg2/Terf1/Cdk5rap2/Npm1/H2afy/Atf5/Chek1/Bub3/Cdkn2d/Zfp36l1/Trp53/Dtl/Ccnd1	34
GO:1901988	negative regulation of cell cycle phase transition	29/574	158/23174	2.83225e-17	2.08715e-15	1.66323e-15	Clspn/Cdk1/Ccnb1/Birc5/Trip13/Ndc80/Cdc6/Rpa2/Aurkb/Cdt1/Cep192/Ezh2/Cenpe/Fbxo5/Topbp1/Mad2l1/Rad21/Psmg2/Terf1/Cdk5rap2/H2afy/Atf5/Chek1/Bub3/Cdkn2d/Zfp36l1/Trp53/Dtl/Ccnd1	29
GO:1901992	positive regulation of mitotic cell cycle phase transition	22/574	83/23174	5.27377e-17	3.81304e-15	3.03857e-15	Cdc45/Cdk1/Ccnb1/Birc5/Anp32b/Ccne1/Lmnb1/Cdt1/Ube2c/Cdc7/Cenpe/Fbxo5/Dbf4/Cdk4/Nsmce2/Anapc5/Larp7/Phb2/Ccnd2/Dtl/Hspa2/Ccnd1	22
GO:0044839	cell cycle G2/M phase transition	26/574	127/23174	7.67772e-17	5.44834e-15	4.34173e-15	Clspn/Cdk1/Ccnb1/Birc5/Cit/Cdc6/Ccna2/Lmnb1/Skp2/Cdc7/Cenpf/Fbxo5/Topbp1/Rad21/Cdk4/Rnaseh2b/Npm1/H2afy/Atf5/Calm2/Chek1/Atad5/Arpp19/Dtl/Hspa2/Ccnd1	26
GO:0071897	DNA biosynthetic process	29/574	165/23174	9.58887e-17	6.68083e-15	5.32389e-15	Lig1/Tk1/Pcna/Dscc1/Pclaf/Rfc4/Aurkb/Pold3/Pold1/Rfc5/Rfc2/Rfc3/Hnrnpd/Tfdp1/Pola1/Terf1/Dnajc2/Npm1/Ddx39b/Chek1/Ptges3/Hsp90aa1/Cdkn2d/Trp53/Dtl/Faap20/Nvl/Cct3/Tcp1	29
GO:0006275	regulation of DNA replication	24/574	106/23174	1.03549e-16	7.08572e-15	5.64654e-15	Gmnn/Cdk1/Pcna/Dscc1/Brca2/Ccna2/Rfc4/Esco2/Cdt1/Tipin/Rfc5/Cdc7/Rfc2/Fbxo5/Smc1a/Rfc3/Dbf4/Terf1/Timeless/Npm1/Nucks1/Atad5/Usp37/Trp53	24
GO:0000375	RNA splicing, via transesterification reactions	35/574	252/23174	1.35998e-16	8.83299e-15	7.03892e-15	Ppil1/Lsm2/Lsm3/Gemin2/Snrpd1/Psip1/Lsm6/Snrpa1/Gemin6/Rbmx2/Hnrnpm/Sf3b5/Srsf7/Npm1/Srsf6/Lsm4/Ddx39b/Ddx39/Prdx6/Srsf3/Rbmxl1/Rbm3/Hspa8/Rsrc1/Sf3b2/Rnps1/Sfpq/Lsm5/Ncbp1/Snrpb2/Snrpb/Snrpe/Snw1/Srsf4/Lsm8	35
GO:0000377	RNA splicing, via transesterification reactions with bulged adenosine as nucleophile	35/574	252/23174	1.35998e-16	8.83299e-15	7.03892e-15	Ppil1/Lsm2/Lsm3/Gemin2/Snrpd1/Psip1/Lsm6/Snrpa1/Gemin6/Rbmx2/Hnrnpm/Sf3b5/Srsf7/Npm1/Srsf6/Lsm4/Ddx39b/Ddx39/Prdx6/Srsf3/Rbmxl1/Rbm3/Hspa8/Rsrc1/Sf3b2/Rnps1/Sfpq/Lsm5/Ncbp1/Snrpb2/Snrpb/Snrpe/Snw1/Srsf4/Lsm8	35
GO:0000398	mRNA splicing, via spliceosome	35/574	252/23174	1.35998e-16	8.83299e-15	7.03892e-15	Ppil1/Lsm2/Lsm3/Gemin2/Snrpd1/Psip1/Lsm6/Snrpa1/Gemin6/Rbmx2/Hnrnpm/Sf3b5/Srsf7/Npm1/Srsf6/Lsm4/Ddx39b/Ddx39/Prdx6/Srsf3/Rbmxl1/Rbm3/Hspa8/Rsrc1/Sf3b2/Rnps1/Sfpq/Lsm5/Ncbp1/Snrpb2/Snrpb/Snrpe/Snw1/Srsf4/Lsm8	35
GO:2001251	negative regulation of chromosome organization	27/574	144/23174	2.03704e-16	1.30099e-14	1.03674e-14	Mcm2/Atad2/Top2a/Ccnb1/Birc5/Trip13/Ndc80/Hist1h1b/Aurkb/Dnmt1/Cdt1/Cep192/Cenpe/Fbxo5/H1fx/Parp1/Mad2l1/Rad21/Hist1h1e/Psmg2/Terf1/Cdk5rap2/H2afy/Xrcc1/Bub3/Smarcb1/Mnat1	27
GO:0051984	positive regulation of chromosome segregation	14/574	28/23174	8.15937e-16	5.12569e-14	4.08461e-14	Fen1/Ccnb1/Rad18/Cdc6/Cdt1/Cenpe/Sgo2a/Smc6/Smc5/Rad21/Nsmce2/H2afy/Anapc5/Sfpq	14
GO:0007093	mitotic cell cycle checkpoint	25/574	128/23174	9.78884e-16	6.05014e-14	4.8213e-14	Top2a/Clspn/Cdk1/Ccnb1/Birc5/Trip13/Ndc80/Cdc6/Rpa2/Aurkb/Wee1/Cdt1/Cep192/Tipin/Cenpe/Topbp1/Mad2l1/Psmg2/Terf1/Cdk5rap2/Msh2/Chek1/Bub3/Trp53/Ccnd1	25
GO:0006270	DNA replication initiation	14/574	29/23174	1.54191e-15	9.37873e-14	7.47382e-14	Mcm5/Mcm2/Cdc45/Mcm6/Mcm3/Ccne2/Cdc6/Mcm7/Ccne1/Mcm4/Cdt1/Orc6/Pola1/Pola2	14
GO:0006333	chromatin assembly or disassembly	26/574	144/23174	1.92256e-15	1.15113e-13	9.17326e-14	Mcm2/Hat1/Asf1b/Nasp/Hist1h1b/Mis18a/Hells/Chaf1a/Hist1h4d/H1fx/Chaf1b/Itgb3bp/Hjurp/Cenpp/Nap1l1/Hist1h1e/Smchd1/Npm1/H2afy/Cenpv/Smarca5/Smarcb1/Trp53/Rbbp4/Supt16/Smarcd1	26
GO:0045841	negative regulation of mitotic metaphase/anaphase transition	15/574	39/23174	9.82793e-15	5.79394e-13	4.61714e-13	Ccnb1/Birc5/Trip13/Ndc80/Aurkb/Cdt1/Cep192/Cenpe/Fbxo5/Mad2l1/Rad21/Psmg2/Terf1/Cdk5rap2/Bub3	15
GO:1901991	negative regulation of mitotic cell cycle phase transition	25/574	141/23174	1.04179e-14	6.04868e-13	4.82014e-13	Clspn/Cdk1/Ccnb1/Birc5/Trip13/Ndc80/Cdc6/Rpa2/Aurkb/Cdt1/Cep192/Ezh2/Cenpe/Fbxo5/Topbp1/Mad2l1/Rad21/Psmg2/Terf1/Cdk5rap2/Chek1/Bub3/Zfp36l1/Trp53/Ccnd1	25
GO:0007052	mitotic spindle organization	22/574	105/23174	1.11964e-14	6.40367e-13	5.10303e-13	Tpx2/Spc25/Ccnb1/Birc5/Cdc20/Ndc80/Aurka/Aurkb/Racgap1/Psrc1/Cep192/Nuf2/Kifc1/Cenpe/Kpnb1/Smc1a/Tacc3/Stag1/Stmn1/Tubg1/Bccip/Clasp2	22
GO:0051321	meiotic cell cycle	36/574	309/23174	1.35093e-14	7.61287e-13	6.06662e-13	Fignl1/Top2a/Sgo1/Cdc20/Smc2/Trip13/Ccne2/Brca2/Rbbp8/Aurka/Mki67/Smc4/Ncapd3/H2afx/Ccne1/Cks2/Ncapd2/Rad51/Nuf2/Sgo2a/Fbxo5/Smc1a/Topbp1/Psmc3ip/Rad21/Syce2/Terf1/Cenps/Tubg1/Ncaph2/Bub3/Ppp2ca/Psmd13/Hspa2/Mns1/Clasp2	36
GO:0051054	positive regulation of DNA metabolic process	32/574	244/23174	1.46454e-14	8.13353e-13	6.48153e-13	Cdk1/Pcna/Dscc1/Rfc4/Aurkb/Dnmt1/Cdt1/Rad51/Rfc5/Exosc3/Cdc7/Rfc2/Mphosph8/Rfc3/Dbf4/Parp1/Rnf168/Hnrnpd/Timeless/Smchd1/Trim28/Npm1/Msh2/Xrcc1/Ddx39b/Atad5/Ube2n/Ptges3/Hsp90aa1/Nvl/Cct3/Tcp1	32
GO:2000816	negative regulation of mitotic sister chromatid separation	15/574	40/23174	1.53693e-14	8.41359e-13	6.70471e-13	Ccnb1/Birc5/Trip13/Ndc80/Aurkb/Cdt1/Cep192/Cenpe/Fbxo5/Mad2l1/Rad21/Psmg2/Terf1/Cdk5rap2/Bub3	15
GO:0007062	sister chromatid cohesion	17/574	56/23174	1.57541e-14	8.50278e-13	6.77579e-13	Fen1/Sgo1/Cdc20/Dscc1/Kif22/Esco2/Sgo2a/Smc1a/Smc5/Rad21/Stag1/Nsmce2/H2afy/Naa50/Phb2/Mcmbp/Sfpq	17
GO:1902100	negative regulation of metaphase/anaphase transition of cell cycle	15/574	41/23174	2.36885e-14	1.26075e-12	1.00468e-12	Ccnb1/Birc5/Trip13/Ndc80/Aurkb/Cdt1/Cep192/Cenpe/Fbxo5/Mad2l1/Rad21/Psmg2/Terf1/Cdk5rap2/Bub3	15
GO:0031497	chromatin assembly	23/574	121/23174	2.57114e-14	1.34967e-12	1.07554e-12	Mcm2/Hat1/Asf1b/Nasp/Hist1h1b/Mis18a/Hells/Chaf1a/Hist1h4d/H1fx/Chaf1b/Itgb3bp/Hjurp/Cenpp/Nap1l1/Hist1h1e/Smchd1/Npm1/H2afy/Cenpv/Smarca5/Trp53/Rbbp4	23
GO:0034508	centromere complex assembly	13/574	28/23174	3.07685e-14	1.59261e-12	1.26914e-12	Nasp/Cenpk/Mis18a/Hells/Cenph/Cenpw/Cenpa/Cenpe/Itgb3bp/Hjurp/Cenpp/Cenps/Cenpv	13
GO:0000086	G2/M transition of mitotic cell cycle	22/574	110/23174	3.11707e-14	1.59261e-12	1.26914e-12	Clspn/Cdk1/Ccnb1/Birc5/Cit/Cdc6/Ccna2/Lmnb1/Skp2/Cdc7/Cenpf/Fbxo5/Topbp1/Rad21/Cdk4/Rnaseh2b/Calm2/Chek1/Arpp19/Dtl/Hspa2/Ccnd1	22
GO:1905819	negative regulation of chromosome separation	15/574	42/23174	3.60161e-14	1.81597e-12	1.44713e-12	Ccnb1/Birc5/Trip13/Ndc80/Aurkb/Cdt1/Cep192/Cenpe/Fbxo5/Mad2l1/Rad21/Psmg2/Terf1/Cdk5rap2/Bub3	15
GO:0034728	nucleosome organization	24/574	136/23174	3.98267e-14	1.98203e-12	1.57946e-12	Mcm2/Hat1/Asf1b/Nasp/Hist1h1b/Mis18a/Chaf1a/Hist1h4d/H1fx/Chaf1b/Itgb3bp/Hjurp/Cenpp/Nap1l1/Hist1h1e/Ptma/Npm1/H2afy/Anp32e/Smarca5/Smarcb1/Rbbp4/Supt16/Smarcd1	24
GO:0033048	negative regulation of mitotic sister chromatid segregation	15/574	43/23174	5.40606e-14	2.6559e-12	2.11646e-12	Ccnb1/Birc5/Trip13/Ndc80/Aurkb/Cdt1/Cep192/Cenpe/Fbxo5/Mad2l1/Rad21/Psmg2/Terf1/Cdk5rap2/Bub3	15
GO:2001020	regulation of response to DNA damage stimulus	29/574	209/23174	5.87973e-14	2.85204e-12	2.27276e-12	Fignl1/Rad51ap1/Wdr76/Pcna/Rpa2/Dek/Rad51/Fbxo5/Parp1/Rnf168/Rnaseh2b/Timeless/Smchd1/Trim28/Nsmce4a/Npm1/Xrcc1/Ddx39b/Chek1/Atad5/Nsmce1/Ube2n/Cdkn2d/Suv39h1/Trp53/Kmt5a/Ackr3/Clu/Usp1	29
GO:1902969	mitotic DNA replication	10/574	14/23174	7.36673e-14	3.52866e-12	2.81196e-12	Mcm2/Lig1/Cdc45/Mcm6/Mcm3/Brca2/Mcm4/Gins1/Rad51/Pola1	10
GO:0006403	RNA localization	26/574	169/23174	1.00935e-13	4.7751e-12	3.80523e-12	Ran/Exosc3/Slbp/Nup93/Nup37/Nup43/Mrpl18/Magohb/Terf1/Srsf7/Npm1/Ddx39b/Ddx39/Yy1/Hnrnpa3/Nxt1/Srsf3/Alyref/Thoc3/Sfpq/Nup85/Zfp36l1/Ncbp1/Qk/Nop58/Tcp1	26
GO:0033046	negative regulation of sister chromatid segregation	15/574	45/23174	1.17537e-13	5.49273e-12	4.3771e-12	Ccnb1/Birc5/Trip13/Ndc80/Aurkb/Cdt1/Cep192/Cenpe/Fbxo5/Mad2l1/Rad21/Psmg2/Terf1/Cdk5rap2/Bub3	15
GO:1902749	regulation of cell cycle G2/M phase transition	20/574	94/23174	1.33863e-13	6.18026e-12	4.92499e-12	Clspn/Cdk1/Ccnb1/Cdc6/Lmnb1/Cdc7/Cenpf/Fbxo5/Topbp1/Rad21/Cdk4/Rnaseh2b/Npm1/H2afy/Atf5/Chek1/Atad5/Dtl/Hspa2/Ccnd1	20
GO:0045930	negative regulation of mitotic cell cycle	30/574	232/23174	1.44122e-13	6.50307e-12	5.18223e-12	Top2a/Clspn/Cdk1/Ccnb1/Birc5/Trip13/Ndc80/Cdc6/Rpa2/Aurkb/Wee1/Cdt1/Cep192/Ezh2/Tipin/Cenpe/Fbxo5/Topbp1/Mad2l1/Rad21/Psmg2/Terf1/Cdk5rap2/Msh2/Btg1/Chek1/Bub3/Zfp36l1/Trp53/Ccnd1	30
GO:0045839	negative regulation of mitotic nuclear division	16/574	54/23174	1.44249e-13	6.50307e-12	5.18223e-12	Ccnb1/Birc5/Trip13/Ndc80/Aurkb/Cdt1/Cep192/Cenpe/Fbxo5/Mad2l1/Rad21/Psmg2/Terf1/Cdk5rap2/Chek1/Bub3	16
GO:0000727	double-strand break repair via break-induced replication	9/574	11/23174	1.73614e-13	7.73592e-12	6.16468e-12	Mcm5/Mcm2/Cdc45/Mcm6/Mcm3/Gins2/Mcm7/Mcm4/Cdc7	9
GO:0051383	kinetochore organization	11/574	20/23174	2.68756e-13	1.18376e-11	9.43329e-12	Smc2/Ndc80/Cenpk/Smc4/Cenph/Cdt1/Cenpw/Cenpa/Nuf2/Cenpe/Cenps	11
GO:0010639	negative regulation of organelle organization	39/574	399/23174	3.27614e-13	1.42661e-11	1.13685e-11	Mcm2/Atad2/Top2a/Ccnb1/Birc5/Trip13/Ndc80/Hist1h1b/Aurkb/Ckap2/Dnmt1/Cdt1/Cep192/Kifc1/Cenpe/Fbxo5/Trim37/H1fx/Parp1/Mad2l1/Rad21/Hist1h1e/Stmn1/Psmg2/Terf1/Cdk5rap2/Fxn/Npm1/H2afy/Xrcc1/Mapre1/Chek1/Slc25a5/Bub3/Smarcb1/Arhgef2/Trp53/Mnat1/Clasp2	39
GO:0051985	negative regulation of chromosome segregation	15/574	48/23174	3.47918e-13	1.498e-11	1.19374e-11	Ccnb1/Birc5/Trip13/Ndc80/Aurkb/Cdt1/Cep192/Cenpe/Fbxo5/Mad2l1/Rad21/Psmg2/Terf1/Cdk5rap2/Bub3	15
GO:1903046	meiotic cell cycle process	27/574	193/23174	3.57869e-13	1.52373e-11	1.21424e-11	Fignl1/Top2a/Sgo1/Cdc20/Smc2/Trip13/Ccne2/Brca2/Aurka/Smc4/Ncapd3/Ccne1/Cks2/Ncapd2/Rad51/Nuf2/Sgo2a/Fbxo5/Topbp1/Psmc3ip/Syce2/Terf1/Cenps/Tubg1/Ncaph2/Psmd13/Hspa2	27
GO:0006271	DNA strand elongation involved in DNA replication	10/574	16/23174	5.63555e-13	2.37312e-11	1.89112e-11	Fen1/Lig1/Pcna/Mcm3/Mcm7/Mcm4/Pold3/Gins1/Rnaseh2a/Pola1	10
GO:0140013	meiotic nuclear division	25/574	174/23174	1.46701e-12	6.11043e-11	4.86934e-11	Fignl1/Top2a/Sgo1/Cdc20/Smc2/Trip13/Ccne2/Brca2/Aurka/Smc4/Ncapd3/Ccne1/Cks2/Rad51/Nuf2/Sgo2a/Fbxo5/Topbp1/Psmc3ip/Syce2/Terf1/Cenps/Ncaph2/Psmd13/Hspa2	25
GO:0022616	DNA strand elongation	11/574	23/23174	2.02224e-12	8.33251e-11	6.6401e-11	Fen1/Lig1/Pcna/Mcm3/Mcm7/Mcm4/Pold3/Gins1/Rnaseh2a/Pola1/Nucks1	11
GO:0007094	mitotic spindle assembly checkpoint	13/574	37/23174	2.38627e-12	9.42698e-11	7.51227e-11	Ccnb1/Birc5/Trip13/Ndc80/Aurkb/Cdt1/Cep192/Cenpe/Mad2l1/Psmg2/Terf1/Cdk5rap2/Bub3	13
GO:0031577	spindle checkpoint	13/574	37/23174	2.38627e-12	9.42698e-11	7.51227e-11	Ccnb1/Birc5/Trip13/Ndc80/Aurkb/Cdt1/Cep192/Cenpe/Mad2l1/Psmg2/Terf1/Cdk5rap2/Bub3	13
GO:0071173	spindle assembly checkpoint	13/574	37/23174	2.38627e-12	9.42698e-11	7.51227e-11	Ccnb1/Birc5/Trip13/Ndc80/Aurkb/Cdt1/Cep192/Cenpe/Mad2l1/Psmg2/Terf1/Cdk5rap2/Bub3	13
GO:0071174	mitotic spindle checkpoint	13/574	37/23174	2.38627e-12	9.42698e-11	7.51227e-11	Ccnb1/Birc5/Trip13/Ndc80/Aurkb/Cdt1/Cep192/Cenpe/Mad2l1/Psmg2/Terf1/Cdk5rap2/Bub3	13
GO:0034502	protein localization to chromosome	18/574	85/23174	2.44842e-12	9.57381e-11	7.62928e-11	Cdk1/Knl1/Brca2/Ndc80/Rpa2/Aurkb/Cenpq/Esco2/Cdt1/Ezh2/Cenpa/Rad21/Terf1/H2afy/Msh2/Bub3/Cct3/Tcp1	18
GO:0009411	response to UV	22/574	137/23174	3.34791e-12	1.29588e-10	1.03267e-10	Pbk/Pcna/Rad18/Brca2/Pclaf/Aurkb/Pold3/Tipin/Pold1/Parp1/Rnf168/Npm1/Msh2/Yy1/Chek1/Cdkn2d/Stk11/Trp53/Dtl/Rpain/Ccnd1/Usp1	22
GO:0051784	negative regulation of nuclear division	16/574	66/23174	4.44425e-12	1.70304e-10	1.35713e-10	Ccnb1/Birc5/Trip13/Ndc80/Aurkb/Cdt1/Cep192/Cenpe/Fbxo5/Mad2l1/Rad21/Psmg2/Terf1/Cdk5rap2/Chek1/Bub3	16
GO:0044843	cell cycle G1/S phase transition	25/574	185/23174	5.89943e-12	2.23828e-10	1.78366e-10	Cdc45/Tcf19/Ccne2/Nasp/Rbbp8/Ccna2/Rpa2/Anp32b/Ccne1/Ezh2/Skp2/E2f1/Dbf4/Eif4ebp1/Cdk4/Larp7/Usp37/Phb2/Cdkn2d/Id4/Ccnd2/Cdkn2c/Trp53/Mnat1/Ccnd1	25
GO:0045814	negative regulation of gene expression, epigenetic	18/574	90/23174	6.85657e-12	2.57592e-10	2.05273e-10	Atad2/Hat1/Cdc45/Hist1h1b/Hells/Dnmt1/Ezh2/Mphosph8/H1fx/Hist1h1e/Smchd1/Trim28/Rrp8/H2afy/Hdac1/Smarca5/Suv39h1/Msl3	18
GO:0090329	regulation of DNA-dependent DNA replication	14/574	49/23174	8.51044e-12	3.16621e-10	2.52313e-10	Dscc1/Brca2/Rfc4/Cdt1/Tipin/Rfc5/Cdc7/Rfc2/Fbxo5/Smc1a/Rfc3/Dbf4/Timeless/Npm1	14
GO:0051236	establishment of RNA localization	22/574	148/23174	1.6338e-11	6.01992e-10	4.79722e-10	Ran/Slbp/Nup93/Nup37/Nup43/Mrpl18/Magohb/Terf1/Srsf7/Npm1/Ddx39b/Ddx39/Hnrnpa3/Nxt1/Srsf3/Alyref/Thoc3/Sfpq/Nup85/Zfp36l1/Ncbp1/Qk	22
GO:0006342	chromatin silencing	17/574	84/23174	2.16097e-11	7.88651e-10	6.28468e-10	Atad2/Hat1/Cdc45/Hist1h1b/Hells/Dnmt1/Ezh2/Mphosph8/H1fx/Hist1h1e/Smchd1/Trim28/Rrp8/Hdac1/Smarca5/Suv39h1/Msl3	17
GO:0006334	nucleosome assembly	18/574	97/23174	2.58748e-11	9.35398e-10	7.4541e-10	Mcm2/Hat1/Asf1b/Nasp/Hist1h1b/Mis18a/Chaf1a/Hist1h4d/Chaf1b/Itgb3bp/Hjurp/Cenpp/Nap1l1/Hist1h1e/Npm1/H2afy/Smarca5/Rbbp4	18
GO:2001252	positive regulation of chromosome organization	24/574	182/23174	2.65579e-11	9.5112e-10	7.57938e-10	Fen1/Ccnb1/Aurkb/Dnmt1/Cdt1/Cenpe/Sgo2a/Mphosph8/Smc5/Rad21/Hnrnpd/Terf1/Nsmce2/Trim28/H2afy/Anapc5/Ube2n/Suv39h1/Smarcb1/Sfpq/Trp53/Snw1/Cct3/Tcp1	24
GO:0006338	chromatin remodeling	21/574	139/23174	3.45228e-11	1.22492e-09	9.76127e-10	Nasp/Mis18a/Hells/Rbbp7/Hmgb2/Itgb3bp/Hjurp/Cenpp/Ptma/Smchd1/Npm1/Hmgb3/Chek1/Actl6a/Anp32e/Cenpv/Smarca5/Smarcb1/Rbbp4/Kdm5b/Smarcd1	21
GO:0051303	establishment of chromosome localization	16/574	75/23174	3.61534e-11	1.27101e-09	1.01285e-09	Cdca8/Ccnb1/Birc5/Kif22/Brca2/Ndc80/Psrc1/Cenpq/Cdt1/Nuf2/Cenpe/Cenpf/Nde1/Kpnb1/Cdc23/Terf1	16
GO:0050000	chromosome localization	16/574	76/23174	4.47586e-11	1.55923e-09	1.24253e-09	Cdca8/Ccnb1/Birc5/Kif22/Brca2/Ndc80/Psrc1/Cenpq/Cdt1/Nuf2/Cenpe/Cenpf/Nde1/Kpnb1/Cdc23/Terf1	16
GO:0000082	G1/S transition of mitotic cell cycle	23/574	171/23174	4.58915e-11	1.58429e-09	1.26251e-09	Cdc45/Tcf19/Ccne2/Nasp/Rbbp8/Rpa2/Anp32b/Ccne1/Ezh2/Skp2/E2f1/Dbf4/Eif4ebp1/Cdk4/Larp7/Usp37/Cdkn2d/Id4/Ccnd2/Cdkn2c/Trp53/Mnat1/Ccnd1	23
GO:0051225	spindle assembly	18/574	102/23174	6.22402e-11	2.1295e-09	1.69698e-09	Tpx2/Birc5/Cdc20/Aurka/Aurkb/Racgap1/Haus4/Cep192/Tubb5/Cenpw/Kifc1/Fbxo5/Kpnb1/Smc1a/Haus1/Stag1/Mapre1/Bccip	18
GO:0010389	regulation of G2/M transition of mitotic cell cycle	16/574	78/23174	6.79004e-11	2.30261e-09	1.83492e-09	Clspn/Cdk1/Ccnb1/Cdc6/Lmnb1/Cdc7/Cenpf/Fbxo5/Topbp1/Rad21/Cdk4/Rnaseh2b/Chek1/Dtl/Hspa2/Ccnd1	16
GO:0008608	attachment of spindle microtubules to kinetochore	11/574	30/23174	6.98022e-11	2.32593e-09	1.85351e-09	Sgo1/Ccnb1/Knl1/Brca2/Ndc80/Racgap1/Cdt1/Nuf2/Cenpe/Knstrn/Bub3	11
GO:1902751	positive regulation of cell cycle G2/M phase transition	11/574	30/23174	6.98022e-11	2.32593e-09	1.85351e-09	Cdk1/Ccnb1/Lmnb1/Cdc7/Fbxo5/Cdk4/Npm1/Atad5/Dtl/Hspa2/Ccnd1	11
GO:0050657	nucleic acid transport	21/574	145/23174	7.82728e-11	2.5636e-09	2.04291e-09	Ran/Slbp/Nup93/Nup37/Nup43/Mrpl18/Magohb/Srsf7/Npm1/Ddx39b/Ddx39/Hnrnpa3/Nxt1/Srsf3/Alyref/Thoc3/Sfpq/Nup85/Zfp36l1/Ncbp1/Qk	21
GO:0050658	RNA transport	21/574	145/23174	7.82728e-11	2.5636e-09	2.04291e-09	Ran/Slbp/Nup93/Nup37/Nup43/Mrpl18/Magohb/Srsf7/Npm1/Ddx39b/Ddx39/Hnrnpa3/Nxt1/Srsf3/Alyref/Thoc3/Sfpq/Nup85/Zfp36l1/Ncbp1/Qk	21
GO:2000278	regulation of DNA biosynthetic process	19/574	118/23174	9.61648e-11	3.12291e-09	2.48862e-09	Dscc1/Rfc4/Aurkb/Rfc5/Rfc2/Rfc3/Hnrnpd/Tfdp1/Terf1/Dnajc2/Npm1/Ddx39b/Chek1/Ptges3/Hsp90aa1/Trp53/Nvl/Cct3/Tcp1	19
GO:0034655	nucleobase-containing compound catabolic process	36/574	418/23174	1.02632e-10	3.30493e-09	2.63366e-09	Fen1/Lsm2/Lsm3/Dnph1/Dut/Exosc3/Dctpp1/E2f1/Rnaseh2a/Hint1/Lsm6/Exosc8/Magohb/Hnrnpd/Hprt/Gapdh/Hnrnpm/Rnaseh2b/Npm1/Eri1/Exosc7/Lsm4/Acat1/Hif1a/Ybx1/Entpd2/Aldoc/Rnps1/Aldoa/Zfp36l1/Trp53/Lsm5/Ncbp1/Qk/Tnrc6b/Rnaseh2c	36
GO:0022613	ribonucleoprotein complex biogenesis	36/574	427/23174	1.85705e-10	5.93018e-09	4.7257e-09	Lsm2/Lsm3/Ran/Gemin2/Exosc3/Pa2g4/Snrpd1/Psip1/Utp18/Nip7/Lsm6/Exosc8/Gemin6/Ncl/Eif2s2/Mphosph6/Rrp8/Npm1/Eri1/Srsf6/Exosc7/Gar1/Lsm4/Ddx39b/G3bp1/Rbmxl1/Ptges3/Hsp90aa1/Suv39h1/Rps27/Glul/Ncbp1/Nop58/Snrpb/Snrpe/Nvl	36
GO:0031570	DNA integrity checkpoint	18/574	111/23174	2.65968e-10	8.42306e-09	6.71226e-09	Top2a/Clspn/Cdk1/Wdr76/Cdc6/Rpa2/Cdt1/Tipin/Topbp1/E2f1/Rnaseh2b/Timeless/Msh2/Ddx39b/Chek1/Trp53/Dtl/Ccnd1	18
GO:0009123	nucleoside monophosphate metabolic process	28/574	280/23174	4.47823e-10	1.4066e-08	1.12091e-08	Cdk1/Ccnb1/Tyms/Dnph1/Dut/Parp1/Shmt2/Hprt/Gapdh/Fxn/Paics/Shmt1/Msh2/Gart/Cox5a/Hif1a/Atp5g2/Atp1a2/Hspa8/Prps1/Aldoc/Aldoa/Gmps/Trp53/Atp5j2/Impdh2/Coq9/Ak2	28
GO:0051028	mRNA transport	17/574	105/23174	8.56933e-10	2.66973e-08	2.12748e-08	Slbp/Nup93/Nup37/Nup43/Magohb/Srsf7/Ddx39b/Ddx39/Hnrnpa3/Nxt1/Srsf3/Alyref/Thoc3/Nup85/Zfp36l1/Ncbp1/Qk	17
GO:0051310	metaphase plate congression	13/574	57/23174	1.04184e-09	3.21963e-08	2.56569e-08	Cdca8/Ccnb1/Kif22/Brca2/Ndc80/Psrc1/Cenpq/Cdt1/Nuf2/Cenpe/Cenpf/Kpnb1/Cdc23	13
GO:0044270	cellular nitrogen compound catabolic process	36/574	456/23174	1.11871e-09	3.42951e-08	2.73294e-08	Fen1/Lsm2/Lsm3/Dnph1/Dut/Exosc3/Dctpp1/E2f1/Rnaseh2a/Hint1/Lsm6/Exosc8/Magohb/Hnrnpd/Hprt/Gapdh/Hnrnpm/Rnaseh2b/Npm1/Eri1/Exosc7/Lsm4/Acat1/Hif1a/Ybx1/Entpd2/Aldoc/Rnps1/Aldoa/Zfp36l1/Trp53/Lsm5/Ncbp1/Qk/Tnrc6b/Rnaseh2c	36
GO:0030261	chromosome condensation	12/574	47/23174	1.1279e-09	3.43026e-08	2.73354e-08	Top2a/Cdk1/Ccnb1/Smc2/Hist1h1b/Smc4/Ncapd3/Ncapd2/Nusap1/H1fx/Hist1h1e/Ncaph2	12
GO:0007127	meiosis I	17/574	107/23174	1.15908e-09	3.49733e-08	2.78699e-08	Top2a/Trip13/Ccne2/Brca2/Aurka/Ccne1/Cks2/Rad51/Sgo2a/Fbxo5/Topbp1/Psmc3ip/Syce2/Terf1/Cenps/Psmd13/Hspa2	17
GO:0034724	DNA replication-independent nucleosome organization	10/574	30/23174	1.54652e-09	4.62989e-08	3.68951e-08	Hat1/Asf1b/Nasp/Mis18a/Hist1h4d/Itgb3bp/Hjurp/Cenpp/Rbbp4/Supt16	10
GO:0046700	heterocycle catabolic process	36/574	462/23174	1.58925e-09	4.72094e-08	3.76207e-08	Fen1/Lsm2/Lsm3/Dnph1/Dut/Exosc3/Dctpp1/E2f1/Rnaseh2a/Hint1/Lsm6/Exosc8/Magohb/Hnrnpd/Hprt/Gapdh/Hnrnpm/Rnaseh2b/Npm1/Eri1/Exosc7/Lsm4/Acat1/Hif1a/Ybx1/Entpd2/Aldoc/Rnps1/Aldoa/Zfp36l1/Trp53/Lsm5/Ncbp1/Qk/Tnrc6b/Rnaseh2c	36
GO:0031055	chromatin remodeling at centromere	7/574	11/23174	1.67011e-09	4.8854e-08	3.89313e-08	Nasp/Mis18a/Hells/Itgb3bp/Hjurp/Cenpp/Cenpv	7
GO:0045876	positive regulation of sister chromatid cohesion	7/574	11/23174	1.67011e-09	4.8854e-08	3.89313e-08	Fen1/Sgo2a/Smc5/Rad21/Nsmce2/H2afy/Sfpq	7
GO:0000723	telomere maintenance	18/574	124/23174	1.70182e-09	4.94043e-08	3.93698e-08	Pcna/Ccne2/Brca2/Rpa2/Aurkb/Ccne1/Rad51/Smc6/Parp1/Smc5/Hnrnpd/Terf1/Nsmce2/Xrcc1/Ptges3/Hsp90aa1/Cct3/Tcp1	18
GO:0032200	telomere organization	18/574	126/23174	2.21549e-09	6.38328e-08	5.08677e-08	Pcna/Ccne2/Brca2/Rpa2/Aurkb/Ccne1/Rad51/Smc6/Parp1/Smc5/Hnrnpd/Terf1/Nsmce2/Xrcc1/Ptges3/Hsp90aa1/Cct3/Tcp1	18
GO:0061982	meiosis I cell cycle process	17/574	112/23174	2.39343e-09	6.8445e-08	5.45432e-08	Top2a/Trip13/Ccne2/Brca2/Aurka/Ccne1/Cks2/Rad51/Sgo2a/Fbxo5/Topbp1/Psmc3ip/Syce2/Terf1/Cenps/Psmd13/Hspa2	17
GO:2000573	positive regulation of DNA biosynthetic process	14/574	73/23174	2.69919e-09	7.66171e-08	6.10554e-08	Dscc1/Rfc4/Aurkb/Rfc5/Rfc2/Rfc3/Hnrnpd/Npm1/Ddx39b/Ptges3/Hsp90aa1/Nvl/Cct3/Tcp1	14
GO:0051656	establishment of organelle localization	36/574	474/23174	3.1452e-09	8.86208e-08	7.0621e-08	Cdca8/Ccnb1/Birc5/Kif22/Brca2/Ndc80/Psrc1/Cenpq/Cdt1/Ran/Cenpa/Nusap1/Nuf2/Kifc1/Cenpe/Cenpf/Nde1/Kpnb1/Tacc3/Actn4/Mad2l1/Cnih2/Cdc23/Nudc/Hap1/Terf1/Cdk5rap2/Npm1/Hif1a/Kif5b/Copg2/Bccip/Arhgef2/Cspg5/Clasp2/Bace1	36
GO:0019439	aromatic compound catabolic process	36/574	476/23174	3.51552e-09	9.83318e-08	7.83597e-08	Fen1/Lsm2/Lsm3/Dnph1/Dut/Exosc3/Dctpp1/E2f1/Rnaseh2a/Hint1/Lsm6/Exosc8/Magohb/Hnrnpd/Hprt/Gapdh/Hnrnpm/Rnaseh2b/Npm1/Eri1/Exosc7/Lsm4/Acat1/Hif1a/Ybx1/Entpd2/Aldoc/Rnps1/Aldoa/Zfp36l1/Trp53/Lsm5/Ncbp1/Qk/Tnrc6b/Rnaseh2c	36
GO:0015931	nucleobase-containing compound transport	21/574	178/23174	3.64351e-09	1.01173e-07	8.06242e-08	Ran/Slbp/Nup93/Nup37/Nup43/Mrpl18/Magohb/Srsf7/Npm1/Ddx39b/Ddx39/Hnrnpa3/Nxt1/Srsf3/Alyref/Thoc3/Sfpq/Nup85/Zfp36l1/Ncbp1/Qk	21
GO:0031023	microtubule organizing center organization	18/574	130/23174	3.69682e-09	1.01915e-07	8.12153e-08	Sgo1/Brca2/Pclaf/Aurka/Haus4/Cep192/Kifc1/Ranbp1/Nde1/Trim37/Plk4/Haus1/Cdk5rap2/Npm1/Atf5/Chek1/Cetn3/Clasp2	18
GO:0009314	response to radiation	32/574	394/23174	4.82572e-09	1.32087e-07	1.05259e-07	Fignl1/Pbk/Rad51ap1/Pcna/Rad18/Brca2/Pclaf/Aurkb/H2afx/Pold3/Tipin/Pold1/Rad51/Topbp1/Parp1/Rnf168/Npm1/Msh2/Nucks1/Yy1/Chek1/Hif1a/Slc1a3/Atp1a2/Cdkn2d/Ccnd2/Stk11/Trp53/Dtl/Rpain/Ccnd1/Usp1	32
GO:0051785	positive regulation of nuclear division	14/574	77/23174	5.59936e-09	1.52176e-07	1.21267e-07	Birc5/Cdt1/Nusap1/Ranbp1/Ube2c/Cenpe/Sgo2a/Fbxo5/Smc5/Terf1/Nsmce2/H2afy/Anapc5/Phb2	14
GO:0051053	negative regulation of DNA metabolic process	19/574	153/23174	8.63373e-09	2.32989e-07	1.85667e-07	Gmnn/Rad18/Brca2/Hist1h1b/Tipin/Fbxo5/Smc1a/H1fx/Parp1/Hist1h1e/Terf1/Timeless/Smchd1/Trim28/Dnajc2/Msh2/Xrcc1/Chek1/Trp53	19
GO:0010971	positive regulation of G2/M transition of mitotic cell cycle	9/574	27/23174	1.0379e-08	2.78127e-07	2.21637e-07	Cdk1/Ccnb1/Lmnb1/Cdc7/Fbxo5/Cdk4/Dtl/Hspa2/Ccnd1	9
GO:0045132	meiotic chromosome segregation	15/574	95/23174	1.20211e-08	3.19895e-07	2.54922e-07	Top2a/Sgo1/Smc2/Trip13/Ccne2/Brca2/Smc4/Ncapd3/Ccne1/Nuf2/Sgo2a/Syce2/Terf1/Cenps/Ncaph2	15
GO:0000079	regulation of cyclin-dependent protein serine/threonine kinase activity	13/574	71/23174	1.80073e-08	4.75889e-07	3.79231e-07	Ccnb1/Ccne2/Cdc6/Ccna2/Ccnb2/Psrc1/Ccne1/Cdkn2d/Ccnd2/Bccip/Cdkn2c/Mnat1/Ccnd1	13
GO:0032886	regulation of microtubule-based process	23/574	232/23174	1.91267e-08	5.02009e-07	4.00046e-07	Tpx2/Ska1/Ckap2/Psrc1/Cep192/Kifc1/Ranbp1/Smc1a/Tacc3/Trim37/Cnih2/Plk4/Hap1/Stag1/Stmn1/Terf1/Cdk5rap2/Npm1/Atf5/Mapre1/Chek1/Arhgef2/Clasp2	23
GO:0034504	protein localization to nucleus	25/574	271/23174	1.97648e-08	5.15229e-07	4.10581e-07	Cdk1/Ran/Kpnb1/Nup93/Kpna2/Parp1/Rangap1/Hnrnpm/Trim28/Pola2/Npm1/Hdgf/Nxt1/Pkig/Phb2/Ppp2ca/Hspa8/Nup85/Stk11/Glul/Trp53/Ipo5/Nvl/Dclk1/Rpain	25
GO:0006336	DNA replication-independent nucleosome assembly	9/574	29/23174	2.12186e-08	5.4851e-07	4.37103e-07	Hat1/Asf1b/Nasp/Mis18a/Hist1h4d/Itgb3bp/Hjurp/Cenpp/Rbbp4	9
GO:0097193	intrinsic apoptotic signaling pathway	26/574	292/23174	2.13278e-08	5.4851e-07	4.37103e-07	Fignl1/Melk/Brca2/Hells/G2e3/E2f1/Hint1/Pycard/Parp1/Rrp8/Ybx3/Msh2/Atad5/Hif1a/Hdac1/Cdkn2d/Ube2k/Sfpq/Txndc12/Dnaja1/Selenok/Stk11/Trp53/Snw1/Ackr3/Clu	26
GO:0070507	regulation of microtubule cytoskeleton organization	21/574	197/23174	2.23906e-08	5.72005e-07	4.55826e-07	Tpx2/Ska1/Ckap2/Psrc1/Cep192/Kifc1/Ranbp1/Smc1a/Tacc3/Trim37/Plk4/Stag1/Stmn1/Terf1/Cdk5rap2/Npm1/Atf5/Mapre1/Chek1/Arhgef2/Clasp2	21
GO:0016569	covalent chromatin modification	33/574	443/23174	2.30199e-08	5.84188e-07	4.65533e-07	Hat1/Ccnb1/Brca2/Ccna2/Aurkb/Hells/Uhrf1/Dnmt1/Ezh2/Vrk1/Mphosph8/Trim37/Rnf168/Hist1h1e/Sgf29/Taf12/Trim28/H2afy/Naa50/Chek1/Actl6a/Meaf6/Hdac1/Ube2n/Pole4/Suv39h1/Smarcb1/Sfpq/Trp53/Msl3/Snw1/Suz12/Kdm5b	33
GO:0006401	RNA catabolic process	23/574	236/23174	2.63613e-08	6.64583e-07	5.296e-07	Fen1/Lsm2/Lsm3/Exosc3/E2f1/Rnaseh2a/Lsm6/Exosc8/Magohb/Hnrnpd/Hnrnpm/Rnaseh2b/Npm1/Exosc7/Lsm4/Ybx1/Rnps1/Zfp36l1/Lsm5/Ncbp1/Qk/Tnrc6b/Rnaseh2c	23
GO:0045840	positive regulation of mitotic nuclear division	12/574	61/23174	2.74232e-08	6.86834e-07	5.47331e-07	Birc5/Cdt1/Nusap1/Ranbp1/Ube2c/Cenpe/Smc5/Terf1/Nsmce2/H2afy/Anapc5/Phb2	12
GO:0071459	protein localization to chromosome, centromeric region	8/574	22/23174	3.17749e-08	7.90658e-07	6.30068e-07	Cdk1/Knl1/Ndc80/Aurkb/Cenpq/Cdt1/Cenpa/Bub3	8
GO:0006282	regulation of DNA repair	16/574	117/23174	3.26016e-08	8.05996e-07	6.4229e-07	Fignl1/Rad51ap1/Pcna/Rpa2/Dek/Rad51/Parp1/Rnf168/Timeless/Smchd1/Trim28/Xrcc1/Chek1/Ube2n/Suv39h1/Usp1	16
GO:0009165	nucleotide biosynthetic process	25/574	279/23174	3.51828e-08	8.64234e-07	6.887e-07	Rrm2/Tyms/Dut/Dtymk/Rrm1/Parp1/Hprt/Gapdh/Gars/Paics/Shmt1/Gart/Acat1/Hif1a/Atp5g2/Prps1/Aldoc/Aldoa/Gmps/Mpc1/Trp53/Atp5j2/Acsl6/Impdh2/Ak2	25
GO:1904029	regulation of cyclin-dependent protein kinase activity	13/574	75/23174	3.58396e-08	8.74761e-07	6.97089e-07	Ccnb1/Ccne2/Cdc6/Ccna2/Ccnb2/Psrc1/Ccne1/Cdkn2d/Ccnd2/Bccip/Cdkn2c/Mnat1/Ccnd1	13
GO:0000018	regulation of DNA recombination	15/574	103/23174	3.7061e-08	8.98847e-07	7.16283e-07	Fignl1/Rad51ap1/Rad18/Rpa2/Hist1h1b/Rad51/Exosc3/H1fx/Parp1/Hist1h1e/Timeless/Smchd1/Msh2/Chek1/Atad5	15
GO:0006457	protein folding	18/574	152/23174	4.48628e-08	1.08122e-06	8.61616e-07	Ppil1/Nudc/Stub1/Ppia/Vbp1/Chchd4/Hspa14/Ptges3/Hsp90aa1/Hspa8/Cdc37/Dnaja1/Hspa2/Hspe1/Ppih/Clu/Cct3/Tcp1	18
GO:0000910	cytokinesis	18/574	153/23174	4.96934e-08	1.19016e-06	9.48424e-07	Prc1/Birc5/Incenp/Cit/Brca2/Cdc6/Aurka/Aurkb/Racgap1/Ckap2/Cdt1/Cenpa/Nusap1/Stmn1/Cenpv/Sept10/Pkn2/Sept11	18
GO:0071478	cellular response to radiation	18/574	154/23174	5.49965e-08	1.30898e-06	1.04312e-06	Fignl1/Pbk/Rad51ap1/Pcna/Aurkb/H2afx/Pold3/Pold1/Rad51/Parp1/Rnf168/Npm1/Nucks1/Yy1/Chek1/Ccnd2/Stk11/Trp53	18
GO:1901976	regulation of cell cycle checkpoint	9/574	32/23174	5.56137e-08	1.31551e-06	1.04831e-06	Wdr76/Ccnb1/Ndc80/Rpa2/Cdt1/Mad2l1/Rnaseh2b/Cdk5rap2/Ddx39b	9
GO:1901293	nucleoside phosphate biosynthetic process	25/574	286/23174	5.72051e-08	1.34485e-06	1.0717e-06	Rrm2/Tyms/Dut/Dtymk/Rrm1/Parp1/Hprt/Gapdh/Gars/Paics/Shmt1/Gart/Acat1/Hif1a/Atp5g2/Prps1/Aldoc/Aldoa/Gmps/Mpc1/Trp53/Atp5j2/Acsl6/Impdh2/Ak2	25
GO:0007080	mitotic metaphase plate congression	10/574	42/23174	5.79625e-08	1.35434e-06	1.07926e-06	Cdca8/Ccnb1/Kif22/Ndc80/Psrc1/Cdt1/Nuf2/Cenpe/Kpnb1/Cdc23	10
GO:0007098	centrosome cycle	16/574	122/23174	5.94953e-08	1.38173e-06	1.10109e-06	Sgo1/Brca2/Pclaf/Aurka/Haus4/Cep192/Kifc1/Ranbp1/Nde1/Trim37/Plk4/Haus1/Cdk5rap2/Npm1/Atf5/Chek1	16
GO:0006913	nucleocytoplasmic transport	25/574	287/23174	6.12357e-08	1.40512e-06	1.11973e-06	Ran/Kpnb1/Nup93/Kpna2/Emd/Rangap1/Trim28/Pola2/Npm1/Chchd4/Ddx39b/Ddx39/Nxt1/Srsf3/Pkig/Phb2/Ppp2ca/Hspa8/Thoc3/Rsrc1/Nup85/Trp53/Ipo5/Ncbp1/Rpain	25
GO:0051169	nuclear transport	25/574	287/23174	6.12357e-08	1.40512e-06	1.11973e-06	Ran/Kpnb1/Nup93/Kpna2/Emd/Rangap1/Trim28/Pola2/Npm1/Chchd4/Ddx39b/Ddx39/Nxt1/Srsf3/Pkig/Phb2/Ppp2ca/Hspa8/Thoc3/Rsrc1/Nup85/Trp53/Ipo5/Ncbp1/Rpain	25
GO:0009167	purine ribonucleoside monophosphate metabolic process	24/574	267/23174	6.22265e-08	1.41936e-06	1.13107e-06	Cdk1/Ccnb1/Parp1/Shmt2/Hprt/Gapdh/Fxn/Paics/Msh2/Gart/Cox5a/Hif1a/Atp5g2/Atp1a2/Hspa8/Prps1/Aldoc/Aldoa/Gmps/Trp53/Atp5j2/Impdh2/Coq9/Ak2	24
GO:0009126	purine nucleoside monophosphate metabolic process	24/574	268/23174	6.67906e-08	1.51445e-06	1.20685e-06	Cdk1/Ccnb1/Parp1/Shmt2/Hprt/Gapdh/Fxn/Paics/Msh2/Gart/Cox5a/Hif1a/Atp5g2/Atp1a2/Hspa8/Prps1/Aldoc/Aldoa/Gmps/Trp53/Atp5j2/Impdh2/Coq9/Ak2	24
GO:0006301	postreplication repair	8/574	24/23174	6.99534e-08	1.56175e-06	1.24454e-06	Pcna/Rad18/Pclaf/Msh2/Nsmce1/Ube2n/Dtl/Faap20	8
GO:0007064	mitotic sister chromatid cohesion	8/574	24/23174	6.99534e-08	1.56175e-06	1.24454e-06	Sgo1/Cdc20/Dscc1/Smc1a/Smc5/Nsmce2/H2afy/Naa50	8
GO:0009416	response to light stimulus	25/574	289/23174	7.00995e-08	1.56175e-06	1.24454e-06	Pbk/Pcna/Rad18/Brca2/Pclaf/Aurkb/Pold3/Tipin/Pold1/Parp1/Rnf168/Npm1/Msh2/Yy1/Chek1/Hif1a/Slc1a3/Atp1a2/Cdkn2d/Stk11/Trp53/Dtl/Rpain/Ccnd1/Usp1	25
GO:0040001	establishment of mitotic spindle localization	9/574	33/23174	7.47979e-08	1.65679e-06	1.32028e-06	Ndc80/Cenpa/Nusap1/Nde1/Kpnb1/Mad2l1/Cdk5rap2/Bccip/Arhgef2	9
GO:0009161	ribonucleoside monophosphate metabolic process	24/574	271/23174	8.24117e-08	1.81495e-06	1.44632e-06	Cdk1/Ccnb1/Parp1/Shmt2/Hprt/Gapdh/Fxn/Paics/Msh2/Gart/Cox5a/Hif1a/Atp5g2/Atp1a2/Hspa8/Prps1/Aldoc/Aldoa/Gmps/Trp53/Atp5j2/Impdh2/Coq9/Ak2	24
GO:0034501	protein localization to kinetochore	7/574	17/23174	8.64598e-08	1.89322e-06	1.50869e-06	Cdk1/Knl1/Ndc80/Aurkb/Cenpq/Cdt1/Bub3	7
GO:0009124	nucleoside monophosphate biosynthetic process	18/574	162/23174	1.20147e-07	2.61593e-06	2.08461e-06	Tyms/Dut/Parp1/Hprt/Gapdh/Paics/Shmt1/Gart/Hif1a/Atp5g2/Prps1/Aldoc/Aldoa/Gmps/Trp53/Atp5j2/Impdh2/Ak2	18
GO:0090307	mitotic spindle assembly	11/574	57/23174	1.28635e-07	2.78491e-06	2.21927e-06	Tpx2/Birc5/Cdc20/Aurkb/Racgap1/Cep192/Kifc1/Kpnb1/Smc1a/Stag1/Bccip	11
GO:0070192	chromosome organization involved in meiotic cell cycle	12/574	70/23174	1.36749e-07	2.94394e-06	2.346e-06	Smc2/Trip13/Ccne2/Smc4/Ncapd3/Ccne1/Ncapd2/Rad51/Sgo2a/Syce2/Terf1/Ncaph2	12
GO:0006284	base-excision repair	9/574	38/23174	2.83103e-07	5.99365e-06	4.77628e-06	Lig1/Neil3/Pcna/Rpa2/Ung/Pold1/Parp1/Xrcc1/Rpa3	9
GO:0032392	DNA geometric change	9/574	38/23174	2.83103e-07	5.99365e-06	4.77628e-06	Mcm2/Top2a/Mcm6/Mcm7/Mcm4/Rad51/Trp53/Mnat1/Ddx1	9
GO:0045005	DNA-dependent DNA replication maintenance of fidelity	9/574	38/23174	2.83103e-07	5.99365e-06	4.77628e-06	Pcna/Brca2/Tipin/Pold1/Rad51/Timeless/Cenps/Nucks1/Mms22l	9
GO:0017038	protein import	20/574	209/23174	2.86394e-07	6.03001e-06	4.80526e-06	Ran/Kpnb1/Nup93/Kpna2/Hnrnpm/Trim28/Pola2/Chchd4/Timm22/Nxt1/Pkig/Phb2/Ppp2ca/Hsp90aa1/Hspa8/Nup85/Trp53/Ipo5/Clu/Rpain	20
GO:0016570	histone modification	30/574	426/23174	3.37864e-07	7.07484e-06	5.63787e-06	Hat1/Ccnb1/Brca2/Ccna2/Aurkb/Uhrf1/Dnmt1/Ezh2/Vrk1/Trim37/Rnf168/Hist1h1e/Sgf29/Taf12/H2afy/Naa50/Chek1/Actl6a/Meaf6/Hdac1/Ube2n/Pole4/Suv39h1/Smarcb1/Sfpq/Trp53/Msl3/Snw1/Suz12/Kdm5b	30
GO:0009259	ribonucleotide metabolic process	30/574	427/23174	3.55104e-07	7.39542e-06	5.89334e-06	Cdk1/Ccnb1/Ran/Hint1/Parp1/Shmt2/Hprt/Gapdh/Rnaseh2b/Fxn/Paics/Msh2/Gart/Cox5a/Acat1/Hif1a/Atp5g2/Atp1a2/Hspa8/Prps1/Aldoc/Aldoa/Gmps/Mpc1/Trp53/Atp5j2/Acsl6/Impdh2/Coq9/Ak2	30
GO:0000731	DNA synthesis involved in DNA repair	8/574	29/23174	3.65977e-07	7.58067e-06	6.04096e-06	Pcna/Pclaf/Pold3/Pold1/Pola1/Cdkn2d/Dtl/Faap20	8
GO:0061640	cytoskeleton-dependent cytokinesis	13/574	92/23174	4.30427e-07	8.86772e-06	7.0666e-06	Birc5/Incenp/Cit/Brca2/Aurkb/Racgap1/Ckap2/Cdt1/Cenpa/Nusap1/Stmn1/Sept10/Sept11	13
GO:0034644	cellular response to UV	12/574	78/23174	4.66296e-07	9.55534e-06	7.61456e-06	Pbk/Pcna/Aurkb/Pold3/Pold1/Parp1/Rnf168/Npm1/Yy1/Chek1/Stk11/Trp53	12
GO:0000076	DNA replication checkpoint	6/574	14/23174	5.70473e-07	1.15664e-05	9.21717e-06	Clspn/Cdc6/Cdt1/Tipin/Topbp1/Timeless	6
GO:0009263	deoxyribonucleotide biosynthetic process	6/574	14/23174	5.70473e-07	1.15664e-05	9.21717e-06	Rrm2/Tyms/Dut/Dtymk/Rrm1/Shmt1	6
GO:0016458	gene silencing	22/574	260/23174	6.21749e-07	1.25397e-05	9.99276e-06	Atad2/Hat1/Cdc45/Hist1h1b/Hells/Dnmt1/Ezh2/Mphosph8/H1fx/Hist1h1e/Smchd1/Trim28/Rrp8/Eri1/Hdac1/Rbm3/Smarca5/Suv39h1/Trp53/Msl3/Ncbp1/Tnrc6b	22
GO:0040029	regulation of gene expression, epigenetic	23/574	282/23174	6.61623e-07	1.3274e-05	1.05779e-05	Atad2/Hat1/Cdc45/Hist1h1b/Hells/Dnmt1/Ezh2/Mphosph8/H1fx/Hist1h1e/Smchd1/Trim28/Rrp8/H2afy/Chek1/Hdac1/Rbm3/Smarca5/Suv39h1/Trp53/Msl3/Tnrc6b/Smarcd1	23
GO:0007063	regulation of sister chromatid cohesion	7/574	22/23174	6.80689e-07	1.35854e-05	1.08261e-05	Fen1/Sgo2a/Smc5/Rad21/Nsmce2/H2afy/Sfpq	7
GO:0009150	purine ribonucleotide metabolic process	29/574	417/23174	6.85719e-07	1.36149e-05	1.08496e-05	Cdk1/Ccnb1/Ran/Hint1/Parp1/Shmt2/Hprt/Gapdh/Fxn/Paics/Msh2/Gart/Cox5a/Acat1/Hif1a/Atp5g2/Atp1a2/Hspa8/Prps1/Aldoc/Aldoa/Gmps/Mpc1/Trp53/Atp5j2/Acsl6/Impdh2/Coq9/Ak2	29
GO:0019693	ribose phosphate metabolic process	30/574	444/23174	8.06033e-07	1.59212e-05	1.26875e-05	Cdk1/Ccnb1/Ran/Hint1/Parp1/Shmt2/Hprt/Gapdh/Rnaseh2b/Fxn/Paics/Msh2/Gart/Cox5a/Acat1/Hif1a/Atp5g2/Atp1a2/Hspa8/Prps1/Aldoc/Aldoa/Gmps/Mpc1/Trp53/Atp5j2/Acsl6/Impdh2/Coq9/Ak2	30
GO:0009262	deoxyribonucleotide metabolic process	8/574	32/23174	8.39995e-07	1.64228e-05	1.30871e-05	Rrm2/Tyms/Dut/Dctpp1/Dtymk/Rrm1/Shmt1/Ak2	8
GO:0032508	DNA duplex unwinding	8/574	32/23174	8.39995e-07	1.64228e-05	1.30871e-05	Mcm2/Top2a/Mcm6/Mcm7/Mcm4/Rad51/Mnat1/Ddx1	8
GO:0043044	ATP-dependent chromatin remodeling	9/574	43/23174	8.77101e-07	1.6975e-05	1.35272e-05	Nasp/Mis18a/Itgb3bp/Hjurp/Cenpp/Ptma/Actl6a/Anp32e/Smarca5	9
GO:0051293	establishment of spindle localization	9/574	43/23174	8.77101e-07	1.6975e-05	1.35272e-05	Ndc80/Cenpa/Nusap1/Nde1/Kpnb1/Mad2l1/Cdk5rap2/Bccip/Arhgef2	9
GO:0006402	mRNA catabolic process	19/574	205/23174	9.23027e-07	1.7659e-05	1.40723e-05	Lsm2/Lsm3/Exosc3/E2f1/Lsm6/Exosc8/Magohb/Hnrnpd/Hnrnpm/Npm1/Exosc7/Lsm4/Ybx1/Rnps1/Zfp36l1/Lsm5/Ncbp1/Qk/Tnrc6b	19
GO:0000722	telomere maintenance via recombination	6/574	15/23174	9.30875e-07	1.7659e-05	1.40723e-05	Brca2/Rad51/Smc6/Smc5/Nsmce2/Xrcc1	6
GO:0007076	mitotic chromosome condensation	6/574	15/23174	9.30875e-07	1.7659e-05	1.40723e-05	Smc2/Smc4/Ncapd3/Ncapd2/Nusap1/Ncaph2	6
GO:0051382	kinetochore assembly	6/574	15/23174	9.30875e-07	1.7659e-05	1.40723e-05	Cenpk/Cenph/Cenpw/Cenpa/Cenpe/Cenps	6
GO:0009141	nucleoside triphosphate metabolic process	23/574	293/23174	1.28353e-06	2.41195e-05	1.92206e-05	Cdk1/Ccnb1/Ran/Dut/Dctpp1/Dtymk/Parp1/Shmt2/Gapdh/Fxn/Msh2/Cox5a/Hif1a/Atp5g2/Atp1a2/Hspa8/Aldoc/Aldoa/Trp53/Atp5j2/Impdh2/Coq9/Ak2	23
GO:0000077	DNA damage checkpoint	13/574	101/23174	1.28402e-06	2.41195e-05	1.92206e-05	Clspn/Cdk1/Wdr76/Rpa2/Tipin/E2f1/Rnaseh2b/Msh2/Ddx39b/Chek1/Trp53/Dtl/Ccnd1	13
GO:0043486	histone exchange	7/574	24/23174	1.32315e-06	2.47333e-05	1.97097e-05	Nasp/Mis18a/Itgb3bp/Hjurp/Cenpp/Ptma/Anp32e	7
GO:0062033	positive regulation of mitotic sister chromatid segregation	6/574	16/23174	1.45822e-06	2.71257e-05	2.16162e-05	Cdt1/Cenpe/Smc5/Nsmce2/H2afy/Anapc5	6
GO:0031109	microtubule polymerization or depolymerization	14/574	119/23174	1.52052e-06	2.81479e-05	2.24308e-05	Ska1/Ckap2/Psrc1/Cep192/Nde1/Fbxo5/Stmn1/Nedd1/Terf1/Cdk5rap2/Tubg1/Mapre1/Arhgef2/Clasp2	14
GO:0072521	purine-containing compound metabolic process	31/574	484/23174	1.63725e-06	3.01632e-05	2.40368e-05	Cdk1/Ccnb1/Ran/Hint1/Parp1/Shmt2/Hprt/Gapdh/Fxn/Paics/Shmt1/Oard1/Msh2/Gart/Cox5a/Acat1/Hif1a/Atp5g2/Atp1a2/Hspa8/Prps1/Aldoc/Aldoa/Gmps/Mpc1/Trp53/Atp5j2/Acsl6/Impdh2/Coq9/Ak2	31
GO:0008156	negative regulation of DNA replication	8/574	35/23174	1.7605e-06	3.22786e-05	2.57225e-05	Gmnn/Brca2/Tipin/Fbxo5/Smc1a/Terf1/Timeless/Trp53	8
GO:0071826	ribonucleoprotein complex subunit organization	20/574	235/23174	1.83187e-06	3.32775e-05	2.65185e-05	Lsm2/Lsm3/Gemin2/Snrpd1/Psip1/Nip7/Gemin6/Eif2s2/Srsf6/Lsm4/Ddx39b/G3bp1/Kif5b/Rbmxl1/Ptges3/Hsp90aa1/Rps27/Ncbp1/Snrpb/Snrpe	20
GO:0018205	peptidyl-lysine modification	25/574	344/23174	1.83234e-06	3.32775e-05	2.65185e-05	Hat1/Brca2/Dnmt1/Ezh2/Eef1akmt1/Hist1h1e/Sgf29/Taf12/Trim28/H2afy/Sae1/Naa50/Sumo2/Chek1/Actl6a/Uba2/Meaf6/Hdac1/Pole4/Suv39h1/Smarcb1/Kmt5a/Msl3/Snw1/Suz12	25
GO:0006163	purine nucleotide metabolic process	29/574	441/23174	2.11124e-06	3.81617e-05	3.04107e-05	Cdk1/Ccnb1/Ran/Hint1/Parp1/Shmt2/Hprt/Gapdh/Fxn/Paics/Msh2/Gart/Cox5a/Acat1/Hif1a/Atp5g2/Atp1a2/Hspa8/Prps1/Aldoc/Aldoa/Gmps/Mpc1/Trp53/Atp5j2/Acsl6/Impdh2/Coq9/Ak2	29
GO:0051653	spindle localization	9/574	48/23174	2.33641e-06	4.1837e-05	3.33395e-05	Ndc80/Cenpa/Nusap1/Nde1/Kpnb1/Mad2l1/Cdk5rap2/Bccip/Arhgef2	9
GO:1902808	positive regulation of cell cycle G1/S phase transition	9/574	48/23174	2.33641e-06	4.1837e-05	3.33395e-05	Cdc45/Anp32b/Ccne1/Ezh2/Dbf4/Larp7/Phb2/Ccnd2/Ccnd1	9
GO:0022618	ribonucleoprotein complex assembly	19/574	222/23174	3.04143e-06	5.42082e-05	4.3198e-05	Lsm2/Lsm3/Gemin2/Snrpd1/Psip1/Nip7/Gemin6/Eif2s2/Srsf6/Lsm4/Ddx39b/G3bp1/Rbmxl1/Ptges3/Hsp90aa1/Rps27/Ncbp1/Snrpb/Snrpe	19
GO:0031935	regulation of chromatin silencing	8/574	38/23174	3.42644e-06	6.07876e-05	4.84411e-05	Atad2/Cdc45/Hist1h1b/Dnmt1/Mphosph8/H1fx/Hist1h1e/Trim28	8
GO:0044774	mitotic DNA integrity checkpoint	10/574	64/23174	3.65914e-06	6.46167e-05	5.14925e-05	Top2a/Clspn/Cdk1/Cdc6/Rpa2/Tipin/Topbp1/Msh2/Trp53/Ccnd1	10
GO:1902750	negative regulation of cell cycle G2/M phase transition	9/574	52/23174	4.69344e-06	8.25011e-05	6.57444e-05	Clspn/Cdk1/Cdc6/Topbp1/Rad21/H2afy/Atf5/Chek1/Dtl	9
GO:2001243	negative regulation of intrinsic apoptotic signaling pathway	12/574	97/23174	4.99519e-06	8.71928e-05	6.94831e-05	Fignl1/Hells/G2e3/Ybx3/Atad5/Hif1a/Hdac1/Cdkn2d/Txndc12/Dnaja1/Ackr3/Clu	12
GO:1903311	regulation of mRNA metabolic process	20/574	251/23174	5.00585e-06	8.71928e-05	6.94831e-05	Ccnb1/E2f1/Hnrnpd/Hnrnpm/Srsf7/Npm1/Srsf6/Ybx1/Prdx6/Srsf3/Rbmxl1/Rbm3/Hspa8/Rnps1/Zfp36l1/Ncbp1/Qk/Snw1/Tnrc6b/Srsf4	20
GO:2001242	regulation of intrinsic apoptotic signaling pathway	16/574	169/23174	5.03827e-06	8.73604e-05	6.96167e-05	Fignl1/Hells/G2e3/Pycard/Parp1/Ybx3/Atad5/Hif1a/Hdac1/Cdkn2d/Sfpq/Txndc12/Dnaja1/Trp53/Ackr3/Clu	16
GO:0006606	protein import into nucleus	15/574	151/23174	5.49957e-06	9.49296e-05	7.56485e-05	Ran/Kpnb1/Nup93/Kpna2/Trim28/Pola2/Nxt1/Pkig/Phb2/Ppp2ca/Hspa8/Nup85/Trp53/Ipo5/Rpain	15
GO:0071482	cellular response to light stimulus	12/574	98/23174	5.56595e-06	9.56446e-05	7.62182e-05	Pbk/Pcna/Aurkb/Pold3/Pold1/Parp1/Rnf168/Npm1/Yy1/Chek1/Stk11/Trp53	12
GO:0009127	purine nucleoside monophosphate biosynthetic process	15/574	152/23174	5.96493e-06	0.000101589	8.09556e-05	Parp1/Hprt/Gapdh/Paics/Gart/Hif1a/Atp5g2/Prps1/Aldoc/Aldoa/Gmps/Trp53/Atp5j2/Impdh2/Ak2	15
GO:0009168	purine ribonucleoside monophosphate biosynthetic process	15/574	152/23174	5.96493e-06	0.000101589	8.09556e-05	Parp1/Hprt/Gapdh/Paics/Gart/Hif1a/Atp5g2/Prps1/Aldoc/Aldoa/Gmps/Trp53/Atp5j2/Impdh2/Ak2	15
GO:0009219	pyrimidine deoxyribonucleotide metabolic process	5/574	12/23174	6.28241e-06	0.000106523	8.48872e-05	Tyms/Dut/Dctpp1/Dtymk/Shmt1	5
GO:0046653	tetrahydrofolate metabolic process	6/574	20/23174	6.48587e-06	0.000109114	8.69521e-05	Mthfd2/Tyms/Dhfr/Shmt2/Shmt1/Gart	6
GO:0006289	nucleotide-excision repair	9/574	54/23174	6.49218e-06	0.000109114	8.69521e-05	Neil3/Brca2/Rbbp8/Rpa2/Pold3/Pold1/Rpa3/Trp53/Mnat1	9
GO:0000132	establishment of mitotic spindle orientation	7/574	30/23174	6.8405e-06	0.000113969	9.08205e-05	Ndc80/Cenpa/Nde1/Mad2l1/Cdk5rap2/Bccip/Arhgef2	7
GO:0000387	spliceosomal snRNP assembly	7/574	30/23174	6.8405e-06	0.000113969	9.08205e-05	Lsm2/Gemin2/Snrpd1/Gemin6/Lsm4/Snrpb/Snrpe	7
GO:0000281	mitotic cytokinesis	10/574	69/23174	7.35226e-06	0.000121965	9.71925e-05	Birc5/Incenp/Cit/Brca2/Racgap1/Ckap2/Cdt1/Cenpa/Nusap1/Stmn1	10
GO:0051170	import into nucleus	15/574	155/23174	7.57868e-06	0.000125179	9.97539e-05	Ran/Kpnb1/Nup93/Kpna2/Trim28/Pola2/Nxt1/Pkig/Phb2/Ppp2ca/Hspa8/Nup85/Trp53/Ipo5/Rpain	15
GO:0006611	protein export from nucleus	13/574	119/23174	8.1904e-06	0.000134235	0.000106971	Ran/Nup93/Emd/Rangap1/Npm1/Chchd4/Ddx39b/Ddx39/Nxt1/Srsf3/Thoc3/Nup85/Ncbp1	13
GO:0009156	ribonucleoside monophosphate biosynthetic process	15/574	156/23174	8.19702e-06	0.000134235	0.000106971	Parp1/Hprt/Gapdh/Paics/Gart/Hif1a/Atp5g2/Prps1/Aldoc/Aldoa/Gmps/Trp53/Atp5j2/Impdh2/Ak2	15
GO:0009152	purine ribonucleotide biosynthetic process	18/574	217/23174	8.50725e-06	0.000138723	0.000110547	Parp1/Hprt/Gapdh/Paics/Gart/Acat1/Hif1a/Atp5g2/Prps1/Aldoc/Aldoa/Gmps/Mpc1/Trp53/Atp5j2/Acsl6/Impdh2/Ak2	18
GO:0006335	DNA replication-dependent nucleosome assembly	7/574	31/23174	8.64784e-06	0.000139825	0.000111425	Hat1/Asf1b/Nasp/Chaf1a/Hist1h4d/Chaf1b/Rbbp4	7
GO:0034723	DNA replication-dependent nucleosome organization	7/574	31/23174	8.64784e-06	0.000139825	0.000111425	Hat1/Asf1b/Nasp/Chaf1a/Hist1h4d/Chaf1b/Rbbp4	7
GO:0072522	purine-containing compound biosynthetic process	19/574	239/23174	8.87686e-06	0.000142925	0.000113895	Parp1/Hprt/Gapdh/Paics/Shmt1/Gart/Acat1/Hif1a/Atp5g2/Prps1/Aldoc/Aldoa/Gmps/Mpc1/Trp53/Atp5j2/Acsl6/Impdh2/Ak2	19
GO:1902275	regulation of chromatin organization	17/574	197/23174	8.95508e-06	0.000143397	0.000114272	Atad2/Cdc45/Ccnb1/Hist1h1b/Mki67/Dnmt1/Mphosph8/H1fx/Hist1h1e/Trim28/H2afy/Chek1/Ube2n/Suv39h1/Smarcb1/Trp53/Snw1	17
GO:1900180	regulation of protein localization to nucleus	13/574	120/23174	8.98104e-06	0.000143397	0.000114272	Cdk1/Ran/Parp1/Hnrnpm/Trim28/Npm1/Pkig/Ppp2ca/Stk11/Glul/Ipo5/Nvl/Dclk1	13
GO:0006268	DNA unwinding involved in DNA replication	5/574	13/23174	1.00008e-05	0.00015836	0.000126196	Mcm2/Mcm6/Mcm7/Mcm4/Rad51	5
GO:0034086	maintenance of sister chromatid cohesion	5/574	13/23174	1.00008e-05	0.00015836	0.000126196	Dscc1/Sgo2a/Smc5/Nsmce2/H2afy	5
GO:0042558	pteridine-containing compound metabolic process	7/574	32/23174	1.0834e-05	0.000170848	0.000136147	Mthfd2/Tyms/Dhfr/Shmt2/Shmt1/Gart/Spr	7
GO:0010569	regulation of double-strand break repair via homologous recombination	8/574	44/23174	1.08972e-05	0.000171139	0.000136379	Fignl1/Rad51ap1/Rpa2/Rad51/Parp1/Timeless/Smchd1/Chek1	8
GO:0048024	regulation of mRNA splicing, via spliceosome	12/574	105/23174	1.14306e-05	0.000178783	0.000142471	Srsf7/Npm1/Srsf6/Prdx6/Srsf3/Rbmxl1/Rbm3/Hspa8/Rnps1/Ncbp1/Snw1/Srsf4	12
GO:0046605	regulation of centrosome cycle	9/574	58/23174	1.19061e-05	0.000185464	0.000147794	Cep192/Kifc1/Ranbp1/Trim37/Plk4/Cdk5rap2/Npm1/Atf5/Chek1	9
GO:1903313	positive regulation of mRNA metabolic process	11/574	89/23174	1.24561e-05	0.000193246	0.000153996	Ccnb1/Hnrnpd/Prdx6/Rbmxl1/Rbm3/Hspa8/Zfp36l1/Ncbp1/Qk/Snw1/Tnrc6b	11
GO:0009205	purine ribonucleoside triphosphate metabolic process	20/574	267/23174	1.25288e-05	0.000193591	0.000154271	Cdk1/Ccnb1/Ran/Parp1/Shmt2/Gapdh/Fxn/Msh2/Cox5a/Hif1a/Atp5g2/Atp1a2/Hspa8/Aldoc/Aldoa/Trp53/Atp5j2/Impdh2/Coq9/Ak2	20
GO:0050684	regulation of mRNA processing	14/574	143/23174	1.32839e-05	0.000204434	0.000162911	Ccnb1/Srsf7/Npm1/Srsf6/Prdx6/Srsf3/Rbmxl1/Rbm3/Hspa8/Rnps1/Zfp36l1/Ncbp1/Snw1/Srsf4	14
GO:0006405	RNA export from nucleus	10/574	74/23174	1.39051e-05	0.000213138	0.000169847	Ran/Nup93/Npm1/Ddx39b/Ddx39/Nxt1/Srsf3/Thoc3/Nup85/Ncbp1	10
GO:0071214	cellular response to abiotic stimulus	21/574	292/23174	1.41987e-05	0.00021591	0.000172057	Fignl1/Pbk/Rad51ap1/Pcna/Aurkb/H2afx/Pold3/Pold1/Rad51/Parp1/Rnf168/Ybx3/Npm1/Nucks1/Yy1/Chek1/Atp1a2/Ccnd2/Stk11/Zfp36l1/Trp53	21
GO:0104004	cellular response to environmental stimulus	21/574	292/23174	1.41987e-05	0.00021591	0.000172057	Fignl1/Pbk/Rad51ap1/Pcna/Aurkb/H2afx/Pold3/Pold1/Rad51/Parp1/Rnf168/Ybx3/Npm1/Nucks1/Yy1/Chek1/Atp1a2/Ccnd2/Stk11/Zfp36l1/Trp53	21
GO:0009260	ribonucleotide biosynthetic process	18/574	226/23174	1.48314e-05	0.000224641	0.000179014	Parp1/Hprt/Gapdh/Paics/Gart/Acat1/Hif1a/Atp5g2/Prps1/Aldoc/Aldoa/Gmps/Mpc1/Trp53/Atp5j2/Acsl6/Impdh2/Ak2	18
GO:0090231	regulation of spindle checkpoint	5/574	14/23174	1.52399e-05	0.000228122	0.000181789	Ccnb1/Ndc80/Cdt1/Mad2l1/Cdk5rap2	5
GO:0090266	regulation of mitotic cell cycle spindle assembly checkpoint	5/574	14/23174	1.52399e-05	0.000228122	0.000181789	Ccnb1/Ndc80/Cdt1/Mad2l1/Cdk5rap2	5
GO:1903504	regulation of mitotic spindle checkpoint	5/574	14/23174	1.52399e-05	0.000228122	0.000181789	Ccnb1/Ndc80/Cdt1/Mad2l1/Cdk5rap2	5
GO:0009199	ribonucleoside triphosphate metabolic process	20/574	271/23174	1.5564e-05	0.000232067	0.000184932	Cdk1/Ccnb1/Ran/Parp1/Shmt2/Gapdh/Fxn/Msh2/Cox5a/Hif1a/Atp5g2/Atp1a2/Hspa8/Aldoc/Aldoa/Trp53/Atp5j2/Impdh2/Coq9/Ak2	20
GO:0045815	positive regulation of gene expression, epigenetic	7/574	34/23174	1.65883e-05	0.000246381	0.000196339	Atad2/Hist1h1b/H1fx/Hist1h1e/H2afy/Chek1/Smarcd1	7
GO:0046785	microtubule polymerization	10/574	76/23174	1.76753e-05	0.000261512	0.000208397	Psrc1/Cep192/Nde1/Fbxo5/Stmn1/Terf1/Cdk5rap2/Tubg1/Mapre1/Clasp2	10
GO:1902806	regulation of cell cycle G1/S phase transition	13/574	128/23174	1.81328e-05	0.000267249	0.000212968	Cdc45/Rpa2/Anp32b/Ccne1/Ezh2/E2f1/Dbf4/Larp7/Phb2/Cdkn2d/Ccnd2/Trp53/Ccnd1	13
GO:0072332	intrinsic apoptotic signaling pathway by p53 class mediator	10/574	77/23174	1.98689e-05	0.000291714	0.000232464	Brca2/E2f1/Hint1/Pycard/Rrp8/Msh2/Atad5/Stk11/Trp53/Snw1	10
GO:0009144	purine nucleoside triphosphate metabolic process	20/574	276/23174	2.02786e-05	0.000296594	0.000236353	Cdk1/Ccnb1/Ran/Parp1/Shmt2/Gapdh/Fxn/Msh2/Cox5a/Hif1a/Atp5g2/Atp1a2/Hspa8/Aldoc/Aldoa/Trp53/Atp5j2/Impdh2/Coq9/Ak2	20
GO:0006312	mitotic recombination	6/574	24/23174	2.06998e-05	0.000300461	0.000239434	Brca2/Rad51/Smc6/Smc5/Nsmce2/Xrcc1	6
GO:0048025	negative regulation of mRNA splicing, via spliceosome	6/574	24/23174	2.06998e-05	0.000300461	0.000239434	Srsf7/Npm1/Srsf6/Rbmxl1/Rnps1/Srsf4	6
GO:0051972	regulation of telomerase activity	8/574	48/23174	2.12688e-05	0.000307555	0.000245088	Aurkb/Hnrnpd/Terf1/Ptges3/Hsp90aa1/Trp53/Nvl/Tcp1	8
GO:0046390	ribose phosphate biosynthetic process	18/574	233/23174	2.23686e-05	0.000322242	0.000256792	Parp1/Hprt/Gapdh/Paics/Gart/Acat1/Hif1a/Atp5g2/Prps1/Aldoc/Aldoa/Gmps/Mpc1/Trp53/Atp5j2/Acsl6/Impdh2/Ak2	18
GO:0072594	establishment of protein localization to organelle	24/574	374/23174	2.3591e-05	0.000338579	0.00026981	Brca2/Ran/Kpnb1/Nup93/Kpna2/Terf1/Trim28/Pola2/H2afy/Chchd4/Timm22/Nxt1/Pkig/Phb2/Ppp2ca/Hsp90aa1/Hspa8/Nup85/Dnaja1/Trp53/Ipo5/Cct3/Rpain/Tcp1	24
GO:0006164	purine nucleotide biosynthetic process	18/574	234/23174	2.36866e-05	0.000338682	0.000269893	Parp1/Hprt/Gapdh/Paics/Gart/Acat1/Hif1a/Atp5g2/Prps1/Aldoc/Aldoa/Gmps/Mpc1/Trp53/Atp5j2/Acsl6/Impdh2/Ak2	18
GO:0034248	regulation of cellular amide metabolic process	24/574	375/23174	2.46317e-05	0.000349982	0.000278897	Tyms/Pa2g4/Dhfr/Eif4ebp1/Shmt2/Ncl/Hnrnpd/Hap1/Gapdh/Cdk4/Aars/Npm1/Shmt1/Ddx39b/Eif5b/Rbm3/Upf3a/Zfp36l1/Eif4e2/Ncbp1/Qk/Tnrc6b/Eif3c/Clu	24
GO:0051294	establishment of spindle orientation	7/574	36/23174	2.46595e-05	0.000349982	0.000278897	Ndc80/Cenpa/Nde1/Mad2l1/Cdk5rap2/Bccip/Arhgef2	7
GO:0032465	regulation of cytokinesis	10/574	79/23174	2.49645e-05	0.000353003	0.000281305	Prc1/Incenp/Cit/Brca2/Cdc6/Aurka/Aurkb/Racgap1/Cenpv/Pkn2	10
GO:0006760	folic acid-containing compound metabolic process	6/574	25/23174	2.66686e-05	0.000375714	0.000299403	Mthfd2/Tyms/Dhfr/Shmt2/Shmt1/Gart	6
GO:0071426	ribonucleoprotein complex export from nucleus	9/574	64/23174	2.69917e-05	0.000378873	0.00030192	Ran/Nup93/Npm1/Ddx39b/Ddx39/Srsf3/Thoc3/Nup85/Ncbp1	9
GO:0051168	nuclear export	13/574	133/23174	2.73293e-05	0.000382211	0.000304581	Ran/Nup93/Emd/Rangap1/Npm1/Chchd4/Ddx39b/Ddx39/Nxt1/Srsf3/Thoc3/Nup85/Ncbp1	13
GO:0006417	regulation of translation	22/574	329/23174	2.75294e-05	0.00038361	0.000305695	Tyms/Pa2g4/Dhfr/Eif4ebp1/Shmt2/Ncl/Hnrnpd/Gapdh/Cdk4/Aars/Npm1/Shmt1/Ddx39b/Eif5b/Rbm3/Upf3a/Zfp36l1/Eif4e2/Ncbp1/Qk/Tnrc6b/Eif3c	22
GO:0071166	ribonucleoprotein complex localization	9/574	65/23174	3.06499e-05	0.000425545	0.000339113	Ran/Nup93/Npm1/Ddx39b/Ddx39/Srsf3/Thoc3/Nup85/Ncbp1	9
GO:1903312	negative regulation of mRNA metabolic process	10/574	81/23174	3.11412e-05	0.000430805	0.000343305	E2f1/Hnrnpd/Srsf7/Npm1/Srsf6/Ybx1/Rbmxl1/Rnps1/Qk/Srsf4	10
GO:0016072	rRNA metabolic process	17/574	218/23174	3.33351e-05	0.000459497	0.000366168	Exosc3/Pa2g4/Utp18/Lsm6/Exosc8/Ncl/Mphosph6/Rrp8/Npm1/Eri1/H2afy/Exosc7/Gar1/Suv39h1/Smarcb1/Trp53/Nvl	17
GO:0000460	maturation of 5.8S rRNA	6/574	26/23174	3.39466e-05	0.000466248	0.000371549	Exosc3/Exosc8/Mphosph6/Npm1/Eri1/Exosc7	6
GO:0051302	regulation of cell division	14/574	156/23174	3.54409e-05	0.000485035	0.00038652	Prc1/Incenp/Cit/Brca2/Cdc6/Aurka/Aurkb/Racgap1/Orc6/Ybx1/Cenpv/Vegfb/Ptn/Pkn2	14
GO:0046034	ATP metabolic process	18/574	242/23174	3.69832e-05	0.00050434	0.000401903	Cdk1/Ccnb1/Parp1/Shmt2/Gapdh/Fxn/Msh2/Cox5a/Hif1a/Atp5g2/Atp1a2/Hspa8/Aldoc/Aldoa/Trp53/Atp5j2/Coq9/Ak2	18
GO:1900087	positive regulation of G1/S transition of mitotic cell cycle	7/574	39/23174	4.26068e-05	0.000576639	0.000459518	Cdc45/Anp32b/Ccne1/Dbf4/Larp7/Ccnd2/Ccnd1	7
GO:0009394	2'-deoxyribonucleotide metabolic process	6/574	27/23174	4.27363e-05	0.000576639	0.000459518	Tyms/Dut/Dctpp1/Dtymk/Shmt1/Ak2	6
GO:0019692	deoxyribose phosphate metabolic process	6/574	27/23174	4.27363e-05	0.000576639	0.000459518	Tyms/Dut/Dctpp1/Dtymk/Shmt1/Ak2	6
GO:0043484	regulation of RNA splicing	13/574	139/23174	4.35448e-05	0.000585486	0.000466569	Srsf7/Npm1/Srsf6/Prdx6/Srsf3/Rbmxl1/Rbm3/Hnrnpf/Hspa8/Rnps1/Ncbp1/Snw1/Srsf4	13
GO:0050685	positive regulation of mRNA processing	7/574	41/23174	5.96666e-05	0.000799449	0.000637073	Ccnb1/Prdx6/Rbmxl1/Rbm3/Hspa8/Ncbp1/Snw1	7
GO:2001234	negative regulation of apoptotic signaling pathway	17/574	229/23174	6.18694e-05	0.000826075	0.000658291	Fignl1/Hells/G2e3/Hmgb2/Fxn/Ybx3/Atad5/Maz/Slc25a5/Hif1a/Hdac1/Faim/Cdkn2d/Txndc12/Dnaja1/Ackr3/Clu	17
GO:0033119	negative regulation of RNA splicing	6/574	29/23174	6.57547e-05	0.000871548	0.000694528	Srsf7/Npm1/Srsf6/Rbmxl1/Rnps1/Srsf4	6
GO:0045292	mRNA cis splicing, via spliceosome	6/574	29/23174	6.57547e-05	0.000871548	0.000694528	Psip1/Srsf7/Srsf6/Srsf3/Ncbp1/Srsf4	6
GO:0010212	response to ionizing radiation	12/574	125/23174	6.59574e-05	0.000871548	0.000694528	Fignl1/Rad51ap1/Brca2/H2afx/Rad51/Topbp1/Rnf168/Msh2/Nucks1/Ccnd2/Stk11/Trp53	12
GO:0000012	single strand break repair	4/574	10/23174	6.94604e-05	0.000911549	0.000726405	Smc2/Smc4/Parp1/Xrcc1	4
GO:1905820	positive regulation of chromosome separation	4/574	10/23174	6.94604e-05	0.000911549	0.000726405	Cdt1/Cenpe/Nsmce2/Anapc5	4
GO:0045740	positive regulation of DNA replication	7/574	42/23174	7.00839e-05	0.000916592	0.000730424	Cdk1/Pcna/Cdt1/Cdc7/Dbf4/Npm1/Atad5	7
GO:0034404	nucleobase-containing small molecule biosynthetic process	14/574	167/23174	7.47888e-05	0.000974798	0.000776808	Dnph1/Dut/Dctpp1/Hint1/Hprt/Gapdh/Acat1/Hif1a/Entpd2/Aldoc/Aldoa/Gmps/Trp53/Impdh2	14
GO:2000779	regulation of double-strand break repair	9/574	73/23174	7.81162e-05	0.00101472	0.000808618	Fignl1/Rad51ap1/Rpa2/Dek/Rad51/Parp1/Timeless/Smchd1/Chek1	9
GO:2000104	negative regulation of DNA-dependent DNA replication	5/574	19/23174	7.98745e-05	0.00103148	0.000821975	Brca2/Tipin/Fbxo5/Smc1a/Timeless	5
GO:0031297	replication fork processing	6/574	30/23174	8.04833e-05	0.00103148	0.000821975	Pcna/Brca2/Rad51/Cenps/Nucks1/Mms22l	6
GO:0042026	protein refolding	6/574	30/23174	8.04833e-05	0.00103148	0.000821975	Ppia/Hspa14/Hsp90aa1/Hspa8/Hspa2/Ppih	6
GO:0048026	positive regulation of mRNA splicing, via spliceosome	6/574	30/23174	8.04833e-05	0.00103148	0.000821975	Prdx6/Rbmxl1/Rbm3/Hspa8/Ncbp1/Snw1	6
GO:0042254	ribosome biogenesis	19/574	283/23174	9.0621e-05	0.00115753	0.000922427	Ran/Exosc3/Pa2g4/Utp18/Nip7/Lsm6/Exosc8/Ncl/Mphosph6/Rrp8/Npm1/Eri1/Exosc7/Gar1/Suv39h1/Rps27/Glul/Nop58/Nvl	19
GO:0000380	alternative mRNA splicing, via spliceosome	9/574	75/23174	9.67316e-05	0.00123148	0.000981355	Hnrnpm/Srsf7/Srsf6/Srsf3/Rbmxl1/Rsrc1/Rnps1/Sfpq/Srsf4	9
GO:0006266	DNA ligation	4/574	11/23174	0.000107014	0.00134452	0.00107144	Lig1/Top2a/Rad51/Xrcc1	4
GO:0009265	2'-deoxyribonucleotide biosynthetic process	4/574	11/23174	0.000107014	0.00134452	0.00107144	Tyms/Dut/Dtymk/Shmt1	4
GO:0035999	tetrahydrofolate interconversion	4/574	11/23174	0.000107014	0.00134452	0.00107144	Mthfd2/Tyms/Shmt2/Shmt1	4
GO:0046385	deoxyribose phosphate biosynthetic process	4/574	11/23174	0.000107014	0.00134452	0.00107144	Tyms/Dut/Dtymk/Shmt1	4
GO:0000245	spliceosomal complex assembly	7/574	45/23174	0.000110561	0.00138454	0.00110333	Gemin2/Psip1/Gemin6/Srsf6/Ddx39b/Rbmxl1/Ncbp1	7
GO:1901607	alpha-amino acid biosynthetic process	8/574	60/23174	0.000111164	0.00138755	0.00110573	Asns/Shmt2/Sephs1/Shmt1/Pycr1/Slc1a3/Glud1/Glul	8
GO:0006220	pyrimidine nucleotide metabolic process	6/574	32/23174	0.000117775	0.00146057	0.00116391	Tyms/Dut/Dck/Dctpp1/Dtymk/Shmt1	6
GO:0050686	negative regulation of mRNA processing	6/574	32/23174	0.000117775	0.00146057	0.00116391	Srsf7/Npm1/Srsf6/Rbmxl1/Rnps1/Srsf4	6
GO:2000045	regulation of G1/S transition of mitotic cell cycle	11/574	114/23174	0.000125882	0.00155606	0.00124001	Cdc45/Rpa2/Anp32b/Ccne1/Ezh2/E2f1/Dbf4/Larp7/Ccnd2/Trp53/Ccnd1	11
GO:0034249	negative regulation of cellular amide metabolic process	13/574	155/23174	0.000133318	0.00164255	0.00130893	Tyms/Dhfr/Eif4ebp1/Ncl/Hnrnpd/Hap1/Gapdh/Shmt1/Zfp36l1/Eif4e2/Qk/Tnrc6b/Clu	13
GO:0000466	maturation of 5.8S rRNA from tricistronic rRNA transcript (SSU-rRNA, 5.8S rRNA, LSU-rRNA)	5/574	21/23174	0.000134164	0.00164255	0.00130893	Exosc3/Exosc8/Npm1/Eri1/Exosc7	5
GO:0000469	cleavage involved in rRNA processing	5/574	21/23174	0.000134164	0.00164255	0.00130893	Exosc3/Exosc8/Npm1/Eri1/Exosc7	5
GO:0090407	organophosphate biosynthetic process	27/574	498/23174	0.000135535	0.00165405	0.00131809	Rrm2/Tyms/Dut/Dtymk/Rrm1/Gpaa1/Parp1/Hprt/Gapdh/Gars/Paics/Shmt1/Gart/Acat1/Hif1a/Atp5g2/Prps1/Aldoc/Lpcat1/Aldoa/Gmps/Mpc1/Trp53/Atp5j2/Acsl6/Impdh2/Ak2	27
GO:0072331	signal transduction by p53 class mediator	12/574	135/23174	0.00013851	0.00168499	0.00134275	Brca2/E2f1/Hint1/Pycard/Rrp8/Npm1/Msh2/Atad5/Stk11/Trp53/Kmt5a/Snw1	12
GO:0060249	anatomical structure homeostasis	23/574	393/23174	0.000139474	0.00169134	0.00134781	Pcna/Ccne2/Brca2/Cep290/Rpa2/Aurkb/Ccne1/Rad51/Smc6/Parp1/Smc5/Hnrnpd/Terf1/Nsmce2/Xrcc1/Hif1a/Ptges3/Hsp90aa1/Lpcat1/Aldoa/Stk11/Cct3/Tcp1	23
GO:0032467	positive regulation of cytokinesis	6/574	33/23174	0.000140957	0.00169857	0.00135358	Cit/Cdc6/Aurkb/Racgap1/Cenpv/Pkn2	6
GO:0045070	positive regulation of viral genome replication	6/574	33/23174	0.000140957	0.00169857	0.00135358	Top2a/Ppia/Nucks1/Hspa8/Pkn2/Ppih	6
GO:0051781	positive regulation of cell division	9/574	79/23174	0.000145236	0.00174466	0.0013903	Cit/Cdc6/Aurkb/Racgap1/Ybx1/Cenpv/Vegfb/Ptn/Pkn2	9
GO:0007100	mitotic centrosome separation	4/574	12/23174	0.00015738	0.00185925	0.00148162	Aurka/Ranbp1/Nde1/Chek1	4
GO:0010826	negative regulation of centrosome duplication	4/574	12/23174	0.00015738	0.00185925	0.00148162	Kifc1/Trim37/Cdk5rap2/Npm1	4
GO:0034088	maintenance of mitotic sister chromatid cohesion	4/574	12/23174	0.00015738	0.00185925	0.00148162	Dscc1/Smc5/Nsmce2/H2afy	4
GO:0039692	single stranded viral RNA replication via double stranded DNA intermediate	4/574	12/23174	0.00015738	0.00185925	0.00148162	Top2a/Mphosph8/Trim28/Smarcb1	4
GO:0051988	regulation of attachment of spindle microtubules to kinetochore	4/574	12/23174	0.00015738	0.00185925	0.00148162	Ccnb1/Racgap1/Cenpe/Knstrn	4
GO:0008652	cellular amino acid biosynthetic process	8/574	63/23174	0.000157687	0.00185925	0.00148162	Asns/Shmt2/Sephs1/Shmt1/Pycr1/Slc1a3/Glud1/Glul	8
GO:0050792	regulation of viral process	14/574	180/23174	0.000166202	0.00195364	0.00155684	Top2a/Mphosph8/Kpna2/Trim59/Fbln1/Trim28/Ppia/Nucks1/Hdac1/Hspa8/Smarcb1/Snw1/Pkn2/Ppih	14
GO:0006406	mRNA export from nucleus	7/574	48/23174	0.000168252	0.00196568	0.00156643	Nup93/Ddx39b/Ddx39/Srsf3/Thoc3/Nup85/Ncbp1	7
GO:0071427	mRNA-containing ribonucleoprotein complex export from nucleus	7/574	48/23174	0.000168252	0.00196568	0.00156643	Nup93/Ddx39b/Ddx39/Srsf3/Thoc3/Nup85/Ncbp1	7
GO:1903829	positive regulation of cellular protein localization	19/574	297/23174	0.000169854	0.00197527	0.00157407	Cdk1/Ndc80/Cep290/Cenpq/Cdt1/Ran/Emd/Parp1/Hnrnpm/Trim28/Iqgap1/Npm1/Kif5b/Stk11/Ipo5/Ptn/Cd81/Cct3/Tcp1	19
GO:0046599	regulation of centriole replication	5/574	22/23174	0.000170104	0.00197527	0.00157407	Cep192/Trim37/Plk4/Cdk5rap2/Npm1	5
GO:0071900	regulation of protein serine/threonine kinase activity	24/574	425/23174	0.000172546	0.00199757	0.00159184	Ccnb1/Ccne2/Cdc6/Ccna2/Ccnb2/Psrc1/Ccne1/Prkar2a/Ezh2/Pycard/Iqgap1/H2afy/Pkig/Ppp2ca/Cdkn2d/Ccnd2/Bccip/Cdkn2c/Dnaja1/Stk11/Cd81/Mnat1/Ccnd1/Maged1	24
GO:0048524	positive regulation of viral process	9/574	81/23174	0.00017623	0.00203408	0.00162094	Top2a/Kpna2/Ppia/Nucks1/Hspa8/Smarcb1/Snw1/Pkn2/Ppih	9
GO:0006979	response to oxidative stress	23/574	401/23174	0.000187074	0.00215275	0.00171551	Lig1/Melk/Ezh2/Dhfr/Psip1/Parp1/Hnrnpd/Hnrnpm/Fxn/Egln1/H2afy/Xrcc1/Chchd4/Pycr1/Hif1a/Prdx6/Hdac1/Psap/Sfpq/Selenok/Trp53/Rwdd1/Mt3	23
GO:0061351	neural precursor cell proliferation	14/574	183/23174	0.000197534	0.00225241	0.00179493	Shcbp1/Melk/Racgap1/Insm1/Nde1/Tacc3/Nap1l1/Atf5/Hif1a/Id4/Arhgef2/Trp53/Acsl6/Ptn	14
GO:0007143	female meiotic nuclear division	6/574	35/23174	0.000198085	0.00225241	0.00179493	Top2a/Trip13/Aurka/Sgo2a/Fbxo5/Ncaph2	6
GO:0051084	'de novo' posttranslational protein folding	6/574	35/23174	0.000198085	0.00225241	0.00179493	Chchd4/Hspa14/Ptges3/Hspa8/Hspa2/Hspe1	6
GO:0051973	positive regulation of telomerase activity	6/574	35/23174	0.000198085	0.00225241	0.00179493	Aurkb/Hnrnpd/Ptges3/Hsp90aa1/Nvl/Tcp1	6
GO:2001022	positive regulation of response to DNA damage stimulus	10/574	101/23174	0.000204888	0.00232287	0.00185108	Pcna/Parp1/Rnf168/Timeless/Smchd1/Trim28/Nsmce4a/Xrcc1/Nsmce1/Ube2n	10
GO:0006346	methylation-dependent chromatin silencing	5/574	23/23174	0.000212951	0.00240716	0.00191825	Hells/Dnmt1/Mphosph8/Trim28/Hdac1	5
GO:0045739	positive regulation of DNA repair	8/574	66/23174	0.000219165	0.00247011	0.00196841	Pcna/Parp1/Rnf168/Timeless/Smchd1/Trim28/Xrcc1/Ube2n	8
GO:0031145	anaphase-promoting complex-dependent catabolic process	4/574	13/23174	0.000222882	0.0024828	0.00197852	Cdc20/Ube2c/Anapc5/Ube2s	4
GO:0046606	negative regulation of centrosome cycle	4/574	13/23174	0.000222882	0.0024828	0.00197852	Kifc1/Trim37/Cdk5rap2/Npm1	4
GO:0051299	centrosome separation	4/574	13/23174	0.000222882	0.0024828	0.00197852	Aurka/Ranbp1/Nde1/Chek1	4
GO:0051315	attachment of mitotic spindle microtubules to kinetochore	4/574	13/23174	0.000222882	0.0024828	0.00197852	Ndc80/Cdt1/Nuf2/Cenpe	4
GO:0043543	protein acylation	16/574	231/23174	0.000224299	0.00249134	0.00198533	Hat1/Dscc1/Brca2/Esco2/Sgf29/Taf12/Naa50/Chek1/Actl6a/Meaf6/Hdac1/Pole4/Smarcb1/Selenok/Glul/Msl3	16
GO:0006458	'de novo' protein folding	6/574	36/23174	0.000232771	0.00257797	0.00205436	Chchd4/Hspa14/Ptges3/Hspa8/Hspa2/Hspe1	6
GO:1901292	nucleoside phosphate catabolic process	12/574	143/23174	0.000238044	0.00262878	0.00209485	Dnph1/Dut/Dctpp1/Hint1/Hprt/Gapdh/Acat1/Hif1a/Entpd2/Aldoc/Aldoa/Trp53	12
GO:0051298	centrosome duplication	8/574	67/23174	0.000243562	0.00268198	0.00213724	Brca2/Cep192/Kifc1/Nde1/Trim37/Plk4/Cdk5rap2/Npm1	8
GO:0006364	rRNA processing	14/574	187/23174	0.000247139	0.00270582	0.00215624	Exosc3/Pa2g4/Utp18/Lsm6/Exosc8/Ncl/Mphosph6/Rrp8/Npm1/Eri1/Exosc7/Gar1/Suv39h1/Nvl	14
GO:0006473	protein acetylation	14/574	187/23174	0.000247139	0.00270582	0.00215624	Hat1/Dscc1/Brca2/Esco2/Sgf29/Taf12/Naa50/Chek1/Actl6a/Meaf6/Hdac1/Pole4/Smarcb1/Msl3	14
GO:0070199	establishment of protein localization to chromosome	5/574	24/23174	0.000263544	0.0028772	0.00229282	Brca2/Terf1/H2afy/Cct3/Tcp1	5
GO:2001233	regulation of apoptotic signaling pathway	23/574	412/23174	0.000275784	0.00300229	0.00239249	Fignl1/Hells/G2e3/Hmgb2/Pycard/Parp1/Siva1/Fxn/Ybx3/Atad5/Maz/Slc25a5/Hif1a/Hdac1/Faim/Cdkn2d/Sfpq/Txndc12/Dnaja1/Trp53/Ackr3/Clu/Maged1	23
GO:0072527	pyrimidine-containing compound metabolic process	7/574	52/23174	0.000280711	0.00304726	0.00242833	Tk1/Tyms/Dut/Dck/Dctpp1/Dtymk/Shmt1	7
GO:0000956	nuclear-transcribed mRNA catabolic process	10/574	105/23174	0.000281729	0.00304967	0.00243026	Lsm3/Exosc3/Exosc8/Magohb/Exosc7/Lsm4/Rnps1/Zfp36l1/Ncbp1/Tnrc6b	10
GO:0032259	methylation	20/574	335/23174	0.000288261	0.0031116	0.0024796	Mis18a/Hells/Tyms/Dnmt1/Ezh2/Mphosph8/Eef1akmt1/Parp1/Hist1h1e/Trim28/Rrp8/H2afy/Btg1/Trmt6/Suv39h1/Smarcb1/Kmt5a/Snrpb/Snw1/Suz12	20
GO:0007405	neuroblast proliferation	8/574	69/23174	0.000299037	0.00321885	0.00256507	Racgap1/Nde1/Hif1a/Id4/Arhgef2/Trp53/Acsl6/Ptn	8
GO:0031110	regulation of microtubule polymerization or depolymerization	9/574	87/23174	0.000303945	0.00325943	0.00259741	Ska1/Ckap2/Psrc1/Stmn1/Terf1/Cdk5rap2/Mapre1/Arhgef2/Clasp2	9
GO:0043414	macromolecule methylation	18/574	286/23174	0.000304509	0.00325943	0.00259741	Mis18a/Hells/Dnmt1/Ezh2/Mphosph8/Eef1akmt1/Parp1/Hist1h1e/Trim28/H2afy/Btg1/Trmt6/Suv39h1/Smarcb1/Kmt5a/Snrpb/Snw1/Suz12	18
GO:0090503	RNA phosphodiester bond hydrolysis, exonucleolytic	4/574	14/23174	0.000305939	0.00326562	0.00260234	Exosc3/Exosc8/Eri1/Exosc7	4
GO:1901605	alpha-amino acid metabolic process	14/574	191/23174	0.000307093	0.00326883	0.0026049	Asns/Shmt2/Sephs1/Egln1/Shmt1/Gart/Acat1/Pycr1/Slc1a3/Gmps/Glud1/Glul/Ddah1/Spr	14
GO:0034470	ncRNA processing	20/574	337/23174	0.000311328	0.00330473	0.00263351	Exosc3/Pa2g4/Ctu2/Utp18/Lsm6/Exosc8/Ncl/Mphosph6/Sephs1/Rrp8/Aars/Npm1/Eri1/Exosc7/Gar1/Trmt6/Suv39h1/Nvl/Tsen34/Ddx1	20
GO:0001701	in utero embryonic development	26/574	498/23174	0.000321597	0.0033793	0.00269293	Ccnb1/Asf1b/Brca2/Nasp/Rbbp8/Ccnb2/G2e3/Gins1/Plk4/Eif2s2/Rnaseh2b/Trim28/Egln1/Ybx3/Msh2/Chek1/Actl6a/Hif1a/Ybx1/Suv39h1/Smarcb1/Zfp36l1/Trp53/Eif4e2/Pitpnb/Cops3	26
GO:0006298	mismatch repair	5/574	25/23174	0.000322762	0.0033793	0.00269293	Pcna/Rpa2/Rnaseh2a/Msh2/Rpa3	5
GO:0006730	one-carbon metabolic process	5/574	25/23174	0.000322762	0.0033793	0.00269293	Mthfd2/Tyms/Dhfr/Shmt2/Shmt1	5
GO:0010165	response to X-ray	5/574	25/23174	0.000322762	0.0033793	0.00269293	Brca2/Msh2/Nucks1/Ccnd2/Trp53	5
GO:0045737	positive regulation of cyclin-dependent protein serine/threonine kinase activity	5/574	25/23174	0.000322762	0.0033793	0.00269293	Cdc6/Psrc1/Ccnd2/Mnat1/Ccnd1	5
GO:2001021	negative regulation of response to DNA damage stimulus	8/574	70/23174	0.000330412	0.00344997	0.00274925	Fbxo5/Smchd1/Xrcc1/Ddx39b/Atad5/Cdkn2d/Ackr3/Clu	8
GO:0043903	regulation of symbiosis, encompassing mutualism through parasitism	15/574	216/23174	0.000339374	0.00353391	0.00281614	Top2a/Mphosph8/Kpna2/Trim59/Fbln1/Gapdh/Trim28/Ppia/Nucks1/Hdac1/Hspa8/Smarcb1/Snw1/Pkn2/Ppih	15
GO:0051131	chaperone-mediated protein complex assembly	4/574	15/23174	0.000409046	0.00422497	0.00336684	Stub1/Ptges3/Hsp90aa1/Clu	4
GO:1902570	protein localization to nucleolus	4/574	15/23174	0.000409046	0.00422497	0.00336684	Ran/Npm1/Glul/Nvl	4
GO:1904814	regulation of protein localization to chromosome, telomeric region	4/574	15/23174	0.000409046	0.00422497	0.00336684	Terf1/H2afy/Cct3/Tcp1	4
GO:0006091	generation of precursor metabolites and energy	21/574	372/23174	0.000432977	0.00446012	0.00355423	Cdk1/Ccnb1/Ndufaf2/Oxct1/Shmt2/Gapdh/Fxn/Msh2/Chchd4/Cox5a/Acat1/Hif1a/Ptges3/Slc1a3/Phb2/Ndufa5/Aldoc/Aldoa/Trp53/Coq9/Mt3	21
GO:0090305	nucleic acid phosphodiester bond hydrolysis	10/574	111/23174	0.000441155	0.00453219	0.00361166	Fen1/Exosc3/Exosc8/Npm1/Eri1/Exosc7/Atad5/Cstf2/Ncbp1/Ddx1	10
GO:0044773	mitotic DNA damage checkpoint	7/574	56/23174	0.000446874	0.00457867	0.0036487	Clspn/Cdk1/Rpa2/Tipin/Msh2/Trp53/Ccnd1	7
GO:0008630	intrinsic apoptotic signaling pathway in response to DNA damage	10/574	112/23174	0.000473884	0.00484246	0.00385891	Brca2/E2f1/Pycard/Msh2/Atad5/Cdkn2d/Trp53/Snw1/Ackr3/Clu	10
GO:0010972	negative regulation of G2/M transition of mitotic cell cycle	6/574	41/23174	0.000483935	0.00493202	0.00393028	Clspn/Cdk1/Cdc6/Topbp1/Rad21/Chek1	6
GO:0018394	peptidyl-lysine acetylation	12/574	155/23174	0.000497769	0.00505955	0.00403191	Hat1/Brca2/Sgf29/Taf12/Naa50/Chek1/Actl6a/Meaf6/Hdac1/Pole4/Smarcb1/Msl3	12
GO:0034660	ncRNA metabolic process	24/574	458/23174	0.000511825	0.00518866	0.00413479	Exosc3/Pa2g4/Ctu2/Utp18/Lsm6/Exosc8/Ncl/Mphosph6/Sephs1/Gars/Rrp8/Aars/Npm1/Eri1/H2afy/Exosc7/Gar1/Trmt6/Suv39h1/Smarcb1/Trp53/Nvl/Tsen34/Ddx1	24
GO:1900182	positive regulation of protein localization to nucleus	8/574	75/23174	0.000530124	0.00535037	0.00426366	Cdk1/Ran/Parp1/Hnrnpm/Trim28/Npm1/Stk11/Ipo5	8
GO:0009084	glutamine family amino acid biosynthetic process	4/574	16/23174	0.000534758	0.00535037	0.00426366	Pycr1/Slc1a3/Glud1/Glul	4
GO:0019985	translesion synthesis	4/574	16/23174	0.000534758	0.00535037	0.00426366	Pcna/Pclaf/Dtl/Faap20	4
GO:0046112	nucleobase biosynthetic process	4/574	16/23174	0.000534758	0.00535037	0.00426366	Hprt/Shmt1/Gart/Prps1	4
GO:0070200	establishment of protein localization to telomere	4/574	16/23174	0.000534758	0.00535037	0.00426366	Brca2/Terf1/Cct3/Tcp1	4
GO:0060968	regulation of gene silencing	9/574	94/23174	0.000541145	0.00540018	0.00430335	Atad2/Cdc45/Hist1h1b/Dnmt1/Mphosph8/H1fx/Hist1h1e/Trim28/Trp53	9
GO:1903828	negative regulation of cellular protein localization	10/574	114/23174	0.000545402	0.00542852	0.00432593	Cdt1/Rangap1/Terf1/H2afy/Pkig/Ppp2ca/Gpm6b/Dnaja1/Dclk1/Tmem59	10
GO:0090501	RNA phosphodiester bond hydrolysis	7/574	58/23174	0.000555225	0.00549773	0.00438109	Exosc3/Exosc8/Npm1/Eri1/Exosc7/Cstf2/Ncbp1	7
GO:1903902	positive regulation of viral life cycle	7/574	58/23174	0.000555225	0.00549773	0.00438109	Top2a/Kpna2/Ppia/Nucks1/Hspa8/Pkn2/Ppih	7
GO:0010458	exit from mitosis	5/574	28/23174	0.000561568	0.00550366	0.00438581	Birc5/Ube2c/Phb2/Ube2s/Clasp2	5
GO:0070198	protein localization to chromosome, telomeric region	5/574	28/23174	0.000561568	0.00550366	0.00438581	Brca2/Terf1/H2afy/Cct3/Tcp1	5
GO:0071168	protein localization to chromatin	5/574	28/23174	0.000561568	0.00550366	0.00438581	Esco2/Ezh2/Rad21/H2afy/Msh2	5
GO:1904031	positive regulation of cyclin-dependent protein kinase activity	5/574	28/23174	0.000561568	0.00550366	0.00438581	Cdc6/Psrc1/Ccnd2/Mnat1/Ccnd1	5
GO:0010833	telomere maintenance via telomere lengthening	8/574	76/23174	0.000579862	0.00566844	0.00451713	Aurkb/Rad51/Parp1/Terf1/Ptges3/Hsp90aa1/Cct3/Tcp1	8
GO:0017148	negative regulation of translation	11/574	136/23174	0.000585269	0.00570675	0.00454765	Tyms/Dhfr/Eif4ebp1/Ncl/Hnrnpd/Gapdh/Shmt1/Zfp36l1/Eif4e2/Qk/Tnrc6b	11
GO:0010824	regulation of centrosome duplication	6/574	43/23174	0.000629283	0.00610485	0.00486489	Cep192/Kifc1/Trim37/Plk4/Cdk5rap2/Npm1	6
GO:0042771	intrinsic apoptotic signaling pathway in response to DNA damage by p53 class mediator	6/574	43/23174	0.000629283	0.00610485	0.00486489	Brca2/Pycard/Msh2/Atad5/Trp53/Snw1	6
GO:0050678	regulation of epithelial cell proliferation	20/574	357/23174	0.000646382	0.00625489	0.00498446	Birc5/Brca2/Uhrf1/Hmgb2/Npm1/Srsf6/Phb2/Ctsl/Ccnd2/Hes5/Stk11/Glul/Zfp36l1/Sparc/Vegfb/Suz12/Ptn/Kdm5b/Ccnd1/Maged1	20
GO:0009303	rRNA transcription	5/574	29/23174	0.000664863	0.00640139	0.00510121	Ncl/Npm1/H2afy/Smarcb1/Trp53	5
GO:0043457	regulation of cellular respiration	5/574	29/23174	0.000664863	0.00640139	0.00510121	Cdk1/Ccnb1/Shmt2/Chchd4/Hif1a	5
GO:0006304	DNA modification	9/574	97/23174	0.000681128	0.00654156	0.00521291	Mis18a/Hells/Dnmt1/Ezh2/Exosc3/Mphosph8/Parp1/Trim28/Alkbh2	9
GO:2000001	regulation of DNA damage checkpoint	4/574	17/23174	0.000685672	0.00656874	0.00523457	Wdr76/Rpa2/Rnaseh2b/Ddx39b	4
GO:0016573	histone acetylation	11/574	139/23174	0.000702772	0.00669906	0.00533842	Hat1/Brca2/Sgf29/Taf12/Naa50/Chek1/Actl6a/Meaf6/Pole4/Smarcb1/Msl3	11
GO:0072089	stem cell proliferation	11/574	139/23174	0.000702772	0.00669906	0.00533842	Racgap1/Hmgb2/Nde1/Fbln1/Hif1a/Id4/Arhgef2/Zfp36l1/Trp53/Acsl6/Ptn	11
GO:0007131	reciprocal meiotic recombination	6/574	44/23174	0.000713584	0.00678524	0.0054071	Top2a/Trip13/Rad51/Topbp1/Psmc3ip/Cenps	6
GO:0007623	circadian rhythm	14/574	209/23174	0.000755541	0.00716642	0.00571085	Top2a/Cdk1/Ezh2/Hnrnpd/Timeless/Atf5/Hdac1/Id4/Suv39h1/Sfpq/Trp53/Impdh2/Kdm5b/Maged1	14
GO:0051085	chaperone cofactor-dependent protein refolding	5/574	30/23174	0.000781739	0.0073966	0.00589428	Hspa14/Ptges3/Hspa8/Hspa2/Hspe1	5
GO:0030010	establishment of cell polarity	11/574	141/23174	0.000791512	0.00747062	0.00595327	Ndc80/Wee1/Cenpa/Nde1/Mad2l1/Cdk5rap2/Hsp90aa1/Bccip/Hes5/Arhgef2/Stk11	11
GO:0035825	homologous recombination	6/574	45/23174	0.000806357	0.00759204	0.00605002	Top2a/Trip13/Rad51/Topbp1/Psmc3ip/Cenps	6
GO:0006520	cellular amino acid metabolic process	16/574	260/23174	0.00082155	0.00771612	0.00614891	Asns/Shmt2/Sephs1/Gars/Egln1/Aars/Shmt1/Gart/Acat1/Pycr1/Slc1a3/Gmps/Glud1/Glul/Ddah1/Spr	16
GO:0043966	histone H3 acetylation	7/574	62/23174	0.00083415	0.00779625	0.00621276	Brca2/Sgf29/Taf12/Chek1/Meaf6/Pole4/Smarcb1	7
GO:1905268	negative regulation of chromatin organization	7/574	62/23174	0.00083415	0.00779625	0.00621276	Atad2/Hist1h1b/Dnmt1/H1fx/Hist1h1e/H2afy/Smarcb1	7
GO:0031123	RNA 3'-end processing	9/574	100/23174	0.000849354	0.00791904	0.00631061	Ccnb1/Exosc3/Slbp/Exosc8/Eri1/Exosc7/Cstf2/Zfp36l1/Ncbp1	9
GO:0016584	nucleosome positioning	4/574	18/23174	0.000864414	0.00800105	0.00637596	Hist1h1b/H1fx/Hist1h1e/Smarca5	4
GO:0044766	multi-organism transport	4/574	18/23174	0.000864414	0.00800105	0.00637596	Kpna2/Ddx39b/Thoc3/Tcp1	4
GO:1902579	multi-organism localization	4/574	18/23174	0.000864414	0.00800105	0.00637596	Kpna2/Ddx39b/Thoc3/Tcp1	4
GO:0033120	positive regulation of RNA splicing	6/574	46/23174	0.000908163	0.00837246	0.00667193	Prdx6/Rbmxl1/Rbm3/Hspa8/Ncbp1/Snw1	6
GO:0051289	protein homotetramerization	9/574	101/23174	0.0009124	0.00837246	0.00667193	Tk1/Dctpp1/Shmt2/Hprt/Gapdh/Shmt1/Aldoc/Trp53/Impdh2	9
GO:0001556	oocyte maturation	5/574	31/23174	0.00091328	0.00837246	0.00667193	Ccnb1/Trip13/Brca2/Aurka/Fbxo5	5
GO:0070979	protein K11-linked ubiquitination	5/574	31/23174	0.00091328	0.00837246	0.00667193	Ube2t/Ube2c/Cdc23/Anapc5/Ube2s	5
GO:0018022	peptidyl-lysine methylation	10/574	122/23174	0.000926765	0.00845563	0.00673821	Dnmt1/Ezh2/Eef1akmt1/Hist1h1e/H2afy/Suv39h1/Smarcb1/Kmt5a/Snw1/Suz12	10
GO:0042752	regulation of circadian rhythm	10/574	122/23174	0.000926765	0.00845563	0.00673821	Top2a/Cdk1/Ezh2/Hnrnpd/Timeless/Suv39h1/Sfpq/Trp53/Kdm5b/Maged1	10
GO:0018393	internal peptidyl-lysine acetylation	11/574	144/23174	0.000941902	0.00857332	0.006832	Hat1/Brca2/Sgf29/Taf12/Naa50/Chek1/Actl6a/Meaf6/Pole4/Smarcb1/Msl3	11
GO:0050673	epithelial cell proliferation	22/574	424/23174	0.000980002	0.00889897	0.00709151	Tcf19/Birc5/Brca2/Mki67/Uhrf1/Hmgb2/Npm1/Srsf6/Phb2/Ctsl/Ccnd2/Hes5/Stk11/Glul/Zfp36l1/Sparc/Vegfb/Suz12/Ptn/Kdm5b/Ccnd1/Maged1	22
GO:0009064	glutamine family amino acid metabolic process	7/574	64/23174	0.00100987	0.00912697	0.0072732	Asns/Pycr1/Slc1a3/Gmps/Glud1/Glul/Ddah1	7
GO:0071479	cellular response to ionizing radiation	7/574	64/23174	0.00100987	0.00912697	0.0072732	Fignl1/Rad51ap1/H2afx/Rad51/Nucks1/Ccnd2/Trp53	7
GO:0031936	negative regulation of chromatin silencing	4/574	19/23174	0.00107362	0.00968031	0.00771414	Atad2/Hist1h1b/H1fx/Hist1h1e	4
GO:0006475	internal protein amino acid acetylation	11/574	147/23174	0.00111518	0.0100313	0.00799388	Hat1/Brca2/Sgf29/Taf12/Naa50/Chek1/Actl6a/Meaf6/Pole4/Smarcb1/Msl3	11
GO:0044728	DNA methylation or demethylation	8/574	84/23174	0.00112867	0.0101199	0.00806448	Mis18a/Hells/Dnmt1/Ezh2/Mphosph8/Parp1/Trim28/Alkbh2	8
GO:0034599	cellular response to oxidative stress	16/574	268/23174	0.00113031	0.0101199	0.00806448	Melk/Ezh2/Dhfr/Parp1/Hnrnpd/Fxn/Chchd4/Pycr1/Hif1a/Prdx6/Hdac1/Psap/Sfpq/Trp53/Rwdd1/Mt3	16
GO:0045910	negative regulation of DNA recombination	6/574	48/23174	0.0011412	0.0101699	0.00810432	Rad18/Hist1h1b/H1fx/Hist1h1e/Smchd1/Msh2	6
GO:0051438	regulation of ubiquitin-protein transferase activity	6/574	48/23174	0.0011412	0.0101699	0.00810432	Cdc20/Fbxo5/Mad2l1/Stub1/Ube2n/Ube2s	6
GO:0051258	protein polymerization	16/574	270/23174	0.00122126	0.0108581	0.00865274	Psrc1/Cep192/Ube2c/Nde1/Fbxo5/Pycard/Hax1/Stmn1/Terf1/Cdk5rap2/Tubg1/Mapre1/Hsp90aa1/Ube2s/Ube2k/Clasp2	16
GO:0018208	peptidyl-proline modification	5/574	33/23174	0.00122482	0.0108646	0.00865788	Ppil1/Ppia/Egln1/Ppwd1/Ppih	5
GO:0043902	positive regulation of multi-organism process	12/574	173/23174	0.0013072	0.0115658	0.00921671	Top2a/Aurka/Kpna2/Gapdh/Ppia/Nucks1/Il18/Hspa8/Smarcb1/Snw1/Pkn2/Ppih	12
GO:0000413	protein peptidyl-prolyl isomerization	4/574	20/23174	0.00131595	0.0115658	0.00921671	Ppil1/Ppia/Ppwd1/Ppih	4
GO:0009200	deoxyribonucleoside triphosphate metabolic process	4/574	20/23174	0.00131595	0.0115658	0.00921671	Dut/Dctpp1/Dtymk/Ak2	4
GO:0033599	regulation of mammary gland epithelial cell proliferation	4/574	20/23174	0.00131595	0.0115658	0.00921671	Brca2/Phb2/Kdm5b/Ccnd1	4
GO:0048145	regulation of fibroblast proliferation	9/574	107/23174	0.0013752	0.0120589	0.00960964	Ccnb1/Cdc6/Ccna2/E2f1/Fbln1/Emd/Cdk4/Rnaseh2b/Trp53	9
GO:0010035	response to inorganic substance	24/574	493/23174	0.0014071	0.0123105	0.00981011	Lig1/Ezh2/Rad51/Dhfr/Parp1/Hnrnpd/Cdk4/Timeless/Fxn/Iqgap1/Egln1/Gart/Pycr1/Slc1a3/Ppp2ca/Psap/S100a16/Glud1/Selenow/Trp53/Selenom/Mnat1/Mt3/Mt1	24
GO:0009116	nucleoside metabolic process	8/574	87/23174	0.00141844	0.0123815	0.0098667	Tk1/Ran/Dck/Hprt/Oard1/Prps1/Gmps/Impdh2	8
GO:0031647	regulation of protein stability	16/574	275/23174	0.00147606	0.0128551	0.0102441	Aurka/Pycard/Stub1/Gapdh/Npm1/Ptges3/Phb2/Hsp90aa1/Atp1b2/Hspa8/Cdc37/Trp53/Cd81/Clu/Cct3/Tcp1	16
GO:0044403	symbiont process	19/574	355/23174	0.00148709	0.0129219	0.0102973	Top2a/Mphosph8/Kpna2/Trim59/Fbln1/Gapdh/Trim28/Ppia/Ddx39b/Nucks1/Hdac1/Hspa8/Thoc3/Smarcb1/Trp53/Snw1/Pkn2/Ppih/Tcp1	19
GO:0006479	protein methylation	12/574	176/23174	0.00151372	0.0130938	0.0104343	Dnmt1/Ezh2/Eef1akmt1/Hist1h1e/H2afy/Btg1/Suv39h1/Smarcb1/Kmt5a/Snrpb/Snw1/Suz12	12
GO:0008213	protein alkylation	12/574	176/23174	0.00151372	0.0130938	0.0104343	Dnmt1/Ezh2/Eef1akmt1/Hist1h1e/H2afy/Btg1/Suv39h1/Smarcb1/Kmt5a/Snrpb/Snw1/Suz12	12
GO:0048144	fibroblast proliferation	9/574	109/23174	0.00156583	0.0133953	0.0106746	Ccnb1/Cdc6/Ccna2/E2f1/Fbln1/Emd/Cdk4/Rnaseh2b/Trp53	9
GO:0031113	regulation of microtubule polymerization	6/574	51/23174	0.00157338	0.0133953	0.0106746	Psrc1/Stmn1/Terf1/Cdk5rap2/Mapre1/Clasp2	6
GO:0006305	DNA alkylation	7/574	69/23174	0.00157755	0.0133953	0.0106746	Mis18a/Hells/Dnmt1/Ezh2/Mphosph8/Parp1/Trim28	7
GO:0006306	DNA methylation	7/574	69/23174	0.00157755	0.0133953	0.0106746	Mis18a/Hells/Dnmt1/Ezh2/Mphosph8/Parp1/Trim28	7
GO:0048146	positive regulation of fibroblast proliferation	7/574	69/23174	0.00157755	0.0133953	0.0106746	Ccnb1/Cdc6/Ccna2/E2f1/Fbln1/Cdk4/Rnaseh2b	7
GO:0009166	nucleotide catabolic process	10/574	131/23174	0.00159275	0.0133953	0.0106746	Dut/Dctpp1/Hint1/Hprt/Gapdh/Acat1/Hif1a/Aldoc/Aldoa/Trp53	10
GO:0000183	chromatin silencing at rDNA	3/574	10/23174	0.00159293	0.0133953	0.0106746	Rrp8/Smarca5/Suv39h1	3
GO:0033314	mitotic DNA replication checkpoint	3/574	10/23174	0.00159293	0.0133953	0.0106746	Clspn/Cdc6/Topbp1	3
GO:0034427	nuclear-transcribed mRNA catabolic process, exonucleolytic, 3'-5'	3/574	10/23174	0.00159293	0.0133953	0.0106746	Exosc3/Exosc8/Exosc7	3
GO:0043928	exonucleolytic nuclear-transcribed mRNA catabolic process involved in deadenylation-dependent decay	3/574	10/23174	0.00159293	0.0133953	0.0106746	Exosc3/Exosc8/Exosc7	3
GO:0098532	histone H3-K27 trimethylation	3/574	10/23174	0.00159293	0.0133953	0.0106746	Ezh2/Hist1h1e/Suz12	3
GO:0006541	glutamine metabolic process	4/574	21/23174	0.00159401	0.0133953	0.0106746	Asns/Gmps/Glud1/Glul	4
GO:1904666	regulation of ubiquitin protein ligase activity	4/574	21/23174	0.00159401	0.0133953	0.0106746	Cdc20/Fbxo5/Mad2l1/Ube2s	4
GO:0016572	histone phosphorylation	5/574	35/23174	0.0016086	0.0134883	0.0107487	Ccnb1/Ccna2/Aurkb/Vrk1/H2afy	5
GO:0046148	pigment biosynthetic process	6/574	52/23174	0.00174199	0.0145116	0.0115641	Hmbs/Hprt/Fxn/Shmt1/Gart/Prps1	6
GO:0061077	chaperone-mediated protein folding	6/574	52/23174	0.00174199	0.0145116	0.0115641	Hspa14/Ptges3/Hspa8/Hspa2/Hspe1/Clu	6
GO:0099518	vesicle cytoskeletal trafficking	6/574	52/23174	0.00174199	0.0145116	0.0115641	Kifc1/Nde1/Actn4/Cnih2/Hap1/Kif5b	6
GO:0019079	viral genome replication	9/574	111/23174	0.00177712	0.0147721	0.0117717	Top2a/Mphosph8/Trim28/Ppia/Nucks1/Hspa8/Smarcb1/Pkn2/Ppih	9
GO:0060969	negative regulation of gene silencing	5/574	36/23174	0.0018305	0.0151829	0.0120991	Atad2/Hist1h1b/H1fx/Hist1h1e/Trp53	5
GO:0046434	organophosphate catabolic process	13/574	205/23174	0.00188239	0.0155795	0.0124151	Dnph1/Dut/Dctpp1/Hint1/Hprt/Gapdh/Acat1/Hif1a/Prdx6/Entpd2/Aldoc/Aldoa/Trp53	13
GO:1905269	positive regulation of chromatin organization	9/574	112/23174	0.001891	0.015617	0.0124451	Ccnb1/Dnmt1/Mphosph8/Trim28/Ube2n/Suv39h1/Smarcb1/Trp53/Snw1	9
GO:0070734	histone H3-K27 methylation	4/574	22/23174	0.00191044	0.0157099	0.012519	Ezh2/Hist1h1e/H2afy/Suz12	4
GO:0070841	inclusion body assembly	4/574	22/23174	0.00191044	0.0157099	0.012519	Trim37/Hap1/Hspa2/Clu	4
GO:0051262	protein tetramerization	12/574	182/23174	0.00200774	0.0164746	0.0131285	Tk1/Rrm2/Hist1h4d/Dctpp1/Rrm1/Shmt2/Hprt/Gapdh/Shmt1/Aldoc/Trp53/Impdh2	12
GO:0031507	heterochromatin assembly	3/574	11/23174	0.00215014	0.0173826	0.013852	Hells/Smchd1/Cenpv	3
GO:0036093	germ cell proliferation	3/574	11/23174	0.00215014	0.0173826	0.013852	Eif2s2/Larp7/Il18	3
GO:0045091	regulation of single stranded viral RNA replication via double stranded DNA intermediate	3/574	11/23174	0.00215014	0.0173826	0.013852	Top2a/Mphosph8/Trim28	3
GO:0046040	IMP metabolic process	3/574	11/23174	0.00215014	0.0173826	0.013852	Hprt/Paics/Gart	3
GO:0070203	regulation of establishment of protein localization to telomere	3/574	11/23174	0.00215014	0.0173826	0.013852	Terf1/Cct3/Tcp1	3
GO:0070601	centromeric sister chromatid cohesion	3/574	11/23174	0.00215014	0.0173826	0.013852	Sgo1/Sgo2a/Naa50	3
GO:0097421	liver regeneration	3/574	11/23174	0.00215014	0.0173826	0.013852	Aurka/Ezh2/Ccnd1	3
GO:0045333	cellular respiration	11/574	160/23174	0.00219665	0.0177212	0.0141218	Cdk1/Ccnb1/Ndufaf2/Shmt2/Fxn/Chchd4/Cox5a/Hif1a/Slc1a3/Ndufa5/Coq9	11
GO:0071407	cellular response to organic cyclic compound	23/574	482/23174	0.00225853	0.0181804	0.0144878	Ezh2/Rad51/Skp2/Ranbp1/H2afz/Parp1/Eif4ebp1/Shmt2/Cdk4/Npm1/Shmt1/Hdac1/Il18/Ptges3/Phb2/Atp1a2/Gabrb1/Dnaja1/Zfp36l1/Mlc1/Rwdd1/Snw1/Clu	23
GO:0006144	purine nucleobase metabolic process	4/574	23/23174	0.0022678	0.0181804	0.0144878	Hprt/Shmt1/Gart/Prps1	4
GO:0007020	microtubule nucleation	4/574	23/23174	0.0022678	0.0181804	0.0144878	Cep192/Nde1/Tubg1/Clasp2	4
GO:0045069	regulation of viral genome replication	8/574	94/23174	0.00232559	0.0185509	0.014783	Top2a/Mphosph8/Trim28/Ppia/Nucks1/Hspa8/Pkn2/Ppih	8
GO:1902882	regulation of response to oxidative stress	8/574	94/23174	0.00232559	0.0185509	0.014783	Dhfr/Parp1/H2afy/Pycr1/Hif1a/Psap/Sfpq/Trp53	8
GO:0007099	centriole replication	5/574	38/23174	0.00234032	0.0185509	0.014783	Cep192/Trim37/Plk4/Cdk5rap2/Npm1	5
GO:0060236	regulation of mitotic spindle organization	5/574	38/23174	0.00234032	0.0185509	0.014783	Tpx2/Psrc1/Smc1a/Tacc3/Stag1	5
GO:1905710	positive regulation of membrane permeability	5/574	38/23174	0.00234032	0.0185509	0.014783	Siva1/Slc25a5/Hspa8/Trp53/Mt3	5
GO:0007050	cell cycle arrest	10/574	138/23174	0.00234307	0.0185509	0.014783	Insm1/Cdk4/Rrp8/Msh2/Ppm1g/Cdkn2d/Cdkn2c/Stk11/Trp53/Ccnd1	10
GO:0048511	rhythmic process	16/574	289/23174	0.00243806	0.0192455	0.0153366	Top2a/Cdk1/Ezh2/Hnrnpd/Cbx3/Timeless/Atf5/Hdac1/Id4/Suv39h1/Sfpq/Trp53/Impdh2/Ptn/Kdm5b/Maged1	16
GO:0051098	regulation of binding	20/574	399/23174	0.00244085	0.0192455	0.0153366	Aurka/Aurkb/Cdt1/Ran/Dut/Hmgb2/E2f1/Parp1/Hjurp/Stub1/Stmn1/Trim28/Mapre1/Nucks1/Larp7/Ppp2ca/Id4/Ncbp1/Nvl/Eif3c	20
GO:0098534	centriole assembly	5/574	39/23174	0.00263064	0.020657	0.0164613	Cep192/Trim37/Plk4/Cdk5rap2/Npm1	5
GO:1901998	toxin transport	5/574	39/23174	0.00263064	0.020657	0.0164613	Dnaja1/Copb2/Cct3/Rab28/Tcp1	5
GO:0006221	pyrimidine nucleotide biosynthetic process	4/574	24/23174	0.00266865	0.0207851	0.0165635	Tyms/Dut/Dtymk/Shmt1	4
GO:0043921	modulation by host of viral transcription	4/574	24/23174	0.00266865	0.0207851	0.0165635	Nucks1/Hdac1/Smarcb1/Snw1	4
GO:0052312	modulation of transcription in other organism involved in symbiotic interaction	4/574	24/23174	0.00266865	0.0207851	0.0165635	Nucks1/Hdac1/Smarcb1/Snw1	4
GO:0052472	modulation by host of symbiont transcription	4/574	24/23174	0.00266865	0.0207851	0.0165635	Nucks1/Hdac1/Smarcb1/Snw1	4
GO:0009108	coenzyme biosynthetic process	12/574	189/23174	0.00274349	0.0213246	0.0169934	Dhfr/Gapdh/Gart/Acat1/Hif1a/Aldoc/Aldoa/Mpc1/Trp53/Acsl6/Coq9/Spr	12
GO:0051402	neuron apoptotic process	16/574	293/23174	0.00279332	0.0215695	0.0171886	Birc5/Cit/Parp1/Gapdh/Aars/Npm1/Msh2/Hif1a/Hdac1/Il18/Trp53/Bhlhb9/Vegfb/Mt3/Bace1/Mt1	16
GO:0000726	non-recombinational repair	6/574	57/23174	0.00279878	0.0215695	0.0171886	Lig1/Rbbp8/Dek/Pola1/Smchd1/Xrcc1	6
GO:0006607	NLS-bearing protein import into nucleus	3/574	12/23174	0.0028144	0.0215695	0.0171886	Kpnb1/Kpna2/Ipo5	3
GO:0046607	positive regulation of centrosome cycle	3/574	12/23174	0.0028144	0.0215695	0.0171886	Ranbp1/Plk4/Npm1	3
GO:0070202	regulation of establishment of protein localization to chromosome	3/574	12/23174	0.0028144	0.0215695	0.0171886	Terf1/Cct3/Tcp1	3
GO:1905214	regulation of RNA binding	3/574	12/23174	0.0028144	0.0215695	0.0171886	Nucks1/Ncbp1/Eif3c	3
GO:2000105	positive regulation of DNA-dependent DNA replication	3/574	12/23174	0.0028144	0.0215695	0.0171886	Cdt1/Cdc7/Dbf4	3
GO:0006399	tRNA metabolic process	11/574	166/23174	0.00292446	0.0223683	0.0178251	Exosc3/Ctu2/Lsm6/Exosc8/Sephs1/Gars/Aars/Exosc7/Trmt6/Tsen34/Ddx1	11
GO:0045911	positive regulation of DNA recombination	5/574	40/23174	0.00294618	0.0224895	0.0179217	Exosc3/Parp1/Timeless/Msh2/Atad5	5
GO:0031100	animal organ regeneration	4/574	25/23174	0.00311549	0.0236407	0.0188391	Cdk1/Aurka/Ezh2/Ccnd1	4
GO:0051443	positive regulation of ubiquitin-protein transferase activity	4/574	25/23174	0.00311549	0.0236407	0.0188391	Cdc20/Stub1/Ube2n/Ube2s	4
GO:1902230	negative regulation of intrinsic apoptotic signaling pathway in response to DNA damage	4/574	25/23174	0.00311549	0.0236407	0.0188391	Atad5/Cdkn2d/Ackr3/Clu	4
GO:0007568	aging	14/574	244/23174	0.00322462	0.0244204	0.0194604	Cdk1/Brca2/Fbxo5/Smc6/Smc5/Nsmce2/Npm1/Msh2/Suv39h1/Aldoc/Cisd2/Trp53/Rwdd1/Gnao1	14
GO:0000209	protein polyubiquitination	12/574	193/23174	0.00325373	0.0245923	0.0195974	Ube2t/G2e3/Skp2/Ube2c/Rnf168/Cdc23/Stub1/Anapc5/Ube2n/Ube2s/Ube2k/Dtl	12
GO:0022411	cellular component disassembly	18/574	353/23174	0.0032837	0.02477	0.019739	Top2a/Cdk1/Ckap2/Vrk1/2810006K23Rik/Stmn1/Nedd1/Hif1a/Kif5b/Hspa8/Smarcb1/Cisd2/Cdc37/Arhgef2/Trp53/Hspa2/Clasp2/Smarcd1	18
GO:0007163	establishment or maintenance of cell polarity	13/574	219/23174	0.00333971	0.025143	0.0200362	Ndc80/Cep290/Wee1/Cenpa/Nde1/Mad2l1/Cdk5rap2/Hsp90aa1/Bccip/Hes5/Arhgef2/Stk11/Clasp2	13
GO:1903900	regulation of viral life cycle	10/574	145/23174	0.00335404	0.0251461	0.0200387	Top2a/Mphosph8/Kpna2/Trim59/Trim28/Ppia/Nucks1/Hspa8/Pkn2/Ppih	10
GO:0050821	protein stabilization	11/574	169/23174	0.00335501	0.0251461	0.0200387	Gapdh/Npm1/Ptges3/Phb2/Hsp90aa1/Atp1b2/Cdc37/Trp53/Clu/Cct3/Tcp1	11
GO:0006732	coenzyme metabolic process	17/574	326/23174	0.003362	0.0251461	0.0200387	Mthfd2/Tyms/Dnmt1/Dhfr/Shmt2/Gapdh/Shmt1/Gart/Acat1/Hif1a/Aldoc/Aldoa/Mpc1/Trp53/Acsl6/Coq9/Spr	17
GO:0051260	protein homooligomerization	19/574	382/23174	0.00336638	0.0251461	0.0200387	Tk1/Dut/Rad51/Dctpp1/Pycard/Shmt2/Hprt/Gapdh/Terf1/Npm1/Shmt1/Acat1/Rbmxl1/Entpd2/Aldoc/Glul/Trp53/Impdh2/Clu	19
GO:0051188	cofactor biosynthetic process	14/574	246/23174	0.00346848	0.0258584	0.0206063	Dhfr/Hmbs/Gapdh/Fxn/Gart/Acat1/Hif1a/Aldoc/Aldoa/Mpc1/Trp53/Acsl6/Coq9/Spr	14
GO:0006544	glycine metabolic process	3/574	13/23174	0.00359185	0.0263978	0.0210361	Shmt2/Shmt1/Gart	3
GO:0033262	regulation of nuclear cell cycle DNA replication	3/574	13/23174	0.00359185	0.0263978	0.0210361	Cdt1/Cdc7/Dbf4	3
GO:0034244	negative regulation of transcription elongation from RNA polymerase II promoter	3/574	13/23174	0.00359185	0.0263978	0.0210361	Ezh2/Rnf168/Nelfcd	3
GO:0071027	nuclear RNA surveillance	3/574	13/23174	0.00359185	0.0263978	0.0210361	Exosc3/Exosc8/Exosc7	3
GO:0071028	nuclear mRNA surveillance	3/574	13/23174	0.00359185	0.0263978	0.0210361	Exosc3/Exosc8/Exosc7	3
GO:0090308	regulation of methylation-dependent chromatin silencing	3/574	13/23174	0.00359185	0.0263978	0.0210361	Dnmt1/Mphosph8/Trim28	3
GO:1901070	guanosine-containing compound biosynthetic process	3/574	13/23174	0.00359185	0.0263978	0.0210361	Hprt/Gmps/Impdh2	3
GO:0031503	protein-containing complex localization	14/574	247/23174	0.00359594	0.0263978	0.0210361	Birc5/Ran/Nup93/Cnih2/Hap1/Npm1/Ddx39b/Ddx39/Srsf3/Thoc3/Sfpq/Nup85/Ncbp1/Ssna1	14
GO:0045143	homologous chromosome segregation	6/574	60/23174	0.00362848	0.0265857	0.0211859	Trip13/Ccne2/Brca2/Ccne1/Syce2/Terf1	6
GO:0090224	regulation of spindle organization	5/574	42/23174	0.00365778	0.0266983	0.0212756	Tpx2/Psrc1/Smc1a/Tacc3/Stag1	5
GO:0098781	ncRNA transcription	5/574	42/23174	0.00365778	0.0266983	0.0212756	Ncl/Npm1/H2afy/Smarcb1/Trp53	5
GO:0030705	cytoskeleton-dependent intracellular transport	11/574	171/23174	0.00366926	0.0267312	0.0213018	Kifc1/Nde1/Actn4/Cnih2/Hap1/Hif1a/Kif5b/Hspa8/Copg2/Sfpq/Ssna1	11
GO:0046394	carboxylic acid biosynthetic process	18/574	358/23174	0.00380263	0.0276502	0.0220342	Dhfr/Asns/Shmt2/Gapdh/Sephs1/Shmt1/Gart/Pycr1/Hif1a/Ptges3/Slc1a3/Scd2/Aldoc/Aldoa/Glud1/Glul/Trp53/Qk	18
GO:0016053	organic acid biosynthetic process	18/574	359/23174	0.00391415	0.0284072	0.0226375	Dhfr/Asns/Shmt2/Gapdh/Sephs1/Shmt1/Gart/Pycr1/Hif1a/Ptges3/Slc1a3/Scd2/Aldoc/Aldoa/Glud1/Glul/Trp53/Qk	18
GO:0022904	respiratory electron transport chain	7/574	81/23174	0.00394621	0.0285318	0.0227367	Cdk1/Ccnb1/Ndufaf2/Cox5a/Slc1a3/Ndufa5/Coq9	7
GO:0072384	organelle transport along microtubule	7/574	81/23174	0.00394621	0.0285318	0.0227367	Kifc1/Nde1/Cnih2/Hap1/Hif1a/Kif5b/Copg2	7
GO:0001824	blastocyst development	10/574	149/23174	0.00407121	0.0293802	0.0234128	Asf1b/Brca2/Nasp/Rbbp8/G2e3/Gins1/Chek1/Actl6a/Suv39h1/Smarcb1	10
GO:0009408	response to heat	8/574	103/23174	0.00409797	0.0295177	0.0235224	Rbbp7/Psip1/Stub1/Hspa14/Hsp90aa1/Hspa8/Dnaja1/Hspa2	8
GO:0015980	energy derivation by oxidation of organic compounds	14/574	251/23174	0.00414457	0.0296629	0.0236381	Cdk1/Ccnb1/Ndufaf2/Shmt2/Fxn/Chchd4/Cox5a/Hif1a/Ptges3/Slc1a3/Ndufa5/Trp53/Coq9/Mt3	14
GO:0032069	regulation of nuclease activity	4/574	27/23174	0.00415684	0.0296629	0.0236381	Pcna/Hmgb2/Terf1/Npm1	4
GO:0039694	viral RNA genome replication	4/574	27/23174	0.00415684	0.0296629	0.0236381	Top2a/Mphosph8/Trim28/Smarcb1	4
GO:0051307	meiotic chromosome separation	4/574	27/23174	0.00415684	0.0296629	0.0236381	Top2a/Ncapd3/Cenps/Ncaph2	4
GO:0072528	pyrimidine-containing compound biosynthetic process	4/574	27/23174	0.00415684	0.0296629	0.0236381	Tyms/Dut/Dtymk/Shmt1	4
GO:0032204	regulation of telomere maintenance	7/574	82/23174	0.00422461	0.0300906	0.0239789	Aurkb/Parp1/Hnrnpd/Terf1/Xrcc1/Cct3/Tcp1	7
GO:0006278	RNA-dependent DNA biosynthetic process	6/574	62/23174	0.00427482	0.0302793	0.0241293	Aurkb/Terf1/Ptges3/Hsp90aa1/Cct3/Tcp1	6
GO:0006354	DNA-templated transcription, elongation	6/574	62/23174	0.00427482	0.0302793	0.0241293	Ezh2/Rnf168/Ddx39b/Nelfcd/Elob/Supt16	6
GO:0007004	telomere maintenance via telomerase	6/574	62/23174	0.00427482	0.0302793	0.0241293	Aurkb/Terf1/Ptges3/Hsp90aa1/Cct3/Tcp1	6
GO:0016032	viral process	15/574	279/23174	0.00430557	0.0304409	0.024258	Top2a/Mphosph8/Kpna2/Trim59/Fbln1/Trim28/Ppia/Nucks1/Hdac1/Hspa8/Smarcb1/Trp53/Snw1/Pkn2/Ppih	15
GO:0006986	response to unfolded protein	8/574	104/23174	0.00434575	0.0306683	0.0244393	Stub1/Hspa14/Hsp90aa1/Hspa8/Upf3a/Manf/Hspa2/Ccnd1	8
GO:0035966	response to topologically incorrect protein	9/574	127/23174	0.00441077	0.03107	0.0247594	Stub1/Hspa14/Hsp90aa1/Hspa8/Upf3a/Manf/Hspa2/Clu/Ccnd1	9
GO:0010225	response to UV-C	3/574	14/23174	0.00448801	0.0313261	0.0249635	Brca2/Yy1/Trp53	3
GO:0031937	positive regulation of chromatin silencing	3/574	14/23174	0.00448801	0.0313261	0.0249635	Dnmt1/Mphosph8/Trim28	3
GO:0042559	pteridine-containing compound biosynthetic process	3/574	14/23174	0.00448801	0.0313261	0.0249635	Dhfr/Gart/Spr	3
GO:0043248	proteasome assembly	3/574	14/23174	0.00448801	0.0313261	0.0249635	Psmg2/Psmd11/Psmd13	3
GO:1901836	regulation of transcription of nucleolar large rRNA by RNA polymerase I	3/574	14/23174	0.00448801	0.0313261	0.0249635	Ncl/H2afy/Smarcb1	3
GO:0000381	regulation of alternative mRNA splicing, via spliceosome	6/574	63/23174	0.0046281	0.0321284	0.0256028	Srsf7/Srsf6/Srsf3/Rbmxl1/Rnps1/Srsf4	6
GO:0043967	histone H4 acetylation	6/574	63/23174	0.0046281	0.0321284	0.0256028	Hat1/Brca2/Actl6a/Meaf6/Smarcb1/Msl3	6
GO:0090398	cellular senescence	6/574	63/23174	0.0046281	0.0321284	0.0256028	Fbxo5/Smc6/Smc5/Nsmce2/Suv39h1/Trp53	6
GO:0006839	mitochondrial transport	11/574	177/23174	0.00475538	0.0328974	0.0262157	Mrpl18/Siva1/Kif1bp/Chchd4/Slc25a5/Timm22/Kif5b/Slc1a3/Hsp90aa1/Mpc1/Trp53	11
GO:0036297	interstrand cross-link repair	4/574	28/23174	0.00475605	0.0328974	0.0262157	Rad51ap1/Rad51/Nucks1/Faap20	4
GO:0031111	negative regulation of microtubule polymerization or depolymerization	5/574	45/23174	0.00494463	0.0341402	0.027206	Ckap2/Stmn1/Mapre1/Arhgef2/Clasp2	5
GO:0034605	cellular response to heat	6/574	64/23174	0.0050024	0.034477	0.0274744	Rbbp7/Stub1/Hspa14/Hsp90aa1/Hspa8/Hspa2	6
GO:0007569	cell aging	10/574	154/23174	0.00513227	0.0352993	0.0281297	Cdk1/Brca2/Fbxo5/Smc6/Smc5/Nsmce2/Npm1/Suv39h1/Trp53/Rwdd1	10
GO:0022900	electron transport chain	7/574	85/23174	0.00514935	0.0352993	0.0281297	Cdk1/Ccnb1/Ndufaf2/Cox5a/Slc1a3/Ndufa5/Coq9	7
GO:1900407	regulation of cellular response to oxidative stress	7/574	85/23174	0.00514935	0.0352993	0.0281297	Dhfr/Parp1/Pycr1/Hif1a/Psap/Sfpq/Trp53	7
GO:0009142	nucleoside triphosphate biosynthetic process	10/574	155/23174	0.00536834	0.0367348	0.0292736	Dtymk/Parp1/Gapdh/Hif1a/Atp5g2/Aldoc/Aldoa/Trp53/Atp5j2/Impdh2	10
GO:0042440	pigment metabolic process	6/574	65/23174	0.00539844	0.0368269	0.029347	Hmbs/Hprt/Fxn/Shmt1/Gart/Prps1	6
GO:0031116	positive regulation of microtubule polymerization	4/574	29/23174	0.00541064	0.0368269	0.029347	Psrc1/Terf1/Cdk5rap2/Mapre1	4
GO:0071353	cellular response to interleukin-4	4/574	29/23174	0.00541064	0.0368269	0.029347	Mcm2/Tuba1b/Cdk4/Impdh2	4
GO:1902115	regulation of organelle assembly	12/574	206/23174	0.00546335	0.0369627	0.0294552	Cep192/Smc1a/Trim37/Plk4/Vdac3/Hap1/Stag1/Cdk5rap2/Npm1/G3bp1/Arhgef2/Mns1	12
GO:0000212	meiotic spindle organization	3/574	15/23174	0.00550775	0.0369627	0.0294552	Aurka/Fbxo5/Tubg1	3
GO:0000291	nuclear-transcribed mRNA catabolic process, exonucleolytic	3/574	15/23174	0.00550775	0.0369627	0.0294552	Exosc3/Exosc8/Exosc7	3
GO:0009070	serine family amino acid biosynthetic process	3/574	15/23174	0.00550775	0.0369627	0.0294552	Shmt2/Sephs1/Shmt1	3
GO:0032785	negative regulation of DNA-templated transcription, elongation	3/574	15/23174	0.00550775	0.0369627	0.0294552	Ezh2/Rnf168/Nelfcd	3
GO:0071025	RNA surveillance	3/574	15/23174	0.00550775	0.0369627	0.0294552	Exosc3/Exosc8/Exosc7	3
GO:0090083	regulation of inclusion body assembly	3/574	15/23174	0.00550775	0.0369627	0.0294552	Hap1/Hspa2/Clu	3
GO:0097329	response to antimetabolite	3/574	15/23174	0.00550775	0.0369627	0.0294552	Rad51/Dhfr/Timeless	3
GO:0009636	response to toxic substance	17/574	343/23174	0.00556335	0.0372706	0.0297006	Lig1/Cdk1/Ezh2/Dhfr/Hprt/Timeless/Fxn/Pycr1/Hif1a/Prdx6/Hdac1/Atp1a2/Psap/Gabrb1/Trp53/Mt3/Mt1	17
GO:0071383	cellular response to steroid hormone stimulus	10/574	156/23174	0.00561283	0.0375364	0.0299124	Skp2/Parp1/Eif4ebp1/Hdac1/Ptges3/Phb2/Atp1a2/Dnaja1/Zfp36l1/Rwdd1	10
GO:0034968	histone lysine methylation	8/574	109/23174	0.0057618	0.0383986	0.0305995	Dnmt1/Ezh2/Hist1h1e/H2afy/Suv39h1/Smarcb1/Snw1/Suz12	8
GO:1901657	glycosyl compound metabolic process	8/574	109/23174	0.0057618	0.0383986	0.0305995	Tk1/Ran/Dck/Hprt/Oard1/Prps1/Gmps/Impdh2	8
GO:0006368	transcription elongation from RNA polymerase II promoter	5/574	47/23174	0.00596275	0.0395316	0.0315023	Ezh2/Rnf168/Nelfcd/Elob/Supt16	5
GO:0016574	histone ubiquitination	5/574	47/23174	0.00596275	0.0395316	0.0315023	Uhrf1/Trim37/Rnf168/Ube2n/Suz12	5
GO:0047496	vesicle transport along microtubule	5/574	47/23174	0.00596275	0.0395316	0.0315023	Kifc1/Nde1/Cnih2/Hap1/Kif5b	5
GO:1903008	organelle disassembly	7/574	88/23174	0.00621835	0.041155	0.032796	Cdk1/Vrk1/Hif1a/Kif5b/Cisd2/Cdc37/Trp53	7
GO:0043900	regulation of multi-organism process	19/574	405/23174	0.00624539	0.0412626	0.0328818	Top2a/Aurka/Mphosph8/Kpna2/Trim59/Pycard/Fbln1/Gapdh/Trim28/Ppia/Nucks1/Hdac1/Il18/Hspa8/Smarcb1/Selenok/Snw1/Pkn2/Ppih	19
GO:0006513	protein monoubiquitination	6/574	67/23174	0.00625861	0.0412788	0.0328947	Ube2t/Rad18/Uhrf1/Trim37/Rnf168/Dtl	6
GO:0010970	transport along microtubule	10/574	159/23174	0.00639876	0.0420584	0.0335159	Kifc1/Nde1/Cnih2/Hap1/Hif1a/Kif5b/Hspa8/Copg2/Sfpq/Ssna1	10
GO:0099111	microtubule-based transport	10/574	159/23174	0.00639876	0.0420584	0.0335159	Kifc1/Nde1/Cnih2/Hap1/Hif1a/Kif5b/Hspa8/Copg2/Sfpq/Ssna1	10
GO:0070534	protein K63-linked ubiquitination	5/574	48/23174	0.00652339	0.0428042	0.0341102	Ube2t/Rnf168/Stub1/Ube2n/Ube2s	5
GO:0043523	regulation of neuron apoptotic process	14/574	265/23174	0.00662264	0.043226	0.0344464	Birc5/Parp1/Aars/Npm1/Msh2/Hif1a/Hdac1/Il18/Trp53/Bhlhb9/Vegfb/Mt3/Bace1/Mt1	14
GO:0009147	pyrimidine nucleoside triphosphate metabolic process	3/574	16/23174	0.00665536	0.043226	0.0344464	Dut/Dctpp1/Dtymk	3
GO:0016540	protein autoprocessing	3/574	16/23174	0.00665536	0.043226	0.0344464	Parp1/Fxn/Ctsl	3
GO:0042790	nucleolar large rRNA transcription by RNA polymerase I	3/574	16/23174	0.00665536	0.043226	0.0344464	Ncl/H2afy/Smarcb1	3
GO:0043923	positive regulation by host of viral transcription	3/574	16/23174	0.00665536	0.043226	0.0344464	Nucks1/Smarcb1/Snw1	3
GO:2000647	negative regulation of stem cell proliferation	3/574	16/23174	0.00665536	0.043226	0.0344464	Fbln1/Trp53/Ptn	3
GO:0046822	regulation of nucleocytoplasmic transport	8/574	112/23174	0.00676541	0.0438664	0.0349567	Ran/Emd/Rangap1/Trim28/Chchd4/Pkig/Ppp2ca/Ipo5	8
GO:0044030	regulation of DNA methylation	4/574	31/23174	0.00689455	0.044478	0.0354441	Mis18a/Dnmt1/Mphosph8/Parp1	4
GO:0044818	mitotic G2/M transition checkpoint	4/574	31/23174	0.00689455	0.044478	0.0354441	Clspn/Cdk1/Cdc6/Topbp1	4
GO:0070670	response to interleukin-4	4/574	31/23174	0.00689455	0.044478	0.0354441	Mcm2/Tuba1b/Cdk4/Impdh2	4
GO:0042770	signal transduction in response to DNA damage	7/574	90/23174	0.00701757	0.0451955	0.0360159	Brca2/Npm1/Chek1/Atad5/Trp53/Kmt5a/Dtl	7
GO:0048599	oocyte development	5/574	49/23174	0.00711996	0.045778	0.03648	Ccnb1/Trip13/Brca2/Aurka/Fbxo5	5
GO:1904589	regulation of protein import	6/574	69/23174	0.00721432	0.046307	0.0369016	Ran/Hnrnpm/Trim28/Pkig/Ppp2ca/Ipo5	6
GO:0051817	modification of morphology or physiology of other organism involved in symbiotic interaction	7/574	91/23174	0.00744458	0.0477051	0.0380157	Fbln1/Gapdh/Nucks1/Hdac1/Hspa8/Smarcb1/Snw1	7
GO:0031572	G2 DNA damage checkpoint	4/574	32/23174	0.00772798	0.0491915	0.0392002	Clspn/Cdk1/Chek1/Dtl	4
GO:0051642	centrosome localization	4/574	32/23174	0.00772798	0.0491915	0.0392002	Aurka/Nde1/Mad2l1/Kif5b	4
GO:0000288	nuclear-transcribed mRNA catabolic process, deadenylation-dependent decay	5/574	50/23174	0.00775357	0.0491915	0.0392002	Exosc3/Exosc8/Exosc7/Zfp36l1/Tnrc6b	5
GO:0006303	double-strand break repair via nonhomologous end joining	5/574	50/23174	0.00775357	0.0491915	0.0392002	Lig1/Dek/Pola1/Smchd1/Xrcc1	5
GO:0007140	male meiotic nuclear division	5/574	50/23174	0.00775357	0.0491915	0.0392002	Fignl1/Trip13/Brca2/Sgo2a/Hspa2	5
GO:0032784	regulation of DNA-templated transcription, elongation	5/574	50/23174	0.00775357	0.0491915	0.0392002	Ezh2/Rnf168/Ddx39b/Nelfcd/Supt16	5
GO:0007096	regulation of exit from mitosis	3/574	17/23174	0.00793458	0.0500911	0.0399172	Birc5/Ube2c/Phb2	3
GO:0043968	histone H2A acetylation	3/574	17/23174	0.00793458	0.0500911	0.0399172	Actl6a/Meaf6/Msl3	3
GO:0061158	3'-UTR-mediated mRNA destabilization	3/574	17/23174	0.00793458	0.0500911	0.0399172	Hnrnpd/Zfp36l1/Qk	3
GO:0051851	modification by host of symbiont morphology or physiology	6/574	71/23174	0.00827123	0.0521305	0.0415423	Gapdh/Nucks1/Hdac1/Hspa8/Smarcb1/Snw1	6
GO:0036473	cell death in response to oxidative stress	7/574	93/23174	0.00835583	0.0525772	0.0418983	Melk/Parp1/Pycr1/Hif1a/Psap/Sfpq/Trp53	7
GO:0048713	regulation of oligodendrocyte differentiation	5/574	51/23174	0.00842533	0.0529276	0.0421775	Hdac1/Id4/Hes5/Qk/Ptn	5
GO:0009206	purine ribonucleoside triphosphate biosynthetic process	9/574	141/23174	0.00861478	0.053654	0.0427564	Parp1/Gapdh/Hif1a/Atp5g2/Aldoc/Aldoa/Trp53/Atp5j2/Impdh2	9
GO:0050680	negative regulation of epithelial cell proliferation	9/574	141/23174	0.00861478	0.053654	0.0427564	Brca2/Npm1/Phb2/Ctsl/Stk11/Sparc/Suz12/Ptn/Maged1	9
GO:0021591	ventricular system development	4/574	33/23174	0.00862496	0.053654	0.0427564	Anp32b/Cenpf/Uchl5/Mnat1	4
GO:0031112	positive regulation of microtubule polymerization or depolymerization	4/574	33/23174	0.00862496	0.053654	0.0427564	Psrc1/Terf1/Cdk5rap2/Mapre1	4
GO:0033598	mammary gland epithelial cell proliferation	4/574	33/23174	0.00862496	0.053654	0.0427564	Brca2/Phb2/Kdm5b/Ccnd1	4
GO:0061842	microtubule organizing center localization	4/574	33/23174	0.00862496	0.053654	0.0427564	Aurka/Nde1/Mad2l1/Kif5b	4
GO:0009132	nucleoside diphosphate metabolic process	8/574	117/23174	0.00872469	0.0541864	0.0431806	Dtymk/Gapdh/Hif1a/Entpd2/Aldoc/Aldoa/Trp53/Ak2	8
GO:0044419	interspecies interaction between organisms	19/574	419/23174	0.00881772	0.0546756	0.0435705	Top2a/Mphosph8/Kpna2/Trim59/Fbln1/Gapdh/Trim28/Ppia/Ddx39b/Nucks1/Hdac1/Hspa8/Thoc3/Smarcb1/Trp53/Snw1/Pkn2/Ppih/Tcp1	19
GO:0009145	purine nucleoside triphosphate biosynthetic process	9/574	142/23174	0.0090025	0.0557311	0.0444116	Parp1/Gapdh/Hif1a/Atp5g2/Aldoc/Aldoa/Trp53/Atp5j2/Impdh2	9
GO:0007019	microtubule depolymerization	5/574	52/23174	0.00913632	0.0564684	0.0449991	Ckap2/Stmn1/Nedd1/Arhgef2/Clasp2	5
GO:0032760	positive regulation of tumor necrosis factor production	7/574	95/23174	0.00934656	0.0573182	0.0456764	Pycard/Ncl/Hdac1/Il18/Arhgef2/Selenok/Clu	7
GO:0071456	cellular response to hypoxia	7/574	95/23174	0.00934656	0.0573182	0.0456764	Eif4ebp1/Stub1/Hif1a/Suv39h1/Zfp36l1/Trp53/Ddah1	7
GO:0001833	inner cell mass cell proliferation	3/574	18/23174	0.00934862	0.0573182	0.0456764	Brca2/Gins1/Chek1	3
GO:0045722	positive regulation of gluconeogenesis	3/574	18/23174	0.00934862	0.0573182	0.0456764	Hif1a/Arpp19/Stk11	3
GO:0046931	pore complex assembly	3/574	18/23174	0.00934862	0.0573182	0.0456764	Nup93/Atp5g2/Cct3	3
GO:0097327	response to antineoplastic agent	6/574	73/23174	0.00943494	0.0577551	0.0460245	Rad51/Dhfr/Eif4ebp1/Hnrnpd/Cdk4/Timeless	6
GO:0097366	response to bronchodilator	4/574	34/23174	0.00958735	0.0585011	0.046619	Hnrnpd/Hprt/Egln1/Hdac1	4
GO:1901068	guanosine-containing compound metabolic process	4/574	34/23174	0.00958735	0.0585011	0.046619	Ran/Hprt/Gmps/Impdh2	4
GO:0007292	female gamete generation	9/574	144/23174	0.0098174	0.0595744	0.0474743	Top2a/Ccnb1/Trip13/Brca2/Aurka/Sgo2a/Fbxo5/Ncaph2/Ptn	9
GO:0009201	ribonucleoside triphosphate biosynthetic process	9/574	144/23174	0.0098174	0.0595744	0.0474743	Parp1/Gapdh/Hif1a/Atp5g2/Aldoc/Aldoa/Trp53/Atp5j2/Impdh2	9
GO:0006119	oxidative phosphorylation	7/574	96/23174	0.00987293	0.0595744	0.0474743	Cdk1/Ccnb1/Shmt2/Fxn/Msh2/Cox5a/Coq9	7
GO:1903557	positive regulation of tumor necrosis factor superfamily cytokine production	7/574	96/23174	0.00987293	0.0595744	0.0474743	Pycard/Ncl/Hdac1/Il18/Arhgef2/Selenok/Clu	7
GO:0002204	somatic recombination of immunoglobulin genes involved in immune response	5/574	53/23174	0.00988761	0.0595744	0.0474743	Ung/Exosc3/Rnf168/Msh2/Atad5	5
GO:0002208	somatic diversification of immunoglobulins involved in immune response	5/574	53/23174	0.00988761	0.0595744	0.0474743	Ung/Exosc3/Rnf168/Msh2/Atad5	5
GO:0009994	oocyte differentiation	5/574	53/23174	0.00988761	0.0595744	0.0474743	Ccnb1/Trip13/Brca2/Aurka/Fbxo5	5
GO:0045190	isotype switching	5/574	53/23174	0.00988761	0.0595744	0.0474743	Ung/Exosc3/Rnf168/Msh2/Atad5	5
GO:1903201	regulation of oxidative stress-induced cell death	6/574	74/23174	0.0100586	0.0605092	0.0482192	Parp1/Pycr1/Hif1a/Psap/Sfpq/Trp53	6
GO:0031058	positive regulation of histone modification	7/574	97/23174	0.0104206	0.0624909	0.0497984	Ccnb1/Dnmt1/Ube2n/Suv39h1/Smarcb1/Trp53/Snw1	7
GO:0043488	regulation of mRNA stability	7/574	97/23174	0.0104206	0.0624909	0.0497984	E2f1/Hnrnpd/Hnrnpm/Npm1/Ybx1/Zfp36l1/Qk	7
GO:0061013	regulation of mRNA catabolic process	8/574	121/23174	0.0105752	0.0633188	0.0504582	E2f1/Hnrnpd/Hnrnpm/Npm1/Ybx1/Zfp36l1/Qk/Tnrc6b	8
GO:0019058	viral life cycle	11/574	198/23174	0.01068	0.0637486	0.0508007	Top2a/Mphosph8/Kpna2/Trim59/Trim28/Ppia/Nucks1/Hspa8/Smarcb1/Pkn2/Ppih	11
GO:0045604	regulation of epidermal cell differentiation	5/574	54/23174	0.0106802	0.0637486	0.0508007	Ezh2/H2afy/Srsf6/Hes5/Zfp36l1	5
GO:0008088	axo-dendritic transport	6/574	75/23174	0.0107109	0.0638324	0.0508674	Cnih2/Hap1/Hif1a/Kif5b/Hspa8/Sfpq	6
GO:0016075	rRNA catabolic process	3/574	19/23174	0.0109002	0.0645587	0.0514462	Exosc3/Exosc8/Exosc7	3
GO:0031571	mitotic G1 DNA damage checkpoint	3/574	19/23174	0.0109002	0.0645587	0.0514462	Rpa2/Trp53/Ccnd1	3
GO:0034472	snRNA 3'-end processing	3/574	19/23174	0.0109002	0.0645587	0.0514462	Exosc3/Exosc8/Exosc7	3
GO:0048712	negative regulation of astrocyte differentiation	3/574	19/23174	0.0109002	0.0645587	0.0514462	Atf5/Id4/Hes5	3
GO:0051702	interaction with symbiont	6/574	76/23174	0.0113927	0.0673716	0.0536878	Gapdh/Nucks1/Hdac1/Hspa8/Smarcb1/Snw1	6
GO:0009135	purine nucleoside diphosphate metabolic process	7/574	99/23174	0.0115817	0.0682784	0.0544104	Gapdh/Hif1a/Entpd2/Aldoc/Aldoa/Trp53/Ak2	7
GO:0009179	purine ribonucleoside diphosphate metabolic process	7/574	99/23174	0.0115817	0.0682784	0.0544104	Gapdh/Hif1a/Entpd2/Aldoc/Aldoa/Trp53/Ak2	7
GO:0034243	regulation of transcription elongation from RNA polymerase II promoter	4/574	36/23174	0.0117152	0.0689593	0.054953	Ezh2/Rnf168/Nelfcd/Supt16	4
GO:0000302	response to reactive oxygen species	11/574	201/23174	0.0118556	0.0696791	0.0555266	Lig1/Ezh2/Dhfr/Parp1/Hnrnpd/Fxn/Egln1/Pycr1/Prdx6/Psap/Trp53	11
GO:0001666	response to hypoxia	11/574	202/23174	0.0122686	0.0719961	0.057373	Tacc3/Eif4ebp1/Stub1/Egln1/Hif1a/Il18/Suv39h1/Zfp36l1/Trp53/Vegfb/Ddah1	11
GO:0070997	neuron death	18/574	404/23174	0.0125296	0.0731071	0.0582583	Birc5/Cit/Parp1/Gapdh/Egln1/Aars/Npm1/Msh2/Hif1a/Hdac1/Il18/Trp53/Bhlhb9/Vegfb/Clu/Mt3/Bace1/Mt1	18
GO:0042451	purine nucleoside biosynthetic process	3/574	20/23174	0.0125915	0.0731071	0.0582583	Hprt/Gmps/Impdh2	3
GO:0044783	G1 DNA damage checkpoint	3/574	20/23174	0.0125915	0.0731071	0.0582583	Rpa2/Trp53/Ccnd1	3
GO:0044819	mitotic G1/S transition checkpoint	3/574	20/23174	0.0125915	0.0731071	0.0582583	Rpa2/Trp53/Ccnd1	3
GO:0046129	purine ribonucleoside biosynthetic process	3/574	20/23174	0.0125915	0.0731071	0.0582583	Hprt/Gmps/Impdh2	3
GO:0050434	positive regulation of viral transcription	3/574	20/23174	0.0125915	0.0731071	0.0582583	Nucks1/Smarcb1/Snw1	3
GO:0070828	heterochromatin organization	3/574	20/23174	0.0125915	0.0731071	0.0582583	Hells/Smchd1/Cenpv	3
GO:0009112	nucleobase metabolic process	4/574	37/23174	0.0128838	0.0743534	0.0592515	Hprt/Shmt1/Gart/Prps1	4
GO:0040020	regulation of meiotic nuclear division	4/574	37/23174	0.0128838	0.0743534	0.0592515	Cdc20/Trip13/Sgo2a/Fbxo5	4
GO:0043628	ncRNA 3'-end processing	4/574	37/23174	0.0128838	0.0743534	0.0592515	Exosc3/Exosc8/Eri1/Exosc7	4
GO:1902229	regulation of intrinsic apoptotic signaling pathway in response to DNA damage	4/574	37/23174	0.0128838	0.0743534	0.0592515	Atad5/Cdkn2d/Ackr3/Clu	4
GO:0043524	negative regulation of neuron apoptotic process	10/574	179/23174	0.0140301	0.0807311	0.0643339	Birc5/Aars/Npm1/Msh2/Hif1a/Hdac1/Bhlhb9/Vegfb/Mt3/Mt1	10
GO:0051099	positive regulation of binding	11/574	206/23174	0.014031	0.0807311	0.0643339	Cdt1/Ran/Hmgb2/Parp1/Stmn1/Trim28/Mapre1/Ppp2ca/Ncbp1/Nvl/Eif3c	11
GO:0009069	serine family amino acid metabolic process	4/574	38/23174	0.0141242	0.0811453	0.0646639	Shmt2/Sephs1/Shmt1/Gart	4
GO:0009185	ribonucleoside diphosphate metabolic process	7/574	103/23174	0.0141798	0.0812715	0.0647645	Gapdh/Hif1a/Entpd2/Aldoc/Aldoa/Trp53/Ak2	7
GO:0031056	regulation of histone modification	9/574	153/23174	0.0141886	0.0812715	0.0647645	Ccnb1/Dnmt1/H2afy/Chek1/Ube2n/Suv39h1/Smarcb1/Trp53/Snw1	9
GO:0010656	negative regulation of muscle cell apoptotic process	5/574	58/23174	0.0142838	0.0814518	0.0649081	Dnmt1/Gapdh/Npm1/Hspa8/Qk	5
GO:0016447	somatic recombination of immunoglobulin gene segments	5/574	58/23174	0.0142838	0.0814518	0.0649081	Ung/Exosc3/Rnf168/Msh2/Atad5	5
GO:0031124	mRNA 3'-end processing	5/574	58/23174	0.0142838	0.0814518	0.0649081	Ccnb1/Slbp/Cstf2/Zfp36l1/Ncbp1	5
GO:0022010	central nervous system myelination	3/574	21/23174	0.0144244	0.0820095	0.0653526	Id4/Hes5/Clu	3
GO:0032291	axon ensheathment in central nervous system	3/574	21/23174	0.0144244	0.0820095	0.0653526	Id4/Hes5/Clu	3
GO:0051494	negative regulation of cytoskeleton organization	9/574	154/23174	0.0147507	0.0837403	0.0667318	Ckap2/Kifc1/Trim37/Stmn1/Cdk5rap2/Npm1/Mapre1/Arhgef2/Clasp2	9
GO:0030518	intracellular steroid hormone receptor signaling pathway	7/574	104/23174	0.0148895	0.0842786	0.0671608	Skp2/Parp1/Hdac1/Ptges3/Phb2/Dnaja1/Rwdd1	7
GO:0042136	neurotransmitter biosynthetic process	7/574	104/23174	0.0148895	0.0842786	0.0671608	Shmt2/Shmt1/Slc1a3/Hsp90aa1/Clu/Ddah1/Spr	7
GO:0051148	negative regulation of muscle cell differentiation	5/574	59/23174	0.0152977	0.0864613	0.0689002	Dnmt1/Ezh2/Yy1/Ybx1/Med28	5
GO:0033157	regulation of intracellular protein transport	11/574	209/23174	0.0154736	0.0873264	0.0695896	Cep290/Ran/Emd/Rangap1/Trim28/Chchd4/Kif5b/Pkig/Ppp2ca/Ipo5/Cd81	11
GO:0006413	translational initiation	7/574	105/23174	0.0156241	0.0880466	0.0701635	Eif4ebp1/Eif2s2/Npm1/Eif5b/Eif4e2/Ncbp1/Eif3c	7
GO:0043254	regulation of protein complex assembly	19/574	445/23174	0.015816	0.0889967	0.0709206	Psrc1/Cdt1/Insm1/Pycard/Parp1/Eif4ebp1/Hjurp/Hax1/Stub1/Stmn1/Terf1/Cdk5rap2/Mapre1/G3bp1/Hsp90aa1/Arhgef2/Trp53/Clu/Clasp2	19
GO:0071156	regulation of cell cycle arrest	5/574	60/23174	0.0163585	0.090818	0.072372	Insm1/Cdk4/Rrp8/Trp53/Ccnd1	5
GO:0043487	regulation of RNA stability	7/574	106/23174	0.0163841	0.090818	0.072372	E2f1/Hnrnpd/Hnrnpm/Npm1/Ybx1/Zfp36l1/Qk	7
GO:0048661	positive regulation of smooth muscle cell proliferation	7/574	106/23174	0.0163841	0.090818	0.072372	Dnmt1/Skp2/Ddx39b/Hif1a/Il18/Hes5/Mnat1	7
GO:0007141	male meiosis I	3/574	22/23174	0.0164003	0.090818	0.072372	Trip13/Brca2/Hspa2	3
GO:0009154	purine ribonucleotide catabolic process	3/574	22/23174	0.0164003	0.090818	0.072372	Hint1/Hprt/Acat1	3
GO:0009261	ribonucleotide catabolic process	3/574	22/23174	0.0164003	0.090818	0.072372	Hint1/Hprt/Acat1	3
GO:0032042	mitochondrial DNA metabolic process	3/574	22/23174	0.0164003	0.090818	0.072372	Parp1/Chchd4/Trp53	3
GO:0033145	positive regulation of intracellular steroid hormone receptor signaling pathway	3/574	22/23174	0.0164003	0.090818	0.072372	Skp2/Parp1/Rwdd1	3
GO:0046823	negative regulation of nucleocytoplasmic transport	3/574	22/23174	0.0164003	0.090818	0.072372	Rangap1/Pkig/Ppp2ca	3
GO:0060749	mammary gland alveolus development	3/574	22/23174	0.0164003	0.090818	0.072372	Hif1a/Phb2/Ccnd1	3
GO:0061377	mammary gland lobule development	3/574	22/23174	0.0164003	0.090818	0.072372	Hif1a/Phb2/Ccnd1	3
GO:0006754	ATP biosynthetic process	8/574	131/23174	0.0164555	0.0909918	0.0725105	Parp1/Gapdh/Hif1a/Atp5g2/Aldoc/Aldoa/Trp53/Atp5j2	8
GO:0001835	blastocyst hatching	4/574	40/23174	0.0168257	0.092638	0.0738223	Asf1b/Rbbp8/Suv39h1/Smarcb1	4
GO:0035188	hatching	4/574	40/23174	0.0168257	0.092638	0.0738223	Asf1b/Rbbp8/Suv39h1/Smarcb1	4
GO:0071684	organism emergence from protective structure	4/574	40/23174	0.0168257	0.092638	0.0738223	Asf1b/Rbbp8/Suv39h1/Smarcb1	4
GO:0042278	purine nucleoside metabolic process	5/574	61/23174	0.0174672	0.0960318	0.0765268	Ran/Hprt/Oard1/Gmps/Impdh2	5
GO:0016925	protein sumoylation	4/574	41/23174	0.0182892	0.100022	0.0797064	Trim28/Sae1/Sumo2/Uba2	4
GO:0046782	regulation of viral transcription	4/574	41/23174	0.0182892	0.100022	0.0797064	Nucks1/Hdac1/Smarcb1/Snw1	4
GO:2000279	negative regulation of DNA biosynthetic process	4/574	41/23174	0.0182892	0.100022	0.0797064	Terf1/Dnajc2/Chek1/Trp53	4
GO:1904951	positive regulation of establishment of protein localization	19/574	452/23174	0.0182973	0.100022	0.0797064	Cep290/Ran/Pycard/Emd/Oxct1/Ncl/Gapdh/Hnrnpm/Trim28/Ppia/Hif1a/Kif5b/Glud1/Selenok/Glul/Ipo5/Cd81/Cct3/Tcp1	19
GO:0006367	transcription initiation from RNA polymerase II promoter	5/574	62/23174	0.0186244	0.10152	0.0809004	Taf12/Maz/Gtf2e2/Trp53/Gtf2a2	5
GO:1904356	regulation of telomere maintenance via telomere lengthening	5/574	62/23174	0.0186244	0.10152	0.0809004	Aurkb/Parp1/Terf1/Cct3/Tcp1	5
GO:1903578	regulation of ATP metabolic process	6/574	85/23174	0.0189567	0.103185	0.082227	Cdk1/Ccnb1/Parp1/Shmt2/Hif1a/Trp53	6
GO:0051091	positive regulation of DNA-binding transcription factor activity	12/574	244/23174	0.0190839	0.10373	0.0826614	Trim37/Pycard/Taf12/Npm1/Ube2n/Il18/Phb2/Smarcb1/Arhgef2/Rwdd1/Gtf2a2/Clu	12
GO:0007018	microtubule-based movement	13/574	273/23174	0.0191688	0.104044	0.0829115	Kif22/Kifc1/Cenpe/Nde1/Kpnb1/Cnih2/Hap1/Hif1a/Kif5b/Hspa8/Copg2/Sfpq/Ssna1	13
GO:0048545	response to steroid hormone	11/574	216/23174	0.0192699	0.104445	0.0832309	Skp2/Hmgb2/Parp1/Eif4ebp1/Hdac1/Ptges3/Phb2/Atp1a2/Dnaja1/Zfp36l1/Rwdd1	11
GO:0048255	mRNA stabilization	4/574	42/23174	0.0198294	0.107325	0.0855263	E2f1/Hnrnpd/Ybx1/Qk	4
GO:0043648	dicarboxylic acid metabolic process	6/574	86/23174	0.0199668	0.107916	0.0859975	Dhfr/Shmt2/Shmt1/Slc1a3/Glud1/Glul	6
GO:0046677	response to antibiotic	14/574	305/23174	0.0205114	0.110603	0.0881385	Lig1/Cdk1/Ezh2/Ranbp1/Hnrnpd/Timeless/Fxn/Pycr1/Hif1a/Slc1a3/Psap/Rsrc1/Trp53/Clu	14
GO:0009266	response to temperature stimulus	9/574	163/23174	0.0205716	0.110603	0.0881385	Rbbp7/Psip1/Stub1/Hspa14/Rbm3/Hsp90aa1/Hspa8/Dnaja1/Hspa2	9
GO:0048660	regulation of smooth muscle cell proliferation	9/574	163/23174	0.0205716	0.110603	0.0881385	Dnmt1/Skp2/Ddx39b/Hif1a/Il18/Ndrg2/Hes5/Trp53/Mnat1	9
GO:0043401	steroid hormone mediated signaling pathway	7/574	111/23174	0.0205793	0.110603	0.0881385	Skp2/Parp1/Hdac1/Ptges3/Phb2/Dnaja1/Rwdd1	7
GO:0031061	negative regulation of histone methylation	3/574	24/23174	0.0207847	0.111239	0.0886452	Dnmt1/H2afy/Smarcb1	3
GO:0035384	thioester biosynthetic process	3/574	24/23174	0.0207847	0.111239	0.0886452	Acat1/Mpc1/Acsl6	3
GO:0071616	acyl-CoA biosynthetic process	3/574	24/23174	0.0207847	0.111239	0.0886452	Acat1/Mpc1/Acsl6	3
GO:0072091	regulation of stem cell proliferation	6/574	87/23174	0.0210128	0.112233	0.0894374	Hmgb2/Fbln1/Hif1a/Zfp36l1/Trp53/Ptn	6
GO:0042306	regulation of protein import into nucleus	5/574	64/23174	0.0210876	0.112233	0.0894374	Ran/Trim28/Pkig/Ppp2ca/Ipo5	5
GO:0090559	regulation of membrane permeability	5/574	64/23174	0.0210876	0.112233	0.0894374	Siva1/Slc25a5/Hspa8/Trp53/Mt3	5
GO:1902807	negative regulation of cell cycle G1/S phase transition	5/574	64/23174	0.0210876	0.112233	0.0894374	Rpa2/Ezh2/Cdkn2d/Trp53/Ccnd1	5
GO:0008631	intrinsic apoptotic signaling pathway in response to oxidative stress	4/574	43/23174	0.0214471	0.11383	0.0907101	Melk/Parp1/Hif1a/Sfpq	4
GO:1901031	regulation of response to reactive oxygen species	4/574	43/23174	0.0214471	0.11383	0.0907101	Dhfr/Pycr1/Psap/Trp53	4
GO:0050731	positive regulation of peptidyl-tyrosine phosphorylation	10/574	192/23174	0.0217624	0.11526	0.0918499	Hax1/Iqgap1/Hdac1/Il18/Hes5/Arhgef2/Stk11/Trp53/Vegfb/Cd81	10
GO:0016571	histone methylation	8/574	138/23174	0.0217768	0.11526	0.0918499	Dnmt1/Ezh2/Hist1h1e/H2afy/Suv39h1/Smarcb1/Snw1/Suz12	8
GO:1901214	regulation of neuron death	16/574	368/23174	0.0218965	0.115734	0.0922277	Birc5/Parp1/Egln1/Aars/Npm1/Msh2/Hif1a/Hdac1/Il18/Trp53/Bhlhb9/Vegfb/Clu/Mt3/Bace1/Mt1	16
GO:0002381	immunoglobulin production involved in immunoglobulin mediated immune response	5/574	65/23174	0.022395	0.118044	0.0940679	Ung/Exosc3/Rnf168/Msh2/Atad5	5
GO:0016445	somatic diversification of immunoglobulins	5/574	65/23174	0.022395	0.118044	0.0940679	Ung/Exosc3/Rnf168/Msh2/Atad5	5
GO:0034250	positive regulation of cellular amide metabolic process	8/574	139/23174	0.0226256	0.119095	0.0949057	Hnrnpd/Cdk4/Npm1/Ddx39b/Rbm3/Upf3a/Eif3c/Clu	8
GO:0010259	multicellular organism aging	4/574	44/23174	0.0231433	0.121421	0.096759	Msh2/Suv39h1/Cisd2/Trp53	4
GO:0019083	viral transcription	4/574	44/23174	0.0231433	0.121421	0.096759	Nucks1/Hdac1/Smarcb1/Snw1	4
GO:0031440	regulation of mRNA 3'-end processing	3/574	25/23174	0.0231941	0.121421	0.096759	Ccnb1/Zfp36l1/Ncbp1	3
GO:0070193	synaptonemal complex organization	3/574	25/23174	0.0231941	0.121421	0.096759	Trip13/Syce2/Hspa2	3
GO:0002176	male germ cell proliferation	2/574	10/23174	0.0241583	0.124596	0.099289	Eif2s2/Il18	2
GO:0006388	tRNA splicing, via endonucleolytic cleavage and ligation	2/574	10/23174	0.0241583	0.124596	0.099289	Tsen34/Ddx1	2
GO:0010288	response to lead ion	2/574	10/23174	0.0241583	0.124596	0.099289	Cdk4/Ppp2ca	2
GO:0032875	regulation of DNA endoreduplication	2/574	10/23174	0.0241583	0.124596	0.099289	Fbxo5/Smc1a	2
GO:0048096	chromatin-mediated maintenance of transcription	2/574	10/23174	0.0241583	0.124596	0.099289	Chek1/Smarcd1	2
GO:0061684	chaperone-mediated autophagy	2/574	10/23174	0.0241583	0.124596	0.099289	Stub1/Hspa8	2
GO:1901838	positive regulation of transcription of nucleolar large rRNA by RNA polymerase I	2/574	10/23174	0.0241583	0.124596	0.099289	Ncl/Smarcb1	2
GO:1902513	regulation of organelle transport along microtubule	2/574	10/23174	0.0241583	0.124596	0.099289	Cnih2/Hap1	2
GO:1904526	regulation of microtubule binding	2/574	10/23174	0.0241583	0.124596	0.099289	Mapre1/Ppp2ca	2
GO:1904667	negative regulation of ubiquitin protein ligase activity	2/574	10/23174	0.0241583	0.124596	0.099289	Fbxo5/Mad2l1	2
GO:1904851	positive regulation of establishment of protein localization to telomere	2/574	10/23174	0.0241583	0.124596	0.099289	Cct3/Tcp1	2
GO:0008033	tRNA processing	7/574	115/23174	0.0244337	0.125718	0.100183	Ctu2/Lsm6/Sephs1/Aars/Trmt6/Tsen34/Ddx1	7
GO:0048659	smooth muscle cell proliferation	9/574	168/23174	0.0244415	0.125718	0.100183	Dnmt1/Skp2/Ddx39b/Hif1a/Il18/Ndrg2/Hes5/Trp53/Mnat1	9
GO:0061647	histone H3-K9 modification	4/574	45/23174	0.0249188	0.128001	0.102003	Dnmt1/Chek1/Suv39h1/Smarcb1	4
GO:0002562	somatic diversification of immune receptors via germline recombination within a single locus	5/574	67/23174	0.0251648	0.128919	0.102735	Ung/Exosc3/Rnf168/Msh2/Atad5	5
GO:0016444	somatic cell DNA recombination	5/574	67/23174	0.0251648	0.128919	0.102735	Ung/Exosc3/Rnf168/Msh2/Atad5	5
GO:0045860	positive regulation of protein kinase activity	18/574	437/23174	0.0253624	0.129758	0.103403	Tpx2/Clspn/Cdc6/Psrc1/Ezh2/Cenpe/Iqgap1/Npm1/Il18/Ppp2ca/Hsp90aa1/Ccnd2/Stk11/Cd81/Mnat1/Clu/Ccnd1/Maged1	18
GO:0051701	interaction with host	7/574	116/23174	0.0254697	0.130133	0.103702	Trim59/Fbln1/Gapdh/Trim28/Ddx39b/Thoc3/Tcp1	7
GO:0016180	snRNA processing	3/574	26/23174	0.0257485	0.130686	0.104143	Exosc3/Exosc8/Exosc7	3
GO:0051123	RNA polymerase II preinitiation complex assembly	3/574	26/23174	0.0257485	0.130686	0.104143	Taf12/Trp53/Gtf2a2	3
GO:0051570	regulation of histone H3-K9 methylation	3/574	26/23174	0.0257485	0.130686	0.104143	Dnmt1/Suv39h1/Smarcb1	3
GO:1902175	regulation of oxidative stress-induced intrinsic apoptotic signaling pathway	3/574	26/23174	0.0257485	0.130686	0.104143	Parp1/Hif1a/Sfpq	3
GO:1904353	regulation of telomere capping	3/574	26/23174	0.0257485	0.130686	0.104143	Aurkb/Hnrnpd/Xrcc1	3
GO:0009743	response to carbohydrate	10/574	198/23174	0.0262201	0.132904	0.10591	Birc5/Cdt1/Ndufaf2/Oxct1/Hif1a/Kif5b/Ppp2ca/Smarcb1/Glul/Zfp36l1	10
GO:1901653	cellular response to peptide	13/574	286/23174	0.0267588	0.135355	0.107863	H2afz/Parp1/Eif4ebp1/Rangap1/Cdk4/Timeless/Nucks1/Ybx1/Srsf3/Il18/Arhgef2/Zfp36l1/Trp53	13
GO:0098754	detoxification	4/574	46/23174	0.0267742	0.135355	0.107863	Dhfr/Prdx6/Mt3/Mt1	4
GO:0030522	intracellular receptor signaling pathway	10/574	199/23174	0.0270221	0.136248	0.108575	Ezh2/Skp2/Actn4/Parp1/Hdac1/Ptges3/Phb2/Dnaja1/Rwdd1/Snw1	10
GO:0031396	regulation of protein ubiquitination	10/574	199/23174	0.0270221	0.136248	0.108575	Cdc20/Skp2/Fbxo5/Mad2l1/Stub1/Npm1/Ube2n/Hsp90aa1/Ube2s/Dnaja1	10
GO:0036293	response to decreased oxygen levels	11/574	228/23174	0.0273201	0.13757	0.109628	Tacc3/Eif4ebp1/Stub1/Egln1/Hif1a/Il18/Suv39h1/Zfp36l1/Trp53/Vegfb/Ddah1	11
GO:0018107	peptidyl-threonine phosphorylation	7/574	118/23174	0.0276308	0.13877	0.110584	Pbk/Cdk1/Cit/Vrk1/Cdc7/Chek1/Ube2k	7
GO:0045727	positive regulation of translation	7/574	118/23174	0.0276308	0.13877	0.110584	Hnrnpd/Cdk4/Npm1/Ddx39b/Rbm3/Upf3a/Eif3c	7
GO:1903320	regulation of protein modification by small protein conjugation or removal	11/574	229/23174	0.0280858	0.14087	0.112258	Cdc20/Skp2/Fbxo5/Mad2l1/Stub1/Npm1/Sumo2/Ube2n/Hsp90aa1/Ube2s/Dnaja1	11
GO:0006195	purine nucleotide catabolic process	3/574	27/23174	0.0284475	0.141572	0.112818	Hint1/Hprt/Acat1	3
GO:0006376	mRNA splice site selection	3/574	27/23174	0.0284475	0.141572	0.112818	Psip1/Srsf6/Rbmxl1	3
GO:0008340	determination of adult lifespan	3/574	27/23174	0.0284475	0.141572	0.112818	Msh2/Suv39h1/Trp53	3
GO:0009163	nucleoside biosynthetic process	3/574	27/23174	0.0284475	0.141572	0.112818	Hprt/Gmps/Impdh2	3
GO:0042455	ribonucleoside biosynthetic process	3/574	27/23174	0.0284475	0.141572	0.112818	Hprt/Gmps/Impdh2	3
GO:0045830	positive regulation of isotype switching	3/574	27/23174	0.0284475	0.141572	0.112818	Exosc3/Msh2/Atad5	3
GO:0000394	RNA splicing, via endonucleolytic cleavage and ligation	2/574	11/23174	0.029049	0.142896	0.113872	Tsen34/Ddx1	2
GO:0009125	nucleoside monophosphate catabolic process	2/574	11/23174	0.029049	0.142896	0.113872	Dnph1/Hprt	2
GO:0030953	astral microtubule organization	2/574	11/23174	0.029049	0.142896	0.113872	Kpnb1/Tacc3	2
GO:0031442	positive regulation of mRNA 3'-end processing	2/574	11/23174	0.029049	0.142896	0.113872	Ccnb1/Ncbp1	2
GO:0042023	DNA endoreduplication	2/574	11/23174	0.029049	0.142896	0.113872	Fbxo5/Smc1a	2
GO:0046386	deoxyribose phosphate catabolic process	2/574	11/23174	0.029049	0.142896	0.113872	Dut/Dctpp1	2
GO:0098789	pre-mRNA cleavage required for polyadenylation	2/574	11/23174	0.029049	0.142896	0.113872	Cstf2/Ncbp1	2
GO:1905288	vascular associated smooth muscle cell apoptotic process	2/574	11/23174	0.029049	0.142896	0.113872	Dnmt1/Gapdh	2
GO:1905459	regulation of vascular associated smooth muscle cell apoptotic process	2/574	11/23174	0.029049	0.142896	0.113872	Dnmt1/Gapdh	2
GO:0046031	ADP metabolic process	6/574	94/23174	0.0293831	0.144169	0.114887	Gapdh/Hif1a/Aldoc/Aldoa/Trp53/Ak2	6
GO:0048477	oogenesis	6/574	94/23174	0.0293831	0.144169	0.114887	Ccnb1/Trip13/Brca2/Aurka/Fbxo5/Ptn	6
GO:0036294	cellular response to decreased oxygen levels	7/574	120/23174	0.0299132	0.146582	0.11681	Eif4ebp1/Stub1/Hif1a/Suv39h1/Zfp36l1/Trp53/Ddah1	7
GO:0042133	neurotransmitter metabolic process	8/574	147/23174	0.0302692	0.148137	0.118049	Shmt2/Shmt1/Gart/Slc1a3/Hsp90aa1/Clu/Ddah1/Spr	8
GO:0043489	RNA stabilization	4/574	48/23174	0.0307272	0.149647	0.119252	E2f1/Hnrnpd/Ybx1/Qk	4
GO:1904591	positive regulation of protein import	4/574	48/23174	0.0307272	0.149647	0.119252	Ran/Hnrnpm/Trim28/Ipo5	4
GO:0045685	regulation of glial cell differentiation	6/574	95/23174	0.0307338	0.149647	0.119252	Atf5/Hdac1/Id4/Hes5/Qk/Ptn	6
GO:0046916	cellular transition metal ion homeostasis	6/574	95/23174	0.0307338	0.149647	0.119252	Fxn/Egln1/Hif1a/Ftl1/Mt3/Mt1	6
GO:0032434	regulation of proteasomal ubiquitin-dependent protein catabolic process	7/574	121/23174	0.0311006	0.151049	0.120369	Pbk/Aurka/Stub1/Sumo2/Uchl5/Ube2k/Clu	7
GO:0043467	regulation of generation of precursor metabolites and energy	7/574	121/23174	0.0311006	0.151049	0.120369	Cdk1/Ccnb1/Shmt2/Chchd4/Hif1a/Phb2/Trp53	7
GO:0015991	ATP hydrolysis coupled proton transport	3/574	28/23174	0.0312904	0.151778	0.120951	Atp5g2/Atp1a2/Atp6v1c1	3
GO:0006352	DNA-templated transcription, initiation	6/574	96/23174	0.0321246	0.155541	0.123949	Taf12/Maz/Smarca5/Gtf2e2/Trp53/Gtf2a2	6
GO:0033002	muscle cell proliferation	11/574	234/23174	0.0321473	0.155541	0.123949	Cdk1/Ccnb1/Dnmt1/Skp2/Ddx39b/Hif1a/Il18/Ndrg2/Hes5/Trp53/Mnat1	11
GO:0007129	synapsis	4/574	49/23174	0.0328256	0.158224	0.126087	Trip13/Ccne2/Ccne1/Syce2	4
GO:0061014	positive regulation of mRNA catabolic process	4/574	49/23174	0.0328256	0.158224	0.126087	Hnrnpd/Zfp36l1/Qk/Tnrc6b	4
GO:0070169	positive regulation of biomineral tissue development	4/574	49/23174	0.0328256	0.158224	0.126087	Fbxo5/Gpm6b/Atraid/Ptn	4
GO:0034614	cellular response to reactive oxygen species	8/574	150/23174	0.033544	0.160466	0.127874	Ezh2/Dhfr/Parp1/Hnrnpd/Fxn/Pycr1/Psap/Trp53	8
GO:0071322	cellular response to carbohydrate stimulus	8/574	150/23174	0.033544	0.160466	0.127874	Birc5/Ndufaf2/Oxct1/Hif1a/Kif5b/Ppp2ca/Smarcb1/Zfp36l1	8
GO:0007006	mitochondrial membrane organization	6/574	97/23174	0.0335556	0.160466	0.127874	Siva1/Slc25a5/Timm22/Hsp90aa1/Trp53/Apoo	6
GO:0070167	regulation of biomineral tissue development	6/574	97/23174	0.0335556	0.160466	0.127874	Fbxo5/Hif1a/Gpm6b/Atraid/Suv39h1/Ptn	6
GO:1900542	regulation of purine nucleotide metabolic process	6/574	97/23174	0.0335556	0.160466	0.127874	Cdk1/Ccnb1/Parp1/Shmt2/Hif1a/Trp53	6
GO:0006536	glutamate metabolic process	3/574	29/23174	0.0342766	0.160466	0.127874	Slc1a3/Glud1/Glul	3
GO:0048714	positive regulation of oligodendrocyte differentiation	3/574	29/23174	0.0342766	0.160466	0.127874	Hdac1/Qk/Ptn	3
GO:0072395	signal transduction involved in cell cycle checkpoint	3/574	29/23174	0.0342766	0.160466	0.127874	Chek1/Trp53/Dtl	3
GO:0072401	signal transduction involved in DNA integrity checkpoint	3/574	29/23174	0.0342766	0.160466	0.127874	Chek1/Trp53/Dtl	3
GO:0072422	signal transduction involved in DNA damage checkpoint	3/574	29/23174	0.0342766	0.160466	0.127874	Chek1/Trp53/Dtl	3
GO:0090662	ATP hydrolysis coupled transmembrane transport	3/574	29/23174	0.0342766	0.160466	0.127874	Atp5g2/Atp1a2/Atp6v1c1	3
GO:0099131	ATP hydrolysis coupled ion transmembrane transport	3/574	29/23174	0.0342766	0.160466	0.127874	Atp5g2/Atp1a2/Atp6v1c1	3
GO:0099132	ATP hydrolysis coupled cation transmembrane transport	3/574	29/23174	0.0342766	0.160466	0.127874	Atp5g2/Atp1a2/Atp6v1c1	3
GO:0009264	deoxyribonucleotide catabolic process	2/574	12/23174	0.0342959	0.160466	0.127874	Dut/Dctpp1	2
GO:0019896	axonal transport of mitochondrion	2/574	12/23174	0.0342959	0.160466	0.127874	Hap1/Hif1a	2
GO:0030388	fructose 1,6-bisphosphate metabolic process	2/574	12/23174	0.0342959	0.160466	0.127874	Aldoc/Aldoa	2
GO:0034392	negative regulation of smooth muscle cell apoptotic process	2/574	12/23174	0.0342959	0.160466	0.127874	Dnmt1/Gapdh	2
GO:0070341	fat cell proliferation	2/574	12/23174	0.0342959	0.160466	0.127874	E2f1/Tfdp1	2
GO:0070344	regulation of fat cell proliferation	2/574	12/23174	0.0342959	0.160466	0.127874	E2f1/Tfdp1	2
GO:0071294	cellular response to zinc ion	2/574	12/23174	0.0342959	0.160466	0.127874	Mt3/Mt1	2
GO:0098787	mRNA cleavage involved in mRNA processing	2/574	12/23174	0.0342959	0.160466	0.127874	Cstf2/Ncbp1	2
GO:1900112	regulation of histone H3-K9 trimethylation	2/574	12/23174	0.0342959	0.160466	0.127874	Suv39h1/Smarcb1	2
GO:2000615	regulation of histone H3-K9 acetylation	2/574	12/23174	0.0342959	0.160466	0.127874	Chek1/Smarcb1	2
GO:2000674	regulation of type B pancreatic cell apoptotic process	2/574	12/23174	0.0342959	0.160466	0.127874	Srsf6/Hdac1	2
GO:0006094	gluconeogenesis	5/574	73/23174	0.0347534	0.161816	0.12895	Pgp/Gapdh/Hif1a/Arpp19/Stk11	5
GO:0031060	regulation of histone methylation	5/574	73/23174	0.0347534	0.161816	0.12895	Dnmt1/H2afy/Suv39h1/Smarcb1/Snw1	5
GO:0051865	protein autoubiquitination	5/574	73/23174	0.0347534	0.161816	0.12895	Ube2t/Rad18/Uhrf1/Trim37/Stub1	5
GO:1990542	mitochondrial transmembrane transport	5/574	73/23174	0.0347534	0.161816	0.12895	Mrpl18/Chchd4/Timm22/Slc1a3/Mpc1	5
GO:1902373	negative regulation of mRNA catabolic process	4/574	50/23174	0.0350058	0.162696	0.129651	E2f1/Hnrnpd/Ybx1/Qk	4
GO:0010660	regulation of muscle cell apoptotic process	6/574	98/23174	0.0350273	0.162696	0.129651	Dnmt1/Gapdh/Npm1/Hspa8/Trp53/Qk	6
GO:0010822	positive regulation of mitochondrion organization	5/574	74/23174	0.0365428	0.16953	0.135097	Pycard/Siva1/Hif1a/Cdc37/Trp53	5
GO:0032984	protein-containing complex disassembly	10/574	210/23174	0.0370286	0.171576	0.136727	Ckap2/2810006K23Rik/Stmn1/Nedd1/Kif5b/Hspa8/Smarcb1/Arhgef2/Clasp2/Smarcd1	10
GO:0006111	regulation of gluconeogenesis	4/574	51/23174	0.0372679	0.171865	0.136957	Pgp/Hif1a/Arpp19/Stk11	4
GO:0032206	positive regulation of telomere maintenance	4/574	51/23174	0.0372679	0.171865	0.136957	Aurkb/Hnrnpd/Cct3/Tcp1	4
GO:0010390	histone monoubiquitination	3/574	30/23174	0.0374048	0.171865	0.136957	Uhrf1/Trim37/Rnf168	3
GO:0048384	retinoic acid receptor signaling pathway	3/574	30/23174	0.0374048	0.171865	0.136957	Ezh2/Actn4/Snw1	3
GO:0051569	regulation of histone H3-K4 methylation	3/574	30/23174	0.0374048	0.171865	0.136957	Dnmt1/H2afy/Snw1	3
GO:0061157	mRNA destabilization	3/574	30/23174	0.0374048	0.171865	0.136957	Hnrnpd/Zfp36l1/Qk	3
GO:2000778	positive regulation of interleukin-6 secretion	3/574	30/23174	0.0374048	0.171865	0.136957	Pycard/Ncl/Selenok	3
GO:0018210	peptidyl-threonine modification	7/574	126/23174	0.0375116	0.172149	0.137184	Pbk/Cdk1/Cit/Vrk1/Cdc7/Chek1/Ube2k	7
GO:0002702	positive regulation of production of molecular mediator of immune response	6/574	100/23174	0.0380937	0.174612	0.139146	Exosc3/Msh2/Atad5/Il18/Cd81/Ddx1	6
GO:0051090	regulation of DNA-binding transcription factor activity	16/574	395/23174	0.0382725	0.175017	0.139469	Ezh2/Tacc3/Trim37/Pycard/Siva1/Taf12/Egln1/Npm1/Ube2n/Il18/Phb2/Smarcb1/Arhgef2/Rwdd1/Gtf2a2/Clu	16
GO:0014013	regulation of gliogenesis	8/574	154/23174	0.0382736	0.175017	0.139469	Ezh2/E2f1/Atf5/Hdac1/Id4/Hes5/Qk/Ptn	8
GO:0002200	somatic diversification of immune receptors	5/574	75/23174	0.038388	0.175122	0.139553	Ung/Exosc3/Rnf168/Msh2/Atad5	5
GO:0008625	extrinsic apoptotic signaling pathway via death domain receptors	5/574	75/23174	0.038388	0.175122	0.139553	Hmgb2/Casp8ap2/Il18/Faim/Bex3	5
GO:0051348	negative regulation of transferase activity	11/574	242/23174	0.0394862	0.177484	0.141436	Prkar2a/Fbxo5/Pycard/Mad2l1/Terf1/Npm1/H2afy/Pkig/Cdkn2c/Dnaja1/Trp53	11
GO:0072698	protein localization to microtubule cytoskeleton	4/574	52/23174	0.0396122	0.177484	0.141436	Aurka/Cep192/Nedd1/Mapre1	4
GO:0006140	regulation of nucleotide metabolic process	6/574	101/23174	0.0396891	0.177484	0.141436	Cdk1/Ccnb1/Parp1/Shmt2/Hif1a/Trp53	6
GO:0000054	ribosomal subunit export from nucleus	2/574	13/23174	0.0398784	0.177484	0.141436	Ran/Npm1	2
GO:0008298	intracellular mRNA localization	2/574	13/23174	0.0398784	0.177484	0.141436	Exosc3/Zfp36l1	2
GO:0009071	serine family amino acid catabolic process	2/574	13/23174	0.0398784	0.177484	0.141436	Shmt2/Shmt1	2
GO:0033148	positive regulation of intracellular estrogen receptor signaling pathway	2/574	13/23174	0.0398784	0.177484	0.141436	Skp2/Parp1	2
GO:0033280	response to vitamin D	2/574	13/23174	0.0398784	0.177484	0.141436	Cdkn2d/Snw1	2
GO:0033750	ribosome localization	2/574	13/23174	0.0398784	0.177484	0.141436	Ran/Npm1	2
GO:0036376	sodium ion export across plasma membrane	2/574	13/23174	0.0398784	0.177484	0.141436	Atp1a2/Atp1b2	2
GO:0043970	histone H3-K9 acetylation	2/574	13/23174	0.0398784	0.177484	0.141436	Chek1/Smarcb1	2
GO:0048304	positive regulation of isotype switching to IgG isotypes	2/574	13/23174	0.0398784	0.177484	0.141436	Msh2/Atad5	2
GO:0051573	negative regulation of histone H3-K9 methylation	2/574	13/23174	0.0398784	0.177484	0.141436	Dnmt1/Smarcb1	2
GO:0051974	negative regulation of telomerase activity	2/574	13/23174	0.0398784	0.177484	0.141436	Terf1/Trp53	2
GO:0060391	positive regulation of SMAD protein signal transduction	2/574	13/23174	0.0398784	0.177484	0.141436	Nup93/Parp1	2
GO:0061418	regulation of transcription from RNA polymerase II promoter in response to hypoxia	2/574	13/23174	0.0398784	0.177484	0.141436	Hif1a/Trp53	2
GO:0072425	signal transduction involved in G2 DNA damage checkpoint	2/574	13/23174	0.0398784	0.177484	0.141436	Chek1/Dtl	2
GO:0072711	cellular response to hydroxyurea	2/574	13/23174	0.0398784	0.177484	0.141436	Rad51/Timeless	2
GO:1900025	negative regulation of substrate adhesion-dependent cell spreading	2/574	13/23174	0.0398784	0.177484	0.141436	Actn4/Fbln1	2
GO:1903862	positive regulation of oxidative phosphorylation	2/574	13/23174	0.0398784	0.177484	0.141436	Cdk1/Ccnb1	2
GO:1904816	positive regulation of protein localization to chromosome, telomeric region	2/574	13/23174	0.0398784	0.177484	0.141436	Cct3/Tcp1	2
GO:0019319	hexose biosynthetic process	5/574	76/23174	0.040289	0.178536	0.142273	Pgp/Gapdh/Hif1a/Arpp19/Stk11	5
GO:0034620	cellular response to unfolded protein	5/574	76/23174	0.040289	0.178536	0.142273	Stub1/Hspa14/Hspa8/Hspa2/Ccnd1	5
GO:1901606	alpha-amino acid catabolic process	5/574	76/23174	0.040289	0.178536	0.142273	Shmt2/Shmt1/Acat1/Glud1/Ddah1	5
GO:0051092	positive regulation of NF-kappaB transcription factor activity	7/574	128/23174	0.0403021	0.178536	0.142273	Trim37/Pycard/Npm1/Ube2n/Il18/Arhgef2/Clu	7
GO:0031334	positive regulation of protein complex assembly	11/574	243/23174	0.0404791	0.178536	0.142273	Psrc1/Cdt1/Pycard/Stub1/Terf1/Cdk5rap2/Mapre1/G3bp1/Hsp90aa1/Trp53/Clu	11
GO:0001832	blastocyst growth	3/574	31/23174	0.0406737	0.178536	0.142273	Brca2/Gins1/Chek1	3
GO:0006767	water-soluble vitamin metabolic process	3/574	31/23174	0.0406737	0.178536	0.142273	Dhfr/Shmt2/Shmt1	3
GO:0034661	ncRNA catabolic process	3/574	31/23174	0.0406737	0.178536	0.142273	Exosc3/Exosc8/Exosc7	3
GO:0043276	anoikis	3/574	31/23174	0.0406737	0.178536	0.142273	E2f1/Tfdp1/Stk11	3
GO:1900181	negative regulation of protein localization to nucleus	3/574	31/23174	0.0406737	0.178536	0.142273	Pkig/Ppp2ca/Dclk1	3
GO:1901659	glycosyl compound biosynthetic process	3/574	31/23174	0.0406737	0.178536	0.142273	Hprt/Gmps/Impdh2	3
GO:2000781	positive regulation of double-strand break repair	3/574	31/23174	0.0406737	0.178536	0.142273	Parp1/Timeless/Smchd1	3
GO:0051101	regulation of DNA binding	7/574	129/23174	0.0417466	0.183036	0.145859	Cdt1/Hmgb2/E2f1/Parp1/Hjurp/Trim28/Id4	7
GO:0014014	negative regulation of gliogenesis	4/574	53/23174	0.0420387	0.183896	0.146545	Atf5/Id4/Hes5/Ptn	4
GO:0032210	regulation of telomere maintenance via telomerase	4/574	53/23174	0.0420387	0.183896	0.146545	Aurkb/Terf1/Cct3/Tcp1	4
GO:0061180	mammary gland epithelium development	5/574	77/23174	0.0422463	0.184593	0.1471	Brca2/Hif1a/Phb2/Kdm5b/Ccnd1	5
GO:0051222	positive regulation of protein transport	17/574	433/23174	0.0427886	0.186749	0.148819	Cep290/Ran/Pycard/Emd/Oxct1/Ncl/Gapdh/Hnrnpm/Trim28/Ppia/Hif1a/Kif5b/Glud1/Selenok/Glul/Ipo5/Cd81	17
GO:0010657	muscle cell apoptotic process	6/574	103/23174	0.0430054	0.187057	0.149064	Dnmt1/Gapdh/Npm1/Hspa8/Trp53/Qk	6
GO:0045778	positive regulation of ossification	6/574	103/23174	0.0430054	0.187057	0.149064	Fbxo5/Gpm6b/Id4/Atraid/Clic1/Ptn	6
GO:0048709	oligodendrocyte differentiation	6/574	103/23174	0.0430054	0.187057	0.149064	Hdac1/Id4/Hes5/Qk/Ptn/Clu	6
GO:0002082	regulation of oxidative phosphorylation	3/574	32/23174	0.0440819	0.190442	0.151761	Cdk1/Ccnb1/Shmt2	3
GO:0015988	energy coupled proton transmembrane transport, against electrochemical gradient	3/574	32/23174	0.0440819	0.190442	0.151761	Atp5g2/Atp1a2/Atp6v1c1	3
GO:0032212	positive regulation of telomere maintenance via telomerase	3/574	32/23174	0.0440819	0.190442	0.151761	Aurkb/Cct3/Tcp1	3
GO:0045616	regulation of keratinocyte differentiation	3/574	32/23174	0.0440819	0.190442	0.151761	H2afy/Srsf6/Zfp36l1	3
GO:0050779	RNA destabilization	3/574	32/23174	0.0440819	0.190442	0.151761	Hnrnpd/Zfp36l1/Qk	3
GO:0051150	regulation of smooth muscle cell differentiation	3/574	32/23174	0.0440819	0.190442	0.151761	Dnmt1/Med28/Olfm2	3
GO:0051290	protein heterotetramerization	4/574	54/23174	0.0445474	0.19202	0.153019	Rrm2/Hist1h4d/Rrm1/Aldoc	4
GO:0051568	histone H3-K4 methylation	4/574	54/23174	0.0445474	0.19202	0.153019	Dnmt1/Hist1h1e/H2afy/Snw1	4
GO:0090316	positive regulation of intracellular protein transport	7/574	131/23174	0.0447355	0.192343	0.153276	Cep290/Ran/Emd/Trim28/Kif5b/Ipo5/Cd81	7
GO:0001678	cellular glucose homeostasis	8/574	159/23174	0.0447878	0.192343	0.153276	Birc5/Ndufaf2/Oxct1/Nucks1/Hif1a/Kif5b/Ppp2ca/Smarcb1	8
GO:0021537	telencephalon development	11/574	248/23174	0.0457037	0.192343	0.153276	Nde1/Tacc3/Hprt/Xrcc1/Atf5/Hif1a/Uchl5/Hdac1/Id4/Hes5/Bcan	11
GO:0010561	negative regulation of glycoprotein biosynthetic process	2/574	14/23174	0.0457768	0.192343	0.153276	Itm2b/Tmem59	2
GO:0016446	somatic hypermutation of immunoglobulin genes	2/574	14/23174	0.0457768	0.192343	0.153276	Ung/Msh2	2
GO:0030007	cellular potassium ion homeostasis	2/574	14/23174	0.0457768	0.192343	0.153276	Atp1a2/Atp1b2	2
GO:0030949	positive regulation of vascular endothelial growth factor receptor signaling pathway	2/574	14/23174	0.0457768	0.192343	0.153276	Hif1a/Vegfb	2
GO:0031115	negative regulation of microtubule polymerization	2/574	14/23174	0.0457768	0.192343	0.153276	Stmn1/Mapre1	2
GO:0031573	intra-S DNA damage checkpoint	2/574	14/23174	0.0457768	0.192343	0.153276	Tipin/Msh2	2
GO:0033127	regulation of histone phosphorylation	2/574	14/23174	0.0457768	0.192343	0.153276	Ccnb1/H2afy	2
GO:0035970	peptidyl-threonine dephosphorylation	2/574	14/23174	0.0457768	0.192343	0.153276	Ppm1g/Ppp2ca	2
GO:0042308	negative regulation of protein import into nucleus	2/574	14/23174	0.0457768	0.192343	0.153276	Pkig/Ppp2ca	2
GO:0043650	dicarboxylic acid biosynthetic process	2/574	14/23174	0.0457768	0.192343	0.153276	Slc1a3/Glud1	2
GO:0045605	negative regulation of epidermal cell differentiation	2/574	14/23174	0.0457768	0.192343	0.153276	Ezh2/Srsf6	2
GO:0047484	regulation of response to osmotic stress	2/574	14/23174	0.0457768	0.192343	0.153276	Ybx3/Mlc1	2
GO:0048308	organelle inheritance	2/574	14/23174	0.0457768	0.192343	0.153276	Cdk1/Vrk1	2
GO:0048313	Golgi inheritance	2/574	14/23174	0.0457768	0.192343	0.153276	Cdk1/Vrk1	2
GO:0060049	regulation of protein glycosylation	2/574	14/23174	0.0457768	0.192343	0.153276	Tmem59/Mt3	2
GO:0071428	rRNA-containing ribonucleoprotein complex export from nucleus	2/574	14/23174	0.0457768	0.192343	0.153276	Ran/Npm1	2
GO:0072710	response to hydroxyurea	2/574	14/23174	0.0457768	0.192343	0.153276	Rad51/Timeless	2
GO:0090151	establishment of protein localization to mitochondrial membrane	2/574	14/23174	0.0457768	0.192343	0.153276	Timm22/Hsp90aa1	2
GO:1902430	negative regulation of amyloid-beta formation	2/574	14/23174	0.0457768	0.192343	0.153276	Hap1/Clu	2
GO:1904590	negative regulation of protein import	2/574	14/23174	0.0457768	0.192343	0.153276	Pkig/Ppp2ca	2
GO:0033143	regulation of intracellular steroid hormone receptor signaling pathway	5/574	79/23174	0.0463301	0.194455	0.154959	Skp2/Parp1/Hdac1/Phb2/Rwdd1	5
GO:0010665	regulation of cardiac muscle cell apoptotic process	4/574	55/23174	0.0471382	0.19763	0.157489	Npm1/Hspa8/Trp53/Qk	4
GO:0051291	protein heterooligomerization	8/574	161/23174	0.0475855	0.197949	0.157744	Rrm2/Prkar2a/Hist1h4d/Rrm1/Ppp2ca/Aldoc/Stk11/Sept11	8
GO:0007026	negative regulation of microtubule depolymerization	3/574	33/23174	0.0476276	0.197949	0.157744	Ckap2/Arhgef2/Clasp2	3
GO:0010667	negative regulation of cardiac muscle cell apoptotic process	3/574	33/23174	0.0476276	0.197949	0.157744	Npm1/Hspa8/Qk	3
GO:0010837	regulation of keratinocyte proliferation	3/574	33/23174	0.0476276	0.197949	0.157744	Srsf6/Ctsl/Zfp36l1	3
GO:0070897	transcription preinitiation complex assembly	3/574	33/23174	0.0476276	0.197949	0.157744	Taf12/Trp53/Gtf2a2	3
GO:0071539	protein localization to centrosome	3/574	33/23174	0.0476276	0.197949	0.157744	Aurka/Cep192/Nedd1	3
GO:1903146	regulation of autophagy of mitochondrion	3/574	33/23174	0.0476276	0.197949	0.157744	Hif1a/Cdc37/Trp53	3
GO:1903205	regulation of hydrogen peroxide-induced cell death	3/574	33/23174	0.0476276	0.197949	0.157744	Pycr1/Psap/Trp53	3
GO:0002312	B cell activation involved in immune response	5/574	80/23174	0.048457	0.200743	0.15997	Ung/Exosc3/Rnf168/Msh2/Atad5	5
GO:0030500	regulation of bone mineralization	5/574	80/23174	0.048457	0.200743	0.15997	Hif1a/Gpm6b/Atraid/Suv39h1/Ptn	5
GO:0045682	regulation of epidermis development	5/574	80/23174	0.048457	0.200743	0.15997	Ezh2/H2afy/Srsf6/Hes5/Zfp36l1	5
GO:0042176	regulation of protein catabolic process	15/574	376/23174	0.0488489	0.202148	0.16109	Pbk/Aurka/Mad2l1/Stub1/Egln1/Sumo2/Uchl5/Ppp2ca/Hsp90aa1/Atraid/Ube2k/Lpcat1/Dtl/Cd81/Clu	15
GO:0010821	regulation of mitochondrion organization	7/574	134/23174	0.0494711	0.204061	0.162615	Pycard/Siva1/Fxn/Slc25a5/Hif1a/Cdc37/Trp53	7
GO:0071453	cellular response to oxygen levels	7/574	134/23174	0.0494711	0.204061	0.162615	Eif4ebp1/Stub1/Hif1a/Suv39h1/Zfp36l1/Trp53/Ddah1	7
GO:1903322	positive regulation of protein modification by small protein conjugation or removal	7/574	134/23174	0.0494711	0.204061	0.162615	Cdc20/Skp2/Stub1/Npm1/Sumo2/Ube2n/Ube2s	7
GO:1902903	regulation of supramolecular fiber organization	14/574	345/23174	0.0496555	0.204602	0.163045	Cit/Ckap2/Psrc1/Pycard/Hax1/Stmn1/Terf1/Cdk5rap2/Mapre1/Hspa8/Arhgef2/Colgalt1/Clu/Clasp2	14
GO:1902883	negative regulation of response to oxidative stress	4/574	56/23174	0.0498109	0.205022	0.16338	H2afy/Pycr1/Hif1a/Psap	4
GO:0033674	positive regulation of kinase activity	18/574	475/23174	0.050315	0.206874	0.164856	Tpx2/Clspn/Cdc6/Psrc1/Ezh2/Cenpe/Iqgap1/Npm1/Il18/Ppp2ca/Hsp90aa1/Ccnd2/Stk11/Cd81/Mnat1/Clu/Ccnd1/Maged1	18
GO:0061178	regulation of insulin secretion involved in cellular response to glucose stimulus	5/574	81/23174	0.0506407	0.207991	0.165746	Birc5/Ndufaf2/Oxct1/Hif1a/Kif5b	5
GO:0000002	mitochondrial genome maintenance	3/574	34/23174	0.0513089	0.209418	0.166884	Parp1/Chchd4/Trp53	3
GO:0006356	regulation of transcription by RNA polymerase I	3/574	34/23174	0.0513089	0.209418	0.166884	Ncl/H2afy/Smarcb1	3
GO:1905508	protein localization to microtubule organizing center	3/574	34/23174	0.0513089	0.209418	0.166884	Aurka/Cep192/Nedd1	3
GO:0002566	somatic diversification of immune receptors via somatic mutation	2/574	15/23174	0.0519721	0.209418	0.166884	Ung/Msh2	2
GO:0006337	nucleosome disassembly	2/574	15/23174	0.0519721	0.209418	0.166884	Smarcb1/Smarcd1	2
GO:0006978	DNA damage response, signal transduction by p53 class mediator resulting in transcription of p21 class mediator	2/574	15/23174	0.0519721	0.209418	0.166884	Brca2/Trp53	2
GO:0009143	nucleoside triphosphate catabolic process	2/574	15/23174	0.0519721	0.209418	0.166884	Dut/Dctpp1	2
GO:0017014	protein nitrosylation	2/574	15/23174	0.0519721	0.209418	0.166884	Gapdh/Ddah1	2
GO:0035337	fatty-acyl-CoA metabolic process	2/574	15/23174	0.0519721	0.209418	0.166884	Acat1/Acsl6	2
GO:0044827	modulation by host of viral genome replication	2/574	15/23174	0.0519721	0.209418	0.166884	Nucks1/Hspa8	2
GO:0045835	negative regulation of meiotic nuclear division	2/574	15/23174	0.0519721	0.209418	0.166884	Trip13/Fbxo5	2
GO:0046033	AMP metabolic process	2/574	15/23174	0.0519721	0.209418	0.166884	Prps1/Ak2	2
GO:0048385	regulation of retinoic acid receptor signaling pathway	2/574	15/23174	0.0519721	0.209418	0.166884	Ezh2/Snw1	2
GO:0051571	positive regulation of histone H3-K4 methylation	2/574	15/23174	0.0519721	0.209418	0.166884	Dnmt1/Snw1	2
GO:0071280	cellular response to copper ion	2/574	15/23174	0.0519721	0.209418	0.166884	Mt3/Mt1	2
GO:0071731	response to nitric oxide	2/574	15/23174	0.0519721	0.209418	0.166884	Hnrnpd/Egln1	2
GO:0090197	positive regulation of chemokine secretion	2/574	15/23174	0.0519721	0.209418	0.166884	Pycard/Selenok	2
GO:0097050	type B pancreatic cell apoptotic process	2/574	15/23174	0.0519721	0.209418	0.166884	Srsf6/Hdac1	2
GO:0006879	cellular iron ion homeostasis	4/574	57/23174	0.0525652	0.210261	0.167555	Fxn/Egln1/Hif1a/Ftl1	4
GO:0019080	viral gene expression	4/574	57/23174	0.0525652	0.210261	0.167555	Nucks1/Hdac1/Smarcb1/Snw1	4
GO:0042775	mitochondrial ATP synthesis coupled electron transport	4/574	57/23174	0.0525652	0.210261	0.167555	Cdk1/Ccnb1/Cox5a/Coq9	4
GO:0046128	purine ribonucleoside metabolic process	4/574	57/23174	0.0525652	0.210261	0.167555	Ran/Hprt/Gmps/Impdh2	4
GO:0046622	positive regulation of organ growth	4/574	57/23174	0.0525652	0.210261	0.167555	Cdk1/Ccnb1/Ybx3/Ddx39b	4
GO:0051445	regulation of meiotic cell cycle	4/574	57/23174	0.0525652	0.210261	0.167555	Cdc20/Trip13/Sgo2a/Fbxo5	4
GO:0098930	axonal transport	4/574	57/23174	0.0525652	0.210261	0.167555	Cnih2/Hap1/Hif1a/Kif5b	4
GO:0043624	cellular protein complex disassembly	7/574	136/23174	0.052798	0.210972	0.168121	Ckap2/2810006K23Rik/Stmn1/Nedd1/Hspa8/Arhgef2/Clasp2	7
GO:0046364	monosaccharide biosynthetic process	5/574	82/23174	0.0528812	0.211084	0.168211	Pgp/Gapdh/Hif1a/Arpp19/Stk11	5
GO:0006471	protein ADP-ribosylation	3/574	35/23174	0.0551238	0.217543	0.173358	Hpf1/Parp1/Xrcc1	3
GO:0032205	negative regulation of telomere maintenance	3/574	35/23174	0.0551238	0.217543	0.173358	Parp1/Terf1/Xrcc1	3
GO:0033146	regulation of intracellular estrogen receptor signaling pathway	3/574	35/23174	0.0551238	0.217543	0.173358	Skp2/Parp1/Phb2	3
GO:0033866	nucleoside bisphosphate biosynthetic process	3/574	35/23174	0.0551238	0.217543	0.173358	Acat1/Mpc1/Acsl6	3
GO:0034030	ribonucleoside bisphosphate biosynthetic process	3/574	35/23174	0.0551238	0.217543	0.173358	Acat1/Mpc1/Acsl6	3
GO:0034033	purine nucleoside bisphosphate biosynthetic process	3/574	35/23174	0.0551238	0.217543	0.173358	Acat1/Mpc1/Acsl6	3
GO:0043516	regulation of DNA damage response, signal transduction by p53 class mediator	3/574	35/23174	0.0551238	0.217543	0.173358	Npm1/Trp53/Kmt5a	3
GO:0045686	negative regulation of glial cell differentiation	3/574	35/23174	0.0551238	0.217543	0.173358	Atf5/Id4/Hes5	3
GO:0051567	histone H3-K9 methylation	3/574	35/23174	0.0551238	0.217543	0.173358	Dnmt1/Suv39h1/Smarcb1	3
GO:1902116	negative regulation of organelle assembly	3/574	35/23174	0.0551238	0.217543	0.173358	Trim37/Cdk5rap2/Arhgef2	3
GO:2001038	regulation of cellular response to drug	3/574	35/23174	0.0551238	0.217543	0.173358	Pycr1/Psap/Trp53	3
GO:0010662	regulation of striated muscle cell apoptotic process	4/574	58/23174	0.0554008	0.217963	0.173693	Npm1/Hspa8/Trp53/Qk	4
GO:0044380	protein localization to cytoskeleton	4/574	58/23174	0.0554008	0.217963	0.173693	Aurka/Cep192/Nedd1/Mapre1	4
GO:1902369	negative regulation of RNA catabolic process	4/574	58/23174	0.0554008	0.217963	0.173693	E2f1/Hnrnpd/Ybx1/Qk	4
GO:0031331	positive regulation of cellular catabolic process	14/574	351/23174	0.0557196	0.218992	0.174513	Aurka/Hnrnpd/Stub1/Sumo2/Hif1a/Hsp90aa1/Cdc37/Stk11/Zfp36l1/Qk/Tnrc6b/Cd81/Clu/Tmem59	14
GO:0071901	negative regulation of protein serine/threonine kinase activity	6/574	110/23174	0.0559513	0.219678	0.175059	Prkar2a/Pycard/H2afy/Pkig/Cdkn2c/Dnaja1	6
GO:0048608	reproductive structure development	17/574	449/23174	0.0563298	0.220937	0.176063	Brca2/Hmgb2/Plk4/Eif2s2/Trim28/Egln1/Ybx3/Msh2/Hif1a/Id4/Ctsl/Psap/Stk11/Zfp36l1/Ptn/Kdm5b/Ccnd1	17
GO:0009896	positive regulation of catabolic process	16/574	418/23174	0.0580363	0.224189	0.178654	Aurka/Hnrnpd/Stub1/Sumo2/Hif1a/Hsp90aa1/Lpcat1/Cdc37/Stk11/Zfp36l1/Qk/Dtl/Tnrc6b/Cd81/Clu/Tmem59	16
GO:0010659	cardiac muscle cell apoptotic process	4/574	59/23174	0.0583174	0.224189	0.178654	Npm1/Hspa8/Trp53/Qk	4
GO:0031122	cytoplasmic microtubule organization	4/574	59/23174	0.0583174	0.224189	0.178654	Fignl1/Kpnb1/Tacc3/Tubg1	4
GO:0070936	protein K48-linked ubiquitination	4/574	59/23174	0.0583174	0.224189	0.178654	Ube2t/Skp2/Ube2c/Ube2k	4
GO:0000729	DNA double-strand break processing	2/574	16/23174	0.0584459	0.224189	0.178654	Rbbp8/Ube2n	2
GO:0002830	positive regulation of type 2 immune response	2/574	16/23174	0.0584459	0.224189	0.178654	Il18/Cd81	2
GO:0010224	response to UV-B	2/574	16/23174	0.0584459	0.224189	0.178654	Msh2/Stk11	2
GO:0018027	peptidyl-lysine dimethylation	2/574	16/23174	0.0584459	0.224189	0.178654	Suv39h1/Smarcb1	2
GO:0032230	positive regulation of synaptic transmission, GABAergic	2/574	16/23174	0.0584459	0.224189	0.178654	Hap1/Kif5b	2
GO:0032688	negative regulation of interferon-beta production	2/574	16/23174	0.0584459	0.224189	0.178654	Pycard/Yy1	2
GO:0042772	DNA damage response, signal transduction resulting in transcription	2/574	16/23174	0.0584459	0.224189	0.178654	Brca2/Trp53	2
GO:0044794	positive regulation by host of viral process	2/574	16/23174	0.0584459	0.224189	0.178654	Nucks1/Hspa8	2
GO:0048302	regulation of isotype switching to IgG isotypes	2/574	16/23174	0.0584459	0.224189	0.178654	Msh2/Atad5	2
GO:0048715	negative regulation of oligodendrocyte differentiation	2/574	16/23174	0.0584459	0.224189	0.178654	Id4/Hes5	2
GO:0051151	negative regulation of smooth muscle cell differentiation	2/574	16/23174	0.0584459	0.224189	0.178654	Dnmt1/Med28	2
GO:0070932	histone H3 deacetylation	2/574	16/23174	0.0584459	0.224189	0.178654	Hdac1/Sfpq	2
GO:0072529	pyrimidine-containing compound catabolic process	2/574	16/23174	0.0584459	0.224189	0.178654	Dut/Dctpp1	2
GO:0090196	regulation of chemokine secretion	2/574	16/23174	0.0584459	0.224189	0.178654	Pycard/Selenok	2
GO:0099640	axo-dendritic protein transport	2/574	16/23174	0.0584459	0.224189	0.178654	Kif5b/Sfpq	2
GO:1901524	regulation of mitophagy	2/574	16/23174	0.0584459	0.224189	0.178654	Cdc37/Trp53	2
GO:1902992	negative regulation of amyloid precursor protein catabolic process	2/574	16/23174	0.0584459	0.224189	0.178654	Hap1/Clu	2
GO:2000479	regulation of cAMP-dependent protein kinase activity	2/574	16/23174	0.0584459	0.224189	0.178654	Prkar2a/Pkig	2
GO:0010664	negative regulation of striated muscle cell apoptotic process	3/574	36/23174	0.05907	0.225679	0.179842	Npm1/Hspa8/Qk	3
GO:0031114	regulation of microtubule depolymerization	3/574	36/23174	0.05907	0.225679	0.179842	Ckap2/Arhgef2/Clasp2	3
GO:0035794	positive regulation of mitochondrial membrane permeability	3/574	36/23174	0.05907	0.225679	0.179842	Siva1/Slc25a5/Trp53	3
GO:1904358	positive regulation of telomere maintenance via telomere lengthening	3/574	36/23174	0.05907	0.225679	0.179842	Aurkb/Cct3/Tcp1	3
GO:0071333	cellular response to glucose stimulus	7/574	140/23174	0.0598642	0.228401	0.18201	Birc5/Ndufaf2/Oxct1/Hif1a/Kif5b/Ppp2ca/Smarcb1	7
GO:0097237	cellular response to toxic substance	8/574	169/23174	0.0599016	0.228401	0.18201	Ezh2/Dhfr/Timeless/Fxn/Pycr1/Prdx6/Psap/Trp53	8
GO:0031398	positive regulation of protein ubiquitination	6/574	112/23174	0.060037	0.228604	0.182172	Cdc20/Skp2/Stub1/Npm1/Ube2n/Ube2s	6
GO:0050730	regulation of peptidyl-tyrosine phosphorylation	11/574	260/23174	0.0600741	0.228604	0.182172	Hax1/Iqgap1/Hdac1/Il18/Hes5/Arhgef2/Stk11/Trp53/Vegfb/Suz12/Cd81	11
GO:0061458	reproductive system development	17/574	453/23174	0.0601338	0.228604	0.182172	Brca2/Hmgb2/Plk4/Eif2s2/Trim28/Egln1/Ybx3/Msh2/Hif1a/Id4/Ctsl/Psap/Stk11/Zfp36l1/Ptn/Kdm5b/Ccnd1	17
GO:2000134	negative regulation of G1/S transition of mitotic cell cycle	4/574	60/23174	0.0613145	0.232861	0.185565	Rpa2/Ezh2/Trp53/Ccnd1	4
GO:2000177	regulation of neural precursor cell proliferation	6/574	113/23174	0.0621447	0.235781	0.187891	Shcbp1/Insm1/Nap1l1/Hif1a/Trp53/Ptn	6
GO:0006096	glycolytic process	5/574	86/23174	0.0624115	0.236559	0.188511	Gapdh/Hif1a/Aldoc/Aldoa/Trp53	5
GO:0000184	nuclear-transcribed mRNA catabolic process, nonsense-mediated decay	3/574	37/23174	0.0631453	0.237928	0.189602	Magohb/Rnps1/Ncbp1	3
GO:0014003	oligodendrocyte development	3/574	37/23174	0.0631453	0.237928	0.189602	Id4/Hes5/Clu	3
GO:0016233	telomere capping	3/574	37/23174	0.0631453	0.237928	0.189602	Aurkb/Hnrnpd/Xrcc1	3
GO:0036474	cell death in response to hydrogen peroxide	3/574	37/23174	0.0631453	0.237928	0.189602	Pycr1/Psap/Trp53	3
GO:0045191	regulation of isotype switching	3/574	37/23174	0.0631453	0.237928	0.189602	Exosc3/Msh2/Atad5	3
GO:0071158	positive regulation of cell cycle arrest	3/574	37/23174	0.0631453	0.237928	0.189602	Insm1/Rrp8/Trp53	3
GO:0071331	cellular response to hexose stimulus	7/574	142/23174	0.0636049	0.239424	0.190795	Birc5/Ndufaf2/Oxct1/Hif1a/Kif5b/Ppp2ca/Smarcb1	7
GO:0006090	pyruvate metabolic process	6/574	114/23174	0.0642957	0.240166	0.191386	Gapdh/Hif1a/Aldoc/Aldoa/Mpc1/Trp53	6
GO:0006446	regulation of translational initiation	4/574	61/23174	0.0643915	0.240166	0.191386	Eif4ebp1/Npm1/Eif5b/Ncbp1	4
GO:0042773	ATP synthesis coupled electron transport	4/574	61/23174	0.0643915	0.240166	0.191386	Cdk1/Ccnb1/Cox5a/Coq9	4
GO:1902305	regulation of sodium ion transmembrane transport	4/574	61/23174	0.0643915	0.240166	0.191386	Fxyd6/Kif5b/Atp1a2/Atp1b2	4
GO:0006757	ATP generation from ADP	5/574	87/23174	0.0649358	0.240166	0.191386	Gapdh/Hif1a/Aldoc/Aldoa/Trp53	5
GO:0032642	regulation of chemokine production	5/574	87/23174	0.0649358	0.240166	0.191386	Pycard/Hdac1/Il18/Selenok/Suz12	5
GO:0006575	cellular modified amino acid metabolic process	8/574	172/23174	0.064992	0.240166	0.191386	Mthfd2/Tyms/Dhfr/Shmt2/Egln1/Shmt1/Gart/Gstm1	8
GO:0000712	resolution of meiotic recombination intermediates	2/574	17/23174	0.0651807	0.240166	0.191386	Top2a/Cenps	2
GO:0006085	acetyl-CoA biosynthetic process	2/574	17/23174	0.0651807	0.240166	0.191386	Acat1/Mpc1	2
GO:0031498	chromatin disassembly	2/574	17/23174	0.0651807	0.240166	0.191386	Smarcb1/Smarcd1	2
GO:0032986	protein-DNA complex disassembly	2/574	17/23174	0.0651807	0.240166	0.191386	Smarcb1/Smarcd1	2
GO:0036124	histone H3-K9 trimethylation	2/574	17/23174	0.0651807	0.240166	0.191386	Suv39h1/Smarcb1	2
GO:0042415	norepinephrine metabolic process	2/574	17/23174	0.0651807	0.240166	0.191386	Insm1/Spr	2
GO:0045793	positive regulation of cell size	2/574	17/23174	0.0651807	0.240166	0.191386	Cdk4/Hsp90aa1	2
GO:0045836	positive regulation of meiotic nuclear division	2/574	17/23174	0.0651807	0.240166	0.191386	Sgo2a/Fbxo5	2
GO:0048291	isotype switching to IgG isotypes	2/574	17/23174	0.0651807	0.240166	0.191386	Msh2/Atad5	2
GO:0070243	regulation of thymocyte apoptotic process	2/574	17/23174	0.0651807	0.240166	0.191386	Hif1a/Trp53	2
GO:0090195	chemokine secretion	2/574	17/23174	0.0651807	0.240166	0.191386	Pycard/Selenok	2
GO:0098760	response to interleukin-7	2/574	17/23174	0.0651807	0.240166	0.191386	Hdgf/Ybx1	2
GO:0098761	cellular response to interleukin-7	2/574	17/23174	0.0651807	0.240166	0.191386	Hdgf/Ybx1	2
GO:1903019	negative regulation of glycoprotein metabolic process	2/574	17/23174	0.0651807	0.240166	0.191386	Itm2b/Tmem59	2
GO:1904355	positive regulation of telomere capping	2/574	17/23174	0.0651807	0.240166	0.191386	Aurkb/Hnrnpd	2
GO:0071326	cellular response to monosaccharide stimulus	7/574	143/23174	0.0655274	0.241211	0.192219	Birc5/Ndufaf2/Oxct1/Hif1a/Kif5b/Ppp2ca/Smarcb1	7
GO:0032781	positive regulation of ATPase activity	3/574	38/23174	0.0673471	0.247197	0.196989	Dnajc9/Atp1b2/Hspa2	3
GO:0042149	cellular response to glucose starvation	3/574	38/23174	0.0673471	0.247197	0.196989	Asns/Rrp8/Trp53	3
GO:1902108	regulation of mitochondrial membrane permeability involved in apoptotic process	3/574	38/23174	0.0673471	0.247197	0.196989	Siva1/Slc25a5/Trp53	3
GO:0032024	positive regulation of insulin secretion	5/574	88/23174	0.0675166	0.247224	0.19701	Oxct1/Hif1a/Kif5b/Glud1/Glul	5
GO:0010658	striated muscle cell apoptotic process	4/574	62/23174	0.0675479	0.247224	0.19701	Npm1/Hspa8/Trp53/Qk	4
GO:0032722	positive regulation of chemokine production	4/574	62/23174	0.0675479	0.247224	0.19701	Pycard/Hdac1/Il18/Selenok	4
GO:0051261	protein depolymerization	6/574	116/23174	0.0687274	0.251301	0.200259	Ckap2/Stmn1/Nedd1/Hspa8/Arhgef2/Clasp2	6
GO:0031099	regeneration	7/574	145/23174	0.0694767	0.253799	0.20225	Cdk1/Aurka/Ezh2/Dhfr/Ptn/Cd81/Ccnd1	7
GO:0035773	insulin secretion involved in cellular response to glucose stimulus	5/574	89/23174	0.0701536	0.255784	0.203831	Birc5/Ndufaf2/Oxct1/Hif1a/Kif5b	5
GO:0070301	cellular response to hydrogen peroxide	5/574	89/23174	0.0701536	0.255784	0.203831	Ezh2/Fxn/Pycr1/Psap/Trp53	5
GO:0030330	DNA damage response, signal transduction by p53 class mediator	4/574	63/23174	0.0707829	0.257344	0.205075	Brca2/Npm1/Trp53/Kmt5a	4
GO:0045661	regulation of myoblast differentiation	4/574	63/23174	0.0707829	0.257344	0.205075	Btg1/Il18/Zfp36l1/Cmtm5	4
GO:0070059	intrinsic apoptotic signaling pathway in response to endoplasmic reticulum stress	4/574	63/23174	0.0707829	0.257344	0.205075	Ube2k/Txndc12/Selenok/Trp53	4
GO:1902904	negative regulation of supramolecular fiber organization	7/574	146/23174	0.0715036	0.258185	0.205745	Ckap2/Stmn1/Mapre1/Hspa8/Arhgef2/Clu/Clasp2	7
GO:0030521	androgen receptor signaling pathway	3/574	39/23174	0.0716729	0.258185	0.205745	Hdac1/Dnaja1/Rwdd1	3
GO:0072523	purine-containing compound catabolic process	3/574	39/23174	0.0716729	0.258185	0.205745	Hint1/Hprt/Acat1	3
GO:1902692	regulation of neuroblast proliferation	3/574	39/23174	0.0716729	0.258185	0.205745	Hif1a/Trp53/Ptn	3
GO:1903362	regulation of cellular protein catabolic process	10/574	237/23174	0.0717333	0.258185	0.205745	Pbk/Aurka/Stub1/Sumo2/Uchl5/Hsp90aa1/Atraid/Ube2k/Cd81/Clu	10
GO:0010869	regulation of receptor biosynthetic process	2/574	18/23174	0.0721597	0.258185	0.205745	Hif1a/Hdac1	2
GO:0016074	snoRNA metabolic process	2/574	18/23174	0.0721597	0.258185	0.205745	Exosc3/Gar1	2
GO:0033574	response to testosterone	2/574	18/23174	0.0721597	0.258185	0.205745	Cdk4/Rwdd1	2
GO:0034312	diol biosynthetic process	2/574	18/23174	0.0721597	0.258185	0.205745	Dhfr/Spr	2
GO:0035518	histone H2A monoubiquitination	2/574	18/23174	0.0721597	0.258185	0.205745	Trim37/Rnf168	2
GO:0042754	negative regulation of circadian rhythm	2/574	18/23174	0.0721597	0.258185	0.205745	Suv39h1/Sfpq	2
GO:0044321	response to leptin	2/574	18/23174	0.0721597	0.258185	0.205745	Ccnd1/Mt3	2
GO:0051444	negative regulation of ubiquitin-protein transferase activity	2/574	18/23174	0.0721597	0.258185	0.205745	Fbxo5/Mad2l1	2
GO:0060547	negative regulation of necrotic cell death	2/574	18/23174	0.0721597	0.258185	0.205745	Ybx3/Mt3	2
GO:1900153	positive regulation of nuclear-transcribed mRNA catabolic process, deadenylation-dependent decay	2/574	18/23174	0.0721597	0.258185	0.205745	Zfp36l1/Tnrc6b	2
GO:1903599	positive regulation of autophagy of mitochondrion	2/574	18/23174	0.0721597	0.258185	0.205745	Hif1a/Cdc37	2
GO:1903909	regulation of receptor clustering	2/574	18/23174	0.0721597	0.258185	0.205745	Ptn/Cd81	2
GO:0009063	cellular amino acid catabolic process	5/574	90/23174	0.0728466	0.260157	0.207316	Shmt2/Shmt1/Acat1/Glud1/Ddah1	5
GO:0042866	pyruvate biosynthetic process	5/574	90/23174	0.0728466	0.260157	0.207316	Gapdh/Hif1a/Aldoc/Aldoa/Trp53	5
GO:0046620	regulation of organ growth	6/574	118/23174	0.0733318	0.261402	0.208309	Cdk1/Ccnb1/Fxn/Ybx3/Ddx39b/Yy1	6
GO:1901216	positive regulation of neuron death	6/574	118/23174	0.0733318	0.261402	0.208309	Parp1/Egln1/Il18/Trp53/Clu/Bace1	6
GO:0002821	positive regulation of adaptive immune response	7/574	147/23174	0.0735653	0.261748	0.208584	Exosc3/Pycard/Msh2/Atad5/Il18/Hspa8/Cd81	7
GO:2000058	regulation of ubiquitin-dependent protein catabolic process	7/574	147/23174	0.0735653	0.261748	0.208584	Pbk/Aurka/Stub1/Sumo2/Uchl5/Ube2k/Clu	7
GO:0009988	cell-cell recognition	4/574	64/23174	0.0740959	0.263147	0.209699	Aldoa/Cd81/Cct3/Tcp1	4
GO:0046824	positive regulation of nucleocytoplasmic transport	4/574	64/23174	0.0740959	0.263147	0.209699	Ran/Emd/Trim28/Ipo5	4
GO:1904950	negative regulation of establishment of protein localization	9/574	208/23174	0.075015	0.266164	0.212104	Ndufaf2/Fbln1/Parp1/Rangap1/Terf1/Hdac1/Pkig/Ppp2ca/Dnaja1	9
GO:0002028	regulation of sodium ion transport	5/574	91/23174	0.0755955	0.267599	0.213247	Fxyd6/Kif5b/Atp1a2/Atp1b2/Nkain4	5
GO:0032602	chemokine production	5/574	91/23174	0.0755955	0.267599	0.213247	Pycard/Hdac1/Il18/Selenok/Suz12	5
GO:0030856	regulation of epithelial cell differentiation	7/574	148/23174	0.0756619	0.267599	0.213247	Ezh2/H2afy/Srsf6/Btg1/Hes5/Zfp36l1/Ccnd1	7
GO:1901136	carbohydrate derivative catabolic process	6/574	119/23174	0.0756986	0.267599	0.213247	Dut/Dctpp1/Hint1/Hprt/Acat1/Psap	6
GO:0007339	binding of sperm to zona pellucida	3/574	40/23174	0.0761199	0.267853	0.213449	Aldoa/Cct3/Tcp1	3
GO:0031062	positive regulation of histone methylation	3/574	40/23174	0.0761199	0.267853	0.213449	Dnmt1/Suv39h1/Snw1	3
GO:0046825	regulation of protein export from nucleus	3/574	40/23174	0.0761199	0.267853	0.213449	Emd/Rangap1/Chchd4	3
GO:0048710	regulation of astrocyte differentiation	3/574	40/23174	0.0761199	0.267853	0.213449	Atf5/Id4/Hes5	3
GO:2000772	regulation of cellular senescence	3/574	40/23174	0.0761199	0.267853	0.213449	Fbxo5/Suv39h1/Trp53	3
GO:0018209	peptidyl-serine modification	13/574	336/23174	0.0765087	0.268974	0.214343	Pbk/Clspn/Cdk1/Ccnb1/Aurkb/Vrk1/Cdc7/Hpf1/Parp1/Hax1/Hsp90aa1/Dclk1/Pkn2	13
GO:0000422	autophagy of mitochondrion	4/574	65/23174	0.0774862	0.271911	0.216683	Hif1a/Cisd2/Cdc37/Trp53	4
GO:0061726	mitochondrion disassembly	4/574	65/23174	0.0774862	0.271911	0.216683	Hif1a/Cisd2/Cdc37/Trp53	4
GO:0002181	cytoplasmic translation	5/574	92/23174	0.0783998	0.274866	0.219038	Eif4ebp1/Eif2s2/Aars/Hspa14/Rwdd1	5
GO:0032386	regulation of intracellular transport	16/574	437/23174	0.0789401	0.275483	0.21953	Cep290/Ran/Emd/Cnih2/Rangap1/Hap1/Trim28/Chchd4/Kif5b/Pkig/Ppp2ca/Mlc1/Ipo5/Cspg5/Cd81/Bace1	16
GO:0001975	response to amphetamine	2/574	19/23174	0.0793667	0.275483	0.21953	Hprt/Hdac1	2
GO:0002726	positive regulation of T cell cytokine production	2/574	19/23174	0.0793667	0.275483	0.21953	Il18/Cd81	2
GO:0006883	cellular sodium ion homeostasis	2/574	19/23174	0.0793667	0.275483	0.21953	Atp1a2/Atp1b2	2
GO:0033962	cytoplasmic mRNA processing body assembly	2/574	19/23174	0.0793667	0.275483	0.21953	Lsm3/Lsm4	2
GO:0034643	establishment of mitochondrion localization, microtubule-mediated	2/574	19/23174	0.0793667	0.275483	0.21953	Hap1/Hif1a	2
GO:0047497	mitochondrion transport along microtubule	2/574	19/23174	0.0793667	0.275483	0.21953	Hap1/Hif1a	2
GO:0098840	protein transport along microtubule	2/574	19/23174	0.0793667	0.275483	0.21953	Kif5b/Sfpq	2
GO:0099118	microtubule-based protein transport	2/574	19/23174	0.0793667	0.275483	0.21953	Kif5b/Sfpq	2
GO:1901028	regulation of mitochondrial outer membrane permeabilization involved in apoptotic signaling pathway	2/574	19/23174	0.0793667	0.275483	0.21953	Siva1/Slc25a5	2
GO:2000269	regulation of fibroblast apoptotic process	2/574	19/23174	0.0793667	0.275483	0.21953	Btg1/Trp53	2
GO:0032271	regulation of protein polymerization	9/574	211/23174	0.0803533	0.278296	0.221771	Psrc1/Pycard/Hax1/Stmn1/Terf1/Cdk5rap2/Mapre1/Hsp90aa1/Clasp2	9
GO:0042542	response to hydrogen peroxide	6/574	121/23174	0.080561	0.278296	0.221771	Lig1/Ezh2/Fxn/Pycr1/Psap/Trp53	6
GO:0030501	positive regulation of bone mineralization	3/574	41/23174	0.0806855	0.278296	0.221771	Gpm6b/Atraid/Ptn	3
GO:0034340	response to type I interferon	3/574	41/23174	0.0806855	0.278296	0.221771	Shmt2/Ube2k/Cdc37	3
GO:0035774	positive regulation of insulin secretion involved in cellular response to glucose stimulus	3/574	41/23174	0.0806855	0.278296	0.221771	Oxct1/Hif1a/Kif5b	3
GO:0051154	negative regulation of striated muscle cell differentiation	3/574	41/23174	0.0806855	0.278296	0.221771	Ezh2/Yy1/Ybx1	3
GO:0071364	cellular response to epidermal growth factor stimulus	3/574	41/23174	0.0806855	0.278296	0.221771	Ncl/Iqgap1/Zfp36l1	3
GO:0032387	negative regulation of intracellular transport	4/574	66/23174	0.0809527	0.278967	0.222306	Cnih2/Rangap1/Pkig/Ppp2ca	4
GO:0071375	cellular response to peptide hormone stimulus	10/574	243/23174	0.0815465	0.28076	0.223735	H2afz/Parp1/Eif4ebp1/Rangap1/Cdk4/Nucks1/Ybx1/Srsf3/Il18/Zfp36l1	10
GO:0009749	response to glucose	8/574	181/23174	0.0818294	0.281481	0.22431	Birc5/Ndufaf2/Oxct1/Hif1a/Kif5b/Ppp2ca/Smarcb1/Glul	8
GO:0035264	multicellular organism growth	9/574	212/23174	0.0821827	0.282443	0.225076	Brca2/Cdk4/Fxn/Atf5/Suv39h1/Zfp36l1/Trp53/Selenom/Spr	9
GO:0001933	negative regulation of protein phosphorylation	15/574	407/23174	0.0832532	0.285866	0.227804	Pbk/Ccnb1/Prkar2a/Insm1/Pycard/Fbln1/Npm1/H2afy/Il18/Pkig/Ppp2ca/Ndrg2/Cdkn2c/Dnaja1/Suz12	15
GO:1901215	negative regulation of neuron death	10/574	245/23174	0.084992	0.291575	0.232353	Birc5/Aars/Npm1/Msh2/Hif1a/Hdac1/Bhlhb9/Vegfb/Mt3/Mt1	10
GO:0010559	regulation of glycoprotein biosynthetic process	3/574	42/23174	0.0853668	0.292076	0.232753	Itm2b/Tmem59/Mt3	3
GO:0055023	positive regulation of cardiac muscle tissue growth	3/574	42/23174	0.0853668	0.292076	0.232753	Cdk1/Ccnb1/Ddx39b	3
GO:0090317	negative regulation of intracellular protein transport	3/574	42/23174	0.0853668	0.292076	0.232753	Rangap1/Pkig/Ppp2ca	3
GO:0002183	cytoplasmic translational initiation	2/574	20/23174	0.0867862	0.294045	0.234322	Eif4ebp1/Eif2s2	2
GO:0006089	lactate metabolic process	2/574	20/23174	0.0867862	0.294045	0.234322	Hif1a/Trp53	2
GO:0006379	mRNA cleavage	2/574	20/23174	0.0867862	0.294045	0.234322	Cstf2/Ncbp1	2
GO:0008090	retrograde axonal transport	2/574	20/23174	0.0867862	0.294045	0.234322	Hap1/Kif5b	2
GO:0010996	response to auditory stimulus	2/574	20/23174	0.0867862	0.294045	0.234322	Slc1a3/Ptn	2
GO:0014075	response to amine	2/574	20/23174	0.0867862	0.294045	0.234322	Hprt/Hdac1	2
GO:0046697	decidualization	2/574	20/23174	0.0867862	0.294045	0.234322	Ctsl/Ptn	2
GO:0050966	detection of mechanical stimulus involved in sensory perception of pain	2/574	20/23174	0.0867862	0.294045	0.234322	Il18/Bace1	2
GO:0071157	negative regulation of cell cycle arrest	2/574	20/23174	0.0867862	0.294045	0.234322	Cdk4/Ccnd1	2
GO:0080111	DNA demethylation	2/574	20/23174	0.0867862	0.294045	0.234322	Trim28/Alkbh2	2
GO:1900151	regulation of nuclear-transcribed mRNA catabolic process, deadenylation-dependent decay	2/574	20/23174	0.0867862	0.294045	0.234322	Zfp36l1/Tnrc6b	2
GO:0009746	response to hexose	8/574	184/23174	0.0879651	0.297776	0.237295	Birc5/Ndufaf2/Oxct1/Hif1a/Kif5b/Ppp2ca/Smarcb1/Glul	8
GO:0071902	positive regulation of protein serine/threonine kinase activity	11/574	279/23174	0.0883768	0.298905	0.238195	Cdc6/Psrc1/Ezh2/Iqgap1/Ppp2ca/Ccnd2/Stk11/Cd81/Mnat1/Ccnd1/Maged1	11
GO:0070482	response to oxygen levels	11/574	280/23174	0.0900595	0.303067	0.241511	Tacc3/Eif4ebp1/Stub1/Egln1/Hif1a/Il18/Suv39h1/Zfp36l1/Trp53/Vegfb/Ddah1	11
GO:0034284	response to monosaccharide	8/574	185/23174	0.0900682	0.303067	0.241511	Birc5/Ndufaf2/Oxct1/Hif1a/Kif5b/Ppp2ca/Smarcb1/Glul	8
GO:0010907	positive regulation of glucose metabolic process	3/574	43/23174	0.0901607	0.303067	0.241511	Hif1a/Arpp19/Stk11	3
GO:0016073	snRNA metabolic process	3/574	43/23174	0.0901607	0.303067	0.241511	Exosc3/Exosc8/Exosc7	3
GO:0031057	negative regulation of histone modification	3/574	43/23174	0.0901607	0.303067	0.241511	Dnmt1/H2afy/Smarcb1	3
GO:0042307	positive regulation of protein import into nucleus	3/574	43/23174	0.0901607	0.303067	0.241511	Ran/Trim28/Ipo5	3
GO:0050435	amyloid-beta metabolic process	3/574	43/23174	0.0901607	0.303067	0.241511	Hap1/Clu/Bace1	3
GO:0032273	positive regulation of protein polymerization	6/574	125/23174	0.0907965	0.304936	0.243001	Psrc1/Pycard/Terf1/Cdk5rap2/Mapre1/Hsp90aa1	6
GO:0009119	ribonucleoside metabolic process	4/574	69/23174	0.0918017	0.308042	0.245476	Ran/Hprt/Gmps/Impdh2	4
GO:0050796	regulation of insulin secretion	8/574	186/23174	0.0922003	0.309109	0.246326	Birc5/Ndufaf2/Oxct1/Hif1a/Hdac1/Kif5b/Glud1/Glul	8
GO:0035967	cellular response to topologically incorrect protein	5/574	97/23174	0.0932422	0.312056	0.248674	Stub1/Hspa14/Hspa8/Hspa2/Ccnd1	5
GO:0048525	negative regulation of viral process	5/574	97/23174	0.0932422	0.312056	0.248674	Mphosph8/Trim59/Fbln1/Trim28/Hdac1	5
GO:0055076	transition metal ion homeostasis	6/574	126/23174	0.0934607	0.312395	0.248944	Fxn/Egln1/Hif1a/Ftl1/Mt3/Mt1	6
GO:0051495	positive regulation of cytoskeleton organization	9/574	218/23174	0.0936826	0.312395	0.248944	Psrc1/Ranbp1/Pycard/Plk4/Hax1/Terf1/Cdk5rap2/Npm1/Mapre1	9
GO:0006783	heme biosynthetic process	2/574	21/23174	0.0944032	0.312395	0.248944	Hmbs/Fxn	2
GO:0006907	pinocytosis	2/574	21/23174	0.0944032	0.312395	0.248944	Pycard/Actn4	2
GO:0007095	mitotic G2 DNA damage checkpoint	2/574	21/23174	0.0944032	0.312395	0.248944	Clspn/Cdk1	2
GO:0044346	fibroblast apoptotic process	2/574	21/23174	0.0944032	0.312395	0.248944	Btg1/Trp53	2
GO:0045683	negative regulation of epidermis development	2/574	21/23174	0.0944032	0.312395	0.248944	Ezh2/Srsf6	2
GO:0046716	muscle cell cellular homeostasis	2/574	21/23174	0.0944032	0.312395	0.248944	Hif1a/Aldoa	2
GO:0051447	negative regulation of meiotic cell cycle	2/574	21/23174	0.0944032	0.312395	0.248944	Trip13/Fbxo5	2
GO:0060333	interferon-gamma-mediated signaling pathway	2/574	21/23174	0.0944032	0.312395	0.248944	Cdc37/Trp53	2
GO:1901522	positive regulation of transcription from RNA polymerase II promoter involved in cellular response to chemical stimulus	2/574	21/23174	0.0944032	0.312395	0.248944	Hif1a/Trp53	2
GO:1901673	regulation of mitotic spindle assembly	2/574	21/23174	0.0944032	0.312395	0.248944	Smc1a/Stag1	2
GO:2001032	regulation of double-strand break repair via nonhomologous end joining	2/574	21/23174	0.0944032	0.312395	0.248944	Dek/Smchd1	2
GO:0043124	negative regulation of I-kappaB kinase/NF-kappaB signaling	3/574	44/23174	0.0950644	0.31377	0.25004	Trim59/Pycard/Hdac1	3
GO:0043616	keratinocyte proliferation	3/574	44/23174	0.0950644	0.31377	0.25004	Srsf6/Ctsl/Zfp36l1	3
GO:0070849	response to epidermal growth factor	3/574	44/23174	0.0950644	0.31377	0.25004	Ncl/Iqgap1/Zfp36l1	3
GO:1901796	regulation of signal transduction by p53 class mediator	4/574	70/23174	0.0955645	0.315149	0.251139	Npm1/Atad5/Trp53/Kmt5a	4
GO:0018108	peptidyl-tyrosine phosphorylation	12/574	316/23174	0.0956895	0.31529	0.251252	Wee1/Hax1/Iqgap1/Hdac1/Il18/Hes5/Arhgef2/Stk11/Trp53/Vegfb/Suz12/Cd81	12
GO:0021543	pallium development	7/574	157/23174	0.0960884	0.316332	0.252082	Nde1/Tacc3/Xrcc1/Hif1a/Hdac1/Id4/Bcan	7
GO:0021761	limbic system development	5/574	98/23174	0.0963721	0.316994	0.252609	Hap1/Xrcc1/Hdac1/Id4/Bcan	5
GO:0030900	forebrain development	14/574	383/23174	0.0965371	0.317264	0.252825	Nde1/Tacc3/E2f1/Hap1/Hprt/Xrcc1/Atf5/Hif1a/Uchl5/Hdac1/Id4/Hes5/Dclk1/Bcan	14
GO:0042326	negative regulation of phosphorylation	16/574	451/23174	0.0971552	0.319022	0.254226	Pbk/Ccnb1/Prkar2a/Insm1/Pycard/Fbln1/Npm1/H2afy/Il18/Pkig/Ppp2ca/Cdkn2d/Ndrg2/Cdkn2c/Dnaja1/Suz12	16
GO:0009755	hormone-mediated signaling pathway	7/574	158/23174	0.0985295	0.322981	0.257381	Skp2/Parp1/Hdac1/Ptges3/Phb2/Dnaja1/Rwdd1	7
GO:0035821	modification of morphology or physiology of other organism	7/574	158/23174	0.0985295	0.322981	0.257381	Fbln1/Gapdh/Nucks1/Hdac1/Hspa8/Smarcb1/Snw1	7
GO:0042509	regulation of tyrosine phosphorylation of STAT protein	4/574	71/23174	0.0993988	0.325274	0.259208	Hdac1/Il18/Hes5/Suz12	4
GO:0045669	positive regulation of osteoblast differentiation	4/574	71/23174	0.0993988	0.325274	0.259208	Fbxo5/Id4/Atraid/Clic1	4
GO:0006165	nucleoside diphosphate phosphorylation	5/574	99/23174	0.0995546	0.325506	0.259393	Gapdh/Hif1a/Aldoc/Aldoa/Trp53	5
GO:0018023	peptidyl-lysine trimethylation	3/574	45/23174	0.100075	0.326372	0.260083	Hist1h1e/Suv39h1/Smarcb1	3
GO:0060421	positive regulation of heart growth	3/574	45/23174	0.100075	0.326372	0.260083	Cdk1/Ccnb1/Ddx39b	3
GO:1902893	regulation of pri-miRNA transcription by RNA polymerase II	3/574	45/23174	0.100075	0.326372	0.260083	Yy1/Hif1a/Trp53	3
GO:0018212	peptidyl-tyrosine modification	12/574	319/23174	0.100737	0.328252	0.261581	Wee1/Hax1/Iqgap1/Hdac1/Il18/Hes5/Arhgef2/Stk11/Trp53/Vegfb/Suz12/Cd81	12
GO:0000423	mitophagy	2/574	22/23174	0.102204	0.330222	0.263151	Cdc37/Trp53	2
GO:0007130	synaptonemal complex assembly	2/574	22/23174	0.102204	0.330222	0.263151	Trip13/Syce2	2
GO:0035510	DNA dealkylation	2/574	22/23174	0.102204	0.330222	0.263151	Trim28/Alkbh2	2
GO:0046641	positive regulation of alpha-beta T cell proliferation	2/574	22/23174	0.102204	0.330222	0.263151	Il18/Cd81	2
GO:0051654	establishment of mitochondrion localization	2/574	22/23174	0.102204	0.330222	0.263151	Hap1/Hif1a	2
GO:0060338	regulation of type I interferon-mediated signaling pathway	2/574	22/23174	0.102204	0.330222	0.263151	Ube2k/Cdc37	2
GO:0070242	thymocyte apoptotic process	2/574	22/23174	0.102204	0.330222	0.263151	Hif1a/Trp53	2
GO:1902307	positive regulation of sodium ion transmembrane transport	2/574	22/23174	0.102204	0.330222	0.263151	Kif5b/Atp1b2	2
GO:1902884	positive regulation of response to oxidative stress	2/574	22/23174	0.102204	0.330222	0.263151	H2afy/Sfpq	2
GO:1903055	positive regulation of extracellular matrix organization	2/574	22/23174	0.102204	0.330222	0.263151	Colgalt1/Clasp2	2
GO:1990138	neuron projection extension	8/574	191/23174	0.103292	0.332655	0.265089	Aurka/Fxn/Iqgap1/Hsp90aa1/Stk11/Dclk1/Bcan/Clasp2	8
GO:0006400	tRNA modification	4/574	72/23174	0.103304	0.332655	0.265089	Ctu2/Sephs1/Aars/Trmt6	4
GO:0009060	aerobic respiration	4/574	72/23174	0.103304	0.332655	0.265089	Shmt2/Fxn/Cox5a/Hif1a	4
GO:0016575	histone deacetylation	4/574	72/23174	0.103304	0.332655	0.265089	Hdac1/Sfpq/Trp53/Msl3	4
GO:0032680	regulation of tumor necrosis factor production	7/574	160/23174	0.103513	0.33277	0.265181	Pycard/Ncl/Hdac1/Il18/Arhgef2/Selenok/Clu	7
GO:0043433	negative regulation of DNA-binding transcription factor activity	7/574	160/23174	0.103513	0.33277	0.265181	Ezh2/Tacc3/Trim37/Pycard/Siva1/Egln1/Phb2	7
GO:0001504	neurotransmitter uptake	3/574	46/23174	0.105189	0.336464	0.268125	Slc1a3/Atp1a2/Gpm6b	3
GO:0018198	peptidyl-cysteine modification	3/574	46/23174	0.105189	0.336464	0.268125	Hmbs/Gapdh/Chchd4	3
GO:0030857	negative regulation of epithelial cell differentiation	3/574	46/23174	0.105189	0.336464	0.268125	Ezh2/Srsf6/Ccnd1	3
GO:0035036	sperm-egg recognition	3/574	46/23174	0.105189	0.336464	0.268125	Aldoa/Cct3/Tcp1	3
GO:0072604	interleukin-6 secretion	3/574	46/23174	0.105189	0.336464	0.268125	Pycard/Ncl/Selenok	3
GO:0090199	regulation of release of cytochrome c from mitochondria	3/574	46/23174	0.105189	0.336464	0.268125	Pycard/Fxn/Trp53	3
GO:0032869	cellular response to insulin stimulus	8/574	192/23174	0.105595	0.337482	0.268936	H2afz/Parp1/Eif4ebp1/Cdk4/Nucks1/Ybx1/Srsf3/Zfp36l1	8
GO:0051147	regulation of muscle cell differentiation	7/574	161/23174	0.106055	0.338454	0.26971	Dnmt1/Ezh2/Ddx39b/Yy1/Ybx1/Med28/Olfm2	7
GO:0046939	nucleotide phosphorylation	5/574	101/23174	0.106076	0.338454	0.26971	Gapdh/Hif1a/Aldoc/Aldoa/Trp53	5
GO:0007005	mitochondrion organization	16/574	458/23174	0.107175	0.341676	0.272278	Pycard/Parp1/Hap1/Siva1/Fxn/Chchd4/Slc25a5/Timm22/Hif1a/Phb2/Hsp90aa1/Ndufa5/Cisd2/Cdc37/Trp53/Apoo	16
GO:0002285	lymphocyte activation involved in immune response	8/574	193/23174	0.107927	0.343789	0.273962	Ung/Exosc3/Rnf168/Msh2/Atad5/Il18/Trp53/Cd81	8
GO:1903555	regulation of tumor necrosis factor superfamily cytokine production	7/574	162/23174	0.108631	0.345642	0.275439	Pycard/Ncl/Hdac1/Il18/Arhgef2/Selenok/Clu	7
GO:0019359	nicotinamide nucleotide biosynthetic process	5/574	102/23174	0.109413	0.345642	0.275439	Gapdh/Hif1a/Aldoc/Aldoa/Trp53	5
GO:0051897	positive regulation of protein kinase B signaling	5/574	102/23174	0.109413	0.345642	0.275439	Hax1/Maz/Il18/Hsp90aa1/Vegfb	5
GO:0048588	developmental cell growth	10/574	258/23174	0.109512	0.345642	0.275439	Aurka/Fxn/Iqgap1/Ddx39b/Yy1/Hsp90aa1/Stk11/Dclk1/Bcan/Clasp2	10
GO:0032461	positive regulation of protein oligomerization	2/574	23/23174	0.110173	0.345642	0.275439	Trp53/Clu	2
GO:0032800	receptor biosynthetic process	2/574	23/23174	0.110173	0.345642	0.275439	Hif1a/Hdac1	2
GO:0035743	CD4-positive, alpha-beta T cell cytokine production	2/574	23/23174	0.110173	0.345642	0.275439	Il18/Cd81	2
GO:0043687	post-translational protein modification	2/574	23/23174	0.110173	0.345642	0.275439	Dscc1/Esco2	2
GO:0045943	positive regulation of transcription by RNA polymerase I	2/574	23/23174	0.110173	0.345642	0.275439	Ncl/Smarcb1	2
GO:0060390	regulation of SMAD protein signal transduction	2/574	23/23174	0.110173	0.345642	0.275439	Nup93/Parp1	2
GO:0071276	cellular response to cadmium ion	2/574	23/23174	0.110173	0.345642	0.275439	Mt3/Mt1	2
GO:0071450	cellular response to oxygen radical	2/574	23/23174	0.110173	0.345642	0.275439	Dhfr/Parp1	2
GO:0071451	cellular response to superoxide	2/574	23/23174	0.110173	0.345642	0.275439	Dhfr/Parp1	2
GO:0030308	negative regulation of cell growth	8/574	194/23174	0.110288	0.345642	0.275439	Psrc1/Rbbp7/Dnajc2/Yy1/Cdkn2d/Cdkn2c/Stk11/Trp53	8
GO:0071887	leukocyte apoptotic process	6/574	132/23174	0.110313	0.345642	0.275439	Aurkb/Siva1/Hif1a/Il18/Trp53/Tcp1	6
GO:0002639	positive regulation of immunoglobulin production	3/574	47/23174	0.110403	0.345642	0.275439	Exosc3/Msh2/Atad5	3
GO:0008089	anterograde axonal transport	3/574	47/23174	0.110403	0.345642	0.275439	Cnih2/Hap1/Kif5b	3
GO:0030520	intracellular estrogen receptor signaling pathway	3/574	47/23174	0.110403	0.345642	0.275439	Skp2/Parp1/Phb2	3
GO:0045429	positive regulation of nitric oxide biosynthetic process	3/574	47/23174	0.110403	0.345642	0.275439	Hsp90aa1/Clu/Ddah1	3
GO:0090342	regulation of cell aging	3/574	47/23174	0.110403	0.345642	0.275439	Fbxo5/Suv39h1/Trp53	3
GO:1903018	regulation of glycoprotein metabolic process	3/574	47/23174	0.110403	0.345642	0.275439	Itm2b/Tmem59/Mt3	3
GO:0032640	tumor necrosis factor production	7/574	163/23174	0.111239	0.347941	0.277271	Pycard/Ncl/Hdac1/Il18/Arhgef2/Selenok/Clu	7
GO:0021766	hippocampus development	4/574	74/23174	0.111319	0.347941	0.277271	Xrcc1/Hdac1/Id4/Bcan	4
GO:0001837	epithelial to mesenchymal transition	6/574	133/23174	0.113264	0.353442	0.281655	Ezh2/Trim28/Hif1a/Ppp2ca/Hnrnpab/Clasp2	6
GO:1903364	positive regulation of cellular protein catabolic process	6/574	133/23174	0.113264	0.353442	0.281655	Aurka/Stub1/Sumo2/Hsp90aa1/Cd81/Clu	6
GO:0072330	monocarboxylic acid biosynthetic process	10/574	260/23174	0.113609	0.354231	0.282283	Asns/Gapdh/Hif1a/Ptges3/Slc1a3/Scd2/Aldoc/Aldoa/Trp53/Qk	10
GO:0001558	regulation of cell growth	15/574	429/23174	0.115332	0.359312	0.286332	Psrc1/Dnph1/Rbbp7/Fxn/Dnajc2/Npm1/Ddx39b/Yy1/Cdkn2d/Cdkn2c/Stk11/Trp53/Ncbp1/Cd81/Clasp2	15
GO:0007260	tyrosine phosphorylation of STAT protein	4/574	75/23174	0.115428	0.359318	0.286337	Hdac1/Il18/Hes5/Suz12	4
GO:0002714	positive regulation of B cell mediated immunity	3/574	48/23174	0.115715	0.359335	0.286351	Exosc3/Msh2/Atad5	3
GO:0002891	positive regulation of immunoglobulin mediated immune response	3/574	48/23174	0.115715	0.359335	0.286351	Exosc3/Msh2/Atad5	3
GO:1904407	positive regulation of nitric oxide metabolic process	3/574	48/23174	0.115715	0.359335	0.286351	Hsp90aa1/Clu/Ddah1	3
GO:0021549	cerebellum development	5/574	104/23174	0.11624	0.360673	0.287417	Ezh2/Hap1/Aars/Xrcc1/Trp53	5
GO:0006882	cellular zinc ion homeostasis	2/574	24/23174	0.1183	0.365289	0.291096	Mt3/Mt1	2
GO:0009065	glutamine family amino acid catabolic process	2/574	24/23174	0.1183	0.365289	0.291096	Glud1/Ddah1	2
GO:0021895	cerebral cortex neuron differentiation	2/574	24/23174	0.1183	0.365289	0.291096	Hprt/Id4	2
GO:0034311	diol metabolic process	2/574	24/23174	0.1183	0.365289	0.291096	Dhfr/Spr	2
GO:0035561	regulation of chromatin binding	2/574	24/23174	0.1183	0.365289	0.291096	Cdt1/Larp7	2
GO:0098869	cellular oxidant detoxification	2/574	24/23174	0.1183	0.365289	0.291096	Dhfr/Prdx6	2
GO:0022412	cellular process involved in reproduction in multicellular organism	15/574	431/23174	0.118569	0.365828	0.291525	Fignl1/Top2a/Ccnb1/Trip13/Brca2/Aurka/Sgo2a/Hmgb2/Fbxo5/Msh2/Ncaph2/Stk11/Qk/Hspa2/Ptn	15
GO:0071706	tumor necrosis factor superfamily cytokine production	7/574	166/23174	0.119262	0.367669	0.292992	Pycard/Ncl/Hdac1/Il18/Arhgef2/Selenok/Clu	7
GO:0006809	nitric oxide biosynthetic process	4/574	76/23174	0.119603	0.368422	0.293592	Hsp90aa1/Clu/Ddah1/Spr	4
GO:0019363	pyridine nucleotide biosynthetic process	5/574	105/23174	0.119727	0.36851	0.293662	Gapdh/Hif1a/Aldoc/Aldoa/Trp53	5
GO:0006360	transcription by RNA polymerase I	3/574	49/23174	0.121121	0.372201	0.296604	Ncl/H2afy/Smarcb1	3
GO:0045646	regulation of erythrocyte differentiation	3/574	49/23174	0.121121	0.372201	0.296604	Hmgb2/Hif1a/Zfp36l1	3
GO:0050679	positive regulation of epithelial cell proliferation	8/574	199/23174	0.122507	0.375858	0.299518	Hmgb2/Srsf6/Ccnd2/Glul/Vegfb/Ptn/Kdm5b/Ccnd1	8
GO:0071236	cellular response to antibiotic	8/574	199/23174	0.122507	0.375858	0.299518	Ezh2/Ranbp1/Timeless/Fxn/Pycr1/Psap/Trp53/Clu	8
GO:0055021	regulation of cardiac muscle tissue growth	4/574	77/23174	0.123841	0.379648	0.302538	Cdk1/Ccnb1/Ddx39b/Yy1	4
GO:0051100	negative regulation of binding	7/574	168/23174	0.124773	0.382198	0.30457	Aurka/Aurkb/E2f1/Stub1/Stmn1/Larp7/Id4	7
GO:0006925	inflammatory cell apoptotic process	2/574	25/23174	0.12657	0.382951	0.30517	Il18/Tcp1	2
GO:0010742	macrophage derived foam cell differentiation	2/574	25/23174	0.12657	0.382951	0.30517	Il18/Selenok	2
GO:0032104	regulation of response to extracellular stimulus	2/574	25/23174	0.12657	0.382951	0.30517	Snw1/Mt3	2
GO:0032107	regulation of response to nutrient levels	2/574	25/23174	0.12657	0.382951	0.30517	Snw1/Mt3	2
GO:0032480	negative regulation of type I interferon production	2/574	25/23174	0.12657	0.382951	0.30517	Pycard/Yy1	2
GO:0044788	modulation by host of viral process	2/574	25/23174	0.12657	0.382951	0.30517	Nucks1/Hspa8	2
GO:0045648	positive regulation of erythrocyte differentiation	2/574	25/23174	0.12657	0.382951	0.30517	Hmgb2/Hif1a	2
GO:0046688	response to copper ion	2/574	25/23174	0.12657	0.382951	0.30517	Mt3/Mt1	2
GO:0051788	response to misfolded protein	2/574	25/23174	0.12657	0.382951	0.30517	Stub1/Clu	2
GO:0055069	zinc ion homeostasis	2/574	25/23174	0.12657	0.382951	0.30517	Mt3/Mt1	2
GO:1901032	negative regulation of response to reactive oxygen species	2/574	25/23174	0.12657	0.382951	0.30517	Pycr1/Psap	2
GO:1902003	regulation of amyloid-beta formation	2/574	25/23174	0.12657	0.382951	0.30517	Hap1/Clu	2
GO:1903206	negative regulation of hydrogen peroxide-induced cell death	2/574	25/23174	0.12657	0.382951	0.30517	Pycr1/Psap	2
GO:1904357	negative regulation of telomere maintenance via telomere lengthening	2/574	25/23174	0.12657	0.382951	0.30517	Parp1/Terf1	2
GO:2001039	negative regulation of cellular response to drug	2/574	25/23174	0.12657	0.382951	0.30517	Pycr1/Psap	2
GO:0010332	response to gamma radiation	3/574	50/23174	0.126618	0.382951	0.30517	Brca2/H2afx/Trp53	3
GO:0032388	positive regulation of intracellular transport	8/574	201/23174	0.127587	0.385578	0.307263	Cep290/Ran/Emd/Trim28/Kif5b/Mlc1/Ipo5/Cd81	8
GO:0001890	placenta development	7/574	170/23174	0.13041	0.393388	0.313487	Plk4/Trim28/Egln1/Hif1a/Ctsl/Zfp36l1/Ptn	7
GO:2000106	regulation of leukocyte apoptotic process	5/574	108/23174	0.130479	0.393388	0.313487	Aurkb/Hif1a/Il18/Trp53/Tcp1	5
GO:2000379	positive regulation of reactive oxygen species metabolic process	5/574	108/23174	0.130479	0.393388	0.313487	Il18/Hsp90aa1/Trp53/Clu/Ddah1	5
GO:0060560	developmental growth involved in morphogenesis	10/574	268/23174	0.130843	0.394175	0.314114	Aurka/Fxn/Trim28/Iqgap1/Hsp90aa1/Stk11/Dclk1/Bcan/Kdm5b/Clasp2	10
GO:0032648	regulation of interferon-beta production	3/574	51/23174	0.132202	0.39702	0.316382	Hmgb2/Pycard/Yy1	3
GO:0043618	regulation of transcription from RNA polymerase II promoter in response to stress	3/574	51/23174	0.132202	0.39702	0.316382	Chek1/Hif1a/Trp53	3
GO:0070542	response to fatty acid	3/574	51/23174	0.132202	0.39702	0.316382	Ranbp1/Cdk4/Scd2	3
GO:2000649	regulation of sodium ion transmembrane transporter activity	3/574	51/23174	0.132202	0.39702	0.316382	Fxyd6/Kif5b/Atp1a2	3
GO:1902117	positive regulation of organelle assembly	4/574	79/23174	0.132506	0.397623	0.316862	Plk4/Hap1/G3bp1/Mns1	4
GO:0010038	response to metal ion	10/574	269/23174	0.133091	0.398883	0.317866	Hnrnpd/Cdk4/Fxn/Iqgap1/Ppp2ca/S100a16/Glud1/Mnat1/Mt3/Mt1	10
GO:2000241	regulation of reproductive process	7/574	171/23174	0.133276	0.398883	0.317866	Cdc20/Trip13/Aurka/Sgo2a/Fbxo5/Il18/Stk11	7
GO:0072525	pyridine-containing compound biosynthetic process	5/574	109/23174	0.134157	0.398883	0.317866	Gapdh/Hif1a/Aldoc/Aldoa/Trp53	5
GO:0090100	positive regulation of transmembrane receptor protein serine/threonine kinase signaling pathway	5/574	109/23174	0.134157	0.398883	0.317866	Nup93/Parp1/Hes5/Stk11/Snw1	5
GO:0000303	response to superoxide	2/574	26/23174	0.134971	0.398883	0.317866	Dhfr/Parp1	2
GO:0006213	pyrimidine nucleoside metabolic process	2/574	26/23174	0.134971	0.398883	0.317866	Tk1/Dck	2
GO:0006779	porphyrin-containing compound biosynthetic process	2/574	26/23174	0.134971	0.398883	0.317866	Hmbs/Fxn	2
GO:0006891	intra-Golgi vesicle-mediated transport	2/574	26/23174	0.134971	0.398883	0.317866	Copg2/Copb2	2
GO:0007549	dosage compensation	2/574	26/23174	0.134971	0.398883	0.317866	Smchd1/H2afy	2
GO:0009299	mRNA transcription	2/574	26/23174	0.134971	0.398883	0.317866	Hnrnpd/Trp53	2
GO:0033522	histone H2A ubiquitination	2/574	26/23174	0.134971	0.398883	0.317866	Trim37/Rnf168	2
GO:0034453	microtubule anchoring	2/574	26/23174	0.134971	0.398883	0.317866	Bccip/Clasp2	2
GO:0042104	positive regulation of activated T cell proliferation	2/574	26/23174	0.134971	0.398883	0.317866	Pycard/Il18	2
GO:0051497	negative regulation of stress fiber assembly	2/574	26/23174	0.134971	0.398883	0.317866	Stmn1/Clasp2	2
GO:0072574	hepatocyte proliferation	2/574	26/23174	0.134971	0.398883	0.317866	Mki67/Ptn	2
GO:0072575	epithelial cell proliferation involved in liver morphogenesis	2/574	26/23174	0.134971	0.398883	0.317866	Mki67/Ptn	2
GO:0090077	foam cell differentiation	2/574	26/23174	0.134971	0.398883	0.317866	Il18/Selenok	2
GO:1901020	negative regulation of calcium ion transmembrane transporter activity	2/574	26/23174	0.134971	0.398883	0.317866	Ppp2ca/Atp1a2	2
GO:1903579	negative regulation of ATP metabolic process	2/574	26/23174	0.134971	0.398883	0.317866	Parp1/Trp53	2
GO:0002824	positive regulation of adaptive immune response based on somatic recombination of immune receptors built from immunoglobulin superfamily domains	6/574	140/23174	0.135008	0.398883	0.317866	Exosc3/Msh2/Atad5/Il18/Hspa8/Cd81	6
GO:0006733	oxidoreduction coenzyme metabolic process	7/574	172/23174	0.136173	0.402015	0.320362	Gapdh/Hif1a/Aldoc/Aldoa/Mpc1/Trp53/Coq9	7
GO:0032436	positive regulation of proteasomal ubiquitin-dependent protein catabolic process	4/574	80/23174	0.13693	0.403008	0.321153	Aurka/Stub1/Sumo2/Clu	4
GO:0046209	nitric oxide metabolic process	4/574	80/23174	0.13693	0.403008	0.321153	Hsp90aa1/Clu/Ddah1/Spr	4
GO:1901019	regulation of calcium ion transmembrane transporter activity	4/574	80/23174	0.13693	0.403008	0.321153	Hap1/Ppp2ca/Atp1a2/Hspa2	4
GO:2000243	positive regulation of reproductive process	4/574	80/23174	0.13693	0.403008	0.321153	Aurka/Sgo2a/Fbxo5/Il18	4
GO:0046902	regulation of mitochondrial membrane permeability	3/574	52/23174	0.137871	0.403946	0.321901	Siva1/Slc25a5/Trp53	3
GO:0061614	pri-miRNA transcription by RNA polymerase II	3/574	52/23174	0.137871	0.403946	0.321901	Yy1/Hif1a/Trp53	3
GO:0070265	necrotic cell death	3/574	52/23174	0.137871	0.403946	0.321901	Ybx3/Trp53/Mt3	3
GO:1901570	fatty acid derivative biosynthetic process	3/574	52/23174	0.137871	0.403946	0.321901	Acat1/Ptges3/Acsl6	3
GO:1903202	negative regulation of oxidative stress-induced cell death	3/574	52/23174	0.137871	0.403946	0.321901	Pycr1/Hif1a/Psap	3
GO:0008637	apoptotic mitochondrial changes	5/574	110/23174	0.137881	0.403946	0.321901	Pycard/Siva1/Fxn/Slc25a5/Trp53	5
GO:0000305	response to oxygen radical	2/574	27/23174	0.143493	0.416304	0.331749	Dhfr/Parp1	2
GO:0033014	tetrapyrrole biosynthetic process	2/574	27/23174	0.143493	0.416304	0.331749	Hmbs/Fxn	2
GO:0036003	positive regulation of transcription from RNA polymerase II promoter in response to stress	2/574	27/23174	0.143493	0.416304	0.331749	Hif1a/Trp53	2
GO:0044342	type B pancreatic cell proliferation	2/574	27/23174	0.143493	0.416304	0.331749	Tcf19/Birc5	2
GO:0051446	positive regulation of meiotic cell cycle	2/574	27/23174	0.143493	0.416304	0.331749	Sgo2a/Fbxo5	2
GO:0060045	positive regulation of cardiac muscle cell proliferation	2/574	27/23174	0.143493	0.416304	0.331749	Cdk1/Ccnb1	2
GO:1900543	negative regulation of purine nucleotide metabolic process	2/574	27/23174	0.143493	0.416304	0.331749	Parp1/Trp53	2
GO:0002720	positive regulation of cytokine production involved in immune response	3/574	53/23174	0.143621	0.416304	0.331749	Il18/Cd81/Ddx1	3
GO:0010823	negative regulation of mitochondrion organization	3/574	53/23174	0.143621	0.416304	0.331749	Fxn/Slc25a5/Trp53	3
GO:0014009	glial cell proliferation	3/574	53/23174	0.143621	0.416304	0.331749	E2f1/Ptn/Clu	3
GO:0030850	prostate gland development	3/574	53/23174	0.143621	0.416304	0.331749	Id4/Psap/Stk11	3
GO:0032608	interferon-beta production	3/574	53/23174	0.143621	0.416304	0.331749	Hmgb2/Pycard/Yy1	3
GO:0070988	demethylation	3/574	53/23174	0.143621	0.416304	0.331749	Trim28/Alkbh2/Kdm5b	3
GO:1900408	negative regulation of cellular response to oxidative stress	3/574	53/23174	0.143621	0.416304	0.331749	Pycr1/Hif1a/Psap	3
GO:0001892	embryonic placenta development	5/574	112/23174	0.145464	0.42133	0.335754	Plk4/Trim28/Egln1/Hif1a/Zfp36l1	5
GO:0043393	regulation of protein binding	9/574	241/23174	0.145899	0.42227	0.336503	Aurka/Aurkb/Ran/Dut/Stub1/Stmn1/Mapre1/Ppp2ca/Nvl	9
GO:0045732	positive regulation of protein catabolic process	8/574	208/23174	0.146205	0.422837	0.336955	Aurka/Stub1/Sumo2/Hsp90aa1/Lpcat1/Dtl/Cd81/Clu	8
GO:0002705	positive regulation of leukocyte mediated immunity	7/574	176/23174	0.148065	0.427474	0.34065	Exosc3/Msh2/Atad5/Il18/Hspa8/Cd81/Ddx1	7
GO:0061136	regulation of proteasomal protein catabolic process	7/574	176/23174	0.148065	0.427474	0.34065	Pbk/Aurka/Stub1/Sumo2/Uchl5/Ube2k/Clu	7
GO:0002687	positive regulation of leukocyte migration	6/574	144/23174	0.148255	0.427474	0.34065	Pycard/Selenok/Trp53/Pla2g7/Vegfb/Ptn	6
GO:0002708	positive regulation of lymphocyte mediated immunity	6/574	144/23174	0.148255	0.427474	0.34065	Exosc3/Msh2/Atad5/Il18/Hspa8/Cd81	6
GO:0055025	positive regulation of cardiac muscle tissue development	3/574	54/23174	0.149448	0.430591	0.343134	Cdk1/Ccnb1/Ddx39b	3
GO:0048708	astrocyte differentiation	4/574	83/23174	0.150549	0.433091	0.345126	Atf5/Id4/Hes5/Mt3	4
GO:0018105	peptidyl-serine phosphorylation	11/574	311/23174	0.151697	0.433091	0.345126	Pbk/Clspn/Cdk1/Ccnb1/Aurkb/Vrk1/Cdc7/Hax1/Hsp90aa1/Dclk1/Pkn2	11
GO:0010939	regulation of necrotic cell death	2/574	28/23174	0.152124	0.433091	0.345126	Ybx3/Mt3	2
GO:0030511	positive regulation of transforming growth factor beta receptor signaling pathway	2/574	28/23174	0.152124	0.433091	0.345126	Stk11/Snw1	2
GO:0044003	modification by symbiont of host morphology or physiology	2/574	28/23174	0.152124	0.433091	0.345126	Fbln1/Gapdh	2
GO:0045724	positive regulation of cilium assembly	2/574	28/23174	0.152124	0.433091	0.345126	Hap1/Mns1	2
GO:0045980	negative regulation of nucleotide metabolic process	2/574	28/23174	0.152124	0.433091	0.345126	Parp1/Trp53	2
GO:0060444	branching involved in mammary gland duct morphogenesis	2/574	28/23174	0.152124	0.433091	0.345126	Phb2/Kdm5b	2
GO:0060765	regulation of androgen receptor signaling pathway	2/574	28/23174	0.152124	0.433091	0.345126	Hdac1/Rwdd1	2
GO:0061050	regulation of cell growth involved in cardiac muscle cell development	2/574	28/23174	0.152124	0.433091	0.345126	Ddx39b/Yy1	2
GO:0072576	liver morphogenesis	2/574	28/23174	0.152124	0.433091	0.345126	Mki67/Ptn	2
GO:0090169	regulation of spindle assembly	2/574	28/23174	0.152124	0.433091	0.345126	Smc1a/Stag1	2
GO:0090200	positive regulation of release of cytochrome c from mitochondria	2/574	28/23174	0.152124	0.433091	0.345126	Pycard/Trp53	2
GO:0097345	mitochondrial outer membrane permeabilization	2/574	28/23174	0.152124	0.433091	0.345126	Siva1/Slc25a5	2
GO:1903846	positive regulation of cellular response to transforming growth factor beta stimulus	2/574	28/23174	0.152124	0.433091	0.345126	Stk11/Snw1	2
GO:2000178	negative regulation of neural precursor cell proliferation	2/574	28/23174	0.152124	0.433091	0.345126	Trp53/Ptn	2
GO:0006970	response to osmotic stress	4/574	84/23174	0.1552	0.440314	0.350882	Ybx3/Zfp36l1/Trp53/Mlc1	4
GO:0060420	regulation of heart growth	4/574	84/23174	0.1552	0.440314	0.350882	Cdk1/Ccnb1/Ddx39b/Yy1	4
GO:2001057	reactive nitrogen species metabolic process	4/574	84/23174	0.1552	0.440314	0.350882	Hsp90aa1/Clu/Ddah1/Spr	4
GO:0006584	catecholamine metabolic process	3/574	55/23174	0.155351	0.440314	0.350882	Insm1/Hprt/Spr	3
GO:0009712	catechol-containing compound metabolic process	3/574	55/23174	0.155351	0.440314	0.350882	Insm1/Hprt/Spr	3
GO:0042531	positive regulation of tyrosine phosphorylation of STAT protein	3/574	55/23174	0.155351	0.440314	0.350882	Hdac1/Il18/Hes5	3
GO:0031330	negative regulation of cellular catabolic process	9/574	245/23174	0.156236	0.442168	0.352359	Pbk/E2f1/Hnrnpd/Ybx1/Uchl5/Atraid/Trp53/Qk/Mt3	9
GO:0032412	regulation of ion transmembrane transporter activity	9/574	245/23174	0.156236	0.442168	0.352359	Fxyd6/Cnih2/Hap1/Kif5b/Phb2/Ppp2ca/Atp1a2/Atp1b2/Hspa2	9
GO:0030282	bone mineralization	5/574	115/23174	0.157164	0.444468	0.354192	Hif1a/Gpm6b/Atraid/Suv39h1/Ptn	5
GO:1901652	response to peptide	13/574	383/23174	0.157989	0.446469	0.355787	H2afz/Parp1/Eif4ebp1/Rangap1/Cdk4/Timeless/Nucks1/Ybx1/Srsf3/Il18/Arhgef2/Zfp36l1/Trp53	13
GO:0045926	negative regulation of growth	10/574	280/23174	0.159151	0.449423	0.358141	Psrc1/Rbbp7/Fxn/Dnajc2/Yy1/Hif1a/Cdkn2d/Cdkn2c/Stk11/Trp53	10
GO:0032606	type I interferon production	4/574	85/23174	0.159904	0.450908	0.359325	Hmgb2/Pycard/G3bp1/Yy1	4
GO:0002230	positive regulation of defense response to virus by host	2/574	29/23174	0.160854	0.450908	0.359325	Pycard/Selenok	2
GO:0007007	inner mitochondrial membrane organization	2/574	29/23174	0.160854	0.450908	0.359325	Timm22/Apoo	2
GO:0033273	response to vitamin	2/574	29/23174	0.160854	0.450908	0.359325	Cdkn2d/Snw1	2
GO:0033687	osteoblast proliferation	2/574	29/23174	0.160854	0.450908	0.359325	Fignl1/Atraid	2
GO:0034390	smooth muscle cell apoptotic process	2/574	29/23174	0.160854	0.450908	0.359325	Dnmt1/Gapdh	2
GO:0034391	regulation of smooth muscle cell apoptotic process	2/574	29/23174	0.160854	0.450908	0.359325	Dnmt1/Gapdh	2
GO:0046039	GTP metabolic process	2/574	29/23174	0.160854	0.450908	0.359325	Ran/Impdh2	2
GO:0071480	cellular response to gamma radiation	2/574	29/23174	0.160854	0.450908	0.359325	H2afx/Trp53	2
GO:1902042	negative regulation of extrinsic apoptotic signaling pathway via death domain receptors	2/574	29/23174	0.160854	0.450908	0.359325	Hmgb2/Faim	2
GO:0022037	metencephalon development	5/574	116/23174	0.161148	0.451239	0.359588	Ezh2/Hap1/Aars/Xrcc1/Trp53	5
GO:0042982	amyloid precursor protein metabolic process	3/574	56/23174	0.161325	0.451239	0.359588	Hap1/Itm2b/Clu	3
GO:0043620	regulation of DNA-templated transcription in response to stress	3/574	56/23174	0.161325	0.451239	0.359588	Chek1/Hif1a/Trp53	3
GO:0002700	regulation of production of molecular mediator of immune response	6/574	148/23174	0.162062	0.452971	0.360968	Exosc3/Msh2/Atad5/Il18/Cd81/Ddx1	6
GO:0055072	iron ion homeostasis	4/574	86/23174	0.164659	0.459894	0.366485	Fxn/Egln1/Hif1a/Ftl1	4
GO:0045687	positive regulation of glial cell differentiation	3/574	57/23174	0.167367	0.465084	0.370621	Hdac1/Qk/Ptn	3
GO:0050879	multicellular organismal movement	3/574	57/23174	0.167367	0.465084	0.370621	Parp1/Xrcc1/Spr	3
GO:0050881	musculoskeletal movement	3/574	57/23174	0.167367	0.465084	0.370621	Parp1/Xrcc1/Spr	3
GO:0051893	regulation of focal adhesion assembly	3/574	57/23174	0.167367	0.465084	0.370621	Iqgap1/Gpm6b/Clasp2	3
GO:0071806	protein transmembrane transport	3/574	57/23174	0.167367	0.465084	0.370621	Chchd4/Timm22/Hspa8	3
GO:0090109	regulation of cell-substrate junction assembly	3/574	57/23174	0.167367	0.465084	0.370621	Iqgap1/Gpm6b/Clasp2	3
GO:2001169	regulation of ATP biosynthetic process	3/574	57/23174	0.167367	0.465084	0.370621	Parp1/Hif1a/Trp53	3
GO:0002724	regulation of T cell cytokine production	2/574	30/23174	0.169672	0.469784	0.374367	Il18/Cd81	2
GO:0010043	response to zinc ion	2/574	30/23174	0.169672	0.469784	0.374367	Mt3/Mt1	2
GO:0042168	heme metabolic process	2/574	30/23174	0.169672	0.469784	0.374367	Hmbs/Fxn	2
GO:0060632	regulation of microtubule-based movement	2/574	30/23174	0.169672	0.469784	0.374367	Cnih2/Hap1	2
GO:1902253	regulation of intrinsic apoptotic signaling pathway by p53 class mediator	2/574	30/23174	0.169672	0.469784	0.374367	Atad5/Trp53	2
GO:0043161	proteasome-mediated ubiquitin-dependent protein catabolic process	13/574	390/23174	0.17299	0.478625	0.381412	Pbk/Cdc20/Aurka/Skp2/Ube2c/Stub1/Sumo2/Anapc5/Uchl5/Ube2s/Ube2k/Psmd12/Clu	13
GO:0070231	T cell apoptotic process	3/574	58/23174	0.173474	0.47962	0.382205	Siva1/Hif1a/Trp53	3
GO:0033077	T cell differentiation in thymus	4/574	88/23174	0.17432	0.481611	0.383791	Ncaph2/Stk11/Zfp36l1/Trp53	4
GO:0008286	insulin receptor signaling pathway	5/574	120/23174	0.177479	0.487721	0.38866	Eif4ebp1/Cdk4/Nucks1/Ybx1/Srsf3	5
GO:0008584	male gonad development	5/574	120/23174	0.177479	0.487721	0.38866	Hmgb2/Eif2s2/Ybx3/Msh2/Ccnd1	5
GO:0090277	positive regulation of peptide hormone secretion	5/574	120/23174	0.177479	0.487721	0.38866	Oxct1/Hif1a/Kif5b/Glud1/Glul	5
GO:0022898	regulation of transmembrane transporter activity	9/574	253/23174	0.177937	0.487721	0.38866	Fxyd6/Cnih2/Hap1/Kif5b/Phb2/Ppp2ca/Atp1a2/Atp1b2/Hspa2	9
GO:0001893	maternal placenta development	2/574	31/23174	0.178568	0.487721	0.38866	Ctsl/Ptn	2
GO:0002828	regulation of type 2 immune response	2/574	31/23174	0.178568	0.487721	0.38866	Il18/Cd81	2
GO:0010574	regulation of vascular endothelial growth factor production	2/574	31/23174	0.178568	0.487721	0.38866	Hif1a/Ndrg2	2
GO:0032232	negative regulation of actin filament bundle assembly	2/574	31/23174	0.178568	0.487721	0.38866	Stmn1/Clasp2	2
GO:0034205	amyloid-beta formation	2/574	31/23174	0.178568	0.487721	0.38866	Hap1/Clu	2
GO:0045652	regulation of megakaryocyte differentiation	2/574	31/23174	0.178568	0.487721	0.38866	Hist1h4d/Hmgb2	2
GO:0045662	negative regulation of myoblast differentiation	2/574	31/23174	0.178568	0.487721	0.38866	Il18/Cmtm5	2
GO:0055075	potassium ion homeostasis	2/574	31/23174	0.178568	0.487721	0.38866	Atp1a2/Atp1b2	2
GO:0060074	synapse maturation	2/574	31/23174	0.178568	0.487721	0.38866	Cdc20/Bcan	2
GO:0070266	necroptotic process	2/574	31/23174	0.178568	0.487721	0.38866	Ybx3/Trp53	2
GO:1902110	positive regulation of mitochondrial membrane permeability involved in apoptotic process	2/574	31/23174	0.178568	0.487721	0.38866	Siva1/Slc25a5	2
GO:1902991	regulation of amyloid precursor protein catabolic process	2/574	31/23174	0.178568	0.487721	0.38866	Hap1/Clu	2
GO:0072593	reactive oxygen species metabolic process	10/574	288/23174	0.179567	0.489612	0.390167	Ndufaf2/Dhfr/Hif1a/Prdx6/Il18/Hsp90aa1/Trp53/Clu/Ddah1/Spr	10
GO:0001836	release of cytochrome c from mitochondria	3/574	59/23174	0.179643	0.489612	0.390167	Pycard/Fxn/Trp53	3
GO:0043462	regulation of ATPase activity	3/574	59/23174	0.179643	0.489612	0.390167	Dnajc9/Atp1b2/Hspa2	3
GO:0043491	protein kinase B signaling	7/574	186/23174	0.17981	0.489716	0.39025	Hax1/Maz/Il18/Hsp90aa1/Stk11/Zfp36l1/Vegfb	7
GO:0001889	liver development	5/574	121/23174	0.181656	0.494043	0.393698	Aurka/Mki67/Ezh2/Ptn/Ccnd1	5
GO:0046546	development of primary male sexual characteristics	5/574	121/23174	0.181656	0.494043	0.393698	Hmgb2/Eif2s2/Ybx3/Msh2/Ccnd1	5
GO:0046496	nicotinamide nucleotide metabolic process	6/574	154/23174	0.183754	0.499393	0.397962	Gapdh/Hif1a/Aldoc/Aldoa/Mpc1/Trp53	6
GO:0040014	regulation of multicellular organism growth	4/574	90/23174	0.18417	0.499814	0.398297	Cdk4/Fxn/Suv39h1/Spr	4
GO:0072655	establishment of protein localization to mitochondrion	4/574	90/23174	0.18417	0.499814	0.398297	Chchd4/Timm22/Hsp90aa1/Dnaja1	4
GO:0048732	gland development	15/574	467/23174	0.185643	0.503363	0.401125	Brca2/Aurka/Mki67/Ccnb2/Ezh2/Insm1/Hif1a/Phb2/Id4/Psap/Stk11/Igsf3/Ptn/Kdm5b/Ccnd1	15
GO:0010906	regulation of glucose metabolic process	5/574	122/23174	0.18587	0.503363	0.401125	Pgp/Hif1a/Arpp19/Stk11/Trp53	5
GO:1902017	regulation of cilium assembly	3/574	60/23174	0.185871	0.503363	0.401125	Vdac3/Hap1/Mns1	3
GO:0051896	regulation of protein kinase B signaling	6/574	155/23174	0.187476	0.50501	0.402438	Hax1/Maz/Il18/Hsp90aa1/Stk11/Vegfb	6
GO:0006084	acetyl-CoA metabolic process	2/574	32/23174	0.187534	0.50501	0.402438	Acat1/Mpc1	2
GO:0007097	nuclear migration	2/574	32/23174	0.187534	0.50501	0.402438	Tacc3/Nudc	2
GO:0030947	regulation of vascular endothelial growth factor receptor signaling pathway	2/574	32/23174	0.187534	0.50501	0.402438	Hif1a/Vegfb	2
GO:0032660	regulation of interleukin-17 production	2/574	32/23174	0.187534	0.50501	0.402438	Parp1/Il18	2
GO:0036475	neuron death in response to oxidative stress	2/574	32/23174	0.187534	0.50501	0.402438	Parp1/Hif1a	2
GO:0060669	embryonic placenta morphogenesis	2/574	32/23174	0.187534	0.50501	0.402438	Trim28/Zfp36l1	2
GO:1903203	regulation of oxidative stress-induced neuron death	2/574	32/23174	0.187534	0.50501	0.402438	Parp1/Hif1a	2
GO:0021954	central nervous system neuron development	4/574	91/23174	0.189162	0.508679	0.405361	Hprt/Atf5/Hsp90aa1/Dclk1	4
GO:2000060	positive regulation of ubiquitin-dependent protein catabolic process	4/574	91/23174	0.189162	0.508679	0.405361	Aurka/Stub1/Sumo2/Clu	4
GO:0030073	insulin secretion	8/574	223/23174	0.190201	0.510779	0.407035	Birc5/Ndufaf2/Oxct1/Hif1a/Hdac1/Kif5b/Glud1/Glul	8
GO:0009895	negative regulation of catabolic process	10/574	292/23174	0.190209	0.510779	0.407035	Pbk/E2f1/Mad2l1/Hnrnpd/Ybx1/Uchl5/Atraid/Trp53/Qk/Mt3	10
GO:0019362	pyridine nucleotide metabolic process	6/574	156/23174	0.191228	0.513156	0.408929	Gapdh/Hif1a/Aldoc/Aldoa/Mpc1/Trp53	6
GO:0010812	negative regulation of cell-substrate adhesion	3/574	61/23174	0.192155	0.51421	0.409769	Actn4/Fbln1/Clasp2	3
GO:0051926	negative regulation of calcium ion transport	3/574	61/23174	0.192155	0.51421	0.409769	Ppp2ca/Atp1a2/Gnao1	3
GO:1903428	positive regulation of reactive oxygen species biosynthetic process	3/574	61/23174	0.192155	0.51421	0.409769	Hsp90aa1/Clu/Ddah1	3
GO:0051650	establishment of vesicle localization	9/574	258/23174	0.192158	0.51421	0.409769	Kifc1/Nde1/Actn4/Cnih2/Hap1/Kif5b/Cspg5/Clasp2/Bace1	9
GO:0050773	regulation of dendrite development	7/574	190/23174	0.193253	0.516589	0.411665	Cdc20/Cit/Ezh2/Iqgap1/Stk11/Bhlhb9/Ptn	7
GO:0032868	response to insulin	8/574	224/23174	0.193316	0.516589	0.411665	H2afz/Parp1/Eif4ebp1/Cdk4/Nucks1/Ybx1/Srsf3/Zfp36l1	8
GO:0006476	protein deacetylation	4/574	92/23174	0.194196	0.517856	0.412675	Hdac1/Sfpq/Trp53/Msl3	4
GO:0014015	positive regulation of gliogenesis	4/574	92/23174	0.194196	0.517856	0.412675	E2f1/Hdac1/Qk/Ptn	4
GO:0035305	negative regulation of dephosphorylation	4/574	92/23174	0.194196	0.517856	0.412675	Knl1/Cep192/Iqgap1/Arpp19	4
GO:0061008	hepaticobiliary system development	5/574	124/23174	0.194402	0.518046	0.412826	Aurka/Mki67/Ezh2/Ptn/Ccnd1	5
GO:0002931	response to ischemia	2/574	33/23174	0.19656	0.521619	0.415673	Stub1/Trp53	2
GO:0010573	vascular endothelial growth factor production	2/574	33/23174	0.19656	0.521619	0.415673	Hif1a/Ndrg2	2
GO:0043114	regulation of vascular permeability	2/574	33/23174	0.19656	0.521619	0.415673	Il18/Ddah1	2
GO:0045577	regulation of B cell differentiation	2/574	33/23174	0.19656	0.521619	0.415673	Hmgb3/Zfp36l1	2
GO:0140115	export across plasma membrane	2/574	33/23174	0.19656	0.521619	0.415673	Atp1a2/Atp1b2	2
GO:1902686	mitochondrial outer membrane permeabilization involved in programmed cell death	2/574	33/23174	0.19656	0.521619	0.415673	Siva1/Slc25a5	2
GO:0031214	biomineral tissue development	6/574	158/23174	0.198817	0.527243	0.420155	Fbxo5/Hif1a/Gpm6b/Atraid/Suv39h1/Ptn	6
GO:0045445	myoblast differentiation	4/574	93/23174	0.199272	0.528085	0.420826	Btg1/Il18/Zfp36l1/Cmtm5	4
GO:0042552	myelination	6/574	159/23174	0.202653	0.536673	0.427669	Id4/Psap/Hes5/Qk/Ptn/Clu	6
GO:0006469	negative regulation of protein kinase activity	7/574	193/23174	0.203591	0.538786	0.429353	Prkar2a/Pycard/Npm1/H2afy/Pkig/Cdkn2c/Dnaja1	7
GO:0002712	regulation of B cell mediated immunity	3/574	63/23174	0.204876	0.53936	0.429811	Exosc3/Msh2/Atad5	3
GO:0002889	regulation of immunoglobulin mediated immune response	3/574	63/23174	0.204876	0.53936	0.429811	Exosc3/Msh2/Atad5	3
GO:0042246	tissue regeneration	3/574	63/23174	0.204876	0.53936	0.429811	Ezh2/Ptn/Cd81	3
GO:0043388	positive regulation of DNA binding	3/574	63/23174	0.204876	0.53936	0.429811	Hmgb2/Parp1/Trim28	3
GO:0045454	cell redox homeostasis	3/574	63/23174	0.204876	0.53936	0.429811	Txnl1/Prdx6/Txndc12	3
GO:1903391	regulation of adherens junction organization	3/574	63/23174	0.204876	0.53936	0.429811	Iqgap1/Gpm6b/Clasp2	3
GO:2000756	regulation of peptidyl-lysine acetylation	3/574	63/23174	0.204876	0.53936	0.429811	Chek1/Hdac1/Smarcb1	3
GO:0018345	protein palmitoylation	2/574	34/23174	0.205638	0.53936	0.429811	Selenok/Glul	2
GO:0032435	negative regulation of proteasomal ubiquitin-dependent protein catabolic process	2/574	34/23174	0.205638	0.53936	0.429811	Pbk/Uchl5	2
GO:0032786	positive regulation of DNA-templated transcription, elongation	2/574	34/23174	0.205638	0.53936	0.429811	Ddx39b/Supt16	2
GO:0033032	regulation of myeloid cell apoptotic process	2/574	34/23174	0.205638	0.53936	0.429811	Il18/Tcp1	2
GO:0090322	regulation of superoxide metabolic process	2/574	34/23174	0.205638	0.53936	0.429811	Dhfr/Il18	2
GO:2000406	positive regulation of T cell migration	2/574	34/23174	0.205638	0.53936	0.429811	Pycard/Selenok	2
GO:0032409	regulation of transporter activity	9/574	263/23174	0.206851	0.542171	0.432051	Fxyd6/Cnih2/Hap1/Kif5b/Phb2/Ppp2ca/Atp1a2/Atp1b2/Hspa2	9
GO:0034976	response to endoplasmic reticulum stress	8/574	229/23174	0.209207	0.547222	0.436076	Stub1/Ube2k/Txndc12/Selenok/Trp53/Manf/Clu/Ccnd1	8
GO:0090276	regulation of peptide hormone secretion	8/574	229/23174	0.209207	0.547222	0.436076	Birc5/Ndufaf2/Oxct1/Hif1a/Hdac1/Kif5b/Glud1/Glul	8
GO:0097191	extrinsic apoptotic signaling pathway	8/574	229/23174	0.209207	0.547222	0.436076	Hmgb2/Pycard/Casp8ap2/Siva1/Il18/Faim/Itm2b/Bex3	8
GO:0070585	protein localization to mitochondrion	4/574	95/23174	0.209541	0.547723	0.436475	Chchd4/Timm22/Hsp90aa1/Dnaja1	4
GO:0072524	pyridine-containing compound metabolic process	6/574	161/23174	0.210404	0.547975	0.436676	Gapdh/Hif1a/Aldoc/Aldoa/Mpc1/Trp53	6
GO:0007281	germ cell development	11/574	335/23174	0.211084	0.547975	0.436676	Ccnb1/Trip13/Brca2/Aurka/Hmgb2/Fbxo5/Msh2/Stk11/Qk/Hspa2/Ptn	11
GO:0010676	positive regulation of cellular carbohydrate metabolic process	3/574	64/23174	0.211308	0.547975	0.436676	Hif1a/Arpp19/Stk11	3
GO:0050714	positive regulation of protein secretion	10/574	300/23174	0.212301	0.547975	0.436676	Pycard/Oxct1/Ncl/Gapdh/Ppia/Hif1a/Kif5b/Glud1/Selenok/Glul	10
GO:0042593	glucose homeostasis	9/574	265/23174	0.212854	0.547975	0.436676	Birc5/Ndufaf2/Oxct1/Nucks1/Hif1a/Kif5b/Ppp2ca/Smarcb1/Stk11	9
GO:0007272	ensheathment of neurons	6/574	162/23174	0.214319	0.547975	0.436676	Id4/Psap/Hes5/Qk/Ptn/Clu	6
GO:0008366	axon ensheathment	6/574	162/23174	0.214319	0.547975	0.436676	Id4/Psap/Hes5/Qk/Ptn/Clu	6
GO:0001505	regulation of neurotransmitter levels	12/574	372/23174	0.214456	0.547975	0.436676	Shmt2/Shmt1/Gart/Slc1a3/Atp1a2/Hsp90aa1/Gpm6b/Cspg5/Clu/Ddah1/Spr/Bace1	12
GO:1902600	proton transmembrane transport	4/574	96/23174	0.214731	0.547975	0.436676	Atp5g2/Phb2/Atp1a2/Atp6v1c1	4
GO:0032228	regulation of synaptic transmission, GABAergic	2/574	35/23174	0.21476	0.547975	0.436676	Hap1/Kif5b	2
GO:0046686	response to cadmium ion	2/574	35/23174	0.21476	0.547975	0.436676	Mt3/Mt1	2
GO:0048147	negative regulation of fibroblast proliferation	2/574	35/23174	0.21476	0.547975	0.436676	Emd/Trp53	2
GO:1902895	positive regulation of pri-miRNA transcription by RNA polymerase II	2/574	35/23174	0.21476	0.547975	0.436676	Hif1a/Trp53	2
GO:1904707	positive regulation of vascular smooth muscle cell proliferation	2/574	35/23174	0.21476	0.547975	0.436676	Dnmt1/Ddx39b	2
GO:1990748	cellular detoxification	2/574	35/23174	0.21476	0.547975	0.436676	Dhfr/Prdx6	2
GO:2000249	regulation of actin cytoskeleton reorganization	2/574	35/23174	0.21476	0.547975	0.436676	Hax1/Ctsl	2
GO:0009410	response to xenobiotic stimulus	8/574	231/23174	0.215702	0.547975	0.436676	Pcna/Mcm7/E2f1/Parp1/Eif4ebp1/Hprt/Hdac1/Gstm1	8
GO:0033500	carbohydrate homeostasis	9/574	266/23174	0.215881	0.547975	0.436676	Birc5/Ndufaf2/Oxct1/Nucks1/Hif1a/Kif5b/Ppp2ca/Smarcb1/Stk11	9
GO:0048469	cell maturation	7/574	197/23174	0.217695	0.547975	0.436676	Ccnb1/Trip13/Brca2/Aurka/Fbxo5/Hif1a/Hes5	7
GO:0042274	ribosomal small subunit biogenesis	3/574	65/23174	0.217783	0.547975	0.436676	Lsm6/Npm1/Rps27	3
GO:2000242	negative regulation of reproductive process	3/574	65/23174	0.217783	0.547975	0.436676	Trip13/Fbxo5/Stk11	3
GO:0032755	positive regulation of interleukin-6 production	4/574	97/23174	0.219957	0.547975	0.436676	Pycard/Ncl/Arhgef2/Selenok	4
GO:0000478	endonucleolytic cleavage involved in rRNA processing	1/574	10/23174	0.221869	0.547975	0.436676	Npm1	1
GO:0000479	endonucleolytic cleavage of tricistronic rRNA transcript (SSU-rRNA, 5.8S rRNA, LSU-rRNA)	1/574	10/23174	0.221869	0.547975	0.436676	Npm1	1
GO:0006000	fructose metabolic process	1/574	10/23174	0.221869	0.547975	0.436676	Aldoa	1
GO:0006183	GTP biosynthetic process	1/574	10/23174	0.221869	0.547975	0.436676	Impdh2	1
GO:0006558	L-phenylalanine metabolic process	1/574	10/23174	0.221869	0.547975	0.436676	Spr	1
GO:0006560	proline metabolic process	1/574	10/23174	0.221869	0.547975	0.436676	Pycr1	1
GO:0006707	cholesterol catabolic process	1/574	10/23174	0.221869	0.547975	0.436676	Mt3	1
GO:0007270	neuron-neuron synaptic transmission	1/574	10/23174	0.221869	0.547975	0.436676	Vdac3	1
GO:0015937	coenzyme A biosynthetic process	1/574	10/23174	0.221869	0.547975	0.436676	Acat1	1
GO:0016127	sterol catabolic process	1/574	10/23174	0.221869	0.547975	0.436676	Mt3	1
GO:0018026	peptidyl-lysine monomethylation	1/574	10/23174	0.221869	0.547975	0.436676	Kmt5a	1
GO:0019374	galactolipid metabolic process	1/574	10/23174	0.221869	0.547975	0.436676	Psap	1
GO:0022027	interkinetic nuclear migration	1/574	10/23174	0.221869	0.547975	0.436676	Tacc3	1
GO:0030854	positive regulation of granulocyte differentiation	1/574	10/23174	0.221869	0.547975	0.436676	Hax1	1
GO:0031848	protection from non-homologous end joining at telomere	1/574	10/23174	0.221869	0.547975	0.436676	Xrcc1	1
GO:0031943	regulation of glucocorticoid metabolic process	1/574	10/23174	0.221869	0.547975	0.436676	Stub1	1
GO:0032253	dense core granule localization	1/574	10/23174	0.221869	0.547975	0.436676	Kif5b	1
GO:0033029	regulation of neutrophil apoptotic process	1/574	10/23174	0.221869	0.547975	0.436676	Il18	1
GO:0033182	regulation of histone ubiquitination	1/574	10/23174	0.221869	0.547975	0.436676	Ube2n	1
GO:0033689	negative regulation of osteoblast proliferation	1/574	10/23174	0.221869	0.547975	0.436676	Atraid	1
GO:0035336	long-chain fatty-acyl-CoA metabolic process	1/574	10/23174	0.221869	0.547975	0.436676	Acsl6	1
GO:0035744	T-helper 1 cell cytokine production	1/574	10/23174	0.221869	0.547975	0.436676	Il18	1
GO:0035871	protein K11-linked deubiquitination	1/574	10/23174	0.221869	0.547975	0.436676	Usp37	1
GO:0040009	regulation of growth rate	1/574	10/23174	0.221869	0.547975	0.436676	Parp1	1
GO:0042421	norepinephrine biosynthetic process	1/574	10/23174	0.221869	0.547975	0.436676	Insm1	1
GO:0043497	regulation of protein heterodimerization activity	1/574	10/23174	0.221869	0.547975	0.436676	Dut	1
GO:0043922	negative regulation by host of viral transcription	1/574	10/23174	0.221869	0.547975	0.436676	Hdac1	1
GO:0044154	histone H3-K14 acetylation	1/574	10/23174	0.221869	0.547975	0.436676	Meaf6	1
GO:0045144	meiotic sister chromatid segregation	1/574	10/23174	0.221869	0.547975	0.436676	Sgo2a	1
GO:0045607	regulation of inner ear auditory receptor cell differentiation	1/574	10/23174	0.221869	0.547975	0.436676	Hes5	1
GO:0045631	regulation of mechanoreceptor differentiation	1/574	10/23174	0.221869	0.547975	0.436676	Hes5	1
GO:0046543	development of secondary female sexual characteristics	1/574	10/23174	0.221869	0.547975	0.436676	Phb2	1
GO:0048382	mesendoderm development	1/574	10/23174	0.221869	0.547975	0.436676	Zfp36l1	1
GO:0051133	regulation of NK T cell activation	1/574	10/23174	0.221869	0.547975	0.436676	Il18	1
GO:0051177	meiotic sister chromatid cohesion	1/574	10/23174	0.221869	0.547975	0.436676	Sgo2a	1
GO:0060710	chorio-allantoic fusion	1/574	10/23174	0.221869	0.547975	0.436676	Zfp36l1	1
GO:0070244	negative regulation of thymocyte apoptotic process	1/574	10/23174	0.221869	0.547975	0.436676	Hif1a	1
GO:0070673	response to interleukin-18	1/574	10/23174	0.221869	0.547975	0.436676	Il18	1
GO:0071305	cellular response to vitamin D	1/574	10/23174	0.221869	0.547975	0.436676	Snw1	1
GO:0071888	macrophage apoptotic process	1/574	10/23174	0.221869	0.547975	0.436676	Tcp1	1
GO:0072070	loop of Henle development	1/574	10/23174	0.221869	0.547975	0.436676	Hes5	1
GO:0072173	metanephric tubule morphogenesis	1/574	10/23174	0.221869	0.547975	0.436676	Hes5	1
GO:0072321	chaperone-mediated protein transport	1/574	10/23174	0.221869	0.547975	0.436676	Hspa8	1
GO:0072674	multinuclear osteoclast differentiation	1/574	10/23174	0.221869	0.547975	0.436676	Cd81	1
GO:0090091	positive regulation of extracellular matrix disassembly	1/574	10/23174	0.221869	0.547975	0.436676	Clasp2	1
GO:0090129	positive regulation of synapse maturation	1/574	10/23174	0.221869	0.547975	0.436676	Cdc20	1
GO:0090209	negative regulation of triglyceride metabolic process	1/574	10/23174	0.221869	0.547975	0.436676	Ccnc	1
GO:0099004	calmodulin dependent kinase signaling pathway	1/574	10/23174	0.221869	0.547975	0.436676	Egln1	1
GO:1900038	negative regulation of cellular response to hypoxia	1/574	10/23174	0.221869	0.547975	0.436676	Ddah1	1
GO:1900193	regulation of oocyte maturation	1/574	10/23174	0.221869	0.547975	0.436676	Aurka	1
GO:1901526	positive regulation of mitophagy	1/574	10/23174	0.221869	0.547975	0.436676	Cdc37	1
GO:1901950	dense core granule transport	1/574	10/23174	0.221869	0.547975	0.436676	Kif5b	1
GO:1902221	erythrose 4-phosphate/phosphoenolpyruvate family amino acid metabolic process	1/574	10/23174	0.221869	0.547975	0.436676	Spr	1
GO:1902415	regulation of mRNA binding	1/574	10/23174	0.221869	0.547975	0.436676	Eif3c	1
GO:1903800	positive regulation of production of miRNAs involved in gene silencing by miRNA	1/574	10/23174	0.221869	0.547975	0.436676	Trp53	1
GO:1905097	regulation of guanyl-nucleotide exchange factor activity	1/574	10/23174	0.221869	0.547975	0.436676	Stmn1	1
GO:1905456	regulation of lymphoid progenitor cell differentiation	1/574	10/23174	0.221869	0.547975	0.436676	Hes5	1
GO:2000109	regulation of macrophage apoptotic process	1/574	10/23174	0.221869	0.547975	0.436676	Tcp1	1
GO:2000347	positive regulation of hepatocyte proliferation	1/574	10/23174	0.221869	0.547975	0.436676	Ptn	1
GO:2000551	regulation of T-helper 2 cell cytokine production	1/574	10/23174	0.221869	0.547975	0.436676	Cd81	1
GO:2000574	regulation of microtubule motor activity	1/574	10/23174	0.221869	0.547975	0.436676	Nde1	1
GO:2000980	regulation of inner ear receptor cell differentiation	1/574	10/23174	0.221869	0.547975	0.436676	Hes5	1
GO:2001179	regulation of interleukin-10 secretion	1/574	10/23174	0.221869	0.547975	0.436676	Pycard	1
GO:0002366	leukocyte activation involved in immune response	9/574	268/23174	0.221986	0.547975	0.436676	Ung/Exosc3/Pycard/Rnf168/Msh2/Atad5/Il18/Trp53/Cd81	9
GO:0030902	hindbrain development	6/574	164/23174	0.222222	0.547975	0.436676	Ezh2/Hap1/Aars/Xrcc1/Atf5/Trp53	6
GO:0035303	regulation of dephosphorylation	6/574	164/23174	0.222222	0.547975	0.436676	Knl1/Cep192/Iqgap1/Ppp2ca/Arpp19/Ppp1r7	6
GO:0060337	type I interferon signaling pathway	2/574	36/23174	0.223918	0.550035	0.438318	Ube2k/Cdc37	2
GO:0061462	protein localization to lysosome	2/574	36/23174	0.223918	0.550035	0.438318	Hspa8/Cd81	2
GO:0071357	cellular response to type I interferon	2/574	36/23174	0.223918	0.550035	0.438318	Ube2k/Cdc37	2
GO:0071398	cellular response to fatty acid	2/574	36/23174	0.223918	0.550035	0.438318	Ranbp1/Cdk4	2
GO:1903170	negative regulation of calcium ion transmembrane transport	2/574	36/23174	0.223918	0.550035	0.438318	Ppp2ca/Atp1a2	2
GO:2000516	positive regulation of CD4-positive, alpha-beta T cell activation	2/574	36/23174	0.223918	0.550035	0.438318	Il18/Cd81	2
GO:0006821	chloride transport	4/574	98/23174	0.225216	0.55216	0.440011	Slc1a3/Gabrb1/Ttyh1/Clic1	4
GO:0042102	positive regulation of T cell proliferation	4/574	98/23174	0.225216	0.55216	0.440011	Pycard/Il18/Selenok/Cd81	4
GO:0070227	lymphocyte apoptotic process	4/574	98/23174	0.225216	0.55216	0.440011	Aurkb/Siva1/Hif1a/Trp53	4
GO:2000377	regulation of reactive oxygen species metabolic process	7/574	200/23174	0.228498	0.559849	0.446138	Dhfr/Hif1a/Il18/Hsp90aa1/Trp53/Clu/Ddah1	7
GO:0030278	regulation of ossification	8/574	235/23174	0.228917	0.560518	0.446672	Fbxo5/Hif1a/Gpm6b/Id4/Atraid/Suv39h1/Clic1/Ptn	8
GO:0045639	positive regulation of myeloid cell differentiation	4/574	99/23174	0.230507	0.564049	0.449485	Hmgb2/Hax1/Hif1a/Zfp36l1	4
GO:0043113	receptor clustering	3/574	67/23174	0.230852	0.564174	0.449585	Ssna1/Ptn/Cd81	3
GO:2000179	positive regulation of neural precursor cell proliferation	3/574	67/23174	0.230852	0.564174	0.449585	Insm1/Nap1l1/Hif1a	3
GO:0002685	regulation of leukocyte migration	7/574	201/23174	0.232139	0.566789	0.451669	Pycard/Selenok/Trp53/Pla2g7/Vegfb/Ptn/Cd81	7
GO:0010001	glial cell differentiation	8/574	236/23174	0.232266	0.566789	0.451669	Atf5/Hdac1/Id4/Hes5/Qk/Ptn/Clu/Mt3	8
GO:0035690	cellular response to drug	12/574	379/23174	0.232556	0.566789	0.451669	Ezh2/Rad51/Eif4ebp1/Hnrnpd/Cdk4/Timeless/Fxn/Pycr1/Gstm1/Psap/Arhgef2/Trp53	12
GO:0033028	myeloid cell apoptotic process	2/574	37/23174	0.233105	0.566789	0.451669	Il18/Tcp1	2
GO:0033144	negative regulation of intracellular steroid hormone receptor signaling pathway	2/574	37/23174	0.233105	0.566789	0.451669	Hdac1/Phb2	2
GO:0042092	type 2 immune response	2/574	37/23174	0.233105	0.566789	0.451669	Il18/Cd81	2
GO:0046640	regulation of alpha-beta T cell proliferation	2/574	37/23174	0.233105	0.566789	0.451669	Il18/Cd81	2
GO:0051647	nucleus localization	2/574	37/23174	0.233105	0.566789	0.451669	Tacc3/Nudc	2
GO:0050708	regulation of protein secretion	15/574	489/23174	0.234113	0.568037	0.452664	Birc5/Ndufaf2/Pycard/Fbln1/Parp1/Oxct1/Ncl/Gapdh/Ppia/Hif1a/Hdac1/Kif5b/Glud1/Selenok/Glul	15
GO:0002263	cell activation involved in immune response	9/574	272/23174	0.23439	0.568037	0.452664	Ung/Exosc3/Pycard/Rnf168/Msh2/Atad5/Il18/Trp53/Cd81	9
GO:0060359	response to ammonium ion	4/574	100/23174	0.235828	0.568037	0.452664	Parp1/Hnrnpd/Gapdh/Gabrb1	4
GO:0045428	regulation of nitric oxide biosynthetic process	3/574	68/23174	0.23744	0.568037	0.452664	Hsp90aa1/Clu/Ddah1	3
GO:2001244	positive regulation of intrinsic apoptotic signaling pathway	3/574	68/23174	0.23744	0.568037	0.452664	Sfpq/Trp53/Clu	3
GO:0051224	negative regulation of protein transport	7/574	203/23174	0.239479	0.568037	0.452664	Ndufaf2/Fbln1/Parp1/Rangap1/Hdac1/Pkig/Ppp2ca	7
GO:0002579	positive regulation of antigen processing and presentation	1/574	11/23174	0.241151	0.568037	0.452664	Pycard	1
GO:0002679	respiratory burst involved in defense response	1/574	11/23174	0.241151	0.568037	0.452664	Selenok	1
GO:0006527	arginine catabolic process	1/574	11/23174	0.241151	0.568037	0.452664	Ddah1	1
GO:0006977	DNA damage response, signal transduction by p53 class mediator resulting in cell cycle arrest	1/574	11/23174	0.241151	0.568037	0.452664	Trp53	1
GO:0007028	cytoplasm organization	1/574	11/23174	0.241151	0.568037	0.452664	Kif5b	1
GO:0007039	protein catabolic process in the vacuole	1/574	11/23174	0.241151	0.568037	0.452664	Cd81	1
GO:0010744	positive regulation of macrophage derived foam cell differentiation	1/574	11/23174	0.241151	0.568037	0.452664	Il18	1
GO:0019511	peptidyl-proline hydroxylation	1/574	11/23174	0.241151	0.568037	0.452664	Egln1	1
GO:0032463	negative regulation of protein homooligomerization	1/574	11/23174	0.241151	0.568037	0.452664	Clu	1
GO:0032464	positive regulation of protein homooligomerization	1/574	11/23174	0.241151	0.568037	0.452664	Clu	1
GO:0033210	leptin-mediated signaling pathway	1/574	11/23174	0.241151	0.568037	0.452664	Mt3	1
GO:0033327	Leydig cell differentiation	1/574	11/23174	0.241151	0.568037	0.452664	Ccnd1	1
GO:0034776	response to histamine	1/574	11/23174	0.241151	0.568037	0.452664	Gabrb1	1
GO:0035627	ceramide transport	1/574	11/23174	0.241151	0.568037	0.452664	Psap	1
GO:0035739	CD4-positive, alpha-beta T cell proliferation	1/574	11/23174	0.241151	0.568037	0.452664	Cd81	1
GO:0043619	regulation of transcription from RNA polymerase II promoter in response to oxidative stress	1/574	11/23174	0.241151	0.568037	0.452664	Hif1a	1
GO:0048548	regulation of pinocytosis	1/574	11/23174	0.241151	0.568037	0.452664	Actn4	1
GO:0048664	neuron fate determination	1/574	11/23174	0.241151	0.568037	0.452664	Hes5	1
GO:0051574	positive regulation of histone H3-K9 methylation	1/574	11/23174	0.241151	0.568037	0.452664	Suv39h1	1
GO:0051901	positive regulation of mitochondrial depolarization	1/574	11/23174	0.241151	0.568037	0.452664	Parp1	1
GO:0060768	regulation of epithelial cell proliferation involved in prostate gland development	1/574	11/23174	0.241151	0.568037	0.452664	Stk11	1
GO:0061085	regulation of histone H3-K27 methylation	1/574	11/23174	0.241151	0.568037	0.452664	H2afy	1
GO:0070213	protein auto-ADP-ribosylation	1/574	11/23174	0.241151	0.568037	0.452664	Parp1	1
GO:0070493	thrombin-activated receptor signaling pathway	1/574	11/23174	0.241151	0.568037	0.452664	Stmn1	1
GO:0070989	oxidative demethylation	1/574	11/23174	0.241151	0.568037	0.452664	Alkbh2	1
GO:0071639	positive regulation of monocyte chemotactic protein-1 production	1/574	11/23174	0.241151	0.568037	0.452664	Selenok	1
GO:0071732	cellular response to nitric oxide	1/574	11/23174	0.241151	0.568037	0.452664	Hnrnpd	1
GO:0072584	caveolin-mediated endocytosis	1/574	11/23174	0.241151	0.568037	0.452664	Mlc1	1
GO:0090343	positive regulation of cell aging	1/574	11/23174	0.241151	0.568037	0.452664	Trp53	1
GO:0097709	connective tissue replacement	1/574	11/23174	0.241151	0.568037	0.452664	Hif1a	1
GO:0098722	asymmetric stem cell division	1/574	11/23174	0.241151	0.568037	0.452664	Arhgef2	1
GO:0098935	dendritic transport	1/574	11/23174	0.241151	0.568037	0.452664	Sfpq	1
GO:0099558	maintenance of synapse structure	1/574	11/23174	0.241151	0.568037	0.452664	Hspa8	1
GO:1901030	positive regulation of mitochondrial outer membrane permeabilization involved in apoptotic signaling pathway	1/574	11/23174	0.241151	0.568037	0.452664	Siva1	1
GO:1902166	negative regulation of intrinsic apoptotic signaling pathway in response to DNA damage by p53 class mediator	1/574	11/23174	0.241151	0.568037	0.452664	Atad5	1
GO:1903332	regulation of protein folding	1/574	11/23174	0.241151	0.568037	0.452664	Hspa8	1
GO:1903431	positive regulation of cell maturation	1/574	11/23174	0.241151	0.568037	0.452664	Aurka	1
GO:1903799	negative regulation of production of miRNAs involved in gene silencing by miRNA	1/574	11/23174	0.241151	0.568037	0.452664	Trp53	1
GO:1990440	positive regulation of transcription from RNA polymerase II promoter in response to endoplasmic reticulum stress	1/574	11/23174	0.241151	0.568037	0.452664	Trp53	1
GO:2000343	positive regulation of chemokine (C-X-C motif) ligand 2 production	1/574	11/23174	0.241151	0.568037	0.452664	Hdac1	1
GO:2000561	regulation of CD4-positive, alpha-beta T cell proliferation	1/574	11/23174	0.241151	0.568037	0.452664	Cd81	1
GO:0003300	cardiac muscle hypertrophy	4/574	101/23174	0.241179	0.568037	0.452664	Ezh2/Parp1/Ddx39b/Yy1	4
GO:0050848	regulation of calcium-mediated signaling	4/574	101/23174	0.241179	0.568037	0.452664	Hint1/Hap1/Egln1/Selenok	4
GO:0055024	regulation of cardiac muscle tissue development	4/574	101/23174	0.241179	0.568037	0.452664	Cdk1/Ccnb1/Ddx39b/Yy1	4
GO:1901800	positive regulation of proteasomal protein catabolic process	4/574	101/23174	0.241179	0.568037	0.452664	Aurka/Stub1/Sumo2/Clu	4
GO:0006636	unsaturated fatty acid biosynthetic process	2/574	38/23174	0.242314	0.568963	0.453401	Ptges3/Scd2	2
GO:0006778	porphyrin-containing compound metabolic process	2/574	38/23174	0.242314	0.568963	0.453401	Hmbs/Fxn	2
GO:0032506	cytokinetic process	2/574	38/23174	0.242314	0.568963	0.453401	Aurkb/Racgap1	2
GO:0046006	regulation of activated T cell proliferation	2/574	38/23174	0.242314	0.568963	0.453401	Pycard/Il18	2
GO:2000403	positive regulation of lymphocyte migration	2/574	38/23174	0.242314	0.568963	0.453401	Pycard/Selenok	2
GO:0006914	autophagy	12/574	383/23174	0.243162	0.569731	0.454013	Atg101/Pycard/Hap1/Stub1/Hif1a/Hspa8/Cisd2/Cdc37/Stk11/Trp53/Tmem59/Mt3	12
GO:0061919	process utilizing autophagic mechanism	12/574	383/23174	0.243162	0.569731	0.454013	Atg101/Pycard/Hap1/Stub1/Hif1a/Hspa8/Cisd2/Cdc37/Stk11/Trp53/Tmem59/Mt3	12
GO:0071560	cellular response to transforming growth factor beta stimulus	7/574	204/23174	0.243177	0.569731	0.454013	Dnmt1/Parp1/Stub1/Stk11/Zfp36l1/Trp53/Snw1	7
GO:0070646	protein modification by small protein removal	5/574	135/23174	0.243531	0.569731	0.454013	Shmt2/Uchl5/Usp37/Cops3/Usp1	5
GO:0006766	vitamin metabolic process	3/574	69/23174	0.24406	0.569731	0.454013	Dhfr/Shmt2/Shmt1	3
GO:0030808	regulation of nucleotide biosynthetic process	3/574	69/23174	0.24406	0.569731	0.454013	Parp1/Hif1a/Trp53	3
GO:0050885	neuromuscular process controlling balance	3/574	69/23174	0.24406	0.569731	0.454013	Aars/Slc1a3/Psap	3
GO:1900371	regulation of purine nucleotide biosynthetic process	3/574	69/23174	0.24406	0.569731	0.454013	Parp1/Hif1a/Trp53	3
GO:2000107	negative regulation of leukocyte apoptotic process	3/574	69/23174	0.24406	0.569731	0.454013	Aurkb/Hif1a/Il18	3
GO:1990823	response to leukemia inhibitory factor	10/574	311/23174	0.244277	0.569731	0.454013	Hells/Ncl/Srsf7/Shmt1/Chchd4/Slc25a5/Srsf3/Smarca5/Mpc1/Kdm5b	10
GO:1990830	cellular response to leukemia inhibitory factor	10/574	311/23174	0.244277	0.569731	0.454013	Hells/Ncl/Srsf7/Shmt1/Chchd4/Slc25a5/Srsf3/Smarca5/Mpc1/Kdm5b	10
GO:0002819	regulation of adaptive immune response	7/574	205/23174	0.246893	0.575483	0.458597	Exosc3/Pycard/Msh2/Atad5/Il18/Hspa8/Cd81	7
GO:0050671	positive regulation of lymphocyte proliferation	5/574	136/23174	0.248156	0.577725	0.460383	Pycard/Atad5/Il18/Selenok/Cd81	5
GO:0050905	neuromuscular process	5/574	136/23174	0.248156	0.577725	0.460383	Fxn/Aars/Slc1a3/Psap/Bace1	5
GO:0010721	negative regulation of cell development	12/574	385/23174	0.248533	0.57825	0.460802	Cit/Actn4/Fbln1/Cdk5rap2/Atf5/Yy1/Id4/Hes5/Arhgef2/Trp53/Ptn/Mt3	12
GO:0051648	vesicle localization	9/574	277/23174	0.250237	0.579961	0.462165	Kifc1/Nde1/Actn4/Cnih2/Hap1/Kif5b/Cspg5/Clasp2/Bace1	9
GO:1903050	regulation of proteolysis involved in cellular protein catabolic process	7/574	206/23174	0.250626	0.579961	0.462165	Pbk/Aurka/Stub1/Sumo2/Uchl5/Ube2k/Clu	7
GO:0046173	polyol biosynthetic process	3/574	70/23174	0.250709	0.579961	0.462165	Dhfr/Pgp/Spr	3
GO:0009651	response to salt stress	2/574	39/23174	0.251538	0.579961	0.462165	Zfp36l1/Trp53	2
GO:0010613	positive regulation of cardiac muscle hypertrophy	2/574	39/23174	0.251538	0.579961	0.462165	Parp1/Ddx39b	2
GO:0032620	interleukin-17 production	2/574	39/23174	0.251538	0.579961	0.462165	Parp1/Il18	2
GO:0035307	positive regulation of protein dephosphorylation	2/574	39/23174	0.251538	0.579961	0.462165	Ppp2ca/Ppp1r7	2
GO:0060251	regulation of glial cell proliferation	2/574	39/23174	0.251538	0.579961	0.462165	E2f1/Ptn	2
GO:0097300	programmed necrotic cell death	2/574	39/23174	0.251538	0.579961	0.462165	Ybx3/Trp53	2
GO:1901021	positive regulation of calcium ion transmembrane transporter activity	2/574	39/23174	0.251538	0.579961	0.462165	Hap1/Hspa2	2
GO:1902476	chloride transmembrane transport	2/574	39/23174	0.251538	0.579961	0.462165	Slc1a3/Gabrb1	2
GO:2001024	negative regulation of response to drug	2/574	39/23174	0.251538	0.579961	0.462165	Pycr1/Psap	2
GO:0017015	regulation of transforming growth factor beta receptor signaling pathway	4/574	103/23174	0.251961	0.579961	0.462165	Stub1/Stk11/Trp53/Snw1	4
GO:0035601	protein deacylation	4/574	103/23174	0.251961	0.579961	0.462165	Hdac1/Sfpq/Trp53/Msl3	4
GO:0043255	regulation of carbohydrate biosynthetic process	4/574	103/23174	0.251961	0.579961	0.462165	Pgp/Hif1a/Arpp19/Stk11	4
GO:0098732	macromolecule deacylation	4/574	103/23174	0.251961	0.579961	0.462165	Hdac1/Sfpq/Trp53/Msl3	4
GO:0002711	positive regulation of T cell mediated immunity	3/574	71/23174	0.257385	0.579961	0.462165	Il18/Hspa8/Cd81	3
GO:0010611	regulation of cardiac muscle hypertrophy	3/574	71/23174	0.257385	0.579961	0.462165	Parp1/Ddx39b/Yy1	3
GO:0014068	positive regulation of phosphatidylinositol 3-kinase signaling	3/574	71/23174	0.257385	0.579961	0.462165	Hax1/Maz/Il18	3
GO:1903825	organic acid transmembrane transport	4/574	104/23174	0.25739	0.579961	0.462165	Slc1a3/Mpc1/Acsl6/Slc7a5	4
GO:1905039	carboxylic acid transmembrane transport	4/574	104/23174	0.25739	0.579961	0.462165	Slc1a3/Mpc1/Acsl6/Slc7a5	4
GO:0009451	RNA modification	5/574	138/23174	0.257473	0.579961	0.462165	Ctu2/Sephs1/Aars/Gar1/Trmt6	5
GO:0015698	inorganic anion transport	5/574	138/23174	0.257473	0.579961	0.462165	Racgap1/Slc1a3/Gabrb1/Ttyh1/Clic1	5
GO:0016052	carbohydrate catabolic process	5/574	138/23174	0.257473	0.579961	0.462165	Gapdh/Hif1a/Aldoc/Aldoa/Trp53	5
GO:0032946	positive regulation of mononuclear cell proliferation	5/574	138/23174	0.257473	0.579961	0.462165	Pycard/Atad5/Il18/Selenok/Cd81	5
GO:0071559	response to transforming growth factor beta	7/574	208/23174	0.258144	0.579961	0.462165	Dnmt1/Parp1/Stub1/Stk11/Zfp36l1/Trp53/Snw1	7
GO:0000083	regulation of transcription involved in G1/S transition of mitotic cell cycle	1/574	12/23174	0.259956	0.579961	0.462165	E2f1	1
GO:0001731	formation of translation preinitiation complex	1/574	12/23174	0.259956	0.579961	0.462165	Eif2s2	1
GO:0001781	neutrophil apoptotic process	1/574	12/23174	0.259956	0.579961	0.462165	Il18	1
GO:0001787	natural killer cell proliferation	1/574	12/23174	0.259956	0.579961	0.462165	Il18	1
GO:0002730	regulation of dendritic cell cytokine production	1/574	12/23174	0.259956	0.579961	0.462165	Ddx1	1
GO:0006086	acetyl-CoA biosynthetic process from pyruvate	1/574	12/23174	0.259956	0.579961	0.462165	Mpc1	1
GO:0006123	mitochondrial electron transport, cytochrome c to oxygen	1/574	12/23174	0.259956	0.579961	0.462165	Cox5a	1
GO:0006880	intracellular sequestering of iron ion	1/574	12/23174	0.259956	0.579961	0.462165	Ftl1	1
GO:0007135	meiosis II	1/574	12/23174	0.259956	0.579961	0.462165	Sgo2a	1
GO:0019471	4-hydroxyproline metabolic process	1/574	12/23174	0.259956	0.579961	0.462165	Egln1	1
GO:0019646	aerobic electron transport chain	1/574	12/23174	0.259956	0.579961	0.462165	Cox5a	1
GO:0021670	lateral ventricle development	1/574	12/23174	0.259956	0.579961	0.462165	Uchl5	1
GO:0031126	snoRNA 3'-end processing	1/574	12/23174	0.259956	0.579961	0.462165	Exosc3	1
GO:0032725	positive regulation of granulocyte macrophage colony-stimulating factor production	1/574	12/23174	0.259956	0.579961	0.462165	Il18	1
GO:0033240	positive regulation of cellular amine metabolic process	1/574	12/23174	0.259956	0.579961	0.462165	Hprt	1
GO:0035933	glucocorticoid secretion	1/574	12/23174	0.259956	0.579961	0.462165	Selenom	1
GO:0042541	hemoglobin biosynthetic process	1/574	12/23174	0.259956	0.579961	0.462165	Hif1a	1
GO:0043649	dicarboxylic acid catabolic process	1/574	12/23174	0.259956	0.579961	0.462165	Glud1	1
GO:0045141	meiotic telomere clustering	1/574	12/23174	0.259956	0.579961	0.462165	Terf1	1
GO:0046415	urate metabolic process	1/574	12/23174	0.259956	0.579961	0.462165	Prps1	1
GO:0060073	micturition	1/574	12/23174	0.259956	0.579961	0.462165	Psap	1
GO:0060213	positive regulation of nuclear-transcribed mRNA poly(A) tail shortening	1/574	12/23174	0.259956	0.579961	0.462165	Tnrc6b	1
GO:0060430	lung saccule development	1/574	12/23174	0.259956	0.579961	0.462165	Ptges3	1
GO:0060502	epithelial cell proliferation involved in lung morphogenesis	1/574	12/23174	0.259956	0.579961	0.462165	Srsf6	1
GO:0060767	epithelial cell proliferation involved in prostate gland development	1/574	12/23174	0.259956	0.579961	0.462165	Stk11	1
GO:0061052	negative regulation of cell growth involved in cardiac muscle cell development	1/574	12/23174	0.259956	0.579961	0.462165	Yy1	1
GO:0061983	meiosis II cell cycle process	1/574	12/23174	0.259956	0.579961	0.462165	Sgo2a	1
GO:0070831	basement membrane assembly	1/574	12/23174	0.259956	0.579961	0.462165	Clasp2	1
GO:0070933	histone H4 deacetylation	1/574	12/23174	0.259956	0.579961	0.462165	Hdac1	1
GO:0070986	left/right axis specification	1/574	12/23174	0.259956	0.579961	0.462165	Mns1	1
GO:0072431	signal transduction involved in mitotic G1 DNA damage checkpoint	1/574	12/23174	0.259956	0.579961	0.462165	Trp53	1
GO:0072608	interleukin-10 secretion	1/574	12/23174	0.259956	0.579961	0.462165	Pycard	1
GO:0072615	interleukin-17 secretion	1/574	12/23174	0.259956	0.579961	0.462165	Parp1	1
GO:1900221	regulation of amyloid-beta clearance	1/574	12/23174	0.259956	0.579961	0.462165	Clu	1
GO:1900272	negative regulation of long-term synaptic potentiation	1/574	12/23174	0.259956	0.579961	0.462165	Ptn	1
GO:1902004	positive regulation of amyloid-beta formation	1/574	12/23174	0.259956	0.579961	0.462165	Clu	1
GO:1902400	intracellular signal transduction involved in G1 DNA damage checkpoint	1/574	12/23174	0.259956	0.579961	0.462165	Trp53	1
GO:1903961	positive regulation of anion transmembrane transport	1/574	12/23174	0.259956	0.579961	0.462165	Acsl6	1
GO:2000009	negative regulation of protein localization to cell surface	1/574	12/23174	0.259956	0.579961	0.462165	Gpm6b	1
GO:2000232	regulation of rRNA processing	1/574	12/23174	0.259956	0.579961	0.462165	Ncl	1
GO:0002369	T cell cytokine production	2/574	40/23174	0.260771	0.579961	0.462165	Il18/Cd81	2
GO:0014742	positive regulation of muscle hypertrophy	2/574	40/23174	0.260771	0.579961	0.462165	Parp1/Ddx39b	2
GO:0042398	cellular modified amino acid biosynthetic process	2/574	40/23174	0.260771	0.579961	0.462165	Dhfr/Gart	2
GO:0042417	dopamine metabolic process	2/574	40/23174	0.260771	0.579961	0.462165	Hprt/Spr	2
GO:0044743	protein transmembrane import into intracellular organelle	2/574	40/23174	0.260771	0.579961	0.462165	Chchd4/Timm22	2
GO:0046633	alpha-beta T cell proliferation	2/574	40/23174	0.260771	0.579961	0.462165	Il18/Cd81	2
GO:0060603	mammary gland duct morphogenesis	2/574	40/23174	0.260771	0.579961	0.462165	Phb2/Kdm5b	2
GO:0071542	dopaminergic neuron differentiation	2/574	40/23174	0.260771	0.579961	0.462165	Hif1a/Manf	2
GO:1903053	regulation of extracellular matrix organization	2/574	40/23174	0.260771	0.579961	0.462165	Colgalt1/Clasp2	2
GO:1903573	negative regulation of response to endoplasmic reticulum stress	2/574	40/23174	0.260771	0.579961	0.462165	Txndc12/Clu	2
GO:0014897	striated muscle hypertrophy	4/574	105/23174	0.262842	0.583552	0.465027	Ezh2/Parp1/Ddx39b/Yy1	4
GO:0055017	cardiac muscle tissue growth	4/574	105/23174	0.262842	0.583552	0.465027	Cdk1/Ccnb1/Ddx39b/Yy1	4
GO:1903844	regulation of cellular response to transforming growth factor beta stimulus	4/574	105/23174	0.262842	0.583552	0.465027	Stub1/Stk11/Trp53/Snw1	4
GO:0001101	response to acid chemical	11/574	354/23174	0.263989	0.585759	0.466786	Dnmt1/Ranbp1/Dhfr/Shmt2/Cdk4/Shmt1/Slc1a3/Cdkn2d/Scd2/Ipo5/Snw1	11
GO:0032091	negative regulation of protein binding	4/574	106/23174	0.268316	0.590057	0.470211	Aurka/Aurkb/Stub1/Stmn1	4
GO:0003298	physiological muscle hypertrophy	2/574	41/23174	0.270006	0.590057	0.470211	Ddx39b/Yy1	2
GO:0003301	physiological cardiac muscle hypertrophy	2/574	41/23174	0.270006	0.590057	0.470211	Ddx39b/Yy1	2
GO:0006418	tRNA aminoacylation for protein translation	2/574	41/23174	0.270006	0.590057	0.470211	Gars/Aars	2
GO:0021955	central nervous system neuron axonogenesis	2/574	41/23174	0.270006	0.590057	0.470211	Hsp90aa1/Dclk1	2
GO:0032459	regulation of protein oligomerization	2/574	41/23174	0.270006	0.590057	0.470211	Trp53/Clu	2
GO:0042987	amyloid precursor protein catabolic process	2/574	41/23174	0.270006	0.590057	0.470211	Hap1/Clu	2
GO:0061049	cell growth involved in cardiac muscle cell development	2/574	41/23174	0.270006	0.590057	0.470211	Ddx39b/Yy1	2
GO:1903523	negative regulation of blood circulation	2/574	41/23174	0.270006	0.590057	0.470211	Hif1a/Atp1a2	2
GO:1903580	positive regulation of ATP metabolic process	2/574	41/23174	0.270006	0.590057	0.470211	Cdk1/Ccnb1	2
GO:1990573	potassium ion import across plasma membrane	2/574	41/23174	0.270006	0.590057	0.470211	Atp1a2/Atp1b2	2
GO:0010506	regulation of autophagy	8/574	247/23174	0.270157	0.590057	0.470211	Pycard/Hif1a/Cisd2/Cdc37/Stk11/Trp53/Tmem59/Mt3	8
GO:0002637	regulation of immunoglobulin production	3/574	73/23174	0.270804	0.590057	0.470211	Exosc3/Msh2/Atad5	3
GO:0006626	protein targeting to mitochondrion	3/574	73/23174	0.270804	0.590057	0.470211	Chchd4/Timm22/Hsp90aa1	3
GO:0031397	negative regulation of protein ubiquitination	3/574	73/23174	0.270804	0.590057	0.470211	Fbxo5/Mad2l1/Dnaja1	3
GO:0051145	smooth muscle cell differentiation	3/574	73/23174	0.270804	0.590057	0.470211	Dnmt1/Med28/Olfm2	3
GO:0016202	regulation of striated muscle tissue development	6/574	176/23174	0.271455	0.590057	0.470211	Cdk1/Ccnb1/Cenpf/Ybx3/Ddx39b/Yy1	6
GO:0048813	dendrite morphogenesis	6/574	176/23174	0.271455	0.590057	0.470211	Cit/Hprt/Stk11/Bhlhb9/Dclk1/Ptn	6
GO:0009913	epidermal cell differentiation	7/574	212/23174	0.273369	0.590057	0.470211	Ezh2/H2afy/Srsf6/Hdac1/Psap/Hes5/Zfp36l1	7
GO:0014896	muscle hypertrophy	4/574	107/23174	0.27381	0.590057	0.470211	Ezh2/Parp1/Ddx39b/Yy1	4
GO:1900006	positive regulation of dendrite development	4/574	107/23174	0.27381	0.590057	0.470211	Ezh2/Iqgap1/Bhlhb9/Ptn	4
GO:0042063	gliogenesis	10/574	321/23174	0.274726	0.590057	0.470211	Ezh2/E2f1/Atf5/Hdac1/Id4/Hes5/Qk/Ptn/Clu/Mt3	10
GO:0071695	anatomical structure maturation	6/574	177/23174	0.275678	0.590057	0.470211	Ccnb1/Trip13/Brca2/Aurka/Fbxo5/Hif1a	6
GO:0031333	negative regulation of protein complex assembly	5/574	142/23174	0.276346	0.590057	0.470211	Eif4ebp1/Stmn1/Mapre1/Arhgef2/Clu	5
GO:0033673	negative regulation of kinase activity	7/574	213/23174	0.277212	0.590057	0.470211	Prkar2a/Pycard/Npm1/H2afy/Pkig/Cdkn2c/Dnaja1	7
GO:0014743	regulation of muscle hypertrophy	3/574	74/23174	0.277543	0.590057	0.470211	Parp1/Ddx39b/Yy1	3
GO:0046626	regulation of insulin receptor signaling pathway	3/574	74/23174	0.277543	0.590057	0.470211	Cdk4/Nucks1/Ybx1	3
GO:1901880	negative regulation of protein depolymerization	3/574	74/23174	0.277543	0.590057	0.470211	Ckap2/Arhgef2/Clasp2	3
GO:1901983	regulation of protein acetylation	3/574	74/23174	0.277543	0.590057	0.470211	Chek1/Hdac1/Smarcb1	3
GO:1905897	regulation of response to endoplasmic reticulum stress	3/574	74/23174	0.277543	0.590057	0.470211	Txndc12/Manf/Clu	3
GO:0002087	regulation of respiratory gaseous exchange by neurological system process	1/574	13/23174	0.278295	0.590057	0.470211	Atp1a2	1
GO:0002328	pro-B cell differentiation	1/574	13/23174	0.278295	0.590057	0.470211	Hes5	1
GO:0002371	dendritic cell cytokine production	1/574	13/23174	0.278295	0.590057	0.470211	Ddx1	1
GO:0002551	mast cell chemotaxis	1/574	13/23174	0.278295	0.590057	0.470211	Vegfb	1
GO:0006983	ER overload response	1/574	13/23174	0.278295	0.590057	0.470211	Trp53	1
GO:0007183	SMAD protein complex assembly	1/574	13/23174	0.278295	0.590057	0.470211	Parp1	1
GO:0009148	pyrimidine nucleoside triphosphate biosynthetic process	1/574	13/23174	0.278295	0.590057	0.470211	Dtymk	1
GO:0010755	regulation of plasminogen activation	1/574	13/23174	0.278295	0.590057	0.470211	Plgrkt	1
GO:0010998	regulation of translational initiation by eIF2 alpha phosphorylation	1/574	13/23174	0.278295	0.590057	0.470211	Npm1	1
GO:0021924	cell proliferation in external granule layer	1/574	13/23174	0.278295	0.590057	0.470211	Atf5	1
GO:0021930	cerebellar granule cell precursor proliferation	1/574	13/23174	0.278295	0.590057	0.470211	Atf5	1
GO:0031223	auditory behavior	1/574	13/23174	0.278295	0.590057	0.470211	Slc1a3	1
GO:0032060	bleb assembly	1/574	13/23174	0.278295	0.590057	0.470211	Prdx6	1
GO:0033147	negative regulation of intracellular estrogen receptor signaling pathway	1/574	13/23174	0.278295	0.590057	0.470211	Phb2	1
GO:0042454	ribonucleoside catabolic process	1/574	13/23174	0.278295	0.590057	0.470211	Hprt	1
GO:0042983	amyloid precursor protein biosynthetic process	1/574	13/23174	0.278295	0.590057	0.470211	Itm2b	1
GO:0042984	regulation of amyloid precursor protein biosynthetic process	1/574	13/23174	0.278295	0.590057	0.470211	Itm2b	1
GO:0042994	cytoplasmic sequestering of transcription factor	1/574	13/23174	0.278295	0.590057	0.470211	Tacc3	1
GO:0043247	telomere maintenance in response to DNA damage	1/574	13/23174	0.278295	0.590057	0.470211	Xrcc1	1
GO:0043508	negative regulation of JUN kinase activity	1/574	13/23174	0.278295	0.590057	0.470211	Dnaja1	1
GO:0045136	development of secondary sexual characteristics	1/574	13/23174	0.278295	0.590057	0.470211	Phb2	1
GO:0045628	regulation of T-helper 2 cell differentiation	1/574	13/23174	0.278295	0.590057	0.470211	Il18	1
GO:0045899	positive regulation of RNA polymerase II transcriptional preinitiation complex assembly	1/574	13/23174	0.278295	0.590057	0.470211	Trp53	1
GO:0045906	negative regulation of vasoconstriction	1/574	13/23174	0.278295	0.590057	0.470211	Hif1a	1
GO:0048012	hepatocyte growth factor receptor signaling pathway	1/574	13/23174	0.278295	0.590057	0.470211	Stmn1	1
GO:0051132	NK T cell activation	1/574	13/23174	0.278295	0.590057	0.470211	Il18	1
GO:0060281	regulation of oocyte development	1/574	13/23174	0.278295	0.590057	0.470211	Aurka	1
GO:0060340	positive regulation of type I interferon-mediated signaling pathway	1/574	13/23174	0.278295	0.590057	0.470211	Ube2k	1
GO:0060546	negative regulation of necroptotic process	1/574	13/23174	0.278295	0.590057	0.470211	Ybx3	1
GO:0061615	glycolytic process through fructose-6-phosphate	1/574	13/23174	0.278295	0.590057	0.470211	Aldoa	1
GO:0070914	UV-damage excision repair	1/574	13/23174	0.278295	0.590057	0.470211	Pold3	1
GO:0071295	cellular response to vitamin	1/574	13/23174	0.278295	0.590057	0.470211	Snw1	1
GO:0071397	cellular response to cholesterol	1/574	13/23174	0.278295	0.590057	0.470211	Mlc1	1
GO:0090220	chromosome localization to nuclear envelope involved in homologous chromosome segregation	1/574	13/23174	0.278295	0.590057	0.470211	Terf1	1
GO:0090239	regulation of histone H4 acetylation	1/574	13/23174	0.278295	0.590057	0.470211	Smarcb1	1
GO:0090594	inflammatory response to wounding	1/574	13/23174	0.278295	0.590057	0.470211	Hif1a	1
GO:0097202	activation of cysteine-type endopeptidase activity	1/574	13/23174	0.278295	0.590057	0.470211	Pycard	1
GO:0097577	sequestering of iron ion	1/574	13/23174	0.278295	0.590057	0.470211	Ftl1	1
GO:1902170	cellular response to reactive nitrogen species	1/574	13/23174	0.278295	0.590057	0.470211	Hnrnpd	1
GO:1902857	positive regulation of non-motile cilium assembly	1/574	13/23174	0.278295	0.590057	0.470211	Hap1	1
GO:1902916	positive regulation of protein polyubiquitination	1/574	13/23174	0.278295	0.590057	0.470211	Skp2	1
GO:1904181	positive regulation of membrane depolarization	1/574	13/23174	0.278295	0.590057	0.470211	Parp1	1
GO:1904396	regulation of neuromuscular junction development	1/574	13/23174	0.278295	0.590057	0.470211	Ptn	1
GO:1904925	positive regulation of autophagy of mitochondrion in response to mitochondrial depolarization	1/574	13/23174	0.278295	0.590057	0.470211	Cdc37	1
GO:1905879	regulation of oogenesis	1/574	13/23174	0.278295	0.590057	0.470211	Aurka	1
GO:2000484	positive regulation of interleukin-8 secretion	1/574	13/23174	0.278295	0.590057	0.470211	Pycard	1
GO:2000650	negative regulation of sodium ion transmembrane transporter activity	1/574	13/23174	0.278295	0.590057	0.470211	Atp1a2	1
GO:2001034	positive regulation of double-strand break repair via nonhomologous end joining	1/574	13/23174	0.278295	0.590057	0.470211	Smchd1	1
GO:2001054	negative regulation of mesenchymal cell apoptotic process	1/574	13/23174	0.278295	0.590057	0.470211	Hif1a	1
GO:0006110	regulation of glycolytic process	2/574	42/23174	0.279238	0.590057	0.470211	Hif1a/Trp53	2
GO:0010765	positive regulation of sodium ion transport	2/574	42/23174	0.279238	0.590057	0.470211	Kif5b/Atp1b2	2
GO:0030811	regulation of nucleotide catabolic process	2/574	42/23174	0.279238	0.590057	0.470211	Hif1a/Trp53	2
GO:0030866	cortical actin cytoskeleton organization	2/574	42/23174	0.279238	0.590057	0.470211	Cit/Racgap1	2
GO:0046621	negative regulation of organ growth	2/574	42/23174	0.279238	0.590057	0.470211	Fxn/Yy1	2
GO:0050691	regulation of defense response to virus by host	2/574	42/23174	0.279238	0.590057	0.470211	Pycard/Selenok	2
GO:0021782	glial cell development	4/574	108/23174	0.279322	0.590057	0.470211	Id4/Hes5/Clu/Mt3	4
GO:0035725	sodium ion transmembrane transport	4/574	108/23174	0.279322	0.590057	0.470211	Fxyd6/Kif5b/Atp1a2/Atp1b2	4
GO:0043434	response to peptide hormone	10/574	323/23174	0.280952	0.593173	0.472694	H2afz/Parp1/Eif4ebp1/Rangap1/Cdk4/Nucks1/Ybx1/Srsf3/Il18/Zfp36l1	10
GO:1901861	regulation of muscle tissue development	6/574	179/23174	0.284168	0.598916	0.477271	Cdk1/Ccnb1/Cenpf/Ybx3/Ddx39b/Yy1	6
GO:0007045	cell-substrate adherens junction assembly	3/574	75/23174	0.284298	0.598916	0.477271	Iqgap1/Gpm6b/Clasp2	3
GO:0048041	focal adhesion assembly	3/574	75/23174	0.284298	0.598916	0.477271	Iqgap1/Gpm6b/Clasp2	3
GO:0060563	neuroepithelial cell differentiation	3/574	75/23174	0.284298	0.598916	0.477271	Insm1/Bccip/Hes5	3
GO:0035265	organ growth	7/574	215/23174	0.284939	0.599938	0.478085	Cdk1/Ccnb1/Fxn/Ybx3/Ddx39b/Yy1/Psap	7
GO:0048634	regulation of muscle organ development	6/574	180/23174	0.288435	0.602104	0.479811	Cdk1/Ccnb1/Cenpf/Ybx3/Ddx39b/Yy1	6
GO:0098656	anion transmembrane transport	6/574	180/23174	0.288435	0.602104	0.479811	Vdac3/Slc1a3/Gabrb1/Mpc1/Acsl6/Slc7a5	6
GO:0031670	cellular response to nutrient	2/574	43/23174	0.288461	0.602104	0.479811	Nmral1/Snw1	2
GO:0042181	ketone biosynthetic process	2/574	43/23174	0.288461	0.602104	0.479811	Aldoa/Coq9	2
GO:0043403	skeletal muscle tissue regeneration	2/574	43/23174	0.288461	0.602104	0.479811	Ezh2/Cd81	2
GO:0070232	regulation of T cell apoptotic process	2/574	43/23174	0.288461	0.602104	0.479811	Hif1a/Trp53	2
GO:0001776	leukocyte homeostasis	4/574	110/23174	0.290398	0.602104	0.479811	Ccnb2/Siva1/Hif1a/Il18	4
GO:0032092	positive regulation of protein binding	4/574	110/23174	0.290398	0.602104	0.479811	Ran/Mapre1/Ppp2ca/Nvl	4
GO:0032414	positive regulation of ion transmembrane transporter activity	4/574	110/23174	0.290398	0.602104	0.479811	Hap1/Kif5b/Atp1b2/Hspa2	4
GO:0070665	positive regulation of leukocyte proliferation	5/574	145/23174	0.290682	0.602104	0.479811	Pycard/Atad5/Il18/Selenok/Cd81	5
GO:0070228	regulation of lymphocyte apoptotic process	3/574	76/23174	0.291066	0.602104	0.479811	Aurkb/Hif1a/Trp53	3
GO:0007626	locomotory behavior	8/574	254/23174	0.295134	0.602104	0.479811	Hprt/Fxn/Atp1a2/Psap/Ccnd2/Gnao1/Olfm2/Lsamp	8
GO:0003334	keratinocyte development	1/574	14/23174	0.296181	0.602104	0.479811	Psap	1
GO:0006007	glucose catabolic process	1/574	14/23174	0.296181	0.602104	0.479811	Trp53	1
GO:0006415	translational termination	1/574	14/23174	0.296181	0.602104	0.479811	2810006K23Rik	1
GO:0006924	activation-induced cell death of T cells	1/574	14/23174	0.296181	0.602104	0.479811	Siva1	1
GO:0006999	nuclear pore organization	1/574	14/23174	0.296181	0.602104	0.479811	Nup93	1
GO:0009215	purine deoxyribonucleoside triphosphate metabolic process	1/574	14/23174	0.296181	0.602104	0.479811	Ak2	1
GO:0010457	centriole-centriole cohesion	1/574	14/23174	0.296181	0.602104	0.479811	Sgo1	1
GO:0010839	negative regulation of keratinocyte proliferation	1/574	14/23174	0.296181	0.602104	0.479811	Ctsl	1
GO:0015936	coenzyme A metabolic process	1/574	14/23174	0.296181	0.602104	0.479811	Acat1	1
GO:0018119	peptidyl-cysteine S-nitrosylation	1/574	14/23174	0.296181	0.602104	0.479811	Gapdh	1
GO:0018158	protein oxidation	1/574	14/23174	0.296181	0.602104	0.479811	Chchd4	1
GO:0021534	cell proliferation in hindbrain	1/574	14/23174	0.296181	0.602104	0.479811	Atf5	1
GO:0030812	negative regulation of nucleotide catabolic process	1/574	14/23174	0.296181	0.602104	0.479811	Trp53	1
GO:0031340	positive regulation of vesicle fusion	1/574	14/23174	0.296181	0.602104	0.479811	Kif5b	1
GO:0031915	positive regulation of synaptic plasticity	1/574	14/23174	0.296181	0.602104	0.479811	Cdc20	1
GO:0032604	granulocyte macrophage colony-stimulating factor production	1/574	14/23174	0.296181	0.602104	0.479811	Il18	1
GO:0032645	regulation of granulocyte macrophage colony-stimulating factor production	1/574	14/23174	0.296181	0.602104	0.479811	Il18	1
GO:0032988	ribonucleoprotein complex disassembly	1/574	14/23174	0.296181	0.602104	0.479811	Kif5b	1
GO:0034397	telomere localization	1/574	14/23174	0.296181	0.602104	0.479811	Terf1	1
GO:0035563	positive regulation of chromatin binding	1/574	14/23174	0.296181	0.602104	0.479811	Cdt1	1
GO:0035745	T-helper 2 cell cytokine production	1/574	14/23174	0.296181	0.602104	0.479811	Cd81	1
GO:0035791	platelet-derived growth factor receptor-beta signaling pathway	1/574	14/23174	0.296181	0.602104	0.479811	Clasp2	1
GO:0042532	negative regulation of tyrosine phosphorylation of STAT protein	1/574	14/23174	0.296181	0.602104	0.479811	Suz12	1
GO:0042921	glucocorticoid receptor signaling pathway	1/574	14/23174	0.296181	0.602104	0.479811	Ptges3	1
GO:0043116	negative regulation of vascular permeability	1/574	14/23174	0.296181	0.602104	0.479811	Ddah1	1
GO:0043117	positive regulation of vascular permeability	1/574	14/23174	0.296181	0.602104	0.479811	Il18	1
GO:0043144	snoRNA processing	1/574	14/23174	0.296181	0.602104	0.479811	Exosc3	1
GO:0043558	regulation of translational initiation in response to stress	1/574	14/23174	0.296181	0.602104	0.479811	Npm1	1
GO:0045618	positive regulation of keratinocyte differentiation	1/574	14/23174	0.296181	0.602104	0.479811	H2afy	1
GO:0045647	negative regulation of erythrocyte differentiation	1/574	14/23174	0.296181	0.602104	0.479811	Zfp36l1	1
GO:0046479	glycosphingolipid catabolic process	1/574	14/23174	0.296181	0.602104	0.479811	Psap	1
GO:0046500	S-adenosylmethionine metabolic process	1/574	14/23174	0.296181	0.602104	0.479811	Dnmt1	1
GO:0051152	positive regulation of smooth muscle cell differentiation	1/574	14/23174	0.296181	0.602104	0.479811	Olfm2	1
GO:0051198	negative regulation of coenzyme metabolic process	1/574	14/23174	0.296181	0.602104	0.479811	Trp53	1
GO:0051712	positive regulation of killing of cells of other organism	1/574	14/23174	0.296181	0.602104	0.479811	Gapdh	1
GO:0051782	negative regulation of cell division	1/574	14/23174	0.296181	0.602104	0.479811	Orc6	1
GO:0060019	radial glial cell differentiation	1/574	14/23174	0.296181	0.602104	0.479811	Hes5	1
GO:0060211	regulation of nuclear-transcribed mRNA poly(A) tail shortening	1/574	14/23174	0.296181	0.602104	0.479811	Tnrc6b	1
GO:0060736	prostate gland growth	1/574	14/23174	0.296181	0.602104	0.479811	Psap	1
GO:0061469	regulation of type B pancreatic cell proliferation	1/574	14/23174	0.296181	0.602104	0.479811	Birc5	1
GO:0070863	positive regulation of protein exit from endoplasmic reticulum	1/574	14/23174	0.296181	0.602104	0.479811	Cd81	1
GO:0071340	skeletal muscle acetylcholine-gated channel clustering	1/574	14/23174	0.296181	0.602104	0.479811	Ptn	1
GO:0071850	mitotic cell cycle arrest	1/574	14/23174	0.296181	0.602104	0.479811	Trp53	1
GO:0080009	mRNA methylation	1/574	14/23174	0.296181	0.602104	0.479811	Trmt6	1
GO:0090069	regulation of ribosome biogenesis	1/574	14/23174	0.296181	0.602104	0.479811	Ncl	1
GO:0097531	mast cell migration	1/574	14/23174	0.296181	0.602104	0.479811	Vegfb	1
GO:0098712	L-glutamate import across plasma membrane	1/574	14/23174	0.296181	0.602104	0.479811	Slc1a3	1
GO:0099550	trans-synaptic signaling, modulating synaptic transmission	1/574	14/23174	0.296181	0.602104	0.479811	Cspg5	1
GO:1900402	regulation of carbohydrate metabolic process by regulation of transcription from RNA polymerase II promoter	1/574	14/23174	0.296181	0.602104	0.479811	Trp53	1
GO:1902306	negative regulation of sodium ion transmembrane transport	1/574	14/23174	0.296181	0.602104	0.479811	Atp1a2	1
GO:1904923	regulation of autophagy of mitochondrion in response to mitochondrial depolarization	1/574	14/23174	0.296181	0.602104	0.479811	Cdc37	1
GO:1905063	regulation of vascular smooth muscle cell differentiation	1/574	14/23174	0.296181	0.602104	0.479811	Dnmt1	1
GO:2000341	regulation of chemokine (C-X-C motif) ligand 2 production	1/574	14/23174	0.296181	0.602104	0.479811	Hdac1	1
GO:0032757	positive regulation of interleukin-8 production	2/574	44/23174	0.29767	0.603531	0.480948	Pycard/Il18	2
GO:0032873	negative regulation of stress-activated MAPK cascade	2/574	44/23174	0.29767	0.603531	0.480948	Pbk/Dnaja1	2
GO:0043039	tRNA aminoacylation	2/574	44/23174	0.29767	0.603531	0.480948	Gars/Aars	2
GO:0070303	negative regulation of stress-activated protein kinase signaling cascade	2/574	44/23174	0.29767	0.603531	0.480948	Pbk/Dnaja1	2
GO:0071385	cellular response to glucocorticoid stimulus	2/574	44/23174	0.29767	0.603531	0.480948	Eif4ebp1/Zfp36l1	2
GO:0032088	negative regulation of NF-kappaB transcription factor activity	3/574	77/23174	0.297845	0.603566	0.480976	Trim37/Pycard/Siva1	3
GO:0016358	dendrite development	9/574	292/23174	0.299706	0.606701	0.483474	Cdc20/Cit/Ezh2/Hprt/Iqgap1/Stk11/Bhlhb9/Dclk1/Ptn	9
GO:0002793	positive regulation of peptide secretion	10/574	329/23174	0.299867	0.606701	0.483474	Pycard/Oxct1/Ncl/Gapdh/Ppia/Hif1a/Kif5b/Glud1/Selenok/Glul	10
GO:0070661	leukocyte proliferation	10/574	329/23174	0.299867	0.606701	0.483474	Hells/Pycard/Hprt/Atad5/Il18/Selenok/Trp53/Impdh2/Cd81/Clu	10
GO:2001235	positive regulation of apoptotic signaling pathway	6/574	183/23174	0.301314	0.609307	0.485551	Pycard/Siva1/Sfpq/Trp53/Clu/Maged1	6
GO:0002260	lymphocyte homeostasis	3/574	78/23174	0.304633	0.614109	0.489377	Ccnb2/Siva1/Hif1a	3
GO:0044272	sulfur compound biosynthetic process	3/574	78/23174	0.304633	0.614109	0.489377	Acat1/Mpc1/Acsl6	3
GO:0030890	positive regulation of B cell proliferation	2/574	45/23174	0.306861	0.614109	0.489377	Atad5/Cd81	2
GO:0031952	regulation of protein autophosphorylation	2/574	45/23174	0.306861	0.614109	0.489377	Iqgap1/Ppp2ca	2
GO:0035196	production of miRNAs involved in gene silencing by miRNA	2/574	45/23174	0.306861	0.614109	0.489377	Rbm3/Trp53	2
GO:0043038	amino acid activation	2/574	45/23174	0.306861	0.614109	0.489377	Gars/Aars	2
GO:0050974	detection of mechanical stimulus involved in sensory perception	2/574	45/23174	0.306861	0.614109	0.489377	Il18/Bace1	2
GO:0051646	mitochondrion localization	2/574	45/23174	0.306861	0.614109	0.489377	Hap1/Hif1a	2
GO:0060135	maternal process involved in female pregnancy	2/574	45/23174	0.306861	0.614109	0.489377	Ctsl/Ptn	2
GO:1904019	epithelial cell apoptotic process	4/574	113/23174	0.307119	0.614109	0.489377	E2f1/Srsf6/Hdac1/Zfp36l1	4
GO:0043525	positive regulation of neuron apoptotic process	3/574	79/23174	0.311428	0.614109	0.489377	Il18/Trp53/Bace1	3
GO:0051881	regulation of mitochondrial membrane potential	3/574	79/23174	0.311428	0.614109	0.489377	Parp1/Pycr1/Clic1	3
GO:0060419	heart growth	4/574	114/23174	0.312715	0.614109	0.489377	Cdk1/Ccnb1/Ddx39b/Yy1	4
GO:1903052	positive regulation of proteolysis involved in cellular protein catabolic process	4/574	114/23174	0.312715	0.614109	0.489377	Aurka/Stub1/Sumo2/Clu	4
GO:0001771	immunological synapse formation	1/574	15/23174	0.313625	0.614109	0.489377	Cd81	1
GO:0007379	segment specification	1/574	15/23174	0.313625	0.614109	0.489377	Hes5	1
GO:0009083	branched-chain amino acid catabolic process	1/574	15/23174	0.313625	0.614109	0.489377	Acat1	1
GO:0009151	purine deoxyribonucleotide metabolic process	1/574	15/23174	0.313625	0.614109	0.489377	Ak2	1
GO:0010172	embryonic body morphogenesis	1/574	15/23174	0.313625	0.614109	0.489377	Clasp2	1
GO:0010715	regulation of extracellular matrix disassembly	1/574	15/23174	0.313625	0.614109	0.489377	Clasp2	1
GO:0016973	poly(A)+ mRNA export from nucleus	1/574	15/23174	0.313625	0.614109	0.489377	Nup93	1
GO:0019377	glycolipid catabolic process	1/574	15/23174	0.313625	0.614109	0.489377	Psap	1
GO:0021781	glial cell fate commitment	1/574	15/23174	0.313625	0.614109	0.489377	Hes5	1
GO:0031958	corticosteroid receptor signaling pathway	1/574	15/23174	0.313625	0.614109	0.489377	Ptges3	1
GO:0033235	positive regulation of protein sumoylation	1/574	15/23174	0.313625	0.614109	0.489377	Sumo2	1
GO:0035641	locomotory exploration behavior	1/574	15/23174	0.313625	0.614109	0.489377	Lsamp	1
GO:0040034	regulation of development, heterochronic	1/574	15/23174	0.313625	0.614109	0.489377	Hmgn2	1
GO:0042095	interferon-gamma biosynthetic process	1/574	15/23174	0.313625	0.614109	0.489377	Il18	1
GO:0042428	serotonin metabolic process	1/574	15/23174	0.313625	0.614109	0.489377	Spr	1
GO:0042759	long-chain fatty acid biosynthetic process	1/574	15/23174	0.313625	0.614109	0.489377	Qk	1
GO:0043129	surfactant homeostasis	1/574	15/23174	0.313625	0.614109	0.489377	Lpcat1	1
GO:0043217	myelin maintenance	1/574	15/23174	0.313625	0.614109	0.489377	Clu	1
GO:0043981	histone H4-K5 acetylation	1/574	15/23174	0.313625	0.614109	0.489377	Meaf6	1
GO:0043982	histone H4-K8 acetylation	1/574	15/23174	0.313625	0.614109	0.489377	Meaf6	1
GO:0050862	positive regulation of T cell receptor signaling pathway	1/574	15/23174	0.313625	0.614109	0.489377	Cd81	1
GO:0050930	induction of positive chemotaxis	1/574	15/23174	0.313625	0.614109	0.489377	Vegfb	1
GO:0051645	Golgi localization	1/574	15/23174	0.313625	0.614109	0.489377	Stk11	1
GO:0051709	regulation of killing of cells of other organism	1/574	15/23174	0.313625	0.614109	0.489377	Gapdh	1
GO:0055089	fatty acid homeostasis	1/574	15/23174	0.313625	0.614109	0.489377	Pold1	1
GO:0060055	angiogenesis involved in wound healing	1/574	15/23174	0.313625	0.614109	0.489377	Vegfb	1
GO:0060134	prepulse inhibition	1/574	15/23174	0.313625	0.614109	0.489377	Bace1	1
GO:0060330	regulation of response to interferon-gamma	1/574	15/23174	0.313625	0.614109	0.489377	Cdc37	1
GO:0060334	regulation of interferon-gamma-mediated signaling pathway	1/574	15/23174	0.313625	0.614109	0.489377	Cdc37	1
GO:0060347	heart trabecula formation	1/574	15/23174	0.313625	0.614109	0.489377	Egln1	1
GO:0060576	intestinal epithelial cell development	1/574	15/23174	0.313625	0.614109	0.489377	Hif1a	1
GO:0060700	regulation of ribonuclease activity	1/574	15/23174	0.313625	0.614109	0.489377	Npm1	1
GO:0060742	epithelial cell differentiation involved in prostate gland development	1/574	15/23174	0.313625	0.614109	0.489377	Psap	1
GO:0060965	negative regulation of gene silencing by miRNA	1/574	15/23174	0.313625	0.614109	0.489377	Trp53	1
GO:0061029	eyelid development in camera-type eye	1/574	15/23174	0.313625	0.614109	0.489377	Hdac1	1
GO:0061051	positive regulation of cell growth involved in cardiac muscle cell development	1/574	15/23174	0.313625	0.614109	0.489377	Ddx39b	1
GO:0070234	positive regulation of T cell apoptotic process	1/574	15/23174	0.313625	0.614109	0.489377	Trp53	1
GO:0071404	cellular response to low-density lipoprotein particle stimulus	1/574	15/23174	0.313625	0.614109	0.489377	Cd81	1
GO:0072413	signal transduction involved in mitotic cell cycle checkpoint	1/574	15/23174	0.313625	0.614109	0.489377	Trp53	1
GO:0072567	chemokine (C-X-C motif) ligand 2 production	1/574	15/23174	0.313625	0.614109	0.489377	Hdac1	1
GO:0098926	postsynaptic signal transduction	1/574	15/23174	0.313625	0.614109	0.489377	Kpna2	1
GO:0098962	regulation of postsynaptic neurotransmitter receptor activity	1/574	15/23174	0.313625	0.614109	0.489377	Cnih2	1
GO:0099527	postsynapse to nucleus signaling pathway	1/574	15/23174	0.313625	0.614109	0.489377	Kpna2	1
GO:1902165	regulation of intrinsic apoptotic signaling pathway in response to DNA damage by p53 class mediator	1/574	15/23174	0.313625	0.614109	0.489377	Atad5	1
GO:1902402	signal transduction involved in mitotic DNA damage checkpoint	1/574	15/23174	0.313625	0.614109	0.489377	Trp53	1
GO:1902403	signal transduction involved in mitotic DNA integrity checkpoint	1/574	15/23174	0.313625	0.614109	0.489377	Trp53	1
GO:1902894	negative regulation of pri-miRNA transcription by RNA polymerase II	1/574	15/23174	0.313625	0.614109	0.489377	Yy1	1
GO:1990000	amyloid fibril formation	1/574	15/23174	0.313625	0.614109	0.489377	Clu	1
GO:0022612	gland morphogenesis	5/574	150/23174	0.314847	0.615668	0.49062	Mki67/Phb2/Id4/Ptn/Kdm5b	5
GO:0010107	potassium ion import	2/574	46/23174	0.316028	0.615668	0.49062	Atp1a2/Atp1b2	2
GO:0032007	negative regulation of TOR signaling	2/574	46/23174	0.316028	0.615668	0.49062	Hif1a/Stk11	2
GO:0033013	tetrapyrrole metabolic process	2/574	46/23174	0.316028	0.615668	0.49062	Hmbs/Fxn	2
GO:0043029	T cell homeostasis	2/574	46/23174	0.316028	0.615668	0.49062	Ccnb2/Siva1	2
GO:0045981	positive regulation of nucleotide metabolic process	2/574	46/23174	0.316028	0.615668	0.49062	Cdk1/Ccnb1	2
GO:0050798	activated T cell proliferation	2/574	46/23174	0.316028	0.615668	0.49062	Pycard/Il18	2
GO:0071384	cellular response to corticosteroid stimulus	2/574	46/23174	0.316028	0.615668	0.49062	Eif4ebp1/Zfp36l1	2
GO:1900544	positive regulation of purine nucleotide metabolic process	2/574	46/23174	0.316028	0.615668	0.49062	Cdk1/Ccnb1	2
GO:2000404	regulation of T cell migration	2/574	46/23174	0.316028	0.615668	0.49062	Pycard/Selenok	2
GO:0031668	cellular response to extracellular stimulus	7/574	223/23174	0.316319	0.615923	0.490823	Dctpp1/Asns/Rrp8/Nmral1/Glul/Trp53/Snw1	7
GO:0042273	ribosomal large subunit biogenesis	3/574	80/23174	0.318227	0.618562	0.492926	Nip7/Npm1/Nvl	3
GO:0072078	nephron tubule morphogenesis	3/574	80/23174	0.318227	0.618562	0.492926	Timeless/Hes5/Maged1	3
GO:0016579	protein deubiquitination	4/574	115/23174	0.31832	0.618562	0.492926	Shmt2/Uchl5/Usp37/Usp1	4
GO:0071346	cellular response to interferon-gamma	4/574	115/23174	0.31832	0.618562	0.492926	Gapdh/Kif5b/Cdc37/Trp53	4
GO:0062013	positive regulation of small molecule metabolic process	5/574	151/23174	0.319713	0.620953	0.494832	Cdk1/Ccnb1/Hif1a/Arpp19/Stk11	5
GO:0019318	hexose metabolic process	7/574	224/23174	0.320287	0.621753	0.495469	Pgp/Gapdh/Hif1a/Aldoa/Arpp19/Stk11/Trp53	7
GO:0046661	male sex differentiation	5/574	152/23174	0.324588	0.624138	0.49737	Hmgb2/Eif2s2/Ybx3/Msh2/Ccnd1	5
GO:0006637	acyl-CoA metabolic process	3/574	81/23174	0.325027	0.624138	0.49737	Acat1/Mpc1/Acsl6	3
GO:0032479	regulation of type I interferon production	3/574	81/23174	0.325027	0.624138	0.49737	Hmgb2/Pycard/Yy1	3
GO:0035383	thioester metabolic process	3/574	81/23174	0.325027	0.624138	0.49737	Acat1/Mpc1/Acsl6	3
GO:0043242	negative regulation of protein complex disassembly	3/574	81/23174	0.325027	0.624138	0.49737	Ckap2/Arhgef2/Clasp2	3
GO:0045913	positive regulation of carbohydrate metabolic process	3/574	81/23174	0.325027	0.624138	0.49737	Hif1a/Arpp19/Stk11	3
GO:0031050	dsRNA processing	2/574	47/23174	0.325167	0.624138	0.49737	Rbm3/Trp53	2
GO:0048010	vascular endothelial growth factor receptor signaling pathway	2/574	47/23174	0.325167	0.624138	0.49737	Hif1a/Vegfb	2
GO:0070918	production of small RNA involved in gene silencing by RNA	2/574	47/23174	0.325167	0.624138	0.49737	Rbm3/Trp53	2
GO:0090102	cochlea development	2/574	47/23174	0.325167	0.624138	0.49737	Mcm2/Psap	2
GO:1902041	regulation of extrinsic apoptotic signaling pathway via death domain receptors	2/574	47/23174	0.325167	0.624138	0.49737	Hmgb2/Faim	2
GO:0002822	regulation of adaptive immune response based on somatic recombination of immune receptors built from immunoglobulin superfamily domains	6/574	189/23174	0.327368	0.624138	0.49737	Exosc3/Msh2/Atad5/Il18/Hspa8/Cd81	6
GO:0010675	regulation of cellular carbohydrate metabolic process	5/574	153/23174	0.32947	0.624138	0.49737	Pgp/Hif1a/Arpp19/Stk11/Trp53	5
GO:0032411	positive regulation of transporter activity	4/574	117/23174	0.329554	0.624138	0.49737	Hap1/Kif5b/Atp1b2/Hspa2	4
GO:0043500	muscle adaptation	4/574	117/23174	0.329554	0.624138	0.49737	Ezh2/Parp1/Ddx39b/Yy1	4
GO:0051604	protein maturation	9/574	301/23174	0.330465	0.624138	0.49737	Pycard/Parp1/Stub1/Fxn/Chchd4/Naa50/Ctsl/Tmem59/Plgrkt	9
GO:0000463	maturation of LSU-rRNA from tricistronic rRNA transcript (SSU-rRNA, 5.8S rRNA, LSU-rRNA)	1/574	16/23174	0.330637	0.624138	0.49737	Npm1	1
GO:0002070	epithelial cell maturation	1/574	16/23174	0.330637	0.624138	0.49737	Hif1a	1
GO:0006744	ubiquinone biosynthetic process	1/574	16/23174	0.330637	0.624138	0.49737	Coq9	1
GO:0007512	adult heart development	1/574	16/23174	0.330637	0.624138	0.49737	Mnat1	1
GO:0007638	mechanosensory behavior	1/574	16/23174	0.330637	0.624138	0.49737	Slc1a3	1
GO:0008272	sulfate transport	1/574	16/23174	0.330637	0.624138	0.49737	Racgap1	1
GO:0009081	branched-chain amino acid metabolic process	1/574	16/23174	0.330637	0.624138	0.49737	Acat1	1
GO:0009164	nucleoside catabolic process	1/574	16/23174	0.330637	0.624138	0.49737	Hprt	1
GO:0032252	secretory granule localization	1/574	16/23174	0.330637	0.624138	0.49737	Kif5b	1
[truncated: 1,833 more rows]

## Sheet: resting_vs_active_up_GO_terms
ID	Description	GeneRatio	BgRatio	pvalue	p.adjust	qvalue	geneID	Count
GO:0042552	myelination	6/62	159/23174	4.24778e-06	0.00282121	0.00195213	Id4/Psap/Hes5/Qk/Ptn/Clu	6
GO:0007272	ensheathment of neurons	6/62	162/23174	4.73093e-06	0.00282121	0.00195213	Id4/Psap/Hes5/Qk/Ptn/Clu	6
GO:0008366	axon ensheathment	6/62	162/23174	4.73093e-06	0.00282121	0.00195213	Id4/Psap/Hes5/Qk/Ptn/Clu	6
GO:0048709	oligodendrocyte differentiation	5/62	103/23174	8.32336e-06	0.0031491	0.00217901	Id4/Hes5/Qk/Ptn/Clu	5
GO:0009084	glutamine family amino acid biosynthetic process	3/62	16/23174	9.96157e-06	0.0031491	0.00217901	Slc1a3/Glud1/Glul	3
GO:0048713	regulation of oligodendrocyte differentiation	4/62	51/23174	1.05615e-05	0.0031491	0.00217901	Id4/Hes5/Qk/Ptn	4
GO:0022010	central nervous system myelination	3/62	21/23174	2.3434e-05	0.00468074	0.00323883	Id4/Hes5/Clu	3
GO:0032291	axon ensheathment in central nervous system	3/62	21/23174	2.3434e-05	0.00468074	0.00323883	Id4/Hes5/Clu	3
GO:0045661	regulation of myoblast differentiation	4/62	63/23174	2.45778e-05	0.00468074	0.00323883	Btg1/Il18/Zfp36l1/Cmtm5	4
GO:0009064	glutamine family amino acid metabolic process	4/62	64/23174	2.6164e-05	0.00468074	0.00323883	Slc1a3/Glud1/Glul/Ddah1	4
GO:0010001	glial cell differentiation	6/62	236/23174	3.99604e-05	0.00583489	0.00403744	Id4/Hes5/Qk/Ptn/Clu/Mt3	6
GO:0050678	regulation of epithelial cell proliferation	7/62	357/23174	4.61183e-05	0.00583489	0.00403744	Ctsl/Hes5/Glul/Zfp36l1/Sparc/Ptn/Kdm5b	7
GO:0046394	carboxylic acid biosynthetic process	7/62	358/23174	4.69402e-05	0.00583489	0.00403744	Slc1a3/Scd2/Aldoc/Aldoa/Glud1/Glul/Qk	7
GO:0016053	organic acid biosynthetic process	7/62	359/23174	4.77741e-05	0.00583489	0.00403744	Slc1a3/Scd2/Aldoc/Aldoa/Glud1/Glul/Qk	7
GO:0010035	response to inorganic substance	8/62	493/23174	4.8923e-05	0.00583489	0.00403744	Slc1a3/Psap/S100a16/Glud1/Selenow/Selenom/Mt3/Mt1	8
GO:0001505	regulation of neurotransmitter levels	7/62	372/23174	5.97696e-05	0.00667263	0.00461711	Slc1a3/Atp1a2/Gpm6b/Cspg5/Clu/Ddah1/Bace1	7
GO:0006536	glutamate metabolic process	3/62	29/23174	6.34067e-05	0.00667263	0.00461711	Slc1a3/Glud1/Glul	3
GO:1903313	positive regulation of mRNA metabolic process	4/62	89/23174	9.56456e-05	0.00950611	0.00657773	Prdx6/Zfp36l1/Qk/Tnrc6b	4
GO:0009612	response to mechanical stimulus	5/62	174/23174	0.000103132	0.00971071	0.00671931	Il18/Slc1a3/Atp1a2/Ptn/Bace1	5
GO:0045445	myoblast differentiation	4/62	93/23174	0.000113465	0.0101494	0.00702289	Btg1/Il18/Zfp36l1/Cmtm5	4
GO:0045685	regulation of glial cell differentiation	4/62	95/23174	0.000123224	0.0104975	0.00726375	Id4/Hes5/Qk/Ptn	4
GO:0014003	oligodendrocyte development	3/62	37/23174	0.00013279	0.0104994	0.00726506	Id4/Hes5/Clu	3
GO:0050673	epithelial cell proliferation	7/62	424/23174	0.000134984	0.0104994	0.00726506	Ctsl/Hes5/Glul/Zfp36l1/Sparc/Ptn/Kdm5b	7
GO:0009108	coenzyme biosynthetic process	5/62	189/23174	0.000151936	0.0113256	0.00783669	Aldoc/Aldoa/Mpc1/Acsl6/Coq9	5
GO:0045778	positive regulation of ossification	4/62	103/23174	0.000168423	0.0120523	0.00833959	Gpm6b/Id4/Atraid/Ptn	4
GO:0030501	positive regulation of bone mineralization	3/62	41/23174	0.000180797	0.0124402	0.00860799	Gpm6b/Atraid/Ptn	3
GO:0010559	regulation of glycoprotein biosynthetic process	3/62	42/23174	0.000194334	0.0128764	0.00890982	Itm2b/Tmem59/Mt3	3
GO:0021782	glial cell development	4/62	108/23174	0.000202122	0.0129142	0.00893593	Id4/Hes5/Clu/Mt3	4
GO:0042063	gliogenesis	6/62	321/23174	0.000215883	0.0133178	0.0092152	Id4/Hes5/Qk/Ptn/Clu/Mt3	6
GO:0001504	neurotransmitter uptake	3/62	46/23174	0.000255018	0.014717	0.0101834	Slc1a3/Atp1a2/Gpm6b	3
GO:0098754	detoxification	3/62	46/23174	0.000255018	0.014717	0.0101834	Prdx6/Mt3/Mt1	3
GO:1903018	regulation of glycoprotein metabolic process	3/62	47/23174	0.000271888	0.0152002	0.0105178	Itm2b/Tmem59/Mt3	3
GO:0061014	positive regulation of mRNA catabolic process	3/62	49/23174	0.000307753	0.0157419	0.0108926	Zfp36l1/Qk/Tnrc6b	3
GO:0070169	positive regulation of biomineral tissue development	3/62	49/23174	0.000307753	0.0157419	0.0108926	Gpm6b/Atraid/Ptn	3
GO:0009636	response to toxic substance	6/62	343/23174	0.000307974	0.0157419	0.0108926	Prdx6/Atp1a2/Psap/Gabrb1/Mt3/Mt1	6
GO:0031331	positive regulation of cellular catabolic process	6/62	351/23174	0.000348215	0.0173044	0.0119737	Zfp36l1/Qk/Tnrc6b/Cd81/Clu/Tmem59	6
GO:0014014	negative regulation of gliogenesis	3/62	53/23174	0.000388339	0.0187767	0.0129925	Id4/Hes5/Ptn	3
GO:0030388	fructose 1,6-bisphosphate metabolic process	2/62	12/23174	0.000456862	0.0209571	0.0145012	Aldoc/Aldoa	2
GO:0071294	cellular response to zinc ion	2/62	12/23174	0.000456862	0.0209571	0.0145012	Mt3/Mt1	2
GO:0051188	cofactor biosynthetic process	5/62	246/23174	0.00051156	0.0228795	0.0158314	Aldoc/Aldoa/Mpc1/Acsl6/Coq9	5
GO:0072089	stem cell proliferation	4/62	139/23174	0.000528006	0.0229587	0.0158862	Id4/Zfp36l1/Acsl6/Ptn	4
GO:0036376	sodium ion export across plasma membrane	2/62	13/23174	0.000538998	0.0229587	0.0158862	Atp1a2/Atp1b2	2
GO:1901607	alpha-amino acid biosynthetic process	3/62	60/23174	0.000559772	0.0232891	0.0161149	Slc1a3/Glud1/Glul	3
GO:0010561	negative regulation of glycoprotein biosynthetic process	2/62	14/23174	0.000627747	0.0238945	0.0165337	Itm2b/Tmem59	2
GO:0030007	cellular potassium ion homeostasis	2/62	14/23174	0.000627747	0.0238945	0.0165337	Atp1a2/Atp1b2	2
GO:0043650	dicarboxylic acid biosynthetic process	2/62	14/23174	0.000627747	0.0238945	0.0165337	Slc1a3/Glud1	2
GO:0060049	regulation of protein glycosylation	2/62	14/23174	0.000627747	0.0238945	0.0165337	Tmem59/Mt3	2
GO:0008652	cellular amino acid biosynthetic process	3/62	63/23174	0.0006459	0.023992	0.0166012	Slc1a3/Glud1/Glul	3
GO:0072330	monocarboxylic acid biosynthetic process	5/62	260/23174	0.000657132	0.023992	0.0166012	Slc1a3/Scd2/Aldoc/Aldoa/Qk	5
GO:0071280	cellular response to copper ion	2/62	15/23174	0.000723076	0.0253644	0.0175508	Mt3/Mt1	2
GO:0090083	regulation of inclusion body assembly	2/62	15/23174	0.000723076	0.0253644	0.0175508	Hspa2/Clu	2
GO:0014013	regulation of gliogenesis	4/62	154/23174	0.000775452	0.0264063	0.0182718	Id4/Hes5/Qk/Ptn	4
GO:0034249	negative regulation of cellular amide metabolic process	4/62	155/23174	0.000794412	0.0264063	0.0182718	Zfp36l1/Qk/Tnrc6b/Clu	4
GO:0002830	positive regulation of type 2 immune response	2/62	16/23174	0.00082495	0.0264063	0.0182718	Il18/Cd81	2
GO:0048715	negative regulation of oligodendrocyte differentiation	2/62	16/23174	0.00082495	0.0264063	0.0182718	Id4/Hes5	2
GO:0007405	neuroblast proliferation	3/62	69/23174	0.000842529	0.0264063	0.0182718	Id4/Acsl6/Ptn	3
GO:0009150	purine ribonucleotide metabolic process	6/62	417/23174	0.000860135	0.0264063	0.0182718	Atp1a2/Aldoc/Aldoa/Mpc1/Acsl6/Coq9	6
GO:0009896	positive regulation of catabolic process	6/62	418/23174	0.000870861	0.0264063	0.0182718	Zfp36l1/Qk/Tnrc6b/Cd81/Clu/Tmem59	6
GO:0034655	nucleobase-containing compound catabolic process	6/62	418/23174	0.000870861	0.0264063	0.0182718	Entpd2/Aldoc/Aldoa/Zfp36l1/Qk/Tnrc6b	6
GO:0061158	3'-UTR-mediated mRNA destabilization	2/62	17/23174	0.000933333	0.0273727	0.0189405	Zfp36l1/Qk	2
GO:1903019	negative regulation of glycoprotein metabolic process	2/62	17/23174	0.000933333	0.0273727	0.0189405	Itm2b/Tmem59	2
GO:0009259	ribonucleotide metabolic process	6/62	427/23174	0.000972118	0.0280503	0.0194093	Atp1a2/Aldoc/Aldoa/Mpc1/Acsl6/Coq9	6
GO:1900153	positive regulation of nuclear-transcribed mRNA catabolic process, deadenylation-dependent decay	2/62	18/23174	0.00104819	0.0293002	0.0202742	Zfp36l1/Tnrc6b	2
GO:1903909	regulation of receptor clustering	2/62	18/23174	0.00104819	0.0293002	0.0202742	Ptn/Cd81	2
GO:0006163	purine nucleotide metabolic process	6/62	441/23174	0.00114741	0.0301388	0.0208545	Atp1a2/Aldoc/Aldoa/Mpc1/Acsl6/Coq9	6
GO:0006733	oxidoreduction coenzyme metabolic process	4/62	172/23174	0.00116907	0.0301388	0.0208545	Aldoc/Aldoa/Mpc1/Coq9	4
GO:0002726	positive regulation of T cell cytokine production	2/62	19/23174	0.00116949	0.0301388	0.0208545	Il18/Cd81	2
GO:0006883	cellular sodium ion homeostasis	2/62	19/23174	0.00116949	0.0301388	0.0208545	Atp1a2/Atp1b2	2
GO:0048712	negative regulation of astrocyte differentiation	2/62	19/23174	0.00116949	0.0301388	0.0208545	Id4/Hes5	2
GO:0019693	ribose phosphate metabolic process	6/62	444/23174	0.00118795	0.0301388	0.0208545	Atp1a2/Aldoc/Aldoa/Mpc1/Acsl6/Coq9	6
GO:0006836	neurotransmitter transport	5/62	298/23174	0.00120892	0.0301388	0.0208545	Slc1a3/Atp1a2/Gpm6b/Cspg5/Bace1	5
GO:0048608	reproductive structure development	6/62	449/23174	0.00125794	0.0301388	0.0208545	Id4/Ctsl/Psap/Zfp36l1/Ptn/Kdm5b	6
GO:0030500	regulation of bone mineralization	3/62	80/23174	0.00129388	0.0301388	0.0208545	Gpm6b/Atraid/Ptn	3
GO:0010996	response to auditory stimulus	2/62	20/23174	0.0012972	0.0301388	0.0208545	Slc1a3/Ptn	2
GO:0046697	decidualization	2/62	20/23174	0.0012972	0.0301388	0.0208545	Ctsl/Ptn	2
GO:0050966	detection of mechanical stimulus involved in sensory perception of pain	2/62	20/23174	0.0012972	0.0301388	0.0208545	Il18/Bace1	2
GO:1900151	regulation of nuclear-transcribed mRNA catabolic process, deadenylation-dependent decay	2/62	20/23174	0.0012972	0.0301388	0.0208545	Zfp36l1/Tnrc6b	2
GO:0061458	reproductive system development	6/62	453/23174	0.00131618	0.0301877	0.0208883	Id4/Ctsl/Psap/Zfp36l1/Ptn/Kdm5b	6
GO:0044270	cellular nitrogen compound catabolic process	6/62	456/23174	0.0013612	0.0305296	0.0211249	Entpd2/Aldoc/Aldoa/Zfp36l1/Qk/Tnrc6b	6
GO:0045765	regulation of angiogenesis	5/62	307/23174	0.00137874	0.0305296	0.0211249	Btg1/Glul/Sparc/Ptn/Ddah1	5
GO:0098656	anion transmembrane transport	4/62	180/23174	0.00138228	0.0305296	0.0211249	Slc1a3/Gabrb1/Mpc1/Acsl6	4
GO:0006541	glutamine metabolic process	2/62	21/23174	0.00143128	0.0309831	0.0214387	Glud1/Glul	2
GO:0048708	astrocyte differentiation	3/62	83/23174	0.00143876	0.0309831	0.0214387	Id4/Hes5/Mt3	3
GO:0046700	heterocycle catabolic process	6/62	462/23174	0.00145477	0.0309831	0.0214387	Entpd2/Aldoc/Aldoa/Zfp36l1/Qk/Tnrc6b	6
GO:0046641	positive regulation of alpha-beta T cell proliferation	2/62	22/23174	0.0015717	0.032695	0.0226233	Il18/Cd81	2
GO:0070841	inclusion body assembly	2/62	22/23174	0.0015717	0.032695	0.0226233	Hspa2/Clu	2
GO:0043648	dicarboxylic acid metabolic process	3/62	86/23174	0.00159344	0.0327663	0.0226726	Slc1a3/Glud1/Glul	3
GO:0019439	aromatic compound catabolic process	6/62	476/23174	0.00169222	0.0337831	0.0233762	Entpd2/Aldoc/Aldoa/Zfp36l1/Qk/Tnrc6b	6
GO:1901605	alpha-amino acid metabolic process	4/62	191/23174	0.0017179	0.0337831	0.0233762	Slc1a3/Glud1/Glul/Ddah1	4
GO:0035743	CD4-positive, alpha-beta T cell cytokine production	2/62	23/23174	0.00171843	0.0337831	0.0233762	Il18/Cd81	2
GO:0071276	cellular response to cadmium ion	2/62	23/23174	0.00171843	0.0337831	0.0233762	Mt3/Mt1	2
GO:0006732	coenzyme metabolic process	5/62	326/23174	0.00179439	0.0338588	0.0234285	Aldoc/Aldoa/Mpc1/Acsl6/Coq9	5
GO:0071407	cellular response to organic cyclic compound	6/62	482/23174	0.00180258	0.0338588	0.0234285	Il18/Atp1a2/Gabrb1/Zfp36l1/Mlc1/Clu	6
GO:0072521	purine-containing compound metabolic process	6/62	484/23174	0.00184055	0.0338588	0.0234285	Atp1a2/Aldoc/Aldoa/Mpc1/Acsl6/Coq9	6
GO:0006882	cellular zinc ion homeostasis	2/62	24/23174	0.00187142	0.0338588	0.0234285	Mt3/Mt1	2
GO:0009065	glutamine family amino acid catabolic process	2/62	24/23174	0.00187142	0.0338588	0.0234285	Glud1/Ddah1	2
GO:0035384	thioester biosynthetic process	2/62	24/23174	0.00187142	0.0338588	0.0234285	Mpc1/Acsl6	2
GO:0071616	acyl-CoA biosynthetic process	2/62	24/23174	0.00187142	0.0338588	0.0234285	Mpc1/Acsl6	2
GO:0002028	regulation of sodium ion transport	3/62	91/23174	0.00187368	0.0338588	0.0234285	Atp1a2/Atp1b2/Nkain4	3
GO:0010742	macrophage derived foam cell differentiation	2/62	25/23174	0.00203066	0.0353283	0.0244453	Il18/Selenok	2
GO:0046688	response to copper ion	2/62	25/23174	0.00203066	0.0353283	0.0244453	Mt3/Mt1	2
GO:0055069	zinc ion homeostasis	2/62	25/23174	0.00203066	0.0353283	0.0244453	Mt3/Mt1	2
GO:0009611	response to wounding	6/62	495/23174	0.00206042	0.0353283	0.0244453	Entpd2/Slc1a3/Zfp36l1/Ptn/Cd81/Clasp2	6
GO:0002685	regulation of leukocyte migration	4/62	201/23174	0.00206879	0.0353283	0.0244453	Selenok/Pla2g7/Ptn/Cd81	4
GO:0031589	cell-substrate adhesion	5/62	337/23174	0.00207349	0.0353283	0.0244453	Gpm6b/Ttyh1/Ptn/Bcan/Clasp2	5
GO:0032760	positive regulation of tumor necrosis factor production	3/62	95/23174	0.00211868	0.0354235	0.0245112	Il18/Selenok/Clu	3
GO:0046916	cellular transition metal ion homeostasis	3/62	95/23174	0.00211868	0.0354235	0.0245112	Ftl1/Mt3/Mt1	3
GO:1901342	regulation of vasculature development	5/62	340/23174	0.00215483	0.0356943	0.0246986	Btg1/Glul/Sparc/Ptn/Ddah1	5
GO:1903557	positive regulation of tumor necrosis factor superfamily cytokine production	3/62	96/23174	0.00218288	0.0357165	0.024714	Il18/Selenok/Clu	3
GO:0090077	foam cell differentiation	2/62	26/23174	0.0021961	0.0357165	0.024714	Il18/Selenok	2
GO:0046434	organophosphate catabolic process	4/62	205/23174	0.00222207	0.0358134	0.024781	Prdx6/Entpd2/Aldoc/Aldoa	4
GO:0070167	regulation of biomineral tissue development	3/62	97/23174	0.00224829	0.0359123	0.0248495	Gpm6b/Atraid/Ptn	3
GO:0006821	chloride transport	3/62	98/23174	0.00231489	0.0363276	0.0251368	Slc1a3/Gabrb1/Ttyh1	3
GO:0042102	positive regulation of T cell proliferation	3/62	98/23174	0.00231489	0.0363276	0.0251368	Il18/Selenok/Cd81	3
GO:0009135	purine nucleoside diphosphate metabolic process	3/62	99/23174	0.00238272	0.0367473	0.0254272	Entpd2/Aldoc/Aldoa	3
GO:0009179	purine ribonucleoside diphosphate metabolic process	3/62	99/23174	0.00238272	0.0367473	0.0254272	Entpd2/Aldoc/Aldoa	3
GO:0009185	ribonucleoside diphosphate metabolic process	3/62	103/23174	0.0026663	0.0401837	0.027805	Entpd2/Aldoc/Aldoa	3
GO:0009152	purine ribonucleotide biosynthetic process	4/62	217/23174	0.00272873	0.0401837	0.027805	Aldoc/Aldoa/Mpc1/Acsl6	4
GO:0048714	positive regulation of oligodendrocyte differentiation	2/62	29/23174	0.00272932	0.0401837	0.027805	Qk/Ptn	2
GO:0042136	neurotransmitter biosynthetic process	3/62	104/23174	0.00274031	0.0401837	0.027805	Slc1a3/Clu/Ddah1	3
GO:1903825	organic acid transmembrane transport	3/62	104/23174	0.00274031	0.0401837	0.027805	Slc1a3/Mpc1/Acsl6	3
GO:1905039	carboxylic acid transmembrane transport	3/62	104/23174	0.00274031	0.0401837	0.027805	Slc1a3/Mpc1/Acsl6	3
GO:0002724	regulation of T cell cytokine production	2/62	30/23174	0.00291924	0.0417802	0.0289097	Il18/Cd81	2
GO:0010043	response to zinc ion	2/62	30/23174	0.00291924	0.0417802	0.0289097	Mt3/Mt1	2
GO:0061157	mRNA destabilization	2/62	30/23174	0.00291924	0.0417802	0.0289097	Zfp36l1/Qk	2
GO:1901214	regulation of neuron death	5/62	368/23174	0.00303056	0.0425429	0.0294375	Il18/Clu/Mt3/Bace1/Mt1	5
GO:2000379	positive regulation of reactive oxygen species metabolic process	3/62	108/23174	0.00304898	0.0425429	0.0294375	Il18/Clu/Ddah1	3
GO:0001893	maternal placenta development	2/62	31/23174	0.00311521	0.0425429	0.0294375	Ctsl/Ptn	2
GO:0002828	regulation of type 2 immune response	2/62	31/23174	0.00311521	0.0425429	0.0294375	Il18/Cd81	2
GO:0045662	negative regulation of myoblast differentiation	2/62	31/23174	0.00311521	0.0425429	0.0294375	Il18/Cmtm5	2
GO:0055075	potassium ion homeostasis	2/62	31/23174	0.00311521	0.0425429	0.0294375	Atp1a2/Atp1b2	2
GO:0009260	ribonucleotide biosynthetic process	4/62	226/23174	0.00315713	0.042693	0.0295413	Aldoc/Aldoa/Mpc1/Acsl6	4
GO:0006091	generation of precursor metabolites and energy	5/62	372/23174	0.00317393	0.042693	0.0295413	Slc1a3/Aldoc/Aldoa/Coq9/Mt3	5
GO:0050779	RNA destabilization	2/62	32/23174	0.00331719	0.0442869	0.0306443	Zfp36l1/Qk	2
GO:0098739	import across plasma membrane	3/62	113/23174	0.0034638	0.0450362	0.0311627	Slc1a3/Atp1a2/Atp1b2	3
GO:0046390	ribose phosphate biosynthetic process	4/62	233/23174	0.00352056	0.0450362	0.0311627	Aldoc/Aldoa/Mpc1/Acsl6	4
GO:0010837	regulation of keratinocyte proliferation	2/62	33/23174	0.00352514	0.0450362	0.0311627	Ctsl/Zfp36l1	2
GO:0043114	regulation of vascular permeability	2/62	33/23174	0.00352514	0.0450362	0.0311627	Il18/Ddah1	2
GO:0140115	export across plasma membrane	2/62	33/23174	0.00352514	0.0450362	0.0311627	Atp1a2/Atp1b2	2
GO:0006090	pyruvate metabolic process	3/62	114/23174	0.00355069	0.0450362	0.0311627	Aldoc/Aldoa/Mpc1	3
GO:1903828	negative regulation of cellular protein localization	3/62	114/23174	0.00355069	0.0450362	0.0311627	Gpm6b/Dclk1/Tmem59	3
GO:0006164	purine nucleotide biosynthetic process	4/62	234/23174	0.0035747	0.0450362	0.0311627	Aldoc/Aldoa/Mpc1/Acsl6	4
GO:0030278	regulation of ossification	4/62	235/23174	0.00362941	0.0452084	0.0312819	Gpm6b/Id4/Atraid/Ptn	4
GO:0030282	bone mineralization	3/62	115/23174	0.00363891	0.0452084	0.0312819	Gpm6b/Atraid/Ptn	3
GO:0018345	protein palmitoylation	2/62	34/23174	0.00373903	0.0461319	0.0319209	Selenok/Glul	2
GO:0009132	nucleoside diphosphate metabolic process	3/62	117/23174	0.00381935	0.0462899	0.0320302	Entpd2/Aldoc/Aldoa	3
GO:0072522	purine-containing compound biosynthetic process	4/62	239/23174	0.00385394	0.0462899	0.0320302	Aldoc/Aldoa/Mpc1/Acsl6	4
GO:1901216	positive regulation of neuron death	3/62	118/23174	0.00391159	0.0462899	0.0320302	Il18/Clu/Bace1	3
GO:0033866	nucleoside bisphosphate biosynthetic process	2/62	35/23174	0.00395884	0.0462899	0.0320302	Mpc1/Acsl6	2
GO:0034030	ribonucleoside bisphosphate biosynthetic process	2/62	35/23174	0.00395884	0.0462899	0.0320302	Mpc1/Acsl6	2
GO:0034033	purine nucleoside bisphosphate biosynthetic process	2/62	35/23174	0.00395884	0.0462899	0.0320302	Mpc1/Acsl6	2
GO:0045686	negative regulation of glial cell differentiation	2/62	35/23174	0.00395884	0.0462899	0.0320302	Id4/Hes5	2
GO:0046686	response to cadmium ion	2/62	35/23174	0.00395884	0.0462899	0.0320302	Mt3/Mt1	2
GO:0046034	ATP metabolic process	4/62	242/23174	0.0040284	0.0467974	0.0323814	Atp1a2/Aldoc/Aldoa/Coq9	4
GO:2000516	positive regulation of CD4-positive, alpha-beta T cell activation	2/62	36/23174	0.00418452	0.0481243	0.0332995	Il18/Cd81	2
GO:0061013	regulation of mRNA catabolic process	3/62	121/23174	0.00419641	0.0481243	0.0332995	Zfp36l1/Qk/Tnrc6b	3
GO:0042092	type 2 immune response	2/62	37/23174	0.00441604	0.0500019	0.0345987	Il18/Cd81	2
GO:0046640	regulation of alpha-beta T cell proliferation	2/62	37/23174	0.00441604	0.0500019	0.0345987	Il18/Cd81	2
GO:0070997	neuron death	5/62	404/23174	0.00450309	0.0506669	0.0350588	Il18/Clu/Mt3/Bace1/Mt1	5
GO:1903311	regulation of mRNA metabolic process	4/62	251/23174	0.00458377	0.0512522	0.0354639	Prdx6/Zfp36l1/Qk/Tnrc6b	4
GO:0032781	positive regulation of ATPase activity	2/62	38/23174	0.00465339	0.0517075	0.0357789	Atp1b2/Hspa2	2
GO:0055076	transition metal ion homeostasis	3/62	126/23174	0.00469856	0.0518872	0.0359032	Ftl1/Mt3/Mt1	3
GO:0007626	locomotory behavior	4/62	254/23174	0.0047798	0.0524605	0.0362999	Atp1a2/Psap/Gnao1/Lsamp	4
GO:1902476	chloride transmembrane transport	2/62	39/23174	0.00489651	0.0534138	0.0369595	Slc1a3/Gabrb1	2
GO:0002369	T cell cytokine production	2/62	40/23174	0.00514538	0.0551203	0.0381404	Il18/Cd81	2
GO:0046633	alpha-beta T cell proliferation	2/62	40/23174	0.00514538	0.0551203	0.0381404	Il18/Cd81	2
GO:0048710	regulation of astrocyte differentiation	2/62	40/23174	0.00514538	0.0551203	0.0381404	Id4/Hes5	2
GO:0006520	cellular amino acid metabolic process	4/62	260/23174	0.00518865	0.055253	0.0382322	Slc1a3/Glud1/Glul/Ddah1	4
GO:0010959	regulation of metal ion transport	5/62	419/23174	0.00524625	0.0555358	0.0384279	Atp1a2/Atp1b2/Nkain4/Hspa2/Gnao1	5
GO:1990573	potassium ion import across plasma membrane	2/62	41/23174	0.00539998	0.0568268	0.0393212	Atp1a2/Atp1b2	2
GO:0043523	regulation of neuron apoptotic process	4/62	265/23174	0.00554681	0.0580307	0.0401542	Il18/Mt3/Bace1/Mt1	4
GO:0009167	purine ribonucleoside monophosphate metabolic process	4/62	267/23174	0.0056946	0.0583757	0.0403929	Atp1a2/Aldoc/Aldoa/Coq9	4
GO:0009205	purine ribonucleoside triphosphate metabolic process	4/62	267/23174	0.0056946	0.0583757	0.0403929	Atp1a2/Aldoc/Aldoa/Coq9	4
GO:0009126	purine nucleoside monophosphate metabolic process	4/62	268/23174	0.00576947	0.0583757	0.0403929	Atp1a2/Aldoc/Aldoa/Coq9	4
GO:0060560	developmental growth involved in morphogenesis	4/62	268/23174	0.00576947	0.0583757	0.0403929	Dclk1/Bcan/Kdm5b/Clasp2	4
GO:0017148	negative regulation of translation	3/62	136/23174	0.0058082	0.0583757	0.0403929	Zfp36l1/Qk/Tnrc6b	3
GO:0050671	positive regulation of lymphocyte proliferation	3/62	136/23174	0.0058082	0.0583757	0.0403929	Il18/Selenok/Cd81	3
GO:0050905	neuromuscular process	3/62	136/23174	0.0058082	0.0583757	0.0403929	Slc1a3/Psap/Bace1	3
GO:0010038	response to metal ion	4/62	269/23174	0.00584499	0.0584173	0.0404217	S100a16/Glud1/Mt3/Mt1	4
GO:0042181	ketone biosynthetic process	2/62	43/23174	0.0059262	0.0584794	0.0404647	Aldoa/Coq9	2
GO:0050435	amyloid-beta metabolic process	2/62	43/23174	0.0059262	0.0584794	0.0404647	Clu/Bace1	2
GO:0009161	ribonucleoside monophosphate metabolic process	4/62	271/23174	0.00599802	0.0584794	0.0404647	Atp1a2/Aldoc/Aldoa/Coq9	4
GO:0009199	ribonucleoside triphosphate metabolic process	4/62	271/23174	0.00599802	0.0584794	0.0404647	Atp1a2/Aldoc/Aldoa/Coq9	4
GO:0015698	inorganic anion transport	3/62	138/23174	0.00604734	0.0584794	0.0404647	Slc1a3/Gabrb1/Ttyh1	3
GO:0032946	positive regulation of mononuclear cell proliferation	3/62	138/23174	0.00604734	0.0584794	0.0404647	Il18/Selenok/Cd81	3
GO:0043616	keratinocyte proliferation	2/62	44/23174	0.00619776	0.0596118	0.0412483	Ctsl/Zfp36l1	2
GO:0009144	purine nucleoside triphosphate metabolic process	4/62	276/23174	0.00639225	0.0609665	0.0421856	Atp1a2/Aldoc/Aldoa/Coq9	4
GO:0050680	negative regulation of epithelial cell proliferation	3/62	141/23174	0.00641698	0.0609665	0.0421856	Ctsl/Sparc/Ptn	3
GO:0050974	detection of mechanical stimulus involved in sensory perception	2/62	45/23174	0.00647492	0.0609665	0.0421856	Il18/Bace1	2
GO:0060135	maternal process involved in female pregnancy	2/62	45/23174	0.00647492	0.0609665	0.0421856	Ctsl/Ptn	2
GO:0009165	nucleotide biosynthetic process	4/62	279/23174	0.00663688	0.062156	0.0430087	Aldoc/Aldoa/Mpc1/Acsl6	4
GO:1901292	nucleoside phosphate catabolic process	3/62	143/23174	0.00667074	0.062156	0.0430087	Entpd2/Aldoc/Aldoa	3
GO:0009123	nucleoside monophosphate metabolic process	4/62	280/23174	0.00671978	0.0622886	0.0431004	Atp1a2/Aldoc/Aldoa/Coq9	4
GO:0010107	potassium ion import	2/62	46/23174	0.00675765	0.0623166	0.0431199	Atp1a2/Atp1b2	2
GO:0002687	positive regulation of leukocyte migration	3/62	144/23174	0.00679984	0.0623842	0.0431666	Selenok/Pla2g7/Ptn	3
GO:0070665	positive regulation of leukocyte proliferation	3/62	145/23174	0.00693043	0.0632578	0.0437711	Il18/Selenok/Cd81	3
GO:0045429	positive regulation of nitric oxide biosynthetic process	2/62	47/23174	0.0070459	0.0639854	0.0442745	Clu/Ddah1	2
GO:0042133	neurotransmitter metabolic process	3/62	147/23174	0.00719606	0.0650126	0.0449853	Slc1a3/Clu/Ddah1	3
GO:1901293	nucleoside phosphate biosynthetic process	4/62	286/23174	0.0072317	0.0650126	0.0449853	Aldoc/Aldoa/Mpc1/Acsl6	4
GO:0030856	regulation of epithelial cell differentiation	3/62	148/23174	0.00733111	0.0653266	0.0452026	Btg1/Hes5/Zfp36l1	3
GO:1904407	positive regulation of nitric oxide metabolic process	2/62	48/23174	0.00733966	0.0653266	0.0452026	Clu/Ddah1	2
GO:0072593	reactive oxygen species metabolic process	4/62	288/23174	0.00740791	0.0656077	0.0453971	Prdx6/Il18/Clu/Ddah1	4
GO:0022612	gland morphogenesis	3/62	150/23174	0.00760572	0.0670278	0.0463797	Id4/Ptn/Kdm5b	3
GO:0009141	nucleoside triphosphate metabolic process	4/62	293/23174	0.00786081	0.0686	0.0474676	Atp1a2/Aldoc/Aldoa/Coq9	4
GO:0051402	neuron apoptotic process	4/62	293/23174	0.00786081	0.0686	0.0474676	Il18/Mt3/Bace1/Mt1	4
GO:0000288	nuclear-transcribed mRNA catabolic process, deadenylation-dependent decay	2/62	50/23174	0.00794356	0.0687385	0.0475635	Zfp36l1/Tnrc6b	2
GO:0050954	sensory perception of mechanical stimulus	4/62	294/23174	0.00795353	0.0687385	0.0475635	Il18/Slc1a3/Psap/Bace1	4
[truncated: 1,582 more rows]

## Sheet: resting_vs_active_down_GO_terms
ID	Description	GeneRatio	BgRatio	pvalue	p.adjust	qvalue	geneID	Count
[truncated: 3,282 more rows]
