# Supplementary material for: Coordinated changes in cellular behavior ensure the lifelong maintenance of the hippocampal stem cell population
Source: Cell Stem Cell. 2021 May 6;28(5):863–876.e6. doi: 10.1016/j.stem.2021.01.003 (PMC8110946; doi:10.1016/j.stem.2021.01.003)
Supplement: Table S5. Differential gene expression analysis of quiescent hippocampal NSCs from 6-month-old versus 1-month-old mice, related to Figures 6 and 7 [file mmc4.xlsx]

## Sheet: 6mo_vs_1mo_qNSCs
	p_val	avg_diff	pct.1	pct.2	p_val_adj
Dbi	1.00743e-118	-19.498	0.998	0.998	1.36406e-114
eGFP	2.58567e-116	-6.24922	0.913	0.991	1.7505e-112
Id3	1.61436e-57	-2.00647	0.144	0.568	7.28613e-54
Atp1a2	7.26938e-54	4.38985	0.972	0.941	2.46069e-50
Fxyd6	1.82277e-52	-0.619233	0.07	0.411	4.93605e-49
Fabp7	1.30812e-51	-8.50859	0.982	0.993	2.95199e-48
Gm3764	5.34128e-47	2.90885	0.974	0.872	1.03316e-43
Gria2	7.20649e-46	3.16694	0.917	0.827	1.2197e-42
Mfge8	8.79721e-46	5.87825	0.989	0.985	1.32349e-42
Luzp2	1.11902e-42	1.53405	0.681	0.348	1.51516e-39
Ntm	9.49615e-41	1.56649	0.871	0.673	1.16889e-37
Glul	3.36503e-40	2.6811	0.902	0.82	3.79688e-37
Cxcl14	5.96791e-39	1.22186	0.659	0.359	6.21581e-36
Gm10076	1.16272e-38	-0.463808	0.148	0.461	1.12452e-35
Timp4	1.26912e-37	1.1054	0.616	0.318	1.14559e-34
Rps21	9.98974e-37	-3.46138	0.996	1	8.45382e-34
Gm47283	1.30171e-36	1.25013	0.78	0.531	1.03677e-33
Lgi1	9.92815e-36	0.751417	0.622	0.299	7.46817e-33
Selenop	1.99447e-35	0.846772	0.576	0.266	1.42132e-32
Slc1a2	2.48443e-35	7.08996	0.982	0.979	1.68196e-32
Psph	4.65914e-33	-0.944237	0.71	0.843	3.00404e-30
Slc1a3	5.73189e-33	6.41653	0.994	0.996	3.52772e-30
AC149090.1	8.26313e-33	0.645922	0.528	0.211	4.86447e-30
Selenof	1.92346e-32	-1.65116	0.983	0.997	1.08515e-29
1500015O10Rik	1.294e-29	-1.28799	0.48	0.724	7.00831e-27
S100a6	1.74002e-27	-1.51253	0.812	0.898	9.06147e-25
Fbln5	1.3459e-26	0.398957	0.286	0.043	6.74945e-24
Phgdh	1.23226e-25	-1.73209	0.958	0.989	5.95884e-23
Rpl11	1.93324e-25	-2.27202	0.98	0.997	9.02625e-23
Slc6a11	7.18867e-25	0.701445	0.635	0.441	3.24449e-22
Vim	1.5749e-24	-1.57619	0.838	0.949	6.87874e-22
Id1	3.27859e-24	-0.565874	0.183	0.423	1.38725e-21
Slc4a4	5.33685e-24	0.701536	0.43	0.175	2.18973e-21
Ndn	7.63766e-24	-0.625672	0.491	0.708	3.04159e-21
Camk2n1	1.00143e-23	0.469183	0.443	0.192	3.87409e-21
Itm2b	5.12283e-23	-3.57375	0.991	0.999	1.92675e-20
Rpl3	8.1852e-23	-2.40831	0.993	0.997	2.99534e-20
A730017C20Rik	8.5643e-23	-0.243897	0.077	0.253	3.05159e-20
Rpl27a	1.08876e-22	-2.01182	0.976	0.997	3.77994e-20
Hddc3	1.44773e-22	-0.297702	0.157	0.37	4.90058e-20
Cst3	1.65231e-22	38.9258	0.998	1	5.45666e-20
Gnao1	2.68017e-22	1.26706	0.891	0.833	8.43941e-20
Clk1	4.417e-22	0.656891	0.675	0.48	1.35923e-19
Nrxn1	4.69824e-22	1.52688	0.948	0.919	1.38631e-19
Rps27a	4.70977e-22	-2.83442	0.994	0.999	1.38631e-19
Rpl30	7.13931e-22	-2.0749	0.982	0.998	2.05673e-19
Eno1	9.98436e-22	0.800301	0.766	0.653	2.81642e-19
Tspan7	2.27528e-21	2.94299	0.972	0.971	6.2872e-19
Zbtb20	2.33534e-21	2.44622	0.996	0.972	6.32409e-19
Wls	5.28951e-21	0.265869	0.242	0.037	1.40431e-18
Gm8797	1.0198e-20	0.29436	0.26	0.058	2.65541e-18
Ucp2	1.15329e-20	-0.330956	0.175	0.361	2.94632e-18
Ifitm2	1.37264e-20	-0.252476	0.066	0.227	3.44177e-18
Gjb6	1.58621e-20	0.348622	0.308	0.097	3.90496e-18
Ubb	1.99193e-20	-3.2186	1	1	4.8162e-18
Atp1b2	2.18113e-20	1.04298	0.851	0.722	5.18114e-18
Rpl18	2.81787e-20	-1.78962	0.983	0.998	6.57827e-18
Spry2	3.14273e-20	0.535567	0.518	0.318	7.2123e-18
Fgfr3	3.30015e-20	0.466665	0.463	0.248	7.44734e-18
Tnc	4.34183e-20	-0.399768	0.205	0.437	9.63745e-18
Btg1	5.72386e-20	1.19014	0.876	0.776	1.25002e-17
Gpr37	1.02159e-19	0.263718	0.255	0.059	2.1742e-17
Mdk	1.02769e-19	-0.955968	0.71	0.857	2.1742e-17
Gldc	2.69412e-19	0.565679	0.618	0.396	5.61206e-17
Tcf7l2	4.33109e-19	0.397617	0.489	0.27	8.75269e-17
Hspa8	5.01304e-19	1.41825	0.972	0.941	9.98184e-17
Rpl13	5.56108e-19	-2.96781	0.994	0.999	1.09126e-16
Rplp1	7.49623e-19	-1.97922	0.978	1	1.44998e-16
Rps19	8.49554e-19	-2.17823	0.965	0.993	1.62014e-16
Ndrg2	1.83108e-18	1.68969	0.956	0.967	3.44344e-16
Pebp1	3.26813e-18	-1.08528	0.959	0.996	6.06172e-16
Malat1	3.90523e-18	-106.598	1	1	7.14551e-16
Tpt1	3.98986e-18	-2.17311	0.987	0.998	7.20304e-16
Gpc5	4.20583e-18	0.628246	0.605	0.441	7.49301e-16
Rps24	4.48087e-18	-3.22212	0.998	1	7.87934e-16
Grk3	8.27404e-18	0.576843	0.583	0.403	1.43629e-15
Cadm1	1.14569e-17	0.352624	0.393	0.185	1.96362e-15
Plp1	1.50593e-17	0.2574	0.277	0.074	2.54878e-15
Tspan3	1.75307e-17	-1.36283	0.974	0.993	2.93044e-15
Selenow	1.93495e-17	-1.10233	0.978	0.993	3.19503e-15
Mat2a	2.42403e-17	0.681294	0.786	0.636	3.95437e-15
Vegfa	2.47577e-17	0.295549	0.345	0.146	3.99071e-15
St6galnac5	3.20888e-17	0.555282	0.539	0.355	5.11155e-15
Ccdc80	3.39844e-17	-0.23327	0.127	0.3	5.35057e-15
Gpx8	3.63589e-17	-0.348858	0.33	0.54	5.65862e-15
Ptch1	4.95755e-17	0.513646	0.539	0.354	7.62787e-15
Snrnp70	6.77585e-17	0.902152	0.852	0.763	1.03084e-14
Mpc2	6.97856e-17	-0.613623	0.799	0.902	1.04989e-14
Fau	8.18203e-17	-1.64419	0.991	0.998	1.21741e-14
Nfia	8.88038e-17	0.958078	0.878	0.761	1.30696e-14
Rpl19	1.18551e-16	-1.97168	0.991	0.999	1.726e-14
Scp2	1.39841e-16	-0.789208	0.862	0.942	2.01431e-14
Fnbp1	1.4702e-16	0.385824	0.456	0.273	2.09542e-14
Ndufc2	2.76416e-16	2.37301	0.998	1	3.89861e-14
mt-Co1	2.99997e-16	6.51764	1	1	4.18759e-14
Prdx2	5.26315e-16	-1.07509	0.989	0.992	7.27174e-14
Dhrs3	6.7229e-16	0.437634	0.581	0.412	9.17642e-14
Rps10	6.77727e-16	-1.67678	0.989	1	9.17642e-14
Sdc3	7.70882e-16	0.256617	0.297	0.109	1.03344e-13
Rpl9	8.87934e-16	-1.87697	0.994	0.996	1.17869e-13
H3f3a	1.14699e-15	-1.43159	0.996	1	1.5078e-13
Serf2	1.92039e-15	-1.00589	0.963	0.99	2.50021e-13
Rps20	2.35442e-15	-1.9831	0.987	0.998	3.03609e-13
Atp1b1	2.75303e-15	-0.409134	0.376	0.557	3.51661e-13
Tfap2c	3.7991e-15	-0.232224	0.137	0.309	4.80746e-13
Ahcyl1	4.21229e-15	0.560223	0.705	0.574	5.28096e-13
Rpl8	4.71052e-15	-1.54893	0.965	0.991	5.85142e-13
Syne1	7.18454e-15	0.248098	0.247	0.089	8.84351e-13
Gsn	7.97623e-15	0.32726	0.458	0.264	9.72957e-13
1810037I17Rik	8.40388e-15	-0.746936	0.873	0.93	1.01597e-12
Erh	9.43089e-15	-0.513443	0.579	0.752	1.13004e-12
Nwd1	9.71832e-15	0.353473	0.437	0.239	1.13855e-12
Pigz	9.7243e-15	-0.205458	0.125	0.284	1.13855e-12
Atp5e	9.75417e-15	-1.04599	0.961	0.983	1.13855e-12
Wipi1	1.29551e-14	0.374201	0.437	0.281	1.48654e-12
Tril	1.60404e-14	0.392651	0.448	0.26	1.8251e-12
Hist3h2ba	2.12909e-14	-0.457362	0.38	0.603	2.40232e-12
Hnrnpl	2.19044e-14	0.370134	0.565	0.386	2.45112e-12
Stmn1	2.2664e-14	-1.33415	0.797	0.936	2.51534e-12
Nmt1	2.67876e-14	0.354728	0.554	0.391	2.94882e-12
Ank2	2.92572e-14	0.587379	0.714	0.571	3.1947e-12
Rpl36al	3.1555e-14	0.483395	0.745	0.599	3.41803e-12
Psap	3.41484e-14	1.21878	0.952	0.924	3.65887e-12
Sox9	3.43188e-14	1.03527	0.875	0.783	3.65887e-12
Mtss1l	4.40515e-14	0.327047	0.487	0.299	4.65983e-12
Gstm1	4.48519e-14	1.96959	0.935	0.935	4.70771e-12
Phactr3	4.59699e-14	0.229435	0.293	0.126	4.78795e-12
Lrrc8a	6.15562e-14	0.273305	0.393	0.214	6.36238e-12
Zfp36l1	6.30288e-14	0.835679	0.692	0.613	6.46522e-12
Tmem218	7.07921e-14	-0.408965	0.352	0.577	7.20696e-12
2004-09-01	8.05415e-14	0.265875	0.327	0.146	8.13829e-12
C1qtnf12	8.40818e-14	-0.165963	0.09	0.232	8.43309e-12
Snhg9	9.12529e-14	0.384335	0.472	0.311	9.08503e-12
Ddah2	1.03824e-13	-0.458362	0.546	0.714	1.02612e-11
Eef1d	1.05446e-13	-0.682543	0.875	0.93	1.0346e-11
Rpl15	1.10637e-13	-1.54695	0.989	0.996	1.07772e-11
Rhob	1.59755e-13	0.975224	0.784	0.652	1.54506e-11
6330403K07Rik	1.63392e-13	0.310495	0.315	0.158	1.56903e-11
Csnk2a1	1.74782e-13	0.30391	0.504	0.356	1.66658e-11
Ip6k1	2.14711e-13	0.220932	0.297	0.134	2.01888e-11
Ndufa4	2.26963e-13	-0.873758	0.969	0.989	2.11937e-11
Hsd11b1	2.93219e-13	0.31609	0.293	0.11	2.71931e-11
Chst2	3.17755e-13	0.832658	0.729	0.604	2.9136e-11
Gria1	3.18474e-13	0.301134	0.347	0.192	2.9136e-11
Rpl26	3.25044e-13	-1.03635	0.882	0.96	2.95376e-11
mt-Nd4	3.30868e-13	4.4673	1	1	2.98663e-11
Egfr	3.46904e-13	0.219547	0.249	0.097	3.11065e-11
C1qtnf4	4.68005e-13	-0.228441	0.144	0.303	4.16894e-11
Ntsr2	4.96121e-13	1.13319	0.878	0.877	4.39051e-11
Atpif1	7.13946e-13	-0.636092	0.744	0.832	6.23667e-11
Rpl34	7.34584e-13	-1.43229	0.961	0.989	6.37581e-11
Rps23	8.61438e-13	-1.25695	0.967	0.994	7.42922e-11
Daam2	8.9648e-13	0.270305	0.339	0.171	7.68249e-11
Htra1	9.19265e-13	1.0059	0.858	0.797	7.82821e-11
Rps9	9.33833e-13	-1.63957	0.985	0.998	7.90256e-11
Gng5	1.34042e-12	-0.976166	0.976	0.993	1.12032e-10
Pitpnc1	1.5001e-12	0.440098	0.587	0.43	1.24609e-10
Ppia	1.52836e-12	-2.43727	1	1	1.26183e-10
Riiad1	1.74325e-12	-0.461818	0.376	0.565	1.4219e-10
Cryab	1.79761e-12	0.255714	0.334	0.18	1.45746e-10
Ttyh3	1.84834e-12	0.465125	0.673	0.552	1.48967e-10
Rpl7	2.03117e-12	-1.1046	0.908	0.963	1.62734e-10
Phkg1	2.05268e-12	0.348721	0.358	0.201	1.6349e-10
Slitrk2	2.38872e-12	0.300121	0.419	0.232	1.89142e-10
Pabpn1	2.47679e-12	0.413858	0.653	0.501	1.94975e-10
Sowaha	2.63463e-12	0.273152	0.362	0.212	2.06202e-10
Wnt7b	2.79667e-12	0.266938	0.33	0.163	2.17626e-10
Mid1ip1	2.85401e-12	0.600989	0.685	0.591	2.20819e-10
Slc6a1	3.11196e-12	0.465398	0.681	0.52	2.39408e-10
Rpl21	3.31869e-12	-1.46561	0.983	0.998	2.53871e-10
Tecr	3.62561e-12	-0.734845	0.915	0.946	2.7579e-10
Fabp5	3.86479e-12	-1.57549	0.943	0.975	2.92342e-10
Fus	5.17076e-12	0.492177	0.745	0.591	3.86807e-10
Rpsa	6.65582e-12	-1.94896	0.958	0.996	4.95164e-10
Id2	6.79173e-12	-0.421989	0.292	0.507	5.02514e-10
Rpl23	6.93288e-12	-1.93326	0.976	0.998	5.10169e-10
Ezr	7.14161e-12	0.547939	0.784	0.677	5.22689e-10
Gja1	7.53318e-12	0.69276	0.742	0.644	5.48383e-10
Arhgap5	7.92723e-12	0.913394	0.928	0.899	5.73982e-10
Clmn	8.15675e-12	0.28691	0.306	0.177	5.8746e-10
Eid1	8.86865e-12	-0.472584	0.668	0.791	6.32008e-10
4930402H24Rik	9.23522e-12	0.381451	0.517	0.38	6.54686e-10
Rplp0	9.85656e-12	-1.97847	0.954	0.992	6.95093e-10
Chchd2	1.03117e-11	-1.43962	0.998	0.999	7.2342e-10
Hepacam	1.2888e-11	0.409062	0.633	0.521	8.99505e-10
Laptm4b	1.31135e-11	0.165395	0.234	0.097	9.09265e-10
Msmo1	1.31622e-11	-0.528982	0.452	0.569	9.09265e-10
Ddx5	1.32868e-11	0.910582	0.972	0.949	9.13217e-10
Calm1	1.4221e-11	-1.33614	0.994	0.998	9.72487e-10
Fgfr1	1.57973e-11	0.355331	0.53	0.413	1.07485e-09
Rps16	1.64622e-11	-1.25662	0.965	0.994	1.11449e-09
Rpl35a	1.99141e-11	-1.55714	0.97	0.996	1.34148e-09
Csrp1	2.15016e-11	0.647415	0.897	0.815	1.44124e-09
Cadm2	2.41287e-11	0.326017	0.45	0.291	1.60937e-09
Srsf2	2.5298e-11	0.4846	0.745	0.632	1.67909e-09
Pfdn5	2.58933e-11	-0.616499	0.876	0.944	1.71022e-09
Junb	2.62486e-11	1.95888	0.369	0.233	1.72527e-09
Rps15a	3.31412e-11	-1.49699	0.98	0.992	2.16779e-09
Rpl32	3.43864e-11	-1.44081	0.959	0.989	2.23842e-09
Rps13	3.77641e-11	-1.26361	0.978	0.997	2.43488e-09
Lsamp	3.85237e-11	0.843851	0.924	0.872	2.47209e-09
Usp35	4.70648e-11	0.201836	0.255	0.117	3.00593e-09
Cyp2d22	4.7997e-11	0.259038	0.384	0.224	3.05107e-09
Prss23	4.91311e-11	0.176219	0.205	0.07	3.10858e-09
Itih3	4.99795e-11	0.593406	0.686	0.554	3.14755e-09
Rpl36	5.04835e-11	-1.34635	0.989	0.998	3.16457e-09
Slc6a9	5.27274e-11	0.194532	0.256	0.119	3.28999e-09
Frrs1l	5.99673e-11	0.266971	0.352	0.209	3.71736e-09
Dpysl2	6.01258e-11	0.387644	0.637	0.539	3.71736e-09
Rps7	7.02673e-11	-1.33577	0.954	0.989	4.32463e-09
Ctsl	7.58364e-11	-0.915498	0.934	0.981	4.64626e-09
Padi2	7.66464e-11	0.252287	0.358	0.215	4.67474e-09
Fxyd7	8.74904e-11	0.184798	0.205	0.074	5.3122e-09
CT025619.1	1.06769e-10	0.388152	0.469	0.343	6.42514e-09
Fmn2	1.11074e-10	0.251521	0.411	0.253	6.6546e-09
Ramp1	1.12497e-10	-0.827873	0.845	0.905	6.71017e-09
Fam107a	1.19128e-10	0.359251	0.509	0.389	7.07455e-09
Rps11	1.27244e-10	-1.25024	0.958	0.991	7.52353e-09
Nrgn	1.81278e-10	0.325092	0.332	0.202	1.06256e-08
Hes1	2.0359e-10	0.96691	0.513	0.345	1.1882e-08
Bsg	2.12519e-10	-0.721845	0.965	0.967	1.23498e-08
Hlf	2.23461e-10	0.213968	0.301	0.136	1.29302e-08
Gm17669	2.42982e-10	-0.23714	0.149	0.361	1.39999e-08
Luc7l3	2.64762e-10	0.65785	0.847	0.778	1.51901e-08
Myl9	2.83383e-10	-0.261715	0.323	0.465	1.61899e-08
Rps2	3.04205e-10	-1.67141	0.976	0.999	1.73064e-08
Jag1	3.17589e-10	0.235003	0.282	0.164	1.79923e-08
Sfrp1	3.31397e-10	-0.346344	0.38	0.53	1.86963e-08
Ttll3	3.43159e-10	0.285914	0.354	0.218	1.91999e-08
Atxn7l3b	4.31647e-10	-0.48619	0.847	0.881	2.40514e-08
Oat	4.89162e-10	-0.509351	0.699	0.79	2.71445e-08
Tnik	5.63771e-10	0.241863	0.343	0.217	3.1157e-08
Serpine2	6.36628e-10	0.571419	0.638	0.534	3.47578e-08
Zfp36l2	6.76397e-10	0.357635	0.493	0.385	3.67541e-08
Xist	6.78622e-10	2.67107	0.576	0.396	3.67541e-08
Col9a3	7.25105e-10	-0.367585	0.45	0.596	3.91153e-08
Cd9	8.91551e-10	-1.92291	0.996	0.998	4.79032e-08
Rgma	9.03104e-10	0.327312	0.629	0.524	4.83321e-08
Pdpn	9.15385e-10	0.32557	0.59	0.478	4.87965e-08
Nes	9.2342e-10	-0.166899	0.111	0.239	4.90318e-08
Rpl18a	1.09259e-09	-1.4122	0.972	0.994	5.75629e-08
Metrn	1.11769e-09	0.349599	0.544	0.437	5.86572e-08
Leng8	1.21121e-09	0.353322	0.579	0.468	6.33196e-08
Grina	1.80049e-09	0.41099	0.681	0.566	9.34045e-08
Foxg1	1.80972e-09	0.301519	0.535	0.416	9.35254e-08
Gsta4	1.94247e-09	-0.404067	0.59	0.733	9.94731e-08
Nme7	1.94685e-09	-0.172231	0.173	0.306	9.94731e-08
Serinc1	1.9747e-09	0.43249	0.712	0.622	1.00517e-07
Ctnnbip1	2.00194e-09	-0.536169	0.83	0.878	1.01521e-07
Pnisr	2.01869e-09	0.662652	0.867	0.793	1.01989e-07
2008-09-01	2.19136e-09	0.304946	0.518	0.401	1.09893e-07
Myl6	2.49355e-09	-0.493367	0.856	0.888	1.24586e-07
Acss1	2.51529e-09	0.197659	0.36	0.214	1.2521e-07
Msi2	2.52991e-09	0.586014	0.825	0.77	1.25476e-07
Tuba1a	2.55993e-09	-1.54008	0.983	0.989	1.26501e-07
Bloc1s1	2.6027e-09	0.235814	0.485	0.354	1.28147e-07
Glo1	2.63023e-09	-0.426009	0.729	0.806	1.29034e-07
Rps8	3.46e-09	-1.46856	0.987	0.997	1.69128e-07
Dusp1	3.51999e-09	0.936687	0.354	0.238	1.70827e-07
Tia1	3.64918e-09	0.290126	0.541	0.424	1.76464e-07
Ccnl1	3.79006e-09	0.255517	0.356	0.245	1.82624e-07
Gprc5b	4.00937e-09	0.305795	0.544	0.44	1.92507e-07
Tifa	4.05385e-09	0.179542	0.253	0.132	1.93955e-07
Rps4x	4.1597e-09	-1.34359	0.976	0.994	1.98318e-07
P4ha1	4.40333e-09	0.209112	0.319	0.192	2.08465e-07
Sumo2	4.4231e-09	-0.715784	0.952	0.981	2.08672e-07
Egr1	4.92364e-09	0.630692	0.293	0.165	2.31246e-07
Grin2b	4.93574e-09	0.311756	0.526	0.375	2.31246e-07
Rpl14	5.00722e-09	-0.701171	0.884	0.951	2.33785e-07
Apoe	5.95289e-09	-17.5967	0.996	0.999	2.76983e-07
S1pr1	6.07643e-09	0.62062	0.797	0.703	2.81763e-07
Gm8186	6.92286e-09	-0.207559	0.196	0.349	3.18828e-07
Nktr	7.15973e-09	0.312419	0.533	0.419	3.28619e-07
Cnpy2	8.33019e-09	-0.379457	0.742	0.795	3.8105e-07
Sorcs2	8.6287e-09	0.187678	0.303	0.178	3.93376e-07
Rpl37a	8.82207e-09	-1.40249	0.991	1	4.00761e-07
Map2	8.84989e-09	0.276225	0.498	0.386	4.00761e-07
Hnrnph1	8.93247e-09	0.258168	0.446	0.321	4.03152e-07
Clasp2	1.03386e-08	0.282569	0.47	0.343	4.65064e-07
Timp3	1.06782e-08	0.354987	0.601	0.477	4.7708e-07
Cox7c	1.0698e-08	-0.846213	0.994	0.997	4.7708e-07
Prrc2a	1.07114e-08	0.191818	0.356	0.236	4.7708e-07
Acsbg1	1.08774e-08	0.449141	0.771	0.679	4.82886e-07
Crot	1.11499e-08	0.19323	0.31	0.192	4.93363e-07
1810041L15Rik	1.15459e-08	0.157326	0.255	0.13	5.09224e-07
Atp5h	1.48848e-08	-0.566882	0.956	0.976	6.5013e-07
Rps27	1.56648e-08	-1.14765	0.994	1	6.79813e-07
Gabrb1	1.59873e-08	0.594226	0.804	0.749	6.9159e-07
Tmem59l	1.74057e-08	0.185154	0.24	0.128	7.50552e-07
Eif3h	1.79072e-08	-0.359037	0.614	0.725	7.69726e-07
Gpr37l1	1.87981e-08	1.34502	0.969	0.972	8.05462e-07
mt-Nd3	2.01309e-08	0.772468	0.95	0.93	8.59849e-07
Rps18	2.17302e-08	-1.22533	0.945	0.979	9.2336e-07
Slc14a1	2.26148e-08	0.223183	0.345	0.236	9.56889e-07
Nacc2	2.43495e-08	0.165582	0.244	0.137	1.02708e-06
Fkbp3	2.55973e-08	-0.411932	0.766	0.823	1.07303e-06
Tmem229a	2.58276e-08	0.173684	0.242	0.125	1.07934e-06
Tle4	2.59527e-08	0.420637	0.712	0.594	1.08118e-06
Mt3	2.60313e-08	5.95548	0.974	0.991	1.08118e-06
Rps5	2.74783e-08	-1.20455	0.972	0.983	1.13778e-06
Pomp	2.76901e-08	-0.34576	0.683	0.776	1.14306e-06
Acsf2	3.12388e-08	0.190602	0.332	0.226	1.28174e-06
mt-Nd6	3.14924e-08	0.176778	0.297	0.181	1.28662e-06
Sfpq	3.15478e-08	0.336087	0.566	0.478	1.28662e-06
Ppib	3.28614e-08	-0.607013	0.946	0.965	1.33617e-06
Gfap	3.33832e-08	-0.850614	0.755	0.834	1.35332e-06
Etv1	3.41298e-08	0.151128	0.22	0.101	1.37945e-06
Rpl10a	3.57169e-08	-0.999304	0.937	0.982	1.43931e-06
Slc38a2	3.79766e-08	0.393008	0.393	0.263	1.52582e-06
Uqcr11	3.84263e-08	-0.61171	0.952	0.975	1.53933e-06
Pde8b	3.87408e-08	0.180358	0.266	0.15	1.54735e-06
Cox6c	4.01936e-08	-0.67385	0.98	0.987	1.60065e-06
Rsrp1	4.34537e-08	0.798934	0.952	0.948	1.72541e-06
Hsbp1	4.51777e-08	-0.446586	0.856	0.888	1.78861e-06
Lamtor2	4.5464e-08	-0.300666	0.614	0.7	1.7947e-06
Mrps33	4.57432e-08	-0.442775	0.821	0.896	1.80047e-06
S100a10	4.77049e-08	-0.459035	0.489	0.621	1.86618e-06
Ddx17	4.78259e-08	0.358627	0.563	0.448	1.86618e-06
Ctso	4.89039e-08	0.263353	0.469	0.38	1.89838e-06
mt-Nd1	4.89316e-08	1.10604	0.987	0.99	1.89838e-06
Rpl7a	5.27883e-08	-0.653714	0.904	0.947	2.04215e-06
Rpl37	5.40751e-08	-1.50149	0.987	0.998	2.08597e-06
Ebpl	6.22691e-08	-0.22632	0.375	0.502	2.38845e-06
Ppp1r1b	6.27099e-08	0.163906	0.247	0.13	2.39856e-06
Ddrgk1	6.44748e-08	-0.384232	0.638	0.773	2.45912e-06
Snrpd2	6.77263e-08	-0.422749	0.801	0.851	2.57588e-06
Dkk3	6.89008e-08	0.255047	0.426	0.315	2.61182e-06
Ubxn1	6.9057e-08	-0.341281	0.742	0.814	2.61182e-06
Tomm7	7.25589e-08	-0.450893	0.876	0.917	2.73409e-06
Gm19412	7.26936e-08	-0.144835	0.148	0.259	2.73409e-06
Slc25a3	7.31016e-08	-0.515296	0.91	0.952	2.74181e-06
Dst	7.48717e-08	0.256756	0.461	0.347	2.80045e-06
Ndufa13	7.70252e-08	-0.511994	0.919	0.947	2.87202e-06
AY036118	7.72095e-08	0.897855	0.494	0.508	2.87202e-06
Tsn	8.05925e-08	-0.351361	0.646	0.747	2.98148e-06
Cyr61	8.24846e-08	0.687948	0.253	0.164	3.04317e-06
Neat1	8.56581e-08	0.297729	0.411	0.297	3.15166e-06
Safb	8.86419e-08	0.194769	0.332	0.207	3.2526e-06
Nectin3	9.14278e-08	0.178623	0.303	0.191	3.34576e-06
Rlbp1	1.01424e-07	-0.275363	0.371	0.496	3.69203e-06
Nfic	1.01435e-07	0.225461	0.376	0.268	3.69203e-06
Erg28	1.02496e-07	-0.300359	0.594	0.685	3.72065e-06
Amfr	1.05092e-07	0.229847	0.459	0.325	3.80466e-06
Cbx5	1.07257e-07	-0.320551	0.52	0.641	3.87269e-06
Plpp3	1.08142e-07	2.44561	0.983	0.993	3.89427e-06
Igdcc4	1.09802e-07	0.210608	0.365	0.242	3.94355e-06
Selenom	1.11681e-07	-0.569518	0.858	0.932	4.00043e-06
Appl2	1.14392e-07	0.37318	0.627	0.523	4.08672e-06
Kif1b	1.22368e-07	0.434484	0.751	0.648	4.36015e-06
Cpeb4	1.22931e-07	0.165138	0.304	0.169	4.36871e-06
Gatm	1.23266e-07	0.212239	0.378	0.253	4.36915e-06
Lxn	1.2482e-07	0.31029	0.57	0.456	4.41271e-06
Gsap	1.29106e-07	0.241869	0.413	0.314	4.5405e-06
Cd63	1.33906e-07	-0.943649	0.976	0.99	4.69712e-06
Rpl22l1	1.41758e-07	-0.612828	0.899	0.962	4.95969e-06
Slc35a5	1.43152e-07	0.136784	0.24	0.129	4.99556e-06
Rps29	1.45514e-07	-1.74798	1	1	5.06493e-06
Ccs	1.54377e-07	-0.228395	0.378	0.516	5.35966e-06
Vps28	1.55043e-07	-0.256528	0.565	0.663	5.36901e-06
Map1b	1.61194e-07	-0.224788	0.29	0.383	5.56778e-06
Pabpc1	1.68246e-07	0.29704	0.441	0.363	5.79657e-06
Map1lc3b	1.70925e-07	-0.391894	0.81	0.856	5.87392e-06
Rhoc	1.72028e-07	-0.250858	0.351	0.48	5.89685e-06
Coq10b	1.84305e-07	0.24586	0.28	0.185	6.28587e-06
Polr2f	1.9222e-07	-0.289059	0.566	0.679	6.5274e-06
Abcc5	1.9943e-07	0.227389	0.47	0.356	6.75069e-06
Arrb1	2.03566e-07	0.152683	0.262	0.146	6.87351e-06
Rpl22	2.06431e-07	-0.665404	0.862	0.937	6.95292e-06
Pcsk1n	2.15907e-07	-0.482084	0.799	0.874	7.23608e-06
Ccnl2	2.24358e-07	0.206371	0.458	0.356	7.49478e-06
Nol7	2.24733e-07	-0.289486	0.614	0.715	7.49478e-06
Ccnd2	2.2686e-07	1.06767	0.531	0.414	7.54714e-06
Pdcd6	2.28034e-07	-0.263268	0.515	0.629	7.5491e-06
Sgip1	2.31713e-07	0.261328	0.515	0.415	7.65219e-06
Emx1	2.39042e-07	-0.292302	0.389	0.524	7.875e-06
Rpl28	2.44448e-07	-0.813703	0.965	0.984	8.03355e-06
Csgalnact1	2.48151e-07	0.155557	0.244	0.132	8.13552e-06
Txn1	2.49074e-07	-0.343488	0.649	0.735	8.14605e-06
Tmem47	2.55163e-07	-1.27909	0.946	0.967	8.32509e-06
Tcf4	2.57723e-07	0.999515	0.972	0.975	8.3884e-06
Asph	2.78932e-07	0.171276	0.343	0.224	9.03525e-06
Rcn2	2.83237e-07	-0.356401	0.764	0.806	9.1528e-06
Igsf11	2.92218e-07	0.213941	0.323	0.22	9.42056e-06
Marf1	2.94208e-07	0.181147	0.341	0.236	9.46218e-06
Rnaset2a	3.0225e-07	0.204799	0.437	0.311	9.69778e-06
Syt11	3.03641e-07	0.871805	0.935	0.948	9.71939e-06
Slc25a4	3.17591e-07	-0.675424	0.98	0.999	1.01419e-05
A230050P20Rik	3.19052e-07	0.117918	0.205	0.107	1.01646e-05
Selenok	3.27508e-07	-0.569376	0.97	0.988	1.0407e-05
Veph1	3.28197e-07	-0.142897	0.17	0.268	1.0407e-05
Ubn2	3.34574e-07	0.199264	0.406	0.29	1.05844e-05
Neo1	3.42085e-07	0.206704	0.402	0.278	1.07968e-05
Hist1h1e	3.54179e-07	-0.248663	0.258	0.433	1.11525e-05
Eif4g1	3.82818e-07	0.16671	0.339	0.239	1.19708e-05
Pmvk	3.88887e-07	-0.229857	0.352	0.467	1.21325e-05
Ncdn	4.12399e-07	0.135169	0.214	0.109	1.28365e-05
Park7	4.76122e-07	-0.41288	0.911	0.933	1.47522e-05
Rorb	5.6467e-07	0.220835	0.399	0.275	1.7416e-05
Bcar3	5.6974e-07	0.156959	0.282	0.182	1.75325e-05
Rps3a1	5.86148e-07	-1.10472	0.965	0.991	1.79558e-05
Cc2d2a	5.88336e-07	0.164755	0.308	0.201	1.79821e-05
Rab6a	5.96885e-07	0.181044	0.399	0.305	1.82023e-05
Nisch	6.18754e-07	0.219122	0.52	0.425	1.88268e-05
Hspa5	6.2684e-07	0.39501	0.677	0.626	1.90301e-05
Fos	6.33919e-07	3.91758	0.576	0.46	1.92019e-05
Pygb	6.40492e-07	0.321866	0.681	0.604	1.93146e-05
Specc1	6.44224e-07	-0.15118	0.229	0.338	1.9384e-05
Pafah1b3	6.78612e-07	-0.159129	0.21	0.318	2.03734e-05
Pik3r1	6.85528e-07	0.177364	0.319	0.219	2.05355e-05
Dtx3	7.26314e-07	0.248243	0.511	0.424	2.16235e-05
Chka	7.65316e-07	0.146365	0.277	0.175	2.27245e-05
mt-Co2	7.6797e-07	4.14873	1	1	2.27534e-05
Phpt1	7.84816e-07	0.329645	0.694	0.626	2.3196e-05
Them4	8.09555e-07	-0.281681	0.363	0.469	2.38291e-05
Dennd1a	8.12746e-07	0.163573	0.336	0.214	2.38711e-05
Efs	8.23192e-07	0.144903	0.262	0.155	2.41256e-05
Ptgds	8.70609e-07	-0.544417	0.605	0.627	2.53654e-05
Soat1	8.71116e-07	0.271096	0.565	0.462	2.53654e-05
Sned1	8.93319e-07	0.13437	0.21	0.116	2.59561e-05
Vamp2	9.00926e-07	0.199424	0.463	0.402	2.61211e-05
Nap1l5	9.06331e-07	0.402405	0.515	0.376	2.62216e-05
Ttyh1	9.11413e-07	0.983418	0.941	0.943	2.63124e-05
Eif2s3y	9.23931e-07	0.165998	0.231	0.138	2.65606e-05
Ifitm3	9.31212e-07	-0.258168	0.227	0.316	2.66588e-05
Cirbp	9.37841e-07	-0.371847	0.657	0.755	2.67334e-05
Fez1	9.42373e-07	-0.532156	0.924	0.953	2.68062e-05
Trim8	9.82084e-07	0.177211	0.343	0.217	2.78189e-05
Ndufc1	9.85383e-07	-0.351835	0.744	0.825	2.7854e-05
2007-09-01	1.01373e-06	0.413578	0.86	0.789	2.84768e-05
Myo18a	1.03725e-06	0.151884	0.273	0.146	2.90171e-05
Fdps	1.0579e-06	-0.220249	0.336	0.44	2.94733e-05
Nme1	1.0609e-06	-0.319727	0.71	0.788	2.9496e-05
Msi1	1.08247e-06	0.221591	0.428	0.33	3.00342e-05
Lfng	1.10936e-06	0.26325	0.52	0.406	3.07173e-05
Slc39a7	1.12286e-06	0.209081	0.496	0.407	3.10277e-05
Rpl10	1.13608e-06	-0.615422	0.921	0.956	3.13289e-05
Erp29	1.14584e-06	-0.273291	0.648	0.74	3.14699e-05
2310009B15Rik	1.1524e-06	-0.153841	0.205	0.333	3.1586e-05
Sox8	1.16784e-06	0.196143	0.393	0.311	3.19445e-05
Prpsap1	1.20312e-06	0.138432	0.293	0.185	3.28433e-05
Isoc1	1.25088e-06	-0.141681	0.186	0.294	3.40783e-05
Plcb1	1.28531e-06	0.15582	0.256	0.159	3.48759e-05
Srsf6	1.29738e-06	0.240923	0.47	0.392	3.51331e-05
Fam210b	1.30327e-06	-0.183897	0.188	0.32	3.52221e-05
Fgfrl1	1.31258e-06	0.206261	0.437	0.323	3.54031e-05
Ntrk2	1.32597e-06	-0.842055	0.958	0.978	3.56931e-05
Npc2	1.36856e-06	-0.367444	0.742	0.801	3.67666e-05
Ubl5	1.468e-06	-0.394327	0.893	0.909	3.92045e-05
Ephx4	1.51844e-06	0.157375	0.284	0.186	4.03924e-05
Rarres2	1.60443e-06	-0.222603	0.277	0.404	4.25127e-05
Grid2	1.65058e-06	0.132678	0.205	0.108	4.365e-05
Vps50	1.69699e-06	0.13374	0.247	0.136	4.479e-05
Adgrg1	1.70233e-06	0.314053	0.675	0.596	4.48435e-05
Kifc3	1.7827e-06	0.157605	0.282	0.187	4.68695e-05
Calm3	1.80706e-06	-0.397555	0.742	0.832	4.74177e-05
Birc6	1.82275e-06	0.177134	0.334	0.229	4.76559e-05
Gdi1	1.82796e-06	0.221767	0.515	0.419	4.76559e-05
Gng2	1.82913e-06	-0.13925	0.212	0.323	4.76559e-05
Rpl35	1.95904e-06	-0.787044	0.919	0.972	5.0621e-05
Naca	2.02871e-06	-0.594183	0.965	0.967	5.23214e-05
Cpe	2.04754e-06	-1.22157	0.959	0.982	5.27068e-05
AC160336.1	2.07116e-06	0.313788	0.476	0.371	5.32135e-05
Eif3i	2.1423e-06	-0.303271	0.651	0.713	5.49371e-05
Dync1i2	2.16782e-06	0.288239	0.696	0.595	5.54865e-05
Dvl1	2.20355e-06	0.120086	0.216	0.112	5.61883e-05
Pgrmc1	2.22494e-06	-0.283414	0.561	0.688	5.66272e-05
Nat8f1	2.28288e-06	0.226972	0.421	0.329	5.79929e-05
Dido1	2.30473e-06	0.145736	0.301	0.184	5.84383e-05
Atp6v1f	2.32536e-06	-0.33201	0.786	0.855	5.88513e-05
Csf2ra	2.33983e-06	0.185883	0.312	0.215	5.9107e-05
Emc6	2.35517e-06	-0.261833	0.566	0.67	5.93735e-05
Nsdhl	2.35915e-06	-0.114472	0.116	0.211	5.93735e-05
Myo6	2.38079e-06	0.201958	0.461	0.337	5.95643e-05
Mau2	2.38186e-06	0.127882	0.229	0.129	5.95643e-05
Hist1h4d	2.38433e-06	-0.170456	0.269	0.387	5.95643e-05
Tusc3	2.39752e-06	-0.299001	0.611	0.697	5.97835e-05
Maz	2.40803e-06	0.150751	0.351	0.238	5.99352e-05
Sat1	2.42181e-06	0.39496	0.638	0.578	6.01676e-05
Efhd2	2.43676e-06	0.297238	0.581	0.486	6.0428e-05
Adgrl1	2.56215e-06	0.193849	0.356	0.247	6.31904e-05
Sec61b	2.60615e-06	-0.250067	0.583	0.688	6.40668e-05
Clcn2	2.60715e-06	0.121684	0.201	0.102	6.40668e-05
Tnrc6a	2.67646e-06	0.185133	0.395	0.282	6.56508e-05
Tspo	2.69848e-06	-0.183798	0.315	0.426	6.5952e-05
Zer1	2.82218e-06	0.129557	0.216	0.125	6.8851e-05
Safb2	2.87993e-06	0.139138	0.268	0.16	7.01335e-05
Elob	2.91279e-06	-0.505997	0.958	0.974	7.08065e-05
Lrrc4b	2.92196e-06	0.187564	0.423	0.306	7.0902e-05
Ring1	3.10726e-06	0.184904	0.406	0.287	7.52634e-05
Sparcl1	3.215e-06	1.69342	0.963	0.973	7.74576e-05
Bex4	3.22509e-06	-0.244551	0.395	0.52	7.75626e-05
Eef2	3.23726e-06	0.388642	0.653	0.604	7.77172e-05
Gnas	3.26261e-06	-0.670181	0.996	0.992	7.81871e-05
Acsl3	3.42968e-06	0.783002	0.897	0.905	8.19009e-05
Omg	3.45465e-06	0.155251	0.242	0.148	8.2352e-05
Fam193b	3.55912e-06	0.133647	0.203	0.114	8.45447e-05
Bola2	3.73382e-06	-0.272887	0.552	0.611	8.82302e-05
Rnaseh2c	3.75771e-06	-0.217555	0.391	0.512	8.864e-05
Klhl9	3.76696e-06	0.163946	0.391	0.284	8.87038e-05
Foxo1	3.91571e-06	0.166097	0.358	0.263	9.1728e-05
Mef2c	4.18814e-06	0.147887	0.268	0.163	9.77714e-05
Cbx6	4.3456e-06	0.120655	0.218	0.126	0.000101273
Mmd2	4.39103e-06	0.7701	0.972	0.982	0.000102156
Tsc22d3	4.41352e-06	0.157069	0.303	0.209	0.000102503
Ccar1	4.51156e-06	0.160053	0.323	0.228	0.0001046
Bhlhe40	4.64235e-06	0.147301	0.218	0.136	0.000107448
Tmed4	4.66431e-06	-0.24629	0.563	0.652	0.000107773
Ddhd1	4.76233e-06	0.194385	0.314	0.233	0.00010985
Cntfr	4.778e-06	0.17103	0.299	0.214	0.000110024
Gpd1	4.81368e-06	0.467657	0.304	0.193	0.000110657
Irak1	4.82552e-06	0.130976	0.293	0.193	0.000110741
Ikzf5	4.87975e-06	0.109092	0.205	0.109	0.000111797
Nrxn2	4.96116e-06	0.280923	0.565	0.48	0.00011347
Srp14	5.11177e-06	-0.315198	0.775	0.826	0.000116521
Atp5j2	5.20059e-06	-0.41866	0.934	0.951	0.000118346
Phlpp1	5.47601e-06	0.177014	0.375	0.279	0.000124196
Tmem63b	5.53599e-06	0.145966	0.266	0.174	0.000125347
Btf3	5.88375e-06	-0.535608	0.946	0.975	0.000132777
Tax1bp1	5.94041e-06	0.19218	0.454	0.356	0.000133673
Pdlim5	5.94324e-06	0.145216	0.352	0.241	0.000133673
Tex9	6.21985e-06	0.132941	0.232	0.135	0.000139663
Adprh	6.28837e-06	-0.221715	0.458	0.585	0.000140968
Bnip3l	6.38487e-06	-0.245704	0.561	0.641	0.000142189
Btg2	6.54498e-06	1.0905	0.411	0.398	0.000145277
Aldh6a1	6.73832e-06	0.182785	0.435	0.341	0.000149324
Aifm1	6.80122e-06	-0.114762	0.168	0.25	0.000150226
Cuedc1	7.01198e-06	0.19985	0.419	0.329	0.000154378
Adcyap1r1	7.02356e-06	0.230959	0.483	0.368	0.000154382
Mrpl13	7.19092e-06	-0.174496	0.339	0.429	0.000157555
Ppt1	7.29905e-06	0.212914	0.522	0.459	0.000159659
Srrm2	7.85026e-06	0.358681	0.814	0.736	0.00017144
Ctnnd2	7.91836e-06	0.207313	0.504	0.4	0.000172648
Wtap	7.94644e-06	0.126563	0.292	0.187	0.000172704
mt-Cytb	8.01608e-06	-4.19613	1	1	0.000173939
Tnrc6b	8.15949e-06	0.226213	0.517	0.443	0.000176767
Cthrc1	8.24483e-06	-0.220199	0.367	0.487	0.000178331
Srsf1	8.31256e-06	0.218909	0.506	0.44	0.000179509
Ndufa1	8.48001e-06	-0.239304	0.592	0.701	0.000182833
Camta1	8.54123e-06	0.143984	0.288	0.212	0.00018386
R3hdm1	8.57481e-06	0.153445	0.38	0.273	0.00018429
Sptssa	8.84714e-06	-0.218172	0.526	0.626	0.000188944
Il17d	9.06257e-06	-0.148552	0.203	0.3	0.00019324
Nadk	9.25958e-06	0.129547	0.304	0.209	0.000196512
Arpc4	9.41235e-06	0.160399	0.446	0.341	0.000199442
Ppp1r1a	9.43056e-06	-0.12806	0.17	0.26	0.000199515
Mlc1	9.54957e-06	0.741443	0.948	0.946	0.000201718
Pcdh9	9.78453e-06	0.187914	0.343	0.253	0.000206359
Farp1	9.88353e-06	0.149825	0.279	0.177	0.000208123
Fth1	9.93356e-06	-1.02339	1	0.999	0.000208852
Pkm	1.02444e-05	-0.462338	0.91	0.928	0.000215054
Gm1673	1.05656e-05	-0.29208	0.598	0.712	0.000221452
Kcnj10	1.07835e-05	0.370855	0.659	0.618	0.000225359
Pla2g7	1.07853e-05	-1.27	0.926	0.954	0.000225359
Atp5f1	1.11586e-05	-0.372899	0.856	0.917	0.0002328
Ppp2r5a	1.12407e-05	0.192087	0.435	0.337	0.000234152
Nbeal1	1.17017e-05	0.142922	0.269	0.173	0.000243381
Anks1	1.21706e-05	0.126869	0.253	0.168	0.000252746
Tfrc	1.22401e-05	0.108539	0.203	0.119	0.000253799
Nfib	1.26879e-05	0.472507	0.9	0.847	0.000262281
2410015M20Rik	1.31804e-05	-0.272222	0.681	0.755	0.000271632
Trpc4ap	1.33267e-05	0.166973	0.351	0.259	0.000273814
Caskin1	1.37885e-05	0.165604	0.347	0.245	0.000282873
Prkar1a	1.41912e-05	0.242787	0.675	0.59	0.000290693
Macf1	1.43144e-05	0.42013	0.732	0.71	0.000292776
Adh5	1.4362e-05	-0.289709	0.653	0.733	0.000293118
Cavin3	1.43745e-05	-0.335033	0.751	0.774	0.000293118
Trpm7	1.50727e-05	0.142139	0.282	0.194	0.000305516
Capn2	1.51692e-05	0.168035	0.378	0.273	0.00030657
Laptm4a	1.57383e-05	-0.613476	0.98	0.984	0.000317108
Anxa5	1.61223e-05	0.178433	0.399	0.322	0.000324363
Cdk2ap1	1.62207e-05	0.295201	0.482	0.419	0.000325859
Thrsp	1.64482e-05	1.90925	0.978	0.984	0.000329938
Thoc2	1.64825e-05	0.172941	0.38	0.288	0.000330138
Hmgn1	1.65277e-05	-0.394832	0.843	0.88	0.000330554
Fgfbp3	1.67196e-05	-0.139497	0.212	0.29	0.000333899
Nedd8	1.69647e-05	-0.317337	0.819	0.865	0.000338295
Snrpg	1.73466e-05	0.342206	0.745	0.706	0.000345402
Trmt112	1.80183e-05	-0.277434	0.708	0.762	0.000357403
Ndufb8	1.80848e-05	-0.301676	0.727	0.799	0.000357403
Slc20a1	1.80918e-05	0.158191	0.295	0.207	0.000357403
Gsdme	1.99256e-05	0.146645	0.312	0.208	0.000390242
Gnai2	1.99444e-05	-0.495473	0.954	0.965	0.000390242
Maf1	2.02933e-05	0.129777	0.271	0.198	0.000396496
Rbm4b	2.13724e-05	0.146169	0.327	0.224	0.000416378
Edf1	2.15638e-05	-0.382441	0.887	0.914	0.000419502
Gigyf1	2.18175e-05	0.14532	0.256	0.165	0.000423829
Mllt10	2.26081e-05	0.116259	0.223	0.141	0.00043793
Lyrm4	2.27054e-05	-0.121403	0.17	0.272	0.000439163
Arf1	2.29242e-05	0.237575	0.648	0.595	0.000442157
Tmem230	2.3158e-05	-0.123061	0.208	0.301	0.000446031
Tmem259	2.32594e-05	0.142155	0.325	0.231	0.000447347
Islr	2.33305e-05	0.277103	0.583	0.524	0.000448078
4833420G17Rik	2.36704e-05	0.17044	0.459	0.359	0.000453962
Slc27a1	2.41764e-05	0.303908	0.688	0.599	0.000462357
Abhd8	2.44923e-05	-0.186945	0.375	0.468	0.000467566
Atxn2l	2.52377e-05	0.131775	0.279	0.189	0.000479941
Jpt1	2.54258e-05	-0.258928	0.308	0.476	0.000482163
Usp2	2.5856e-05	0.133833	0.232	0.144	0.000488954
Cyp51	2.61821e-05	-0.205489	0.338	0.435	0.00049443
Casc4	2.65722e-05	-0.241811	0.585	0.681	0.000499764
Ptp4a1	2.71376e-05	0.131682	0.242	0.165	0.000508924
Tpp1	2.73066e-05	0.151644	0.327	0.255	0.000510679
Rora	2.76095e-05	0.158531	0.308	0.218	0.000515631
Plscr4	2.77318e-05	0.111906	0.203	0.117	0.000517203
Afg1l	2.81043e-05	0.126902	0.295	0.207	0.000523428
Ppp3ca	2.88144e-05	0.193543	0.345	0.257	0.000534391
Ndufb4	2.88508e-05	-0.297957	0.784	0.831	0.000534391
Rplp2	2.93376e-05	-0.632763	0.946	0.973	0.000542666
Scand1	2.95409e-05	-0.268988	0.635	0.73	0.00054568
Zfp207	2.96954e-05	0.161674	0.439	0.331	0.000547786
Alcam	3.02529e-05	0.214459	0.583	0.505	0.0005558
Maoa	3.16796e-05	0.10711	0.231	0.145	0.000578088
Morn2	3.19163e-05	-0.174999	0.391	0.483	0.000581624
Notch1	3.20715e-05	0.186831	0.463	0.371	0.000583667
Slc25a36	3.22679e-05	0.157994	0.347	0.273	0.000586452
Dynll1	3.34828e-05	0.448105	0.891	0.82	0.000606903
Lgi4	3.41428e-05	0.161361	0.365	0.249	0.000617456
Cpxm1	3.41562e-05	-0.115851	0.196	0.291	0.000617456
Ogt	3.611e-05	0.270681	0.655	0.603	0.000649309
Cecr2	3.61762e-05	0.102928	0.201	0.128	0.000649635
Ninj1	3.65895e-05	-0.139403	0.223	0.322	0.000656187
Tspan18	3.73708e-05	-0.130288	0.197	0.284	0.000665991
Hnrnpm	3.73769e-05	0.181773	0.45	0.373	0.000665991
Mfn1	3.73821e-05	0.151677	0.382	0.287	0.000665991
Psmc5	3.94965e-05	-0.205306	0.496	0.594	0.000701814
Itgav	4.03707e-05	0.102698	0.221	0.139	0.000716407
Ctsd	4.04679e-05	0.261297	0.624	0.558	0.000717193
Ndufb5	4.13039e-05	-0.284781	0.712	0.785	0.000729146
Rtl8a	4.21418e-05	0.168918	0.437	0.363	0.000741038
Zbtb4	4.22331e-05	0.109585	0.207	0.12	0.000741682
Ppox	4.33716e-05	0.116013	0.223	0.138	0.000758723
Dtna	4.4259e-05	0.440959	0.83	0.815	0.000773248
mt-Nd2	4.44574e-05	-1.78484	0.998	1	0.000774715
Sh3bgrl3	4.4853e-05	-0.187558	0.399	0.511	0.000779699
Slc38a1	4.48586e-05	0.229919	0.502	0.405	0.000779699
Wsb1	4.51602e-05	0.191841	0.41	0.337	0.000783935
Polr1d	4.55913e-05	-0.214875	0.59	0.682	0.000790405
H3f3b	4.73829e-05	-0.869217	0.985	0.988	0.000820415
Tpbg	4.79664e-05	-0.107552	0.151	0.227	0.000829458
Rnh1	4.81006e-05	-0.211827	0.469	0.593	0.000830717
Klf7	4.83172e-05	0.178246	0.386	0.295	0.000833163
Hmgcs1	4.83653e-05	-0.2536	0.41	0.505	0.000833163
Atp6v0b	4.8963e-05	0.347619	0.88	0.853	0.000841319
Itgb5	4.9499e-05	0.189399	0.47	0.373	0.000848374
Sec11a	5.02916e-05	-0.201989	0.483	0.569	0.00086087
Tnrc18	5.0375e-05	0.134189	0.277	0.192	0.000861208
Plxnb1	5.14259e-05	0.186595	0.376	0.311	0.000878066
Baz2b	5.29331e-05	0.171079	0.358	0.276	0.000901528
Tef	5.31339e-05	0.175525	0.389	0.31	0.000902925
Il6st	5.31485e-05	0.118444	0.245	0.167	0.000902925
Fnbp4	5.63871e-05	0.114014	0.231	0.153	0.000951971
Idi1	5.80611e-05	-0.200523	0.31	0.406	0.000976581
Sox3	6.13757e-05	0.11483	0.231	0.157	0.00102933
Ndufa12	6.29867e-05	-0.303825	0.815	0.833	0.00105289
Eif3f	6.36443e-05	-0.281886	0.581	0.709	0.00106257
Nr2f1	6.45468e-05	0.269439	0.662	0.62	0.00107631
Taldo1	6.62176e-05	-0.249585	0.633	0.717	0.00110281
Cpsf6	6.68859e-05	0.159889	0.406	0.31	0.00111257
Sfxn1	6.73081e-05	-0.265397	0.555	0.637	0.00111752
Psmb4	6.74307e-05	-0.268681	0.62	0.721	0.00111752
Bag1	6.94203e-05	-0.182056	0.367	0.466	0.00114628
Gli1	7.00622e-05	0.116166	0.205	0.127	0.00115443
Smpd2	7.00842e-05	0.149678	0.371	0.291	0.00115443
Sema5b	7.19497e-05	0.127575	0.234	0.149	0.00118228
Rhot1	7.28173e-05	0.100283	0.207	0.13	0.00119364
Arhgef19	7.59646e-05	0.110078	0.218	0.139	0.00123923
Uqcc3	7.61604e-05	-0.162594	0.373	0.466	0.00124093
Snx32	7.97398e-05	0.115723	0.258	0.175	0.00129303
Nlgn3	8.02957e-05	0.123825	0.251	0.169	0.00130048
Pgls	8.1111e-05	-0.226658	0.548	0.633	0.00130899
Txnip	8.20949e-05	0.192294	0.258	0.186	0.00132172
Crlf3	8.77315e-05	0.148983	0.321	0.238	0.00140912
Mif	8.87867e-05	-0.532268	0.943	0.969	0.00142437
Stx5a	8.99036e-05	0.111403	0.279	0.195	0.00144059
Iqsec1	9.04548e-05	0.133084	0.299	0.221	0.0014477
Axl	9.08381e-05	0.120212	0.253	0.166	0.00145212
Gtf2i	9.28345e-05	0.157694	0.45	0.358	0.00148054
Rpl27	9.31344e-05	0.372224	0.878	0.87	0.00148183
Srebf1	9.35934e-05	0.179555	0.413	0.336	0.00148725
Lars	9.47695e-05	-0.109686	0.188	0.273	0.00150255
Rps17	9.50886e-05	-0.42013	0.845	0.895	0.00150585
Rictor	9.64903e-05	0.107587	0.214	0.134	0.0015227
Irf2bpl	9.73585e-05	0.121394	0.216	0.145	0.00153317
Hsd17b11	9.73798e-05	0.115279	0.319	0.222	0.00153317
Trappc1	9.77836e-05	-0.125842	0.258	0.33	0.00153595
Ndufv3	9.82289e-05	-0.227198	0.637	0.716	0.00154106
Ngef	9.83364e-05	0.119845	0.292	0.214	0.00154106
Nudc	9.86192e-05	-0.234524	0.57	0.673	0.0015437
Tma7	0.000100039	-0.281507	0.69	0.787	0.00156052
Huwe1	0.000100468	0.15546	0.382	0.299	0.0015654
Pbxip1	0.000100671	0.186366	0.395	0.324	0.00156649
Brd2	0.00010174	0.130856	0.31	0.24	0.00157977
Rpl12	0.000102424	-0.395604	0.756	0.84	0.00158675
Atp6v1e1	0.00010271	0.180953	0.55	0.492	0.00158756
Aamdc	0.000104051	-0.188614	0.459	0.558	0.00160263
Tomm6	0.000105086	0.101023	0.221	0.158	0.0016137
Phip	0.000105524	0.140573	0.325	0.24	0.00161812
Abhd14b	0.000106167	0.144493	0.314	0.235	0.00162505
Ilvbl	0.000106216	0.124888	0.295	0.202	0.00162505
Prex1	0.000106354	0.14814	0.365	0.276	0.00162532
Tbcc	0.00010712	-0.103215	0.172	0.249	0.00163334
Magi3	0.000108552	0.119396	0.225	0.15	0.00165146
2010320M18Rik	0.000109479	-0.125552	0.196	0.296	0.00166183
Mapre2	0.000110238	0.158154	0.419	0.346	0.00167147
Atp5l	0.000112954	-0.376328	0.928	0.953	0.00171074
Eef1b2	0.000115088	-0.396886	0.74	0.825	0.0017411
Fam234a	0.000117544	0.109372	0.231	0.162	0.00177036
Zcchc11	0.000119882	-0.187728	0.376	0.492	0.00180356
Sel1l	0.000120062	0.134912	0.288	0.19	0.00180426
Epn2	0.000120518	0.124335	0.293	0.217	0.0018071
Csde1	0.000121717	0.172465	0.358	0.303	0.00182294
Sox6	0.000121844	0.164735	0.428	0.341	0.00182294
mt-Nd4l	0.000122107	-1.0964	0.985	0.993	0.00182486
Tagln2	0.000123128	-0.115315	0.168	0.226	0.0018381
Acot11	0.000123647	0.118367	0.258	0.167	0.0018438
Mrps23	0.00013153	-0.101693	0.172	0.251	0.0019549
Pum1	0.000133406	0.14751	0.382	0.294	0.00197709
Abhd4	0.000135155	0.123382	0.31	0.223	0.00199999
Cadm4	0.000137119	0.159715	0.504	0.456	0.00202685
Psip1	0.000138359	-0.225163	0.528	0.653	0.00204072
Mro	0.000139249	-0.167329	0.347	0.441	0.00205161
Cnnm3	0.000139605	0.105665	0.221	0.137	0.00205462
Hcfc1r1	0.000140627	-0.252726	0.688	0.751	0.00206517
Mvk	0.000144218	-0.0984196	0.138	0.227	0.00211332
Atxn2	0.000149578	0.125194	0.247	0.184	0.00218713
Ift57	0.000152476	-0.162823	0.382	0.474	0.00222471
Prodh	0.000152891	0.127855	0.277	0.195	0.00222752
Adhfe1	0.000154271	0.105052	0.26	0.168	0.00224364
Mtss1	0.000155368	0.112279	0.266	0.176	0.00225234
Dennd5a	0.000158699	0.122183	0.304	0.231	0.00229817
Serp2	0.000160947	-0.0887183	0.138	0.218	0.00232326
Eci1	0.000164229	-0.214782	0.594	0.67	0.0023656
Ewsr1	0.000166472	0.185699	0.515	0.432	0.00239535
Lpar1	0.00016774	-0.179385	0.279	0.402	0.00241104
Olfm1	0.000169591	0.111726	0.268	0.194	0.00243506
Bphl	0.000171089	-0.162117	0.339	0.451	0.00245397
Glod4	0.000175431	-0.141965	0.314	0.41	0.00250827
Gcsh	0.000176379	-0.226641	0.537	0.622	0.00251917
Hsd17b10	0.000177041	-0.214175	0.524	0.607	0.00252596
Wscd1	0.000178303	0.228449	0.686	0.616	0.00253861
Ech1	0.000179788	-0.253958	0.694	0.741	0.00255281
Gnb1	0.000179865	-0.234951	0.614	0.685	0.00255281
Ncan	0.000180363	-0.121846	0.201	0.288	0.00255718
Paqr8	0.000183719	0.146924	0.339	0.251	0.00259933
Acbd5	0.000184916	-0.142151	0.286	0.38	0.00261081
Rpl7l1	0.000186665	-0.155093	0.334	0.426	0.00263275
2900052N01Rik	0.00019205	0.144297	0.358	0.266	0.00270026
Nsmf	0.000198337	0.1516	0.362	0.287	0.00276854
Gas7	0.000199959	0.100283	0.203	0.12	0.00278544
Rfx4	0.000202732	0.153605	0.448	0.361	0.00281826
Eif3k	0.000204398	-0.230778	0.651	0.716	0.00283357
Sfswap	0.000205153	0.11097	0.24	0.144	0.00284026
Fam32a	0.00020795	-0.18153	0.408	0.516	0.00287311
Slc7a10	0.000208585	0.201159	0.404	0.321	0.00287894
Tmem147	0.000211034	-0.234032	0.6	0.676	0.00290681
2310039H08Rik	0.000212138	-0.134312	0.256	0.356	0.00291905
Rdx	0.000213565	0.186751	0.566	0.506	0.0029357
Lsm6	0.000224496	-0.206845	0.476	0.598	0.00305575
Rab6b	0.000224529	-0.0876891	0.129	0.208	0.00305575
Dcaf8	0.000224715	0.14773	0.439	0.347	0.00305575
Kcna2	0.00022478	0.109925	0.221	0.139	0.00305575
Sp3os	0.000227602	-0.120614	0.256	0.336	0.00308449
2810001G20Rik	0.000227806	-0.116311	0.232	0.314	0.00308449
Pltp	0.000232754	0.13719	0.299	0.227	0.0031452
Ncoa1	0.00023704	0.16646	0.448	0.388	0.00319544
Pnpla7	0.000238163	0.101669	0.229	0.153	0.0032055
Gm2000	0.000241002	0.0989477	0.236	0.158	0.00323727
Akap8l	0.000242406	0.115313	0.328	0.259	0.0032529
Gstp1	0.000244813	-0.166793	0.325	0.438	0.00327871
Flywch1	0.000246699	0.124521	0.317	0.24	0.00329744
Lrrc58	0.000247225	0.142551	0.437	0.377	0.00330121
Sorbs1	0.000249129	0.175295	0.395	0.308	0.00332336
Ddx3x	0.000252316	0.113911	0.29	0.208	0.00336256
Celf2	0.000253135	0.170835	0.533	0.483	0.00337015
Guf1	0.000260289	0.10808	0.212	0.147	0.00346199
Rpl36a	0.000263655	-0.541388	0.852	0.917	0.00349646
Pttg1ip	0.000270449	0.249407	0.714	0.648	0.00357926
Srrt	0.000270691	0.113724	0.26	0.184	0.00357926
Acin1	0.000279111	0.147993	0.456	0.367	0.00366909
Pkn2	0.000280194	-0.185061	0.476	0.557	0.00367976
4933431E20Rik	0.000283104	0.114667	0.343	0.263	0.00370719
Gstm7	0.000288789	-0.108531	0.212	0.308	0.00377069
Acox1	0.000289888	0.105288	0.338	0.256	0.00377908
Pisd	0.00028999	0.135724	0.434	0.379	0.00377908
Brd3	0.000291073	0.122966	0.271	0.199	0.00378954
Fahd2a	0.000293104	-0.104058	0.22	0.286	0.00381233
Baalc	0.000297998	0.269725	0.685	0.627	0.00387226
Ptms	0.000305916	-0.333926	0.768	0.826	0.00395239
Cmpk1	0.000309196	-0.139381	0.33	0.423	0.00398337
Creg2	0.000313202	-0.114745	0.162	0.246	0.00402731
Ccdc88a	0.000319742	0.216824	0.55	0.46	0.00409972
Ndufa11	0.000322138	-0.226086	0.686	0.744	0.00412654
Dap3	0.000325419	-0.135378	0.395	0.468	0.0041607
Slc25a23	0.000326167	0.117185	0.269	0.192	0.00416257
Uqcrh	0.000326181	-0.283534	0.849	0.871	0.00416257
Wnk1	0.000333529	0.12612	0.308	0.231	0.00424834
Ctdsp2	0.000334261	0.116079	0.295	0.22	0.00425109
Cs	0.000334373	0.133779	0.36	0.282	0.00425109
Spag9	0.000334919	0.265995	0.683	0.631	0.00425403
H1fx	0.000338711	-0.214012	0.4	0.523	0.00429817
Luc7l2	0.000345336	0.228782	0.653	0.587	0.00437404
Gm17750	0.000345738	-0.24295	0.555	0.646	0.00437504
Actb	0.000348384	1.65447	1	1	0.0044044
Gaa	0.000350206	0.178428	0.526	0.448	0.00441844
Rbm5	0.000351388	0.157957	0.487	0.366	0.00442454
H2afv	0.000357257	-0.516214	0.908	0.958	0.00449142
Dmd	0.000359268	0.134239	0.317	0.255	0.00451252
0610012G03Rik	0.00036594	-0.203056	0.559	0.64	0.00458531
U2surp	0.000366334	0.149165	0.489	0.426	0.00458531
Cox6b2	0.000366419	0.125397	0.297	0.224	0.00458531
Ndufaf8	0.000367916	-0.14462	0.384	0.466	0.0045998
Pcf11	0.000369391	0.0950713	0.201	0.131	0.00460973
Arl6ip5	0.00037213	-0.208032	0.607	0.686	0.00463963
Khdrbs1	0.000374174	0.146591	0.399	0.324	0.00466083
Copa	0.00037691	0.0908449	0.236	0.166	0.0046906
Bex3	0.000379795	-0.250119	0.744	0.786	0.00471782
Esd	0.000381003	-0.178377	0.446	0.547	0.00472849
Ctsa	0.000385798	0.150517	0.454	0.41	0.00477487
Ubr5	0.000389145	0.129104	0.31	0.241	0.0048075
Usp50	0.000391935	0.0874945	0.255	0.187	0.00483443
Cope	0.000393145	0.183756	0.592	0.562	0.00484366
Per3	0.000396358	0.182239	0.469	0.4	0.00487632
Tra2a	0.000399533	0.26103	0.683	0.609	0.00489564
Clybl	0.000404622	-0.117553	0.253	0.348	0.00493566
Gnb4	0.000407026	-0.141905	0.286	0.37	0.00495606
Tubb2a	0.000411988	0.38511	0.769	0.754	0.004995
E130114P18Rik	0.000412069	-0.267279	0.613	0.689	0.004995
Sfr1	0.000416998	-0.199759	0.614	0.678	0.00504121
BC031181	0.00041791	-0.2566	0.786	0.826	0.00504772
Negr1	0.000419905	0.120015	0.297	0.224	0.0050673
Ednrb	0.000422154	0.146908	0.325	0.214	0.00508086
Arl6ip4	0.000422953	-0.113234	0.273	0.345	0.00508596
Cnot3	0.00042355	0.107959	0.286	0.19	0.00508861
Atp5g1	0.000424905	-0.254745	0.74	0.813	0.00510037
Kcnn2	0.0004266	0.170638	0.566	0.506	0.00511617
Rsrc2	0.000427966	0.219568	0.618	0.554	0.00512417
Sec13	0.000428023	0.0903521	0.225	0.147	0.00512417
Tial1	0.000431722	0.142271	0.419	0.346	0.00516389
Myo10	0.00044343	0.194487	0.579	0.51	0.00528525
Zmiz1	0.000446342	0.147587	0.352	0.281	0.00531061
Acot1	0.000447723	-0.226171	0.423	0.563	0.00532236
Raf1	0.00045024	0.101965	0.303	0.233	0.00534759
Aldoa	0.000450925	0.409874	0.904	0.92	0.00535102
Lrp1	0.000454802	0.163908	0.463	0.389	0.00538759
Slc13a3	0.000456187	0.0943651	0.21	0.152	0.00539927
Phf1	0.000467134	0.104483	0.234	0.162	0.00551919
Fcgrt	0.00047332	-0.139271	0.349	0.443	0.00558254
Hras	0.000474424	-0.12882	0.303	0.392	0.00559069
Slc25a5	0.000478827	-0.268706	0.731	0.767	0.00562038
Ddb1	0.000479019	0.121231	0.31	0.239	0.00562038
Crip2	0.000485812	-0.300471	0.703	0.79	0.0056853
Msl1	0.000488079	0.102868	0.223	0.148	0.0057069
Gstm5	0.000489047	0.689333	0.976	0.984	0.00570836
Cdk5	0.000497218	0.0890765	0.225	0.168	0.00579374
Epdr1	0.000497998	0.148146	0.417	0.369	0.00579784
Ost4	0.000509217	-0.246526	0.81	0.859	0.00590814
Ubr1	0.000514558	0.0933029	0.205	0.122	0.00594972
Ptn	0.000517577	-1.48186	0.961	0.983	0.00596932
Brd4	0.000523263	0.107204	0.216	0.149	0.00602464
Gtf3c2	0.000533666	0.0991009	0.22	0.15	0.00613398
Cyba	0.000542444	-0.251208	0.756	0.799	0.00622431
Dag1	0.000554158	0.158554	0.4	0.337	0.00634797
Sec61a2	0.000556691	0.0997801	0.279	0.204	0.0063716
Mrpl12	0.000562267	-0.142681	0.395	0.492	0.00642998
Psma4	0.000567815	-0.220514	0.611	0.706	0.00648248
Eif6	0.000568751	-0.160223	0.399	0.506	0.00648769
Gm5617	0.000572938	-0.10183	0.186	0.264	0.00652446
Ppdpf	0.000577943	-0.212078	0.563	0.635	0.00657592
Cox7a2l	0.000580524	-0.187629	0.454	0.563	0.00659975
Psmb1	0.000584205	-0.243692	0.766	0.806	0.00663046
Rpl31	0.0005859	-0.281522	0.755	0.818	0.00664413
Actr1a	0.000589292	0.0925967	0.229	0.153	0.00667008
Prelp	0.000590865	0.130396	0.327	0.23	0.00667806
Hnrnpa2b1	0.00059399	0.4022	0.893	0.846	0.00670778
Rps3	0.00059528	-0.679306	0.934	0.978	0.00671674
Ptprz1	0.000596347	1.49325	0.994	0.99	0.0067202
Hdgfl2	0.000620582	0.0982415	0.253	0.189	0.00695011
Gamt	0.000623372	-0.167942	0.393	0.438	0.00697558
Cyb5a	0.0006278	-0.266745	0.788	0.835	0.00701354
Adgrb1	0.000631182	0.15845	0.448	0.388	0.00704551
Mphosph8	0.000634585	-0.140486	0.338	0.433	0.00706021
Trps1	0.000641165	0.150807	0.437	0.369	0.00712013
Rpl24	0.000652661	-0.647817	0.97	0.994	0.0072257
Il10rb	0.000653581	0.109065	0.229	0.168	0.00722997
A330048O09Rik	0.000654548	-0.0880556	0.17	0.227	0.0072326
Mark3	0.000654887	0.152466	0.439	0.352	0.0072326
Smarcc2	0.000663634	0.106361	0.268	0.204	0.00731727
Plcd4	0.000676041	0.124741	0.371	0.284	0.007448
Ppwd1	0.000681156	-0.101141	0.155	0.229	0.00749825
Sirpa	0.000692133	0.215149	0.537	0.508	0.00760672
Pcsk6	0.000695338	0.124937	0.314	0.246	0.00762955
Lhx2	0.000709829	0.357109	0.904	0.891	0.00777126
Dtymk	0.000709974	-0.167093	0.419	0.515	0.00777126
Zfp445	0.000711072	0.105069	0.275	0.182	0.00777699
Slc2a1	0.000711723	0.110204	0.262	0.198	0.00777782
Cdip1	0.000714198	0.116232	0.282	0.213	0.00779229
Rps6kb1	0.000729637	0.100256	0.262	0.198	0.00794155
Gdi2	0.000737242	0.169002	0.648	0.604	0.00801144
Dars	0.000738625	-0.150045	0.4	0.474	0.00802004
Etnk1	0.000740274	0.130889	0.347	0.272	0.0080315
Hspb11	0.00074486	-0.0924683	0.17	0.247	0.00806832
Cox17	0.000747214	0.145481	0.548	0.496	0.00808735
Sdhaf4	0.000759869	-0.12473	0.317	0.416	0.00821119
Srp9	0.000766081	-0.178101	0.585	0.661	0.00826513
Flywch2	0.000776063	-0.0816778	0.127	0.201	0.0083595
Ubc	0.000777671	0.572279	0.978	0.976	0.00837017
Mlf2	0.000802459	0.225755	0.637	0.607	0.00860277
Rufy3	0.000803856	0.133906	0.382	0.31	0.00861092
Ryk	0.000809355	0.105108	0.41	0.332	0.00864248
Afap1l2	0.00082014	0.10393	0.242	0.173	0.00874385
Bhlhe41	0.000821148	0.179255	0.47	0.386	0.00874771
Ncln	0.000824696	0.0905985	0.227	0.163	0.00877752
Sc5d	0.000856384	-0.132373	0.271	0.343	0.00907463
Tspan6	0.000860793	-0.119611	0.308	0.375	0.00910558
Zcchc24	0.000871801	0.123355	0.354	0.274	0.00920763
Ndufb9	0.000888863	-0.311732	0.917	0.943	0.00933705
Zfp950	0.000889319	0.146668	0.376	0.325	0.00933705
Sap30	0.000889571	-0.134958	0.251	0.359	0.00933705
WPRE	0.000898905	0.217851	0.268	0.229	0.00942042
Rbm6	0.000912638	0.0820795	0.21	0.138	0.00953482
Snrk	0.000915588	0.0958871	0.21	0.145	0.00954354
Agt	0.000932659	-0.185084	0.315	0.396	0.00969908
Mecp2	0.000933417	0.0870617	0.225	0.149	0.00969951
Mzt1	0.000944162	-0.111848	0.29	0.379	0.00979614
Cenpx	0.00094759	-0.14064	0.371	0.442	0.00981665
Osbpl1a	0.000961257	0.0996869	0.255	0.18	0.00992786
Usp5	0.000962457	0.0896459	0.236	0.168	0.00993267
Mycbp2	0.00097339	0.174382	0.476	0.426	0.0100302
Gna13	0.00100228	0.105994	0.319	0.238	0.0103065
Eif2s2	0.00100484	0.217971	0.708	0.652	0.0103228
Eif4g3	0.00101181	0.0873847	0.214	0.152	0.0103787
Ttc14	0.00101402	0.205427	0.625	0.594	0.0103929
Fzd2	0.00101473	0.163958	0.483	0.419	0.0103929
Gpld1	0.0010195	0.142655	0.378	0.312	0.0104181
Fut9	0.00102299	0.148486	0.434	0.384	0.0104342
Ddit4	0.00102338	0.153702	0.262	0.208	0.0104342
Fdft1	0.00102618	-0.138811	0.33	0.395	0.0104548
Ptx3	0.00104683	-0.18955	0.437	0.511	0.0106484
Clta	0.00105926	-0.212256	0.731	0.785	0.0107514
Tmem243	0.00106214	0.117158	0.33	0.263	0.0107645
Rnpc3	0.00106914	0.122446	0.312	0.25	0.0108193
Rpl39	0.00107026	-0.898236	0.991	0.996	0.0108225
Tmem144	0.00107976	0.106361	0.275	0.203	0.0109022
Rps25	0.00108368	-0.316032	0.814	0.883	0.0109337
Sirt7	0.00109222	0.0962102	0.221	0.15	0.0109871
AI480526	0.00109982	0.112296	0.26	0.205	0.0110471
Pdlim7	0.00110385	-0.11728	0.199	0.299	0.0110715
Atp5c1	0.00110616	-0.266492	0.821	0.857	0.0110862
Pigyl	0.00111205	-0.135624	0.417	0.46	0.011137
Rpl27-ps3	0.00112022	0.0910313	0.256	0.196	0.0112105
Tspan5	0.00112234	0.0910747	0.221	0.148	0.0112234
Calm2	0.00112723	0.205712	0.675	0.633	0.0112557
Bcan	0.0011421	0.279316	0.668	0.606	0.0113874
Epm2aip1	0.00114331	0.0774535	0.231	0.171	0.0113896
Txndc5	0.00114653	0.0846472	0.207	0.14	0.011398
Zeb2	0.00114836	0.163712	0.483	0.416	0.0114078
Yeats4	0.00114968	-0.103039	0.277	0.352	0.0114125
Tob1	0.00117055	0.15118	0.461	0.413	0.0115857
M6pr	0.0011736	0.115805	0.345	0.277	0.011604
Ppp2r2b	0.00118236	0.105951	0.356	0.274	0.0116647
Cebpzos	0.00118284	-0.128957	0.325	0.434	0.0116647
Wasf3	0.00119599	0.0872149	0.21	0.136	0.0117772
Papola	0.00119768	0.117421	0.36	0.275	0.0117853
Rrs1	0.00120867	0.106148	0.301	0.237	0.0118762
Gsr	0.00121099	0.0907683	0.234	0.173	0.0118904
Nrbp2	0.00121671	0.109761	0.297	0.237	0.0119379
Rfx3	0.00121767	0.106268	0.244	0.19	0.0119386
G0s2	0.00122068	0.142665	0.295	0.223	0.0119595
Srsf5	0.00123009	0.324794	0.834	0.809	0.012043
Mapk8ip3	0.00127761	0.104746	0.256	0.189	0.0124452
Uba52	0.00130378	0.168557	0.456	0.444	0.0126728
Fstl5	0.00130529	-0.10234	0.138	0.211	0.0126783
Stk25	0.00131113	-0.127511	0.351	0.415	0.0127259
Zmynd8	0.00131485	0.105868	0.268	0.178	0.0127438
Cyp7b1	0.00131783	0.111759	0.304	0.224	0.0127612
Mettl3	0.0013251	0.0886768	0.229	0.156	0.0128035
Inppl1	0.00132949	0.081773	0.218	0.16	0.0128223
H2afj	0.00132958	-0.207949	0.649	0.706	0.0128223
Rps12	0.00133783	-0.442076	0.817	0.914	0.0128835
Vcp	0.00134351	0.175763	0.607	0.563	0.0129199
Eps15	0.00134808	0.13562	0.469	0.407	0.0129546
Lima1	0.0013506	-0.206489	0.445	0.504	0.0129696
Med25	0.00135244	0.129526	0.439	0.36	0.012978
Tfdp1	0.00136659	0.0742232	0.208	0.141	0.013086
Hist1h1c	0.00138737	0.172991	0.38	0.297	0.0132289
2900093K20Rik	0.00141154	-0.0779712	0.157	0.211	0.0133866
Cebpb	0.00141182	0.17052	0.216	0.168	0.0133866
Gpm6a	0.0014295	0.590748	0.926	0.946	0.0135164
Mir9-3hg	0.00144845	0.14041	0.389	0.327	0.0136764
Fzd1	0.00145293	0.106531	0.284	0.209	0.0137092
Vdac3	0.00145701	-0.205671	0.651	0.734	0.0137285
Pura	0.00145847	-0.226076	0.631	0.723	0.0137328
Fam174b	0.00148708	0.10381	0.282	0.21	0.0139401
Rps26	0.0014965	-0.559241	0.939	0.957	0.0139952
Tmem128	0.00149697	-0.136424	0.408	0.496	0.0139952
Ppp1r15a	0.00149771	0.120398	0.216	0.164	0.0139952
Id4	0.00151063	0.600762	0.939	0.961	0.014077
Gpi1	0.00152256	-0.208924	0.585	0.655	0.0141687
Cdh11	0.00153203	0.0908615	0.255	0.186	0.014247
Il18	0.00153996	0.164747	0.53	0.48	0.0143011
Abcd4	0.00154834	0.0775902	0.203	0.139	0.0143495
Ppp2r1a	0.0015547	0.0956469	0.319	0.26	0.0143773
Aco2	0.00156393	0.152002	0.552	0.494	0.0144346
Fam168a	0.00156569	0.110221	0.266	0.195	0.014441
Tug1	0.00156831	0.0895693	0.223	0.174	0.0144554
Ppm1m	0.00161136	0.0886768	0.231	0.164	0.0148018
Ndufa2	0.00164092	-0.257244	0.847	0.887	0.0150223
Pigs	0.00164712	0.0967962	0.24	0.189	0.0150689
Ss18	0.00170761	0.0838645	0.22	0.16	0.0155593
Nptn	0.00171524	0.133665	0.472	0.393	0.0155868
Emc7	0.00172403	-0.252494	0.78	0.817	0.0156394
Cyb5r3	0.00172449	-0.0805824	0.19	0.259	0.0156394
4933434E20Rik	0.0017353	0.105671	0.308	0.236	0.0157269
Krtcap2	0.00175049	-0.207454	0.762	0.813	0.0158539
Copb1	0.00175487	0.120897	0.367	0.31	0.015883
Cfap36	0.00177925	-0.143388	0.408	0.487	0.0160714
Arid1a	0.00179778	0.0838645	0.214	0.163	0.0162172
Sypl	0.00180509	0.0984942	0.358	0.296	0.0162615
Ckb	0.00181935	-2.63204	1	0.999	0.016379
Sf3b5	0.00182697	-0.177078	0.524	0.585	0.0164367
Hbp1	0.00184983	0.0956304	0.308	0.223	0.0166313
Abhd14a	0.00186007	-0.145243	0.446	0.567	0.0167122
Oaf	0.00186975	0.141828	0.432	0.376	0.0167881
Trmt1	0.00187309	0.0776067	0.218	0.156	0.0168011
Add3	0.00187593	0.125666	0.389	0.334	0.0168101
Scmh1	0.00188733	0.0828188	0.227	0.163	0.0169011
Scg5	0.00190593	-0.190573	0.518	0.602	0.0170257
Bag6	0.00191109	0.0844339	0.236	0.175	0.0170575
Chd6	0.00191823	0.118806	0.38	0.301	0.0171099
Zfp871	0.00194868	0.0833716	0.212	0.15	0.0173358
Eif4b	0.00196309	0.0965063	0.28	0.223	0.0174333
Eef1g	0.0019635	-0.185092	0.559	0.664	0.0174333
Cipc	0.00196986	0.0856163	0.205	0.146	0.0174783
Zfp219	0.00197733	0.101182	0.317	0.24	0.0175331
Phactr1	0.0019904	0.119239	0.411	0.337	0.0176144
Rps14	0.00202278	-0.451963	0.941	0.974	0.0178543
Phf21a	0.00204466	0.0853098	0.227	0.16	0.0180239
Mdh1	0.00209008	-0.233147	0.751	0.792	0.0183884
Rida	0.00209692	0.19008	0.613	0.569	0.0184187
Mtch2	0.00209803	0.12922	0.432	0.38	0.0184187
Pih1d1	0.00210202	-0.0748506	0.155	0.213	0.0184335
Psenen	0.00210445	-0.2505	0.847	0.868	0.0184428
Tm2d2	0.00211401	-0.179923	0.681	0.725	0.0185027
Cspp1	0.00211616	0.147216	0.502	0.444	0.0185096
Srebf2	0.00214921	0.105994	0.303	0.244	0.018714
Cystm1	0.00216529	0.133605	0.459	0.405	0.0188177
Amd1	0.00217551	0.0837879	0.225	0.16	0.0188944
Numa1	0.00219341	0.0926464	0.271	0.207	0.0190133
Ssr4	0.00220944	-0.208079	0.708	0.769	0.01914
Fkbp9	0.00223328	0.103843	0.327	0.268	0.0192725
Lasp1	0.00225072	0.078023	0.247	0.181	0.0194106
Arl3	0.00225231	-0.206474	0.727	0.767	0.019412
Kif21a	0.00227128	-0.204418	0.587	0.655	0.0195506
Fgd4	0.00228371	0.109361	0.306	0.24	0.0196394
Phkg2	0.00228638	0.0808039	0.21	0.15	0.0196431
Pgm2	0.00229653	0.118094	0.288	0.222	0.0196781
Slc1a4	0.00235914	0.100799	0.325	0.254	0.0201025
Nfat5	0.00237486	0.0801579	0.201	0.129	0.0202109
Epc1	0.00238701	0.116282	0.306	0.251	0.0202888
Atf2	0.00239461	0.0812202	0.227	0.164	0.0203407
Rab11fip2	0.00240222	-0.188109	0.555	0.651	0.0203678
Sh3glb2	0.00246386	0.0894927	0.236	0.185	0.0207066
Ccnd3	0.00246845	0.0896459	0.234	0.166	0.0207209
Xylt1	0.0024847	0.0969825	0.266	0.204	0.0208185
Hypk	0.00249457	0.140203	0.504	0.442	0.0208884
Nmt2	0.00250614	0.0843904	0.277	0.215	0.0209511
Cct3	0.00250671	-0.224121	0.635	0.692	0.0209511
Gm42418	0.00254043	14.0511	0.987	1	0.0211937
Pbrm1	0.00254563	0.101768	0.325	0.266	0.0212241
Cyp46a1	0.00254754	0.0747761	0.201	0.131	0.0212269
Sltm	0.00254999	0.141948	0.399	0.327	0.0212328
Kctd1	0.00255523	-0.0855314	0.216	0.284	0.0212517
Psmc3ip	0.00256851	-0.0872232	0.208	0.285	0.0213491
Gm32834	0.00260225	-0.0754967	0.133	0.204	0.0215501
Rpl29	0.0026087	0.329803	0.768	0.778	0.0215771
Mettl23	0.00262409	-0.125097	0.356	0.413	0.0216833
Vamp4	0.00262474	-0.0798763	0.172	0.249	0.0216833
Nat14	0.00265677	-0.0677936	0.155	0.2	0.0219212
Bmyc	0.00266686	-0.261752	0.729	0.785	0.0219777
Slc35a2	0.00267453	0.124927	0.393	0.336	0.0220256
Scaf11	0.00268124	-0.119885	0.354	0.4	0.022041
Nbr1	0.00268153	0.0869416	0.262	0.192	0.022041
Ccnh	0.00268421	0.128048	0.408	0.31	0.022041
Kmt2e	0.00269469	0.12472	0.482	0.422	0.0220775
Ppp5c	0.00270779	0.0733969	0.277	0.215	0.0221265
Snrpe	0.00276685	-0.206315	0.764	0.832	0.0225546
U2af2	0.00277258	0.110457	0.347	0.301	0.0225783
Ist1	0.00279607	0.0833882	0.234	0.175	0.022738
Cdk6	0.0028429	0.181131	0.231	0.187	0.0230911
Zfp280d	0.00289628	0.0824191	0.214	0.155	0.0234403
Ubqln2	0.00290231	0.102524	0.367	0.31	0.0234751
Rpl17	0.00292294	-0.323895	0.773	0.848	0.0236137
Rps15	0.00295294	-0.198196	0.749	0.797	0.0237819
Phax	0.0029663	-0.123558	0.376	0.443	0.0238502
Cmtm5	0.00296817	-0.348348	0.923	0.939	0.0238511
Snu13	0.00302934	-0.180712	0.611	0.685	0.0242517
Chmp2a	0.00303043	-0.205518	0.657	0.731	0.0242517
Osbpl9	0.00306546	0.0992603	0.303	0.26	0.0244823
Maged1	0.00306899	0.1934	0.718	0.684	0.0244823
Rnf7	0.00306989	-0.189608	0.618	0.709	0.0244823
BC005537	0.00307335	0.0974422	0.238	0.19	0.0244823
Bcl7c	0.00307566	-0.122682	0.352	0.431	0.0244823
Mapk1	0.00309948	0.0902651	0.308	0.244	0.0246285
Rgs20	0.00311292	0.198972	0.649	0.587	0.0247208
Tmcc1	0.00322341	0.189057	0.653	0.603	0.0255234
Stk11	0.00323871	0.0918637	0.29	0.24	0.0256295
Pick1	0.00325106	0.0801744	0.225	0.16	0.0257122
Klf15	0.00326347	0.0995668	0.304	0.237	0.0257691
Ptp4a2	0.00327299	0.111426	0.363	0.301	0.0258103
Sbno1	0.00327593	0.0918471	0.262	0.217	0.0258185
Arhgef12	0.00330893	0.111146	0.33	0.264	0.026018
Bod1	0.00331105	-0.114383	0.315	0.404	0.0260195
Ube2w	0.00333268	0.0762546	0.24	0.181	0.0260838
Dync2li1	0.00333921	-0.116628	0.325	0.413	0.0261195
AI314180	0.00334701	0.0911679	0.214	0.166	0.0261503
Ndufb11	0.00336968	-0.235875	0.882	0.915	0.0262971
Ash2l	0.00339007	0.0856494	0.225	0.189	0.0263954
Ing4	0.00341701	0.101385	0.349	0.284	0.0265755
Cd81	0.00341713	1.15035	0.982	0.993	0.0265755
Tmed1	0.00344388	-0.135997	0.363	0.435	0.0267221
Pcm1	0.00346371	-0.160123	0.47	0.539	0.0268606
Immt	0.00351259	0.124857	0.478	0.422	0.0271619
Fyco1	0.00352214	0.0791122	0.203	0.14	0.0272047
Car2	0.00352877	0.294099	0.675	0.64	0.0272122
tdTomatoLoxP	0.00353961	1.38646	1	0.999	0.0272773
Tlr3	0.00355292	0.0898323	0.258	0.202	0.0273462
Fis1	0.00356527	-0.165453	0.67	0.705	0.0274127
Eps8	0.00358998	0.109438	0.293	0.23	0.0275648
Sem1	0.0036198	-0.261181	0.841	0.888	0.0277532
Nop10	0.00365654	-0.178325	0.577	0.663	0.0279465
Rab8a	0.0036714	-0.0850551	0.229	0.292	0.0280061
Ndufa7	0.00371459	-0.286291	0.906	0.925	0.0283196
Snapc1	0.00372025	0.0727012	0.205	0.146	0.0283336
Yme1l1	0.00374855	0.092313	0.347	0.301	0.0285303
Taf11	0.00376333	-0.0861009	0.216	0.282	0.0286046
Rpl6	0.00376508	-0.507825	0.97	0.991	0.0286046
Uqcrc1	0.00376772	0.144578	0.577	0.529	0.0286046
Bex2	0.00376888	-0.208464	0.493	0.577	0.0286046
1700019D03Rik	0.00380265	-0.119485	0.334	0.392	0.0288243
Rbm25	0.00380422	0.181791	0.605	0.551	0.0288243
3830406C13Rik	0.00382013	-0.131168	0.365	0.44	0.0288964
Naa15	0.00384546	0.0757783	0.244	0.18	0.0290643
Ildr2	0.00384877	0.101472	0.253	0.199	0.0290643
Smarcd1	0.00385779	0.119885	0.4	0.345	0.0291162
Apex1	0.00386768	-0.131381	0.367	0.466	0.0291744
Gabarap	0.00387447	-0.292184	0.93	0.965	0.0291744
Pea15a	0.00387627	-0.168456	0.448	0.539	0.0291744
Nfu1	0.00389359	-0.097641	0.306	0.384	0.0292884
Saysd1	0.00389964	-0.0765859	0.194	0.242	0.0293176
Pnn	0.0039044	-0.237523	0.662	0.709	0.0293209
Uqcrb	0.00391684	-0.185303	0.747	0.792	0.0293654
Ctnnb1	0.00396286	0.142294	0.463	0.439	0.0295957
H2-D1	0.00396509	0.136972	0.445	0.382	0.0295961
Pbx1	0.00399004	0.275125	0.758	0.752	0.0297495
Hnmt	0.00400577	0.0824792	0.203	0.129	0.0298504
Gt(ROSA)26Sor	0.0040111	0.097202	0.336	0.294	0.0298737
Mrpl55	0.00401614	-0.103406	0.336	0.398	0.0298882
Dbp	0.0040586	0.161577	0.456	0.397	0.030128
Peg3	0.00410711	0.108102	0.33	0.26	0.030355
Cacybp	0.00411057	-0.164254	0.657	0.717	0.030364
Chil1	0.00414453	0.0746228	0.207	0.137	0.0305648
Mrpl57	0.00417657	-0.101698	0.347	0.407	0.0307508
C1qbp	0.00427026	-0.162482	0.561	0.599	0.0313384
Mbnl1	0.00430599	0.0949242	0.314	0.246	0.0315493
Dlst	0.00431779	0.0733638	0.236	0.178	0.0316186
Npdc1	0.0043214	-0.198028	0.651	0.732	0.031628
Kidins220	0.004338	0.101555	0.354	0.306	0.0316892
Pdcl3	0.00437174	-0.0975044	0.286	0.365	0.0318779
Hmgb1	0.00437582	-0.482407	0.994	0.992	0.0318884
Psmg2	0.00438429	0.100016	0.347	0.286	0.0319157
Eif3b	0.00438696	0.0833282	0.245	0.193	0.0319181
Vamp8	0.00440046	-0.0860242	0.208	0.267	0.031999
Iah1	0.00441911	-0.0709908	0.17	0.223	0.0321002
Wdr83os	0.00446913	-0.140228	0.494	0.565	0.0323649
Smdt1	0.00450336	-0.256652	0.847	0.914	0.032555
Xrn1	0.00451875	0.0800978	0.232	0.165	0.0326314
Thap12	0.00452363	-0.0857343	0.166	0.231	0.0326492
Pdxp	0.00460896	0.0853595	0.28	0.222	0.0331766
Nrcam	0.0046266	0.129636	0.421	0.369	0.033286
Kansl1	0.00463446	0.0805306	0.277	0.21	0.033306
Saraf	0.00463727	0.261653	0.849	0.815	0.033306
Trim28	0.00466438	0.0827753	0.262	0.202	0.0334578
Chmp2b	0.00467469	-0.10679	0.304	0.377	0.0335073
Blvrb	0.0046939	-0.133636	0.446	0.536	0.0336272
Bri3	0.00475292	-0.169394	0.723	0.764	0.0339602
Epn1	0.00486636	0.064938	0.22	0.171	0.0345882
Wrb	0.00487424	0.0795284	0.216	0.147	0.034626
Lama2	0.00489999	0.111333	0.349	0.292	0.0347361
Scamp3	0.00491759	0.0730139	0.29	0.238	0.0348426
Snx3	0.00492315	-0.242751	0.882	0.9	0.0348455
Hdac8	0.00492607	0.0919569	0.317	0.251	0.034848
Ssrp1	0.0049424	0.0899151	0.354	0.292	0.0349062
Hacd1	0.00494337	-0.0804126	0.207	0.274	0.0349062
Dctn4	0.00494674	0.135664	0.456	0.395	0.0349062
Kdm2a	0.00495	0.0842641	0.212	0.157	0.0349062
Cebpd	0.00495234	0.210723	0.315	0.295	0.0349062
Azin1	0.00497645	0.0917871	0.304	0.228	0.0350396
Enpp5	0.00499785	0.0991237	0.332	0.279	0.035172
Insig2	0.00500359	0.0692741	0.232	0.177	0.0351758
Prpf19	0.00501382	0.0849599	0.297	0.223	0.0352112
Srek1ip1	0.00502287	-0.100329	0.336	0.416	0.0352564
Daam1	0.00503599	0.104369	0.367	0.309	0.0353302
Gpm6b	0.00504583	-1.104	0.991	0.999	0.0353809
Mea1	0.0051576	0.0715519	0.277	0.223	0.0360442
H2-K1	0.00515906	0.126801	0.517	0.46	0.0360442
Atp6v1a	0.00520642	0.0849599	0.299	0.212	0.0363189
Prdx5	0.00535197	-0.182762	0.769	0.804	0.037181
Ncam1	0.00537868	0.162678	0.57	0.538	0.0373091
Psmd11	0.00538727	0.133398	0.566	0.506	0.0373495
Oaz1	0.00541327	-0.366921	0.987	0.99	0.0375106
Hnrnpa3	0.00541924	0.203292	0.622	0.606	0.0375133
Arpc3	0.00542294	-0.161656	0.531	0.591	0.0375133
Kmt2c	0.00542475	0.087714	0.306	0.247	0.0375133
Timm13	0.00546333	-0.16353	0.771	0.797	0.0377031
Atg101	0.00546615	-0.074834	0.164	0.237	0.0377033
Ran	0.00547014	-0.236535	0.755	0.809	0.0377117
Nradd	0.00550463	-0.0681601	0.197	0.246	0.0378916
Hist1h4h	0.00552355	0.0985977	0.26	0.211	0.0379832
Lgals1	0.00553686	0.11753	0.315	0.269	0.0380258
S100a11	0.00554102	-0.0898841	0.185	0.239	0.0380258
Aurkaip1	0.0055508	-0.148767	0.583	0.635	0.0380258
Cyp4f13	0.00555222	0.076501	0.247	0.181	0.0380258
Emid1	0.00557962	0.104512	0.391	0.36	0.038179
Arid4b	0.00559976	0.115209	0.367	0.312	0.038274
Adam23	0.00561107	0.0998464	0.328	0.275	0.0383319
Serinc3	0.0056179	0.0833779	0.31	0.249	0.0383399
Galnt1	0.00566917	0.0831749	0.247	0.195	0.038612
Cald1	0.00573638	-0.12497	0.36	0.441	0.0390304
Tmem51	0.0057522	0.0752854	0.223	0.175	0.0390988
Ndufb2	0.00582409	-0.177704	0.758	0.788	0.0394884
Ap2s1	0.00584382	-0.117224	0.354	0.43	0.0395627
Ssr1	0.00585618	0.112314	0.494	0.452	0.0396265
Itgb8	0.00586844	0.102168	0.319	0.263	0.0396897
Gm13111	0.00593974	0.073194	0.208	0.159	0.0400718
Dstn	0.00596188	0.188293	0.784	0.737	0.0401811
Brd1	0.00598715	-0.101068	0.338	0.386	0.0403113
Gm10561	0.0059926	0.383652	0.686	0.659	0.040328
Uhrf2	0.00613207	0.0898654	0.286	0.237	0.0411438
Anxa7	0.00614591	0.0748092	0.216	0.172	0.0411959
Tsc22d4	0.0062079	0.272765	0.908	0.887	0.0415292
Dnajc24	0.00625053	-0.112998	0.345	0.419	0.0417197
Rpl5	0.00629653	-0.207027	0.708	0.745	0.0419562
Mrps21	0.00630432	-0.153557	0.62	0.687	0.0419828
Armcx3	0.00631786	0.0827753	0.262	0.209	0.0420156
Cox7b	0.00642865	-0.18856	0.744	0.791	0.0426059
Romo1	0.0064378	-0.188505	0.81	0.81	0.0426457
Tmem175	0.0064472	0.0736868	0.22	0.177	0.0426871
Sqle	0.00648199	-0.101331	0.292	0.349	0.0428197
Fastk	0.00650154	0.0925698	0.26	0.219	0.0428791
Ssbp3	0.00651195	0.0992003	0.308	0.268	0.0429269
1110065P20Rik	0.00651799	-0.118856	0.341	0.414	0.0429458
Psme1	0.0065528	-0.163287	0.483	0.587	0.0431332
Slc44a1	0.00659954	0.0719184	0.212	0.168	0.0434109
Rbm27	0.00660461	-0.0720365	0.149	0.22	0.0434109
Selenos	0.00661101	0.207582	0.819	0.793	0.0434319
Dmtf1	0.00662299	0.0703033	0.203	0.154	0.0434894
Ccdc85b	0.00669213	-0.0819346	0.208	0.265	0.0439009
Rbm8a	0.00672144	0.105914	0.456	0.411	0.0440079
Srrm1	0.00683154	0.128816	0.539	0.498	0.0446018
Bax	0.00685845	0.14211	0.637	0.615	0.0447319
Rnf11	0.00689565	-0.102437	0.327	0.393	0.0448647
Clptm1	0.00691195	0.0778594	0.336	0.268	0.0448647
Atat1	0.00691898	0.0786525	0.218	0.167	0.0448787
Timm8a1	0.00693683	-0.0908801	0.256	0.323	0.0449532
Abhd3	0.00694218	0.0812264	0.321	0.256	0.0449532
Bptf	0.00697074	0.132034	0.443	0.358	0.0451166
Cisd1	0.00700575	-0.153617	0.625	0.692	0.0452149
Atp5j	0.00700598	-0.229368	0.919	0.941	0.0452149
Rpl41	0.00701707	-1.02946	1	1	0.045265
Kdm5b	0.00708644	-0.102683	0.315	0.36	0.0456038
Ndufs1	0.00710323	0.096353	0.275	0.237	0.0456685
Snrpb	0.00713001	-0.167249	0.672	0.728	0.0457971
Tulp4	0.00715189	-0.0851918	0.232	0.299	0.0459111
Rps27l	0.00717102	-0.174092	0.649	0.722	0.0459733
2610524H06Rik	0.00725657	-0.0979806	0.299	0.358	0.0464338
Samd5	0.00734804	-0.0944935	0.229	0.306	0.0468862
Sirt3	0.00735712	-0.0841295	0.29	0.328	0.0469096
Tmed5	0.00736071	-0.155984	0.502	0.597	0.0469096
Chmp5	0.00736211	-0.146852	0.511	0.576	0.0469096
Ppp1r9a	0.00740039	0.0826386	0.293	0.222	0.0471092
Mrpl17	0.00740543	-0.140818	0.561	0.633	0.0471192
Pard6a	0.0074503	-0.0809655	0.207	0.279	0.0473355
Kdelr2	0.00745677	0.133053	0.461	0.412	0.0473355
Map7d1	0.00746473	0.0774866	0.264	0.212	0.0473407
Hikeshi	0.00750502	-0.121417	0.406	0.487	0.0474849
Ap1s2	0.00755293	0.104139	0.354	0.297	0.0476768
Maged2	0.00755841	-0.134485	0.386	0.489	0.0476891
Wdr45b	0.00758487	0.0803339	0.317	0.258	0.0477937
Spcs2	0.00760263	-0.280254	0.95	0.955	0.0478789
Kdm1a	0.00762215	-0.101561	0.308	0.368	0.0478904
Hacd3	0.00763864	0.109641	0.341	0.291	0.0479548
Etfb	0.00763948	-0.169346	0.629	0.682	0.0479548
Nemf	0.00775096	0.0874178	0.253	0.187	0.0485421
Ppp1ca	0.00776375	0.144268	0.657	0.63	0.0485773
Purb	0.0077727	-0.194477	0.555	0.63	0.0486108
Mpp6	0.00778359	0.106007	0.452	0.401	0.0486564
Enho	0.00779094	0.201623	0.659	0.612	0.0486799
Mindy2	0.00780163	0.0924497	0.31	0.246	0.0487056
Dpy19l3	0.00782384	0.0776999	0.229	0.173	0.0487729
Rpain	0.0078876	0.0761779	0.231	0.186	0.0489993
Aasdhppt	0.00793283	-0.0744779	0.22	0.277	0.0490683
Med8	0.00794117	-0.0654391	0.19	0.251	0.0490739
mt-Nd5	0.00796753	0.31421	0.908	0.879	0.0491482
Psma5	0.00799386	-0.171427	0.6	0.675	0.0492658
Grik5	0.00801017	0.0699968	0.227	0.171	0.0493214
R3hdm4	0.00803269	0.0772237	0.242	0.182	0.0493703
Ociad1	0.00806099	0.117713	0.531	0.474	0.0495217
Npc1	0.00811019	0.0905881	0.286	0.236	0.0497562
Ap2m1	0.0081409	0.110223	0.489	0.449	0.0498583
Gnai3	0.00814156	-0.0857116	0.293	0.34	0.0498583
Scd2	0.00816639	0.390264	0.911	0.899	0.0499426
Gpx4	0.00818891	-0.293793	0.945	0.971	0.0499958
Snapc5	0.00821451	-0.10299	0.328	0.388	0.0499958
Klf9	0.0082202	0.119328	0.502	0.465	0.0500007
Zbtb8os	0.00833418	-0.0721897	0.166	0.231	0.0505124
Derl2	0.00834334	0.0778594	0.33	0.27	0.0505454
Psmg4	0.00835815	-0.147657	0.439	0.53	0.0505898
Auts2	0.00839606	-0.165449	0.548	0.608	0.0507739
Ddah1	0.00843558	-0.299431	0.932	0.954	0.0509403
Kdm5a	0.00854957	0.0703965	0.227	0.158	0.0514494
Ino80b	0.00855892	0.081303	0.317	0.26	0.0514828
Csdc2	0.00858674	0.073517	0.207	0.167	0.0515798
Gtpbp4	0.00859267	0.127112	0.369	0.325	0.0515798
Robo2	0.00861667	0.0784392	0.232	0.196	0.0516924
Ctdsp1	0.0086805	0.0733203	0.277	0.213	0.0519832
Brd9	0.0087105	0.115725	0.47	0.426	0.0520762
Acaa2	0.00871322	-0.110167	0.352	0.432	0.0520762
Tipin	0.00871496	-0.0899876	0.251	0.328	0.0520762
Ergic3	0.00871526	-0.185496	0.657	0.753	0.0520762
Eif4h	0.0087415	0.119421	0.537	0.501	0.0521639
Mmp14	0.00878877	0.0887265	0.266	0.218	0.0524077
Ncor1	0.00879009	0.117526	0.498	0.451	0.0524077
Pop4	0.00889135	0.0729642	0.229	0.18	0.0529648
Ccdc34	0.00892181	-0.165718	0.446	0.566	0.0531228
Cops8	0.00893171	0.085519	0.356	0.311	0.0531584
Dgkb	0.00899649	0.0930357	0.323	0.283	0.0534734
Micu3	0.00901051	0.0833447	0.271	0.204	0.0535098
Asna1	0.00908488	0.070353	0.275	0.227	0.0538608
Pla2g16	0.00909109	0.163051	0.622	0.563	0.0538702
Taf15	0.00909878	0.105814	0.386	0.314	0.0538834
Eif2b4	0.00910128	0.0685514	0.227	0.174	0.0538834
Gsk3a	0.00914804	0.0682885	0.205	0.145	0.0540796
Cby1	0.00929215	-0.0944707	0.358	0.42	0.0547263
Dpy30	0.00934907	-0.0830507	0.321	0.371	0.0549607
Ptbp1	0.00940657	0.0765776	0.238	0.176	0.055169
Ptgr2	0.00942236	0.0699368	0.255	0.204	0.055205
Clic1	0.00945423	-0.149863	0.537	0.609	0.0553316
Plekhj1	0.00946439	-0.119469	0.375	0.45	0.0553316
Pcbp4	0.00947964	0.0964359	0.367	0.314	0.0553968
Smox	0.00958287	0.0772133	0.304	0.265	0.0559035
Gde1	0.00962756	-0.143752	0.592	0.667	0.0560435
Dnlz	0.00964245	-0.112088	0.378	0.44	0.0560819
BC005624	0.00965883	-0.130489	0.41	0.483	0.056129
Fubp1	0.0096778	0.162815	0.579	0.521	0.0561963
Clpp	0.00968127	-0.133384	0.52	0.572	0.0561963
Uqcr10	0.00968287	-0.201182	0.878	0.896	0.0561963
Usp7	0.00971888	0.0695806	0.21	0.158	0.0563329
Rrp15	0.00973896	-0.065319	0.137	0.2	0.0564251
Dad1	0.00978983	-0.278697	0.891	0.928	0.0566229
Lrrc51	0.00982219	-0.0750308	0.225	0.284	0.0567616
Cdc42bpa	0.00983515	0.0833282	0.249	0.189	0.0568122
Uck1	0.00989602	0.0632628	0.229	0.18	0.0570908
Sdha	0.00997208	0.121053	0.563	0.514	0.0573856
Abhd11	0.00997255	-0.0804561	0.258	0.306	0.0573856
Krcc1	0.0101185	-0.0840695	0.244	0.295	0.0580239
Sdc4	0.0101295	0.191259	0.659	0.627	0.0580239
Psmd10	0.0101599	-0.0547086	0.185	0.226	0.0581288
Cap1	0.0101618	0.0786421	0.303	0.251	0.0581288
Ybx3	0.0102011	-0.0945639	0.332	0.398	0.058201
D8Ertd738e	0.0102177	-0.140656	0.742	0.772	0.0582271
Srpk1	0.0102902	0.0723347	0.231	0.194	0.0583726
Sys1	0.0103416	-0.15658	0.55	0.634	0.0585685
Fjx1	0.0103425	-0.213763	0.507	0.612	0.0585685
Fbxo9	0.0103821	0.0830383	0.29	0.242	0.0587683
Sin3b	0.0103969	-0.157999	0.513	0.577	0.0588272
Eif3g	0.0104844	-0.117038	0.395	0.456	0.0592236
Abca8a	0.0104973	-0.0913895	0.188	0.258	0.0592718
Zfp330	0.0105158	-0.0633643	0.183	0.226	0.0593515
Tmem115	0.0105488	0.0709224	0.293	0.236	0.059513
Gm11681	0.0105615	0.109684	0.247	0.193	0.0595597
Cpq	0.0105694	0.0869747	0.279	0.233	0.0595764
Eef1a1	0.0106007	-0.879937	0.993	1	0.0597061
Kmt2a	0.0106782	0.097465	0.349	0.278	0.0600426
Ifnar2	0.0107237	0.111449	0.434	0.387	0.0602736
Herc1	0.0107368	0.0752854	0.22	0.165	0.0603222
Reep3	0.0107772	0.103483	0.421	0.379	0.0604246
Akt2	0.0107774	0.0807936	0.275	0.231	0.0604246
Sqstm1	0.0108048	0.122761	0.542	0.531	0.0605282
Slc39a1	0.0108451	0.094098	0.328	0.301	0.0607041
Phyh	0.0109136	-0.167683	0.494	0.572	0.0610116
Rbmxl1	0.0109412	-0.0985439	0.358	0.432	0.061113
Atp5o.1	0.0110804	-0.166103	0.714	0.746	0.0617913
Paip2	0.0110873	-0.157125	0.694	0.752	0.061804
Prrc2b	0.011135	0.0654474	0.245	0.196	0.0619972
Gm16286	0.0111884	-0.0881861	0.292	0.37	0.0622397
9130401M01Rik	0.0112406	-0.0775053	0.234	0.3	0.0624528
Psme2	0.0112599	-0.10657	0.36	0.435	0.0625087
Tm2d3	0.0112888	-0.114267	0.428	0.495	0.0626179
Sort1	0.0113445	0.0841606	0.275	0.226	0.0627472
Yipf5	0.0114171	0.0845561	0.434	0.387	0.0630711
Tshz2	0.0116376	0.0852664	0.266	0.198	0.0640801
Slc20a2	0.0116661	0.120964	0.397	0.366	0.0642111
Cdc42ep4	0.0118515	0.0740865	0.218	0.173	0.065082
Zfp637	0.0118532	-0.105185	0.371	0.453	0.065082
Fbxo2	0.0120804	-0.153729	0.421	0.496	0.0660881
Slc41a1	0.0121077	0.0774701	0.231	0.182	0.0661844
Arfip2	0.0121486	0.0879272	0.28	0.226	0.066322
Slc16a2	0.0121525	0.0792385	0.232	0.191	0.066322
Inafm1	0.0121795	-0.0672842	0.185	0.239	0.0663968
Sar1b	0.0121836	-0.174786	0.779	0.792	0.0663968
Asf1a	0.0122848	-0.104512	0.33	0.404	0.0666912
Por	0.0124019	0.122119	0.437	0.415	0.0670884
Blcap	0.0124188	0.0720448	0.264	0.221	0.0671525
Zmat5	0.0125131	-0.113321	0.328	0.412	0.0675279
Gabarapl2	0.0125248	-0.208967	0.847	0.886	0.067564
Dazap2	0.0125858	0.0937812	0.424	0.387	0.0677863
1110008P14Rik	0.0126188	-0.0769027	0.266	0.321	0.0679012
Sap18	0.0126351	-0.133171	0.489	0.554	0.0679116
Shisa4	0.0126382	-0.157183	0.494	0.572	0.0679116
Bambi	0.0127605	0.107193	0.262	0.223	0.0683746
Cox20	0.0127758	-0.116052	0.423	0.469	0.0684272
Dnajc3	0.0128051	-0.123436	0.48	0.577	0.0685573
Mrpl36	0.0128288	-0.102201	0.397	0.473	0.0686121
Gtf2h5	0.0128306	-0.131849	0.616	0.66	0.0686121
Mt1	0.0129063	2.50152	0.993	0.996	0.0689356
Chd9	0.0129579	0.129982	0.489	0.465	0.0691291
Mpp5	0.0129673	0.0714256	0.207	0.15	0.0691395
Hdac2	0.0129879	0.0686612	0.242	0.198	0.0691533
Magi1	0.0130557	0.0932656	0.304	0.272	0.0694869
Srsf9	0.013089	0.0753973	0.474	0.459	0.0696368
Fam120a	0.0131465	0.0712123	0.238	0.194	0.0697781
Mesd	0.0132065	-0.100668	0.33	0.398	0.0700369
Mrps34	0.0132108	-0.121893	0.419	0.495	0.0700369
Sf1	0.0132895	0.0857758	0.308	0.236	0.0703713
Abce1	0.0133119	0.0674457	0.251	0.198	0.0704124
Gphn	0.0133121	0.0753786	0.234	0.175	0.0704124
Alkbh5	0.013368	0.0766273	0.284	0.235	0.0706492
Actn4	0.0133923	0.0675823	0.22	0.167	0.0707498
Xbp1	0.0134273	0.0965725	0.317	0.278	0.070907
Htra2	0.0134349	0.0627865	0.234	0.185	0.0709193
Emp2	0.0135812	-0.153339	0.494	0.56	0.0715243
mt-Atp8	0.0136076	0.411735	0.935	0.953	0.0716208
Klhl8	0.0136154	0.0810835	0.231	0.185	0.0716208
Mkln1	0.0136327	0.0806735	0.339	0.274	0.071684
Mrps5	0.0137183	0.118259	0.454	0.393	0.0720783
Calcrl	0.0138	-0.0862976	0.244	0.31	0.0722682
Wipi2	0.0138017	0.0626768	0.201	0.155	0.0722682
Siva1	0.0138395	-0.0809158	0.279	0.331	0.0724339
Taok1	0.0139025	0.0731402	0.319	0.265	0.072657
Hpf1	0.0139036	-0.0876933	0.338	0.373	0.072657
Anapc13	0.0139473	-0.13842	0.563	0.624	0.0728012
Ugp2	0.0139691	0.147289	0.579	0.544	0.0728842
Atp6v0e	0.0139866	-0.22233	0.889	0.899	0.0729223
Tcn2	0.014252	0.0719184	0.231	0.169	0.0739388
Tmem219	0.01428	-0.0587652	0.214	0.255	0.0739678
Fmc1	0.0143918	-0.182851	0.723	0.728	0.0744429
Pantr1	0.0144041	-0.48115	0.967	0.971	0.0744429
Mettl9	0.0144102	-0.13379	0.452	0.526	0.0744429
Fip1l1	0.0144688	-0.0754739	0.266	0.322	0.0746313
Zfand6	0.0145115	0.0983699	0.507	0.474	0.0746873
Ankrd24	0.01453	0.0580508	0.232	0.19	0.0746912
Pnmal2	0.0145893	0.0685514	0.22	0.167	0.0749673
Hspa9	0.0146192	0.115085	0.528	0.489	0.0750358
Lars2	0.0146547	0.202623	0.5	0.516	0.0751607
Klf6	0.0146674	0.131332	0.26	0.198	0.075169
Ccpg1os	0.0147651	-0.0692824	0.205	0.245	0.0755838
Ppp4c	0.0147866	0.0689511	0.218	0.171	0.0756488
Nkain4	0.0148847	-0.27844	0.823	0.878	0.0759737
Serp1	0.0149077	0.0643417	0.269	0.221	0.0760264
Zfp938	0.0149303	0.0653542	0.231	0.189	0.0760812
Eif5	0.0150782	-0.20354	0.696	0.774	0.0766428
Atox1	0.0153008	-0.123506	0.59	0.631	0.0774409
Rac3	0.0154032	-0.0658222	0.21	0.257	0.0778209
Efnb1	0.0156923	0.0897619	0.352	0.3	0.0789279
Fbxl6	0.0157725	-0.0654557	0.175	0.227	0.0792317
Paqr7	0.0157926	0.0761945	0.24	0.192	0.0792555
Luc7l	0.0158085	0.0876373	0.312	0.256	0.0793063
Atad2b	0.0159088	0.0698436	0.236	0.182	0.0796913
Timm17b	0.0160094	-0.074395	0.295	0.363	0.0801358
Cpd	0.0160523	0.072461	0.28	0.231	0.0803073
Gapdh	0.0160603	0.442057	0.993	0.996	0.0803073
Mthfsl	0.0162456	0.0743992	0.297	0.255	0.081138
Fars2	0.0162696	-0.0698353	0.208	0.27	0.081228
Fam96a	0.0163446	-0.0878631	0.321	0.368	0.0814822
Dtx1	0.0163577	0.0635858	0.229	0.181	0.0815177
Ubl3	0.016415	0.0650478	0.255	0.198	0.0817429
Fkbp14	0.0164765	0.0707795	0.21	0.152	0.0819586
Tmem100	0.0165075	0.131017	0.491	0.466	0.0820829
Mpzl1	0.0165371	0.0730905	0.273	0.228	0.0821092
Cox5b	0.0165547	-0.249527	0.9	0.941	0.0821669
Mri1	0.0165696	-0.0675306	0.186	0.235	0.0822107
Nhp2	0.0165958	-0.102946	0.258	0.34	0.0822801
Dhrs4	0.0166489	-0.0936114	0.327	0.373	0.082459
Ppp2ca	0.0166855	0.127969	0.651	0.618	0.0826041
Zic5	0.0168083	0.0776564	0.244	0.218	0.0830598
Abcf1	0.0168827	0.0737365	0.269	0.239	0.0833669
Commd6	0.0170512	-0.133494	0.506	0.56	0.0841374
Fam213a	0.017125	0.220909	0.828	0.818	0.0843725
Cldnd1	0.0171587	-0.124792	0.618	0.671	0.0844526
Rasa3	0.0172637	0.0895321	0.358	0.297	0.0849318
Pcbd2	0.0173656	-0.0932718	0.358	0.389	0.0853336
Sertad2	0.0174497	0.0714587	0.251	0.195	0.0856048
Tra2b	0.017475	0.0963054	0.43	0.404	0.0856979
Ascl1	0.0175197	-0.265074	0.71	0.751	0.0858236
Usf1	0.017531	-0.0870368	0.247	0.312	0.0858277
Pcbp2	0.0175395	0.149703	0.62	0.57	0.0858277
Gnaq	0.0175474	0.0871445	0.312	0.232	0.0858352
Fads2	0.017646	-0.0644866	0.172	0.221	0.0862551
Sf3b6	0.0177551	-0.151666	0.72	0.781	0.0866008
Ube2e2	0.017839	-0.0682802	0.249	0.292	0.0869159
Rbmx	0.0179095	0.0876104	0.358	0.32	0.0870327
Nadk2	0.0179218	0.0689076	0.258	0.214	0.0870377
Pdgfa	0.0179442	0.0803608	0.229	0.175	0.0870717
Golgb1	0.0179493	-0.112691	0.31	0.374	0.0870717
Rac1	0.0179951	0.0863576	0.458	0.421	0.0871097
Naxd	0.0180154	-0.130903	0.587	0.639	0.0871097
Vti1b	0.0180239	-0.0835435	0.29	0.364	0.0871097
Eva1a	0.0180357	0.117406	0.487	0.45	0.0871219
Rnf20	0.0181055	0.0969722	0.323	0.279	0.0873348
Uba1	0.0182716	0.0668162	0.256	0.203	0.0878855
Prnp	0.0182919	-0.423971	0.93	0.944	0.0879207
Atxn1	0.0183132	0.0749024	0.236	0.186	0.0879917
Ccdc107	0.0183215	-0.128161	0.437	0.54	0.0880003
Arf5	0.0184899	-0.168002	0.773	0.814	0.0886518
Atic	0.0185285	0.069357	0.314	0.275	0.0888055
Pcgf5	0.0185778	0.0600987	0.277	0.223	0.0889474
Mdm4	0.0185913	0.0643251	0.262	0.208	0.0889578
Emx2	0.0188401	0.0913398	0.445	0.409	0.0898853
Dtd1	0.0189586	-0.11441	0.376	0.441	0.0903236
Erlec1	0.0193057	-0.109854	0.408	0.493	0.0917511
Pou3f2	0.0193142	0.0825185	0.31	0.269	0.0917594
Eif1ax	0.0194102	-0.117321	0.461	0.519	0.0920542
Cnot6	0.0194546	0.0524992	0.201	0.159	0.0921999
Dek	0.0194782	-0.136215	0.467	0.538	0.0922474
Mpv17	0.0195129	-0.107736	0.373	0.456	0.0923028
Serpinh1	0.019524	0.0798638	0.402	0.352	0.0923028
Lemd2	0.0196489	0.067046	0.253	0.194	0.0928609
Sars	0.0196639	0.102886	0.459	0.414	0.0928613
Acat2	0.0196838	-0.067514	0.201	0.246	0.0928962
Yif1a	0.0198248	-0.0751612	0.343	0.404	0.0934313
Bclaf1	0.0198928	0.126428	0.469	0.443	0.0936538
Cdipt	0.0199216	0.0628031	0.266	0.209	0.0937568
Rtcb	0.0199812	0.0717383	0.286	0.239	0.0939396
Pdk2	0.0200701	0.0536981	0.205	0.152	0.0942593
Ndufs2	0.0201102	-0.126414	0.568	0.634	0.0943583
Utp11	0.0201348	0.0879832	0.406	0.347	0.0944319
Hat1	0.0201478	-0.0611962	0.185	0.231	0.0944382
Glmp	0.0201995	0.0820422	0.315	0.283	0.0945799
Anapc5	0.0202144	0.0802034	0.411	0.367	0.0946087
Gas6	0.0202421	0.0840902	0.371	0.314	0.0946729
Srp72	0.0202936	0.0834276	0.354	0.308	0.0948809
Atp6ap2	0.0203722	-0.15317	0.53	0.6	0.0952154
Hspd1	0.0204399	-0.177606	0.646	0.708	0.095466
Wbp11	0.0204862	-0.0848626	0.339	0.376	0.0956164
Wdr26	0.0205384	0.0686612	0.255	0.2	0.0957939
Crebzf	0.0205745	0.101358	0.411	0.338	0.0959122
Chchd6	0.0205779	-0.0960859	0.338	0.414	0.0959122
R3hdm2	0.020591	-0.0834503	0.301	0.352	0.0959402
Mrpl27	0.0206131	-0.111946	0.426	0.502	0.0960102
Tmem9b	0.0207113	0.0921329	0.382	0.331	0.0963351
Chordc1	0.0207592	0.0668162	0.258	0.202	0.0965247
Tceal9	0.0208183	0.0940338	0.511	0.453	0.0966174
Fxyd1	0.0210401	0.263254	0.841	0.817	0.0973147
S100a13	0.0210441	-0.145282	0.699	0.734	0.0973147
Arhgdia	0.0211424	0.111165	0.552	0.511	0.0976562
Vps13a	0.0211686	0.0505009	0.201	0.172	0.0976902
Cdh4	0.0212683	0.0870637	0.428	0.403	0.0980165
1500011K16Rik	0.021288	-0.108852	0.458	0.496	0.0980733
BC003965	0.0213336	-0.0783315	0.29	0.341	0.0982136
Hnrnpu	0.0213401	0.192766	0.773	0.722	0.0982136
Atp1a1	0.0214915	-0.147846	0.648	0.682	0.0987763
Ppp1r37	0.0215224	0.0714256	0.21	0.16	0.0988849
Rbm22	0.0215485	0.0751053	0.286	0.237	0.098971
Fam98b	0.021603	-0.0570237	0.292	0.328	0.0990991
2210016L21Rik	0.021613	-0.11886	0.458	0.532	0.0990991
Bicd1	0.0216626	0.077936	0.314	0.25	0.0992595
Uqcrq	0.0217307	-0.18017	0.865	0.882	0.0994706
Cir1	0.0217718	0.085256	0.327	0.283	0.0995912
Pias1	0.021812	0.0677687	0.244	0.2	0.099674
Gps2	0.0218335	0.0753186	0.269	0.214	0.0997386
Ppp1cc	0.021849	0.105864	0.395	0.352	0.0997423
Aldh9a1	0.0220636	0.059666	0.245	0.192	0.100519
Pigp	0.0223119	-0.140176	0.651	0.712	0.101445
Cetn2	0.0223341	-0.109105	0.378	0.425	0.101512
Atf4	0.0223867	0.107599	0.356	0.316	0.101591
Paics	0.0225846	-0.134287	0.548	0.608	0.102136
Borcs6	0.0226839	-0.0581522	0.175	0.219	0.102517
Cetn3	0.0227185	-0.135473	0.624	0.706	0.102626
Phb	0.0229037	-0.0937646	0.336	0.4	0.103178
Tmem176b	0.0229064	0.115184	0.546	0.54	0.103178
Eif3m	0.0229412	-0.116632	0.474	0.516	0.1033
Rfc2	0.0229622	0.0648945	0.275	0.215	0.103333
Lpcat1	0.0229872	0.0578044	0.216	0.174	0.10337
Nsg1	0.0230736	0.0819283	0.428	0.383	0.103621
Lrrc59	0.0230868	0.0592332	0.203	0.156	0.103645
Aldh7a1	0.0231334	-0.102754	0.389	0.442	0.10372
Twistnb	0.0231568	-0.0654826	0.234	0.283	0.103754
Hadh	0.0231891	-0.127159	0.5	0.554	0.10383
Evi5	0.0232732	-0.120328	0.376	0.456	0.104029
Tmem216	0.023319	-0.0539259	0.149	0.201	0.10417
Dmrta2	0.023329	0.104775	0.421	0.383	0.10418
Nudcd2	0.0233653	-0.0941643	0.336	0.4	0.104267
Ndufs5	0.0233678	-0.201828	0.871	0.905	0.104267
Pqbp1	0.0233793	0.0541475	0.266	0.222	0.104267
Lamtor1	0.0234067	-0.11108	0.472	0.549	0.104355
Fbxl5	0.0234949	-0.0620721	0.194	0.239	0.104645
Sec14l1	0.02379	0.0553899	0.205	0.163	0.105405
Smarcad1	0.0238553	-0.0726494	0.185	0.241	0.105625
Pam16	0.0240048	-0.139132	0.544	0.602	0.106197
Pld3	0.0240594	0.0767039	0.284	0.228	0.10639
Trappc4	0.0240838	-0.0999934	0.509	0.527	0.106428
Llph	0.0241726	-0.105524	0.354	0.411	0.106681
Fam13c	0.0242633	0.0855625	0.321	0.264	0.106977
Rab18	0.0242932	-0.15301	0.583	0.639	0.107074
Cmc1	0.0244029	-0.0793938	0.268	0.323	0.107278
Hnrnph2	0.0244125	0.0766169	0.373	0.306	0.107285
Zfand3	0.0244707	0.0619872	0.242	0.19	0.107406
Dpm3	0.0245998	-0.167213	0.779	0.828	0.107774
Fam104a	0.0249032	-0.101801	0.354	0.455	0.108665
Gprasp1	0.0249709	0.074569	0.306	0.27	0.108891
Stoml2	0.0249791	-0.105831	0.369	0.457	0.108892
Rabl6	0.02502	0.0596328	0.201	0.149	0.108911
Marcksl1	0.0251142	-0.146129	0.419	0.529	0.109094
Nlgn1	0.025303	0.0721048	0.227	0.183	0.109773
Tmem238	0.0254527	-0.0648531	0.221	0.264	0.11015
Mrpl11	0.0254548	-0.122693	0.411	0.487	0.11015
Hnrnpa0	0.0254989	-0.193083	0.661	0.736	0.11027
Atl2	0.0255569	0.0767805	0.273	0.226	0.110486
Impad1	0.0255874	0.105108	0.373	0.328	0.110582
Atp13a2	0.0256242	0.0695537	0.264	0.221	0.110655
Fibp	0.0256575	-0.0800336	0.356	0.405	0.110655
Lhfp	0.025799	0.0778552	0.459	0.42	0.110655
Sec61g	0.0258771	-0.215076	0.852	0.886	0.110703
Hist1h2bc	0.0260205	0.223893	0.812	0.782	0.111106
Kcnk2	0.0261131	0.0810566	0.268	0.226	0.111361
Atp11b	0.0261516	0.0524225	0.208	0.166	0.11149
Cyhr1	0.0262362	-0.139726	0.692	0.728	0.11178
Pdlim4	0.0262445	-0.154058	0.738	0.744	0.11178
Fam174a	0.0262705	-0.102584	0.426	0.479	0.111856
Atp6v1b2	0.0263921	0.070616	0.295	0.247	0.112233
Ywhaz	0.0268175	0.0831066	0.526	0.49	0.113685
Nrbp1	0.026877	0.0743226	0.301	0.251	0.113795
Dnajc10	0.0269517	-0.0615027	0.197	0.237	0.11404
Zmym5	0.0271955	0.063033	0.234	0.186	0.114927
Atp5g2	0.0272081	-0.228534	0.943	0.963	0.114945
Cebpz	0.0273042	-0.0878465	0.301	0.375	0.115315
Wdr12	0.0274529	0.0613743	0.255	0.22	0.115798
Khk	0.0277725	-0.0585519	0.181	0.22	0.117
Tkt	0.0278292	0.154271	0.703	0.673	0.117167
Trir	0.0278837	-0.113954	0.48	0.551	0.117281
Pnp	0.0278852	0.0840633	0.389	0.368	0.117281
Itpr2	0.0279131	0.0669363	0.203	0.153	0.117337
Vps37a	0.0279918	0.0574047	0.234	0.175	0.117595
Emc3	0.0280254	0.11923	0.614	0.585	0.1177
Rbm3	0.0282058	-0.154685	0.509	0.602	0.118274
Polr2e	0.0283934	-0.116472	0.537	0.575	0.118987
S100a1	0.0284311	-0.160368	0.804	0.82	0.119108
Rab7	0.0285133	0.110974	0.611	0.579	0.119379
Rtl8b	0.0286043	0.0596825	0.26	0.218	0.119686
Cox14	0.0286227	-0.134575	0.714	0.733	0.119725
Timm9	0.0287661	-0.0788678	0.321	0.387	0.12014
Atf7ip	0.0288462	0.0586803	0.21	0.156	0.1204
Rack1	0.0293663	-0.2122	0.697	0.773	0.122178
Mfap1b	0.0294781	0.0640787	0.24	0.195	0.122466
Pkig	0.0295329	-0.0822452	0.389	0.45	0.122586
Cep83	0.029577	0.058527	0.22	0.168	0.122694
St7	0.0295916	0.0480098	0.201	0.174	0.122704
Cd82	0.0297356	0.0760744	0.299	0.239	0.123163
Tardbp	0.0297579	0.0790148	0.334	0.286	0.123218
F3	0.0298108	0.0963986	0.445	0.4	0.123399
Bcap31	0.0299975	0.0919817	0.563	0.554	0.123988
Tfg	0.029999	0.0615607	0.314	0.265	0.123988
Dock1	0.0300206	0.0625733	0.249	0.209	0.12404
Atp6ap1	0.0302411	0.0950133	0.456	0.401	0.124837
Ass1	0.0303279	-0.23023	0.806	0.838	0.125106
Baz1b	0.0304417	0.0591897	0.24	0.199	0.125435
Osgep	0.0307524	-0.100832	0.402	0.45	0.126293
Ggact	0.0308866	0.0614944	0.212	0.178	0.126729
Nr2e1	0.0309228	0.0688641	0.292	0.254	0.126818
Podxl2	0.0309272	-0.0827608	0.262	0.304	0.126818
Ogfr	0.0309428	0.0654806	0.297	0.246	0.126844
Xrn2	0.0311407	0.0875069	0.391	0.377	0.127466
Cd47	0.0312775	0.122301	0.559	0.545	0.127868
Sod2	0.0313213	-0.119247	0.577	0.633	0.127992
Ntn4	0.0313605	0.0570982	0.234	0.199	0.127992
Rftn2	0.0313626	0.0944666	0.506	0.47	0.127992
Sptan1	0.0313895	0.0634492	0.242	0.21	0.128032
Vps37b	0.0313935	0.0886727	0.367	0.323	0.128032
Hnrnpul1	0.0315038	0.0655572	0.277	0.232	0.128321
Vcam1	0.0315169	0.100882	0.38	0.331	0.128321
Rnf113a2	0.0315867	0.0594361	0.251	0.208	0.12855
Anp32b	0.0318278	-0.131139	0.474	0.56	0.129259
Tapbp	0.0318934	0.0666298	0.22	0.18	0.129331
Sap30bp	0.0320002	-0.0498963	0.183	0.22	0.129574
Tjp2	0.0320604	0.0612646	0.231	0.191	0.129736
Gnl3l	0.0321272	0.0588501	0.22	0.172	0.12984
Ybx1	0.032131	-0.273525	0.839	0.889	0.12984
Prkaca	0.0323805	0.0615876	0.231	0.189	0.130525
Ttc4	0.0324534	0.0819822	0.343	0.299	0.130741
Sox1	0.0325857	0.131582	0.605	0.591	0.131157
Dalrd3	0.032703	0.0944873	0.408	0.373	0.13155
Ccser2	0.0327997	-0.0907207	0.339	0.387	0.131835
Borcs8	0.0328126	-0.0603037	0.19	0.244	0.131835
Pum2	0.032861	0.0636024	0.244	0.196	0.13199
Nudt2	0.0329438	-0.093162	0.367	0.433	0.132283
Zeb1	0.032965	0.0881799	0.347	0.3	0.132329
Man1a2	0.0329967	0.0541475	0.268	0.214	0.132378
Anapc11	0.0330723	0.0998484	0.559	0.495	0.132642
Prrc2c	0.03311	0.123217	0.607	0.591	0.132714
Slco1c1	0.0331376	0.0842434	0.323	0.294	0.132782
Wdr20	0.0331554	0.0602023	0.207	0.166	0.132782
Akr1a1	0.033212	-0.12344	0.581	0.66	0.132834
Cdk4	0.0332132	-0.185142	0.5	0.602	0.132834
Tspan33	0.0332379	0.0658968	0.295	0.25	0.132834
Atp6v0d1	0.0333507	0.091669	0.522	0.49	0.133128
Cbs	0.0334665	0.13801	0.622	0.602	0.13355
Lsm14a	0.0335156	0.0553899	0.216	0.162	0.133707
Tmbim4	0.033685	0.13047	0.635	0.602	0.134303
Jun	0.0337883	1.97226	0.851	0.844	0.134561
Hopxos	0.0337893	-0.139602	0.345	0.45	0.134561
Set	0.0338037	0.188879	0.747	0.718	0.134579
Eif4a3	0.033982	-0.0966222	0.384	0.428	0.13513
Clip4	0.0340385	0.0543607	0.229	0.185	0.135235
Npm1	0.0341258	-0.274059	0.873	0.927	0.135463
Atp5a1	0.0341422	0.195392	0.889	0.847	0.135488
Pepd	0.0341616	-0.0535697	0.199	0.237	0.135525
Fbrsl1	0.0343141	0.142998	0.661	0.663	0.135931
Smpdl3a	0.0345454	0.136867	0.686	0.679	0.136568
Hnrnpc	0.0346402	0.100287	0.607	0.549	0.136845
Fdx1	0.0346458	-0.0813423	0.356	0.385	0.136845
Cct8	0.0346659	-0.146403	0.52	0.608	0.136884
Nr2c2ap	0.0349052	-0.0586119	0.201	0.255	0.137669
Afg3l1	0.0351416	0.060252	0.268	0.222	0.13844
Ndufs7	0.0353759	-0.165412	0.788	0.843	0.139027
2011-09-01	0.0353831	-0.0580591	0.19	0.227	0.139027
Gatad2b	0.0354362	0.0634223	0.304	0.278	0.139195
Gm11808	0.0355092	0.109303	0.482	0.475	0.139361
Ankra2	0.0357193	-0.0893022	0.38	0.425	0.140023
Pcmt1	0.0357673	-0.119593	0.507	0.596	0.140155
Aig1	0.0357957	0.0764368	0.402	0.369	0.14016
Pex11b	0.0359149	0.0610181	0.24	0.189	0.140464
Babam2	0.0359911	0.0797976	0.332	0.284	0.140641
Mettl26	0.036351	-0.127892	0.524	0.612	0.141561
Ak3	0.0363591	0.0731899	0.38	0.331	0.141561
Igf1r	0.0364115	0.0763539	0.317	0.274	0.14167
Ctsb	0.0364737	0.185106	0.738	0.71	0.141763
Mthfd2l	0.0364878	-0.105825	0.445	0.499	0.141763
Ampd3	0.0365588	0.0696634	0.297	0.242	0.141958
Celf1	0.0366867	0.0508571	0.244	0.211	0.142291
Ndufb7	0.0368595	-0.135987	0.697	0.754	0.142733
Vkorc1	0.03696	-0.128801	0.539	0.582	0.142982
Cops7a	0.0369918	-0.0759605	0.349	0.385	0.143064
Dmac1	0.0370861	-0.062975	0.262	0.305	0.143388
Smarca2	0.0371911	0.0811228	0.358	0.313	0.143725
Drap1	0.0371945	-0.142957	0.672	0.738	0.143725
Mafg	0.0374287	0.0679551	0.269	0.227	0.144506
Eif1b	0.037541	-0.198274	0.875	0.898	0.144813
Fam58b	0.0375509	-0.076853	0.341	0.386	0.144813
Snrpa1	0.0375801	-0.0730863	0.328	0.379	0.144869
Pcnp	0.0376182	0.0840198	0.41	0.406	0.144949
Zcchc17	0.0376768	-0.07981	0.256	0.314	0.145113
Dexi	0.0378397	0.0626167	0.221	0.18	0.145525
Fezf2	0.0380517	-0.192536	0.625	0.661	0.146203
Cwc15	0.0382025	-0.135326	0.581	0.661	0.146492
Ssu72	0.038431	-0.090145	0.423	0.479	0.147259
Jmjd1c	0.0388596	0.0713552	0.292	0.245	0.148334
Ubn1	0.0388887	0.0591296	0.273	0.224	0.148334
Smc3	0.0388912	-0.11829	0.474	0.521	0.148334
Mfsd11	0.0391739	0.0466742	0.24	0.205	0.149268
Tmem80	0.0392442	0.0750515	0.393	0.359	0.149428
Tor1a	0.0392744	-0.0624987	0.255	0.323	0.149459
Hax1	0.0393281	0.0512236	0.212	0.174	0.149579
Dnm2	0.0394853	0.0542075	0.229	0.178	0.150099
Acadm	0.0395137	-0.101861	0.408	0.452	0.150159
Gpx1	0.0395653	-0.0858482	0.293	0.373	0.150228
Crip1	0.0396056	-0.0828809	0.306	0.358	0.150297
Cdc16	0.0396953	0.0519794	0.253	0.215	0.150469
Ubr2	0.0398975	0.0525923	0.212	0.176	0.150897
Kctd17	0.0399556	0.054427	0.293	0.268	0.151075
Cenpb	0.0399785	-0.065346	0.197	0.247	0.151093
Tmem109	0.0400146	0.0586202	0.227	0.194	0.151102
Cyp2j6	0.0400353	0.0552367	0.216	0.167	0.151123
Ssbp4	0.0400703	0.0901077	0.452	0.398	0.151195
Mrpl24	0.0401962	-0.070589	0.41	0.461	0.151596
Rab2a	0.0402057	0.127652	0.716	0.661	0.151596
Mrpl38	0.0402165	0.0533979	0.33	0.279	0.151596
2310022B05Rik	0.0402725	0.196388	0.849	0.822	0.151722
Ruvbl1	0.0403897	-0.0785945	0.275	0.318	0.152121
Cuedc2	0.0404408	-0.116476	0.614	0.654	0.15215
Ccnt2	0.0407681	0.0764906	0.315	0.263	0.153036
Asap1	0.0409662	0.0591131	0.26	0.213	0.153524
Rps6	0.0409857	-0.159943	0.725	0.756	0.153545
Prex2	0.041026	0.203101	0.825	0.811	0.153621
Tmco3	0.0410474	0.0663399	0.269	0.212	0.153658
Spred1	0.0411331	0.0691768	0.371	0.337	0.153894
Mef2a	0.0413657	0.064615	0.203	0.169	0.154436
Ubald2	0.0415458	0.0767702	0.349	0.305	0.154967
Cggbp1	0.0417826	-0.0792343	0.362	0.404	0.155386
Ralgapa1	0.0419059	0.051793	0.214	0.183	0.155752
Gins4	0.0420365	-0.0465293	0.177	0.222	0.156109
Nckap5	0.0421338	0.0799404	0.367	0.338	0.156297
Fam213b	0.0422439	-0.0514949	0.185	0.221	0.156407
Ndufs6	0.0423503	-0.138347	0.653	0.701	0.156716
Shroom3	0.0424667	0.0807066	0.327	0.286	0.157061
Sat2	0.042772	-0.055365	0.247	0.301	0.157931
Fubp3	0.04297	0.0701832	0.255	0.203	0.158532
Sgta	0.0433995	0.0729227	0.494	0.486	0.159856
Ssr3	0.043491	0.138099	0.72	0.688	0.159979
Ctbp1	0.0435286	0.0797272	0.408	0.368	0.160026
Ranbp1	0.0436909	-0.167478	0.661	0.703	0.160449
Sbds	0.0438138	-0.126683	0.48	0.535	0.160857
Lonp1	0.0438404	0.0490555	0.208	0.174	0.16091
Pdcd5	0.04389	-0.141079	0.673	0.741	0.160962
Tcf3	0.0440225	0.073573	0.367	0.322	0.161229
Dnajc12	0.0441164	-0.0516481	0.197	0.239	0.161341
Ahsa1	0.0441364	0.0873537	0.43	0.38	0.161341
Rsu1	0.0443011	-0.104199	0.391	0.45	0.161724
Malsu1	0.0443128	-0.067601	0.295	0.336	0.161724
Herpud2	0.0444302	0.0582972	0.236	0.19	0.162109
Atxn10	0.0446202	-0.140896	0.758	0.792	0.162517
Rit1	0.0446349	-0.0595148	0.268	0.327	0.162517
Fam162a	0.0446502	-0.109266	0.624	0.645	0.162517
Dip2b	0.0447641	0.0557792	0.286	0.248	0.162888
Dcaf11	0.0447797	0.0578541	0.273	0.235	0.162901
Eif2s1	0.0448017	-0.0743785	0.317	0.373	0.162937
C130071C03Rik	0.0449004	0.0965083	0.456	0.443	0.163082
Tpd52l2	0.0449694	-0.0965394	0.428	0.487	0.163082
Sh3bgrl	0.0450421	-0.0892194	0.437	0.505	0.163242
Ndufs4	0.0451259	-0.117665	0.57	0.627	0.163401
Morf4l2	0.0451381	0.0682905	0.434	0.416	0.163401
Stxbp3	0.0452705	0.0609581	0.245	0.207	0.163719
Hmg20a	0.0453653	0.0508239	0.214	0.169	0.163936
Tmed10	0.0454268	-0.213475	0.906	0.916	0.163936
Ctcf	0.0454733	-0.073809	0.319	0.358	0.164026
Mrps24	0.0455671	-0.113422	0.585	0.621	0.164265
Lnpep	0.0457072	0.0615607	0.28	0.239	0.164647
Cnih4	0.045802	-0.140814	0.476	0.539	0.164873
Gm42067	0.0458188	-0.0796402	0.245	0.319	0.164873
Rnf181	0.0458331	0.0697069	0.264	0.211	0.164873
Trim44	0.0458823	-0.0643437	0.256	0.296	0.164948
Trim9	0.0458869	0.0660935	0.231	0.2	0.164948
Ilf3	0.045958	0.0592663	0.236	0.196	0.165103
Egln1	0.0460975	-0.0641408	0.317	0.333	0.165516
Dctn3	0.0462094	-0.10429	0.583	0.627	0.165807
Ndufaf4	0.0462152	0.0682947	0.297	0.256	0.165807
Ccdc47	0.0462658	-0.107566	0.375	0.45	0.165869
Dnaja1	0.0463296	0.179414	0.827	0.754	0.166041
Dhps	0.0464458	-0.0685866	0.262	0.31	0.166357
Wbp4	0.0466052	0.0676879	0.386	0.374	0.166764
1700021F05Rik	0.046691	-0.0566903	0.21	0.246	0.167027
Tmem14c	0.0469076	-0.111863	0.493	0.571	0.167544
Srm	0.0469579	0.0747222	0.303	0.254	0.167671
Trove2	0.0470857	0.0598357	0.238	0.208	0.168039
Usp19	0.04714	0.0490286	0.277	0.222	0.168144
Rnps1	0.047217	0.0724775	0.323	0.255	0.168349
Slc48a1	0.0474446	0.0829678	0.375	0.323	0.168831
Slc25a17	0.0476268	0.0468606	0.279	0.231	0.169301
Manf	0.0478295	0.0924642	0.609	0.577	0.169785
Kansl1l	0.0479566	0.0638157	0.21	0.175	0.170071
Mrfap1	0.0479882	-0.16131	0.834	0.86	0.170102
0610009B22Rik	0.0480699	-0.0886292	0.354	0.409	0.170295
Prkra	0.0481467	-0.0724465	0.251	0.302	0.170453
Cxcr4	0.0481525	0.0634927	0.203	0.171	0.170453
Tubb2b	0.0482728	0.614642	0.996	0.999	0.17079
Fam133b	0.0483103	0.091493	0.443	0.388	0.170851
Spin1	0.0483817	0.055423	0.24	0.211	0.171028
Ggnbp2	0.0484812	0.0567317	0.275	0.24	0.171169
Ivd	0.0486496	0.0669653	0.4	0.361	0.17163
Hsd17b4	0.0487003	0.0680006	0.452	0.437	0.171713
B230219D22Rik	0.048724	-0.0865544	0.323	0.385	0.171713
Slc35a4	0.0489165	0.0458418	0.201	0.159	0.172238
Gna12	0.0489237	0.0552263	0.299	0.253	0.172238
Cux1	0.0490097	0.0610243	0.308	0.281	0.172451
Tox3	0.049144	-0.0789113	0.31	0.38	0.172879
Rtraf	0.0492161	-0.123703	0.613	0.658	0.172968
Snx5	0.0492517	-0.0790045	0.336	0.385	0.173033
Hmgb3	0.0493777	-0.0746249	0.223	0.3	0.173341
Lmcd1	0.0496978	0.0807128	0.408	0.363	0.174238
Rbx1	0.0499155	-0.129847	0.812	0.835	0.174775
Echdc2	0.049949	0.0730429	0.423	0.416	0.174827
Scoc	0.0499561	0.0754511	0.386	0.346	0.174827
Vdac2	0.0499702	-0.127961	0.705	0.758	0.174831
Fam3c	0.0500268	-0.108545	0.437	0.511	0.174948
Tm9sf3	0.0500294	-0.128938	0.504	0.587	0.174948
Pon2	0.0501575	-0.132052	0.583	0.626	0.175305
Ankrd17	0.0503275	0.0473803	0.21	0.177	0.175808
Tmem42	0.0504003	-0.061366	0.173	0.218	0.176017
Grcc10	0.050563	0.0683237	0.45	0.438	0.176397
Polr2i	0.05057	-0.122237	0.524	0.566	0.176397
Mysm1	0.050574	0.0599124	0.231	0.2	0.176397
Ndp	0.0507362	0.0701293	0.338	0.302	0.176893
Gipc1	0.0507807	-0.0474652	0.203	0.25	0.176893
Ggnbp1	0.0509459	0.0497782	0.205	0.167	0.177315
Blmh	0.0509657	-0.0698622	0.277	0.315	0.177315
Actr3	0.0511719	0.060488	0.358	0.318	0.177841
Nsa2	0.0516833	0.154319	0.594	0.56	0.179296
Pfdn6	0.0521237	-0.0923234	0.485	0.533	0.180038
Abhd6	0.0522062	0.0523625	0.232	0.195	0.180116
Snx27	0.0524028	0.0604052	0.26	0.217	0.180497
Cdc73	0.0525104	0.0658636	0.262	0.214	0.180776
Rsbn1	0.0525893	-0.0641905	0.264	0.282	0.180955
Pdzd11	0.0526309	-0.0870306	0.332	0.385	0.181053
Amigo1	0.0527239	0.0675554	0.26	0.227	0.181136
Cops4	0.0527482	-0.0936652	0.421	0.485	0.181136
A430005L14Rik	0.0528339	-0.0511884	0.177	0.209	0.181276
Coq8b	0.0528407	0.049685	0.201	0.157	0.181276
2300009A05Rik	0.0528431	0.0526255	0.266	0.221	0.181276
Stip1	0.0529371	0.0663896	0.328	0.267	0.18138
Sri	0.052953	-0.11846	0.45	0.533	0.18138
Rcc2	0.0531486	0.0541309	0.207	0.178	0.181909
Pfkm	0.0534894	0.0548536	0.221	0.198	0.182937
Cept1	0.0535136	0.0465044	0.232	0.2	0.182973
Cox6b1	0.0536901	-0.185459	0.95	0.961	0.183391
Btbd17	0.0539486	0.0827049	0.293	0.281	0.184042
Chrac1	0.0543683	-0.0692762	0.295	0.333	0.185148
Ate1	0.054735	-0.0969556	0.386	0.465	0.185844
Lamtor3	0.0548881	-0.0554251	0.249	0.308	0.186262
Smc5	0.055058	0.0589267	0.208	0.164	0.186651
Prpf8	0.0552373	-0.0482045	0.19	0.224	0.187212
Ppp1r10	0.0555376	0.0586699	0.275	0.255	0.188089
Drg1	0.0556479	0.0630827	0.303	0.253	0.188373
Elovl5	0.0556725	0.0589433	0.232	0.194	0.188404
Sh3glb1	0.0558289	-0.108566	0.539	0.599	0.188745
Cables1	0.0561187	0.0914765	0.402	0.392	0.189394
Ywhae	0.0561842	-0.249115	0.993	0.993	0.18952
Swt1	0.0563996	0.0677749	0.332	0.269	0.190057
C030018K13Rik	0.0565389	-0.0501261	0.183	0.226	0.190385
Cfdp1	0.0565939	-0.105851	0.502	0.542	0.190411
Kbtbd11	0.056706	-0.0924497	0.417	0.474	0.190663
Kcmf1	0.0567422	0.0548101	0.275	0.246	0.19069
Pcyox1	0.0569287	0.0509937	0.232	0.193	0.190843
Snx18	0.0570531	0.0590965	0.229	0.176	0.190946
Timm10b	0.0570581	0.0584691	0.467	0.446	0.190946
Clip3	0.0575526	0.057794	0.295	0.265	0.191653
Capns1	0.0576074	0.0808785	0.544	0.535	0.191788
Hspe1	0.0577915	-0.189672	0.88	0.896	0.19226
Kin	0.0579278	-0.0418867	0.166	0.203	0.192571
Syn2	0.0582831	0.0671123	0.303	0.264	0.19342
Psmd2	0.0584464	0.0843532	0.386	0.346	0.193867
Sap30l	0.058528	0.0554789	0.386	0.359	0.194042
Ankrd10	0.0587902	0.056475	0.33	0.308	0.194436
Ift27	0.0593759	-0.097142	0.402	0.466	0.195846
Nfe2l1	0.0594302	-0.0611465	0.238	0.282	0.195978
Srsf4	0.0596207	0.0514431	0.277	0.245	0.196419
Irf2bp2	0.0598127	0.0734963	0.36	0.312	0.196853
Rnf187	0.0598263	-0.105653	0.59	0.645	0.196853
Zfp326	0.060256	-0.0703053	0.293	0.337	0.197882
Sfxn5	0.0604305	0.230774	0.88	0.89	0.198214
Lamtor4	0.0604648	-0.120879	0.585	0.627	0.198252
Ppp1r11	0.0606414	-0.0944045	0.432	0.458	0.198665
Eid2	0.0606864	-0.0842931	0.336	0.4	0.198717
Agk	0.0608165	0.0335727	0.203	0.168	0.199046
Smim10l1	0.0608722	-0.0810462	0.391	0.428	0.199181
Dbn1	0.0609248	0.050534	0.227	0.207	0.199256
Gadd45g	0.0609394	0.416488	0.685	0.645	0.199256
Copg1	0.0609859	0.0419219	0.212	0.178	0.199295
Nifk	0.0612161	-0.0500329	0.214	0.24	0.199772
Cgrrf1	0.0613624	-0.0580094	0.253	0.301	0.200156
Hnrnpk	0.0617958	0.188618	0.946	0.934	0.201085
Ier2	0.062098	0.380981	0.197	0.21	0.201826
Gm11266	0.0622191	0.0580404	0.293	0.264	0.202123
Aqr	0.0623255	0.0441666	0.212	0.166	0.202323
Npepps	0.0626591	0.0742956	0.352	0.319	0.203036
Tram1	0.0626947	0.0611113	0.236	0.201	0.20307
1110059G10Rik	0.0627056	-0.0511884	0.177	0.203	0.20307
Smg6	0.0628419	-0.0430856	0.166	0.203	0.203352
Dmrta2os	0.0628529	-0.0813361	0.4	0.437	0.203352
Pdhb	0.0629087	0.0629025	0.351	0.318	0.203387
Trnau1ap	0.0629332	-0.0724568	0.319	0.369	0.203418
Sec63	0.0630181	-0.0716741	0.288	0.336	0.203605
Tprgl	0.0630242	-0.134274	0.614	0.671	0.203605
Pafah1b2	0.0630367	-0.0683568	0.244	0.295	0.203605
Dnajc7	0.0634026	0.0666754	0.413	0.385	0.204339
Fasn	0.0635667	0.0479498	0.218	0.192	0.204683
Cap2	0.0636131	0.0607448	0.275	0.236	0.204735
Rrp1	0.0636304	-0.107061	0.53	0.578	0.204742
Pdgfrb	0.0641767	0.0660003	0.232	0.187	0.206157
Cenpv	0.0643117	-0.0677811	0.343	0.363	0.206444
Acadsb	0.0644841	0.0612438	0.382	0.34	0.206792
Sumo3	0.0645423	-0.0952535	0.363	0.411	0.206792
Tmem234	0.0647377	0.0792737	0.507	0.46	0.207173
Ssna1	0.0648998	-0.0799404	0.373	0.433	0.207401
Taf10	0.0649008	-0.0991175	0.472	0.53	0.207401
Map1lc3a	0.0652394	-0.123121	0.659	0.715	0.208237
Crls1	0.0653106	-0.0496933	0.229	0.269	0.208415
Zswim7	0.0656708	-0.0508322	0.203	0.25	0.209318
Hes5	0.0657854	-0.416442	0.76	0.817	0.209634
Cib1	0.0658297	-0.0678743	0.327	0.377	0.209676
Hsp90ab1	0.0658682	-0.355078	0.978	0.993	0.209705
Cd302	0.0659753	0.093307	0.563	0.565	0.209943
Tor1aip1	0.0660504	0.0660728	0.387	0.346	0.210132
Smarce1	0.0660887	0.0506873	0.229	0.199	0.210205
Med6	0.0661591	-0.0421165	0.186	0.222	0.21033
Timm8b	0.0662144	-0.0963406	0.587	0.621	0.210351
Gprasp2	0.066228	0.0646813	0.277	0.237	0.210351
Thoc7	0.0662856	-0.0961335	0.478	0.549	0.210485
Mpc1	0.0664185	-0.187217	0.935	0.953	0.210709
Sigmar1	0.066579	0.0482128	0.251	0.211	0.211085
Tubb5	0.0665838	0.219006	0.644	0.659	0.211085
[truncated: 2,156 more rows]

## Sheet: 6mo_vs_1mo_qNSCs_GOterms
ID	Description	GeneRatio	BgRatio	pvalue	p.adjust	qvalue	geneID	Count
GO:0002181	cytoplasmic translation	34/1231	92/23174	2.65713e-20	1.46249e-16	1.03992e-16	Rps21/Rpl11/Rpl30/Rpl18/Rplp1/Rpl19/Rpl9/Rpl8/Rpl15/Rpl26/Rps23/Rpsa/Rplp0/Rpl35a/Rpl36/Gm17669/Rps2/Rpl18a/Rpl10a/Cpeb4/Rps29/Eif2s3y/Eef2/Tma7/Rpl31/Rpl24/Eif2s2/Rpl39/Mettl3/Rps26/Eif4b/Rpl29/Rpl17/Rpl6	34
GO:0022618	ribonucleoprotein complex assembly	46/1231	222/23174	1.21967e-15	2.52633e-12	1.79638e-12	Rpl11/Rpl3/Rps19/Rps10/Rps23/Rpsa/Rplp0/Luc7l3/Rps2/Rps27/Rps5/Snrpd2/Eif2s3y/Cirbp/Rpl10/Srsf6/Srsf1/Atxn2l/Cpsf6/Rpl12/Psip1/Atxn2/Sfswap/Ddx3x/Celf2/Luc7l2/Rbm5/Eif6/Rpl24/Eif2s2/Rps25/Rrs1/Eif4b/Rps14/Pih1d1/Scaf11/Snrpe/Rps15/Snu13/Rpl6/C1qbp/Mbnl1/Prpf19/Rpl5/Snrpb/Rps27l	46
GO:0022613	ribonucleoprotein complex biogenesis	67/1231	427/23174	1.377e-15	2.52633e-12	1.79638e-12	Glul/Rps21/Rpl11/Rpl3/Rps19/Rps24/Rps10/Rpl26/Rps23/Rpl7/Rpsa/Rplp0/Rps16/Rpl35a/Rps7/Luc7l3/Rps2/Rps8/Rpl14/Rps27/Rps5/Rpl10a/Ddx17/Rpl7a/Snrpd2/Eif2s3y/Cirbp/Rpl10/Srsf6/Rpl35/Srsf1/Trmt112/Atxn2l/Cpsf6/Rpl27/Rps17/Rpl12/Psip1/Atxn2/Rpl7l1/Sfswap/Lsm6/Ddx3x/Celf2/Luc7l2/Rbm5/Eif6/Rpl24/Eif2s2/Rps25/Rrs1/Eif4b/Rps14/Pih1d1/Scaf11/Snrpe/Rps15/Snu13/Nop10/Rpl6/C1qbp/Mbnl1/Prpf19/Ran/Rpl5/Snrpb/Rps…	67
GO:0071826	ribonucleoprotein complex subunit organization	47/1231	235/23174	2.50532e-15	3.44732e-12	2.45125e-12	Rpl11/Rpl3/Rps19/Rps10/Rps23/Rpsa/Rplp0/Luc7l3/Rps2/Rps27/Rps5/Snrpd2/Eif2s3y/Cirbp/Rpl10/Srsf6/Srsf1/Atxn2l/Cpsf6/Rpl12/Psip1/Atxn2/Sfswap/Ddx3x/Celf2/Luc7l2/Rbm5/Eif6/Rpl24/Eif2s2/Rps25/Rrs1/Vcp/Eif4b/Rps14/Pih1d1/Scaf11/Snrpe/Rps15/Snu13/Rpl6/C1qbp/Mbnl1/Prpf19/Rpl5/Snrpb/Rps27l	47
GO:0006397	mRNA processing	66/1231	445/23174	3.6142e-14	3.97852e-11	2.82897e-11	Hspa8/Malat1/Snrnp70/Ahcyl1/Hnrnpl/Zfp36l1/Pabpn1/Ddx5/Srsf2/Luc7l3/Tia1/Hnrnph1/Sfpq/Ddx17/Snrpd2/Safb/Pabpc1/Cirbp/Plcb1/Srsf6/Ubl5/Safb2/Srrm2/Wtap/Srsf1/Thoc2/Rbm4b/Hnrnpm/Cpsf6/Psip1/Sfswap/Lsm6/Akap8l/Celf2/Srrt/Acin1/Luc7l2/Rbm5/Pcf11/Khdrbs1/Tra2a/Arl6ip4/Hnrnpa2b1/Ppwd1/Rnpc3/Papola/Srsf5/Mettl3/Sf3b5/Sltm/Scaf11/Snrpe/U2af2/Snu13/Rbm25/Pnn/C1qbp/Mbnl1/Prpf19/Srek1ip1/Hnrnpa3/Aurkaip1/Rb…	66
GO:0010001	glial cell differentiation	45/1231	236/23174	6.05096e-14	5.55074e-11	3.94692e-11	Phgdh/Vim/Fgfr3/Mdk/Tcf7l2/Plp1/Sox9/Egfr/Daam2/Id2/Hes1/Serpine2/Metrn/Gpr37l1/Mt3/Gfap/Plpp3/Emx1/Sox8/Ntrk2/Omg/Kcnj10/Nfib/Notch1/Lgi4/Il6st/Bag1/Nlgn3/Sox6/Dmd/Lrp1/Cdk5/Ptn/Dag1/Ptprz1/Agt/Mecp2/Wasf3/Mettl3/Id4/Mapk1/Pick1/Klf15/Ctnnb1/Prpf19	45
GO:0050768	negative regulation of neurogenesis	55/1231	336/23174	8.38248e-14	6.59103e-11	4.68663e-11	Id3/Ntm/Vim/Id1/Fgfr3/Sox9/Daam2/Wnt7b/Id2/Hes1/Jag1/Rgma/Foxg1/Apoe/Map2/Gpr37l1/Mt3/Gfap/Appl2/Neo1/Sox8/Adgrg1/Gdi1/Dync1i2/Tspo/Thoc2/Ppp3ca/Notch1/Nr2f1/Sema5b/Nlgn3/Ngef/Dennd5a/Lpar1/Olfm1/Ednrb/Lrp1/Cdk5/Ptn/Ptprz1/Lhx2/Rufy3/Ryk/Mecp2/Inppl1/Id4/Xylt1/Pcm1/Ctnnb1/H2-D1/Pbx1/Prpf19/H2-K1/Lgals1/Kdm1a	55
GO:0050684	regulation of mRNA processing	34/1231	143/23174	9.68336e-14	6.66215e-11	4.7372e-11	Hspa8/Malat1/Snrnp70/Ahcyl1/Hnrnpl/Zfp36l1/Ddx5/Srsf2/Tia1/Ddx17/Safb/Cirbp/Srsf6/Safb2/Wtap/Srsf1/Rbm4b/Cpsf6/Sfswap/Celf2/Acin1/Rbm5/Khdrbs1/Tra2a/Hnrnpa2b1/Papola/Srsf5/Sltm/U2af2/Rbm25/C1qbp/Mbnl1/Prpf19/Rbm8a	34
GO:0051961	negative regulation of nervous system development	57/1231	360/23174	1.26696e-13	6.9591e-11	4.94835e-11	Id3/Ntm/Vim/Id1/Fgfr3/Sox9/Daam2/Wnt7b/Id2/Hes1/Jag1/Rgma/Foxg1/Apoe/Map2/Gpr37l1/Mt3/Gfap/Appl2/Neo1/Sox8/Adgrg1/Gdi1/Cpe/Dync1i2/Tspo/Thoc2/Ppp3ca/Notch1/Nr2f1/Sema5b/Nlgn3/Ngef/Dennd5a/Lpar1/Olfm1/Rfx4/Ednrb/Lrp1/Cdk5/Ptn/Ptprz1/Lhx2/Rufy3/Ryk/Mecp2/Inppl1/Id4/Xylt1/Pcm1/Ctnnb1/H2-D1/Pbx1/Prpf19/H2-K1/Lgals1/Kdm1a	57
GO:0008380	RNA splicing	57/1231	361/23174	1.42894e-13	6.9591e-11	4.94835e-11	Clk1/Hspa8/Malat1/Snrnp70/Hnrnpl/Ddx5/Srsf2/Rps13/Luc7l3/Tia1/Hnrnph1/Sfpq/Ddx17/Snrpd2/Pabpc1/Pik3r1/Cirbp/Srsf6/Ubl5/Srrm2/Wtap/Srsf1/Thoc2/Rbm4b/Hnrnpm/Psip1/Sfswap/Lsm6/Celf2/Acin1/Luc7l2/Rbm5/Khdrbs1/Tra2a/Arl6ip4/Hnrnpa2b1/Ppwd1/Rnpc3/Srsf5/Mettl3/Rps26/Sf3b5/Scaf11/Snrpe/U2af2/Snu13/Rbm25/Pnn/C1qbp/Mbnl1/Prpf19/Srek1ip1/Hnrnpa3/Fastk/Rbm8a/Srrm1/Snrpb	57
GO:1903311	regulation of mRNA metabolic process	46/1231	251/23174	1.44127e-13	6.9591e-11	4.94835e-11	Vim/Hspa8/Malat1/Vegfa/Snrnp70/Ahcyl1/Hnrnpl/Zfp36l1/Ddx5/Srsf2/Zfp36l2/Tia1/Ddx17/Safb/Pabpc1/Cirbp/Srsf6/Tnrc6a/Safb2/Btg2/Wtap/Tnrc6b/Srsf1/Rbm4b/Hnrnpm/Cpsf6/Pum1/Sfswap/Celf2/Acin1/Rbm5/Khdrbs1/Tra2a/Hnrnpa2b1/Tob1/Papola/Srsf5/Mettl3/Sltm/U2af2/Rbm25/Apex1/C1qbp/Mbnl1/Prpf19/Rbm8a	46
GO:0006091	generation of precursor metabolites and energy	58/1231	372/23174	1.51725e-13	6.9591e-11	4.94835e-11	Slc1a3/Zbtb20/Tcf7l2/Ndufc2/Phkg1/Bloc1s1/Cox7c/Crot/Mt3/Coq10b/Park7/Pygb/Gnas/Gpd1/Ppp1r1a/Pkm/Adh5/Cavin3/Ndufb8/Afg1l/Ogt/Il6st/Ndufa12/Uqcc3/Mif/Ndufv3/Sorbs1/Acox1/Slc25a23/Uqcrh/Cs/Gaa/Aldoa/Eif6/Cox7a2l/Cox17/Sdhaf4/Ndufb9/Mecp2/Ddit4/Epm2aip1/Vcp/Gpi1/Aco2/Mdh1/Mtch2/Phkg2/Pgm2/Ndufa7/Uqcrc1/Uqcrb/Dlst/Hmgb1/Bax/Cisd1/Ndufs1/Sirt3/Ppp1ca	58
GO:0043484	regulation of RNA splicing	33/1231	139/23174	2.33544e-13	9.8879e-11	7.03091e-11	Clk1/Hspa8/Malat1/Snrnp70/Hnrnpl/Ddx5/Srsf2/Rps13/Tia1/Hnrnph1/Ddx17/Pik3r1/Cirbp/Srsf6/Wtap/Srsf1/Rbm4b/Sfswap/Celf2/Acin1/Rbm5/Khdrbs1/Tra2a/Hnrnpa2b1/Srsf5/Rps26/U2af2/Rbm25/C1qbp/Mbnl1/Prpf19/Fastk/Rbm8a	33
GO:0009205	purine ribonucleoside triphosphate metabolic process	47/1231	267/23174	3.64788e-13	1.43414e-10	1.01976e-10	Atp1a2/Zbtb20/Hspa8/Ndufc2/Atp1b1/Atp5e/Atpif1/Nme7/Cox7c/Atp5h/Park7/Nme1/Tspo/Gpd1/Atp5j2/Pkm/Atp5f1/Ndufb8/Afg1l/Ogt/Mfn1/Ndufa12/Uqcc3/Mif/Ndufv3/Atp5l/Slc25a23/Uqcrh/Atp5g1/Aldoa/Eif6/Cox7a2l/Ndufb9/Mecp2/Ddit4/Atp5c1/Vcp/Gpi1/Mtch2/Ndufa7/Uqcrc1/Uqcrb/Atp6v1a/Ran/Atp5j/Ndufs1/Gnai3	47
GO:0015980	energy derivation by oxidation of organic compounds	45/1231	251/23174	5.94886e-13	2.06825e-10	1.47065e-10	Slc1a3/Tcf7l2/Ndufc2/Phkg1/Bloc1s1/Cox7c/Mt3/Coq10b/Park7/Pygb/Gnas/Gpd1/Ppp1r1a/Cavin3/Ndufb8/Afg1l/Il6st/Ndufa12/Uqcc3/Ndufv3/Sorbs1/Slc25a23/Uqcrh/Cs/Gaa/Sdhaf4/Ndufb9/Mecp2/Epm2aip1/Vcp/Aco2/Mdh1/Mtch2/Phkg2/Pgm2/Ndufa7/Uqcrc1/Uqcrb/Dlst/Hmgb1/Bax/Cisd1/Ndufs1/Sirt3/Ppp1ca	45
GO:0042063	gliogenesis	52/1231	321/23174	6.09448e-13	2.06825e-10	1.47065e-10	Dbi/Phgdh/Vim/Ndn/Fgfr3/Mdk/Tcf7l2/Plp1/Sox9/Egfr/Daam2/Id2/Hes1/Serpine2/Metrn/Foxg1/Gpr37l1/Mt3/Gfap/Plpp3/Emx1/Sox8/Ntrk2/Adgrg1/Tspo/Omg/Kcnj10/Nfib/Notch1/Lgi4/Il6st/Bag1/Nlgn3/Sox6/Dmd/Lrp1/Cdk5/Ptn/Dag1/Ptprz1/Zcchc24/Agt/Mecp2/Wasf3/Mettl3/Id4/Cdk6/Mapk1/Pick1/Klf15/Ctnnb1/Prpf19	52
GO:0009199	ribonucleoside triphosphate metabolic process	47/1231	271/23174	6.38812e-13	2.06825e-10	1.47065e-10	Atp1a2/Zbtb20/Hspa8/Ndufc2/Atp1b1/Atp5e/Atpif1/Nme7/Cox7c/Atp5h/Park7/Nme1/Tspo/Gpd1/Atp5j2/Pkm/Atp5f1/Ndufb8/Afg1l/Ogt/Mfn1/Ndufa12/Uqcc3/Mif/Ndufv3/Atp5l/Slc25a23/Uqcrh/Atp5g1/Aldoa/Eif6/Cox7a2l/Ndufb9/Mecp2/Ddit4/Atp5c1/Vcp/Gpi1/Mtch2/Ndufa7/Uqcrc1/Uqcrb/Atp6v1a/Ran/Atp5j/Ndufs1/Gnai3	47
GO:0009141	nucleoside triphosphate metabolic process	49/1231	293/23174	8.44106e-13	2.58109e-10	1.83531e-10	Atp1a2/Zbtb20/Hspa8/Ndufc2/Atp1b1/Atp5e/Atpif1/Nme7/Cox7c/Atp5h/Park7/Nme1/Tspo/Gpd1/Atp5j2/Pkm/Atp5f1/Ndufb8/Afg1l/Ogt/Mfn1/Ndufa12/Uqcc3/Mif/Ndufv3/Atp5l/Cmpk1/Slc25a23/Uqcrh/Atp5g1/Aldoa/Eif6/Cox7a2l/Dtymk/Ndufb9/Mecp2/Ddit4/Atp5c1/Vcp/Gpi1/Mtch2/Ndufa7/Uqcrc1/Uqcrb/Atp6v1a/Ran/Atp5j/Ndufs1/Gnai3	49
GO:0019693	ribose phosphate metabolic process	63/1231	444/23174	1.04902e-12	3.03885e-10	2.16081e-10	Atp1a2/Zbtb20/Hspa8/Mpc2/Scp2/Ndufc2/Atp1b1/Atp5e/Hsd11b1/Atpif1/Nme7/Acss1/Cox7c/Crot/Atp5h/Pmvk/Park7/Nme1/Prpsap1/Tspo/Gpd1/Atp5j2/Pkm/Atp5f1/Ndufb8/Rora/Afg1l/Ogt/Mfn1/Hmgcs1/Ndufa12/Taldo1/Uqcc3/Pgls/Mif/Ndufv3/Atp5l/Acot11/Mvk/Cmpk1/Slc25a23/Uqcrh/Cs/Atp5g1/Acot1/Aldoa/Eif6/Cox7a2l/Ndufb9/Mecp2/Ddit4/Atp5c1/Vcp/Gpi1/Mtch2/Ndufa7/Uqcrc1/Uqcrb/Atp6v1a/Ran/Atp5j/Ndufs1/Gnai3	63
GO:0009144	purine nucleoside triphosphate metabolic process	47/1231	276/23174	1.2648e-12	3.48073e-10	2.47501e-10	Atp1a2/Zbtb20/Hspa8/Ndufc2/Atp1b1/Atp5e/Atpif1/Nme7/Cox7c/Atp5h/Park7/Nme1/Tspo/Gpd1/Atp5j2/Pkm/Atp5f1/Ndufb8/Afg1l/Ogt/Mfn1/Ndufa12/Uqcc3/Mif/Ndufv3/Atp5l/Slc25a23/Uqcrh/Atp5g1/Aldoa/Eif6/Cox7a2l/Ndufb9/Mecp2/Ddit4/Atp5c1/Vcp/Gpi1/Mtch2/Ndufa7/Uqcrc1/Uqcrb/Atp6v1a/Ran/Atp5j/Ndufs1/Gnai3	47
GO:0048024	regulation of mRNA splicing, via spliceosome	27/1231	105/23174	4.63278e-12	1.21423e-09	8.63391e-10	Hspa8/Malat1/Snrnp70/Hnrnpl/Ddx5/Srsf2/Tia1/Ddx17/Cirbp/Srsf6/Wtap/Srsf1/Rbm4b/Sfswap/Celf2/Acin1/Rbm5/Khdrbs1/Tra2a/Hnrnpa2b1/Srsf5/U2af2/Rbm25/C1qbp/Mbnl1/Prpf19/Rbm8a	27
GO:0042255	ribosome assembly	22/1231	71/23174	7.65844e-12	1.916e-09	1.3624e-09	Rpl11/Rpl3/Rps19/Rps10/Rpsa/Rplp0/Rps2/Rps27/Rps5/Rpl10/Rpl12/Ddx3x/Eif6/Rpl24/Rps25/Rrs1/Rps14/Rps15/Rpl6/C1qbp/Rpl5/Rps27l	22
GO:0046034	ATP metabolic process	42/1231	242/23174	1.05346e-11	2.26288e-09	1.60905e-09	Atp1a2/Zbtb20/Hspa8/Ndufc2/Atp1b1/Atp5e/Atpif1/Cox7c/Atp5h/Park7/Tspo/Gpd1/Atp5j2/Pkm/Atp5f1/Ndufb8/Afg1l/Ogt/Ndufa12/Uqcc3/Mif/Ndufv3/Atp5l/Slc25a23/Uqcrh/Atp5g1/Aldoa/Eif6/Cox7a2l/Ndufb9/Mecp2/Ddit4/Atp5c1/Vcp/Gpi1/Mtch2/Ndufa7/Uqcrc1/Uqcrb/Atp6v1a/Atp5j/Ndufs1	42
GO:0000375	RNA splicing, via transesterification reactions	43/1231	252/23174	1.06895e-11	2.26288e-09	1.60905e-09	Hspa8/Malat1/Snrnp70/Hnrnpl/Ddx5/Srsf2/Luc7l3/Tia1/Sfpq/Ddx17/Snrpd2/Cirbp/Srsf6/Ubl5/Wtap/Srsf1/Rbm4b/Hnrnpm/Psip1/Sfswap/Lsm6/Celf2/Acin1/Luc7l2/Rbm5/Khdrbs1/Tra2a/Hnrnpa2b1/Rnpc3/Srsf5/Mettl3/Sf3b5/Scaf11/Snrpe/U2af2/Snu13/Rbm25/C1qbp/Mbnl1/Prpf19/Rbm8a/Srrm1/Snrpb	43
GO:0000377	RNA splicing, via transesterification reactions with bulged adenosine as nucleophile	43/1231	252/23174	1.06895e-11	2.26288e-09	1.60905e-09	Hspa8/Malat1/Snrnp70/Hnrnpl/Ddx5/Srsf2/Luc7l3/Tia1/Sfpq/Ddx17/Snrpd2/Cirbp/Srsf6/Ubl5/Wtap/Srsf1/Rbm4b/Hnrnpm/Psip1/Sfswap/Lsm6/Celf2/Acin1/Luc7l2/Rbm5/Khdrbs1/Tra2a/Hnrnpa2b1/Rnpc3/Srsf5/Mettl3/Sf3b5/Scaf11/Snrpe/U2af2/Snu13/Rbm25/C1qbp/Mbnl1/Prpf19/Rbm8a/Srrm1/Snrpb	43
GO:0000398	mRNA splicing, via spliceosome	43/1231	252/23174	1.06895e-11	2.26288e-09	1.60905e-09	Hspa8/Malat1/Snrnp70/Hnrnpl/Ddx5/Srsf2/Luc7l3/Tia1/Sfpq/Ddx17/Snrpd2/Cirbp/Srsf6/Ubl5/Wtap/Srsf1/Rbm4b/Hnrnpm/Psip1/Sfswap/Lsm6/Celf2/Acin1/Luc7l2/Rbm5/Khdrbs1/Tra2a/Hnrnpa2b1/Rnpc3/Srsf5/Mettl3/Sf3b5/Scaf11/Snrpe/U2af2/Snu13/Rbm25/C1qbp/Mbnl1/Prpf19/Rbm8a/Srrm1/Snrpb	43
GO:0009259	ribonucleotide metabolic process	59/1231	427/23174	1.68184e-11	3.42845e-09	2.43784e-09	Atp1a2/Zbtb20/Hspa8/Mpc2/Scp2/Ndufc2/Atp1b1/Atp5e/Atpif1/Nme7/Acss1/Cox7c/Crot/Atp5h/Pmvk/Park7/Nme1/Tspo/Gpd1/Atp5j2/Pkm/Atp5f1/Ndufb8/Rora/Afg1l/Ogt/Mfn1/Hmgcs1/Ndufa12/Uqcc3/Mif/Ndufv3/Atp5l/Acot11/Mvk/Cmpk1/Slc25a23/Uqcrh/Cs/Atp5g1/Acot1/Aldoa/Eif6/Cox7a2l/Ndufb9/Mecp2/Ddit4/Atp5c1/Vcp/Gpi1/Mtch2/Ndufa7/Uqcrc1/Uqcrb/Atp6v1a/Ran/Atp5j/Ndufs1/Gnai3	59
GO:0009150	purine ribonucleotide metabolic process	58/1231	417/23174	1.91075e-11	3.75598e-09	2.67074e-09	Atp1a2/Zbtb20/Hspa8/Mpc2/Scp2/Ndufc2/Atp1b1/Atp5e/Atpif1/Nme7/Acss1/Cox7c/Crot/Atp5h/Pmvk/Park7/Nme1/Tspo/Gpd1/Atp5j2/Pkm/Atp5f1/Ndufb8/Rora/Afg1l/Ogt/Mfn1/Hmgcs1/Ndufa12/Uqcc3/Mif/Ndufv3/Atp5l/Acot11/Mvk/Slc25a23/Uqcrh/Cs/Atp5g1/Acot1/Aldoa/Eif6/Cox7a2l/Ndufb9/Mecp2/Ddit4/Atp5c1/Vcp/Gpi1/Mtch2/Ndufa7/Uqcrc1/Uqcrb/Atp6v1a/Ran/Atp5j/Ndufs1/Gnai3	58
GO:0010721	negative regulation of cell development	55/1231	385/23174	2.23952e-11	4.25046e-09	3.02234e-09	Id3/Ntm/Vim/Id1/Fgfr3/Sox9/Daam2/Wnt7b/Id2/Hes1/Jag1/Rgma/Foxg1/Apoe/Map2/Gpr37l1/Mt3/Gfap/Appl2/Neo1/Sox8/Adgrg1/Gdi1/Dync1i2/Tspo/Thoc2/Ppp3ca/Notch1/Nr2f1/Sema5b/Nlgn3/Ngef/Dennd5a/Lpar1/Olfm1/Ednrb/Lrp1/Cdk5/Ptn/Ptprz1/Lhx2/Rufy3/Ryk/Mecp2/Inppl1/Id4/Xylt1/Pcm1/Ctnnb1/H2-D1/Pbx1/Prpf19/H2-K1/Lgals1/Kdm1a	55
GO:0042254	ribosome biogenesis	45/1231	283/23174	4.18055e-11	7.66992e-09	5.45379e-09	Glul/Rps21/Rpl11/Rpl3/Rps19/Rps24/Rps10/Rpl26/Rpl7/Rpsa/Rplp0/Rps16/Rpl35a/Rps7/Rps2/Rps8/Rpl14/Rps27/Rps5/Rpl10a/Ddx17/Rpl7a/Rpl10/Rpl35/Trmt112/Rpl27/Rps17/Rpl12/Rpl7l1/Lsm6/Ddx3x/Eif6/Rpl24/Rps25/Rrs1/Rps14/Pih1d1/Rps15/Snu13/Nop10/Rpl6/C1qbp/Ran/Rpl5/Rps27l	45
GO:0006163	purine nucleotide metabolic process	59/1231	441/23174	6.30549e-11	1.11953e-08	7.96055e-09	Atp1a2/Zbtb20/Hspa8/Mpc2/Scp2/Ndufc2/Atp1b1/Atp5e/Atpif1/Nme7/Acss1/Cox7c/Crot/Atp5h/Pmvk/Park7/Nme1/Prpsap1/Tspo/Gpd1/Atp5j2/Pkm/Atp5f1/Ndufb8/Rora/Afg1l/Ogt/Mfn1/Hmgcs1/Ndufa12/Uqcc3/Mif/Ndufv3/Atp5l/Acot11/Mvk/Slc25a23/Uqcrh/Cs/Atp5g1/Acot1/Aldoa/Eif6/Cox7a2l/Ndufb9/Mecp2/Ddit4/Atp5c1/Vcp/Gpi1/Mtch2/Ndufa7/Uqcrc1/Uqcrb/Atp6v1a/Ran/Atp5j/Ndufs1/Gnai3	59
GO:0045665	negative regulation of neuron differentiation	42/1231	260/23174	1.11867e-10	1.92412e-08	1.36817e-08	Id3/Ntm/Vim/Id1/Sox9/Id2/Hes1/Jag1/Rgma/Foxg1/Apoe/Map2/Gpr37l1/Gfap/Neo1/Sox8/Gdi1/Dync1i2/Thoc2/Ppp3ca/Notch1/Nr2f1/Sema5b/Nlgn3/Ngef/Dennd5a/Lpar1/Ednrb/Lrp1/Cdk5/Ptprz1/Rufy3/Ryk/Mecp2/Inppl1/Id4/Xylt1/H2-D1/Pbx1/Prpf19/H2-K1/Lgals1	42
GO:0072521	purine-containing compound metabolic process	62/1231	484/23174	1.26789e-10	2.11469e-08	1.50367e-08	Atp1a2/Zbtb20/Hspa8/Mpc2/Scp2/Ndufc2/Atp1b1/Ahcyl1/Atp5e/Atpif1/Nme7/Acss1/Cox7c/Crot/Atp5h/Pmvk/Park7/Nme1/Prpsap1/Tspo/Gpd1/Atp5j2/Pkm/Atp5f1/Ndufb8/Rora/Afg1l/Ogt/Mfn1/Hmgcs1/Ndufa12/Uqcc3/Mif/Ndufv3/Atp5l/Acot11/Mvk/Slc25a23/Uqcrh/Cs/Atp5g1/Acot1/Aldoa/Eif6/Cox7a2l/Gamt/Ndufb9/Mecp2/Ddit4/Atp5c1/Vcp/Gpi1/Mtch2/Ndufa7/Uqcrc1/Uqcrb/Atp6v1a/Ran/Atp5j/Ndufs1/Kdm1a/Gnai3	62
GO:0048708	astrocyte differentiation	22/1231	83/23174	2.3078e-10	3.73592e-08	2.65647e-08	Vim/Fgfr3/Plp1/Sox9/Egfr/Id2/Hes1/Serpine2/Gpr37l1/Mt3/Gfap/Plpp3/Sox8/Notch1/Il6st/Sox6/Lrp1/Agt/Mecp2/Id4/Mapk1/Prpf19	22
GO:0009167	purine ribonucleoside monophosphate metabolic process	42/1231	267/23174	2.62291e-10	4.12472e-08	2.93293e-08	Atp1a2/Zbtb20/Hspa8/Ndufc2/Atp1b1/Atp5e/Atpif1/Cox7c/Atp5h/Park7/Tspo/Gpd1/Atp5j2/Pkm/Atp5f1/Ndufb8/Afg1l/Ogt/Ndufa12/Uqcc3/Mif/Ndufv3/Atp5l/Slc25a23/Uqcrh/Atp5g1/Aldoa/Eif6/Cox7a2l/Ndufb9/Mecp2/Ddit4/Atp5c1/Vcp/Gpi1/Mtch2/Ndufa7/Uqcrc1/Uqcrb/Atp6v1a/Atp5j/Ndufs1	42
GO:0048511	rhythmic process	44/1231	289/23174	2.90309e-10	4.39441e-08	3.1247e-08	Id3/Id1/Mdk/Mat2a/Egfr/Id2/Ddx5/Hlf/Egr1/Grin2b/Sfpq/Arrb1/Rorb/Ptgds/Ntrk2/Bhlhe40/Phlpp1/Cavin3/Rbm4b/Usp2/Rora/Ogt/Tef/Axl/Srebf1/Huwe1/Kcna2/Per3/Ddb1/Cdk5/Ptn/Bhlhe41/Agt/Mycbp2/Ptx3/Cyp7b1/Mettl3/Id4/Cipc/Maged1/Dbp/Kdm2a/Kdm5b/Ppp1ca	44
GO:0009126	purine nucleoside monophosphate metabolic process	42/1231	268/23174	2.95409e-10	4.39441e-08	3.1247e-08	Atp1a2/Zbtb20/Hspa8/Ndufc2/Atp1b1/Atp5e/Atpif1/Cox7c/Atp5h/Park7/Tspo/Gpd1/Atp5j2/Pkm/Atp5f1/Ndufb8/Afg1l/Ogt/Ndufa12/Uqcc3/Mif/Ndufv3/Atp5l/Slc25a23/Uqcrh/Atp5g1/Aldoa/Eif6/Cox7a2l/Ndufb9/Mecp2/Ddit4/Atp5c1/Vcp/Gpi1/Mtch2/Ndufa7/Uqcrc1/Uqcrb/Atp6v1a/Atp5j/Ndufs1	42
GO:0009161	ribonucleoside monophosphate metabolic process	42/1231	271/23174	4.20296e-10	6.08766e-08	4.3287e-08	Atp1a2/Zbtb20/Hspa8/Ndufc2/Atp1b1/Atp5e/Atpif1/Cox7c/Atp5h/Park7/Tspo/Gpd1/Atp5j2/Pkm/Atp5f1/Ndufb8/Afg1l/Ogt/Ndufa12/Uqcc3/Mif/Ndufv3/Atp5l/Slc25a23/Uqcrh/Atp5g1/Aldoa/Eif6/Cox7a2l/Ndufb9/Mecp2/Ddit4/Atp5c1/Vcp/Gpi1/Mtch2/Ndufa7/Uqcrc1/Uqcrb/Atp6v1a/Atp5j/Ndufs1	42
GO:0042176	regulation of protein catabolic process	51/1231	376/23174	7.73171e-10	1.09116e-07	7.75884e-08	Timp4/Rpl11/Cst3/Ubb/Sox9/Csnk2a1/Egfr/Atpif1/Rpl23/Ezr/Gja1/Laptm4b/Rps7/Fmn2/Serpine2/Rgma/Sumo2/Apoe/Timp3/Gfap/Ddrgk1/Ubxn1/Ndufa13/Vps28/Park7/Dvl1/Foxo1/Anks1/Tmem259/Cyp51/Ogt/Stx5a/Rdx/Pttg1ip/Ctsa/Lrp1/Ddb1/Adgrb1/Usp5/Mycbp2/Gpld1/Vcp/Bag6/Ubqln2/Cd81/Pdcl3/Snx3/Azin1/Oaz1/Rpl5/Psme1	51
GO:0009123	nucleoside monophosphate metabolic process	42/1231	280/23174	1.16789e-09	1.60702e-07	1.14269e-07	Atp1a2/Zbtb20/Hspa8/Ndufc2/Atp1b1/Atp5e/Atpif1/Cox7c/Atp5h/Park7/Tspo/Gpd1/Atp5j2/Pkm/Atp5f1/Ndufb8/Afg1l/Ogt/Ndufa12/Uqcc3/Mif/Ndufv3/Atp5l/Slc25a23/Uqcrh/Atp5g1/Aldoa/Eif6/Cox7a2l/Ndufb9/Mecp2/Ddit4/Atp5c1/Vcp/Gpi1/Mtch2/Ndufa7/Uqcrc1/Uqcrb/Atp6v1a/Atp5j/Ndufs1	42
GO:0045333	cellular respiration	30/1231	160/23174	1.39841e-09	1.87728e-07	1.33486e-07	Slc1a3/Ndufc2/Bloc1s1/Cox7c/Coq10b/Park7/Gpd1/Ndufb8/Afg1l/Ndufa12/Uqcc3/Ndufv3/Slc25a23/Uqcrh/Cs/Sdhaf4/Ndufb9/Mecp2/Vcp/Aco2/Mdh1/Mtch2/Ndufa7/Uqcrc1/Uqcrb/Dlst/Bax/Cisd1/Ndufs1/Sirt3	30
GO:0007005	mitochondrion organization	57/1231	458/23174	2.10586e-09	2.75968e-07	1.96231e-07	Ndufc2/Wipi1/Sept4/Atpif1/Chchd2/Tomm7/Ndufa13/Map1lc3b/Slc25a4/Eif4g1/Park7/Them4/Fez1/Ndufc1/Tspo/Ddhd1/Bnip3l/Aifm1/Ndufa1/Ndufb8/Afg1l/Slc25a36/Ogt/Mfn1/Ndufb5/Rhot1/Uqcc3/Srebf1/Hsd17b10/Ndufa11/Dap3/Ndufaf8/Slc25a5/Cdk5/Cox7a2l/Cox17/Sdhaf4/Ndufb9/Ppp2r2b/Ndufa2/Mtch2/Atf2/Rnf7/Ndufb11/Immt/Fis1/Yme1l1/Gabarap/Uqcrb/Timm13/Ndufb2/Romo1/Bax/Timm8a1/Ndufs1/Mrpl17/Wdr45b	57
GO:0060560	developmental growth involved in morphogenesis	40/1231	268/23174	3.34855e-09	4.28615e-07	3.04771e-07	Ndn/Spry2/Tnc/Cadm1/Vegfa/Tfap2c/Sox9/Wnt7b/Dpysl2/Sfrp1/Rgma/Apoe/S1pr1/Map2/Clasp2/Map1b/Emx1/Sept7/Gdi1/Dvl1/Omg/Notch1/Sema5b/Nlgn3/Olfm1/Atp5g1/Lrp1/Cdk5/Lhx2/Rufy3/Ryk/Mecp2/Bcan/Zeb2/Ist1/Stk11/Ctnnb1/Trim28/Kdm5b/Kdm1a	40
GO:0042274	ribosomal small subunit biogenesis	18/1231	65/23174	4.61787e-09	5.77653e-07	4.10747e-07	Rps21/Rps19/Rps24/Rps10/Rpsa/Rps16/Rps7/Rps2/Rps8/Rps27/Rps5/Rps17/Lsm6/Rps25/Rrs1/Rps14/Rps15/Rps27l	18
GO:0034248	regulation of cellular amide metabolic process	49/1231	375/23174	5.80871e-09	7.1047e-07	5.05188e-07	Vim/Rplp1/Hnrnpl/Zfp36l1/Hsd11b1/Rpl26/Rps9/Zfp36l2/Tia1/Apoe/Gfap/Cpeb4/Gsap/Rpl22/Eif4g1/Rps3a1/Cirbp/Rpl10/Tnrc6a/Eef2/Btg2/Mrpl13/Tnrc6b/Rbm4b/Pum1/Mvk/Olfm1/Eif3k/Ddx3x/Khdrbs1/Ctsa/Cnot3/Eif6/Rps3/Rps6kb1/Srp9/Eif4g3/Tob1/Mettl3/Ppp1r15a/Rida/Mapk1/C1qbp/Eif3b/Xrn1/Rpl5/Rps27l/Nemf/Ppp1ca	49
GO:0016126	sterol biosynthetic process	16/1231	52/23174	6.1624e-09	7.37344e-07	5.24297e-07	Scp2/Msmo1/Apoe/Erg28/Pmvk/Fdps/Nsdhl/Cyp51/Hmgcs1/Srebf1/Mvk/Sc5d/Fdft1/Cyb5r3/Insig2/Sqle	16
GO:0016125	sterol metabolic process	26/1231	134/23174	8.17417e-09	9.57248e-07	6.80662e-07	Scp2/Msmo1/Apoe/Mt3/Ebpl/Erg28/Pmvk/Soat1/Fdps/Npc2/Nsdhl/Cyp51/Hmgcs1/Srebf1/Mvk/Lrp1/Sc5d/Fdft1/Cyp7b1/Lima1/Cyb5r3/Srebf2/Cyp46a1/Insig2/Sqle/Npc1	26
GO:0000380	alternative mRNA splicing, via spliceosome	19/1231	75/23174	8.77453e-09	1.00615e-06	7.15432e-07	Malat1/Hnrnpl/Ddx5/Srsf2/Sfpq/Ddx17/Srsf6/Wtap/Srsf1/Rbm4b/Hnrnpm/Sfswap/Celf2/Rbm5/Khdrbs1/Srsf5/Rbm25/Mbnl1/Rbm8a	19
GO:0030278	regulation of ossification	36/1231	235/23174	1.00791e-08	1.13215e-06	8.05028e-07	Id3/Id1/Fgfr3/Mdk/Vegfa/Ptch1/Dhrs3/Sox9/Wnt7b/Id2/Gja1/Ddx5/Fgfr1/Jag1/Sfrp1/Ctnnbip1/S1pr1/Rorb/Gnas/Mef2c/Cthrc1/Notch1/Il6st/Gli1/Ptn/Pdlim7/Tob1/Cebpb/Id4/Nbr1/Cdk6/Mapk1/Ctnnb1/Pbx1/Cebpd/Gpm6b	36
GO:0007409	axonogenesis	56/1231	466/23174	1.02998e-08	1.1338e-06	8.06205e-07	Lgi1/Vim/Ndn/Fgfr3/Vegfa/Ptch1/Stmn1/Slitrk2/Wnt7b/Dpysl2/Bsg/Rgma/Metrn/Foxg1/Apoe/Map2/Clasp2/Etv1/Dst/Map1b/Neo1/Sept7/Ntrk2/Gdi1/Dvl1/Omg/Nfib/Alcam/Notch1/Klf7/Plxnb1/Sema5b/Nlgn3/Olfm1/Actb/Atp5g1/Lrp1/Cdk5/Dag1/Ptprz1/Rpl24/Lhx2/Rufy3/Ryk/Mycbp2/Zeb2/Mapk8ip3/Stk25/Cdh11/Nptn/Ist1/Stk11/Rab8a/Nrcam/Lama2/Ncam1	56
GO:0045667	regulation of osteoblast differentiation	27/1231	145/23174	1.07278e-08	1.15776e-06	8.23237e-07	Id3/Id1/Vegfa/Ptch1/Wnt7b/Id2/Gja1/Ddx5/Fgfr1/Jag1/Sfrp1/Ctnnbip1/Rorb/Gnas/Mef2c/Cthrc1/Notch1/Il6st/Gli1/Pdlim7/Tob1/Cebpb/Id4/Nbr1/Cdk6/Ctnnb1/Cebpd	27
GO:0031345	negative regulation of cell projection organization	33/1231	205/23174	1.18946e-08	1.25899e-06	8.95222e-07	Ntm/Vim/Id1/Nrxn1/Spry2/Hes1/Rgma/Grin2b/Apoe/Map2/Gfap/Neo1/Gdi1/Dync1i2/Thoc2/Ppp3ca/Nr2f1/Sema5b/Nlgn3/Ngef/Dennd5a/Lpar1/Lrp1/Cdk5/Ptprz1/Rufy3/Ryk/Mecp2/Inppl1/Xylt1/H2-D1/H2-K1/Lgals1	33
GO:0010977	negative regulation of neuron projection development	30/1231	175/23174	1.24118e-08	1.28895e-06	9.16526e-07	Ntm/Vim/Id1/Hes1/Rgma/Apoe/Map2/Gfap/Neo1/Gdi1/Dync1i2/Thoc2/Ppp3ca/Nr2f1/Sema5b/Nlgn3/Ngef/Dennd5a/Lpar1/Lrp1/Cdk5/Ptprz1/Rufy3/Ryk/Mecp2/Inppl1/Xylt1/H2-D1/H2-K1/Lgals1	30
GO:0051099	positive regulation of binding	33/1231	206/23174	1.34542e-08	1.37133e-06	9.75099e-07	Rpl11/Eno1/Tcf7l2/Hnrnpl/Stmn1/Calm1/Hes1/Apoe/S100a10/Ddrgk1/Amfr/Map1lc3b/Arrb1/Txn1/Eif4g1/Park7/Nme1/Lfng/Mau2/Mef2c/Cthrc1/Edf1/Lrp1/Cdk5/Brd4/Mark3/Med25/Ctnnb1/Trim28/Hdac8/Ran/Cald1/Kdm1a	33
GO:0042177	negative regulation of protein catabolic process	25/1231	128/23174	1.37142e-08	1.37241e-06	9.7587e-07	Timp4/Rpl11/Cst3/Csnk2a1/Egfr/Rpl23/Laptm4b/Rps7/Fmn2/Serpine2/Timp3/Ddrgk1/Ubxn1/Park7/Anks1/Cyp51/Ogt/Ctsa/Adgrb1/Mycbp2/Bag6/Pdcl3/Snx3/Azin1/Rpl5	25
GO:0048709	oligodendrocyte differentiation	22/1231	103/23174	1.8302e-08	1.79882e-06	1.27908e-06	Fgfr3/Mdk/Tcf7l2/Plp1/Sox9/Daam2/Id2/Hes1/Sox8/Ntrk2/Omg/Kcnj10/Notch1/Nlgn3/Sox6/Cdk5/Ptn/Dag1/Ptprz1/Wasf3/Id4/Ctnnb1	22
GO:1902652	secondary alcohol metabolic process	25/1231	130/23174	1.90153e-08	1.83614e-06	1.30561e-06	Scp2/Fgfr1/Apoe/Mt3/Erg28/Pmvk/Soat1/Fdps/Npc2/Nsdhl/Cyp51/Hmgcs1/Srebf1/Mvk/Lrp1/Sc5d/Fdft1/Cyp7b1/Lima1/Cyb5r3/Srebf2/Cyp46a1/Insig2/Sqle/Npc1	25
GO:0007623	circadian rhythm	33/1231	209/23174	1.93644e-08	1.83761e-06	1.30666e-06	Id3/Id1/Mat2a/Id2/Ddx5/Egr1/Sfpq/Rorb/Ptgds/Ntrk2/Bhlhe40/Phlpp1/Cavin3/Rbm4b/Usp2/Rora/Ogt/Srebf1/Huwe1/Kcna2/Per3/Ddb1/Bhlhe41/Mycbp2/Cyp7b1/Mettl3/Id4/Cipc/Maged1/Dbp/Kdm2a/Kdm5b/Ppp1ca	33
GO:0001649	osteoblast differentiation	32/1231	199/23174	2.02493e-08	1.88902e-06	1.34321e-06	Id3/Id1/Vegfa/Ptch1/H3f3a/Wnt7b/Id2/Gja1/Ddx5/Fgfr1/Junb/Jag1/Sfrp1/Ctnnbip1/Rorb/Sox8/Gnas/Mef2c/Cthrc1/Notch1/H3f3b/Il6st/Gli1/Pdlim7/Tob1/Cebpb/Fzd1/Id4/Nbr1/Cdk6/Ctnnb1/Cebpd	32
GO:1901214	regulation of neuron death	47/1231	368/23174	2.43237e-08	2.23129e-06	1.58659e-06	Ubb/Fgfr3/Mdk/Vegfa/Prdx2/Nes/Egr1/Grin2b/Apoe/Mt3/Cpeb4/Arrb1/Neo1/Park7/Fos/Ntrk2/Grid2/Mef2c/Cntfr/Btg2/Aifm1/Ppt1/Capn2/Tmem259/Bag1/Axl/Nsmf/Atp5g1/Lrp1/Hras/Cdk5/Ptprz1/Agt/Mecp2/Ddit4/Ppp2r2b/Nrbp2/Cebpb/Fzd1/Gpi1/Il18/Atf2/Ppp5c/Fis1/Ctnnb1/Bax/Grik5	47
GO:0001503	ossification	48/1231	381/23174	2.66814e-08	2.40745e-06	1.71185e-06	Id3/Id1/Fgfr3/Mdk/Tcf7l2/Vegfa/Ptch1/Dhrs3/H3f3a/Sox9/Wnt7b/Id2/Gja1/Ddx5/Fgfr1/Junb/Jag1/Sfrp1/Ctnnbip1/S1pr1/Csgalnact1/Rorb/Sox8/Gnas/Mef2c/Cthrc1/Notch1/H3f3b/Plxnb1/Il6st/Gli1/Mtss1/Ptn/Gpld1/Pdlim7/Tob1/Inppl1/Cebpb/Fzd1/Id4/Xylt1/Nbr1/Cdk6/Mapk1/Ctnnb1/Pbx1/Cebpd/Gpm6b	48
GO:0000028	ribosomal small subunit assembly	10/1231	21/23174	3.55469e-08	3.15565e-06	2.24386e-06	Rps19/Rps10/Rpsa/Rps2/Rps27/Rps5/Rps25/Rps14/Rps15/Rps27l	10
GO:0050808	synapse organization	53/1231	447/23174	4.00182e-08	3.4962e-06	2.48601e-06	Nrxn1/Tnc/Hspa8/Ndrg2/Malat1/Cadm1/Nfia/Slitrk2/Wnt7b/Tuba1a/Grin2b/Apoe/Eif4g1/Sept7/Ntrk2/Grid2/Dvl1/Pgrmc1/Myo6/Adgrl1/Lrrc4b/Sparcl1/Mef2c/Nrxn2/Pdlim5/Ctnnd2/Farp1/Arf1/Mfn1/Tpbg/Plxnb1/Nlgn3/Ngef/Ncan/Sorbs1/Actb/Cdk5/Ptn/Dag1/Adgrb1/Mecp2/Bcan/Wasf3/Zmynd8/Vcp/Gpm6a/Fzd1/Nptn/Pick1/Ctnnb1/Nrcam/Chmp2b/Ppp1r9a	53
GO:0008202	steroid metabolic process	40/1231	293/23174	4.30769e-08	3.66425e-06	2.60551e-06	Scp2/Hsd11b1/Tecr/Msmo1/Fgfr1/Cyp2d22/Egr1/Apoe/Mt3/Pde8b/Ebpl/Dkk3/Erg28/Pmvk/Soat1/Fdps/Npc2/Nsdhl/Clcn2/Tspo/Cyp51/Rora/Hmgcs1/Srebf1/Hsd17b11/Mvk/Lrp1/Sc5d/Agt/Mecp2/Fdft1/Cyp7b1/Lima1/Cyb5r3/Srebf2/Cyp46a1/Pbx1/Insig2/Sqle/Npc1	40
GO:0051098	regulation of binding	49/1231	399/23174	4.32734e-08	3.66425e-06	2.60551e-06	Id3/Rpl11/Id1/Eno1/Tcf7l2/Hnrnpl/Stmn1/Id2/Calm1/Hes1/Rgma/Ctnnbip1/Apoe/Map2/S100a10/Ddrgk1/Amfr/Map1lc3b/Arrb1/Txn1/Eif4g1/Park7/Nme1/Lfng/Dvl1/Mau2/Mef2c/Cthrc1/Nfib/Edf1/Ppp3ca/Spag9/Actb/Lrp1/Cdk5/Brd4/Mark3/Lhx2/Mecp2/Med25/Id4/Ctnnb1/Trim28/Hdac8/Ran/Cald1/Bax/Kdm1a/Enho	49
GO:0050673	epithelial cell proliferation	51/1231	424/23174	4.53392e-08	3.73101e-06	2.65298e-06	Fabp7/Glul/Id1/Fgfr3/Mdk/Tcf7l2/Vegfa/Ptch1/Tfap2c/Sox9/Zfp36l1/Egfr/Atpif1/Htra1/Id2/Gja1/Fgfr1/Ctsl/Hes1/Sfrp1/Apoe/Ccnd2/Pdcd6/Nme1/Srsf6/Mef2c/Nfib/Hmgn1/Notch1/Gli1/Rictor/Ift57/Mtss1/Ednrb/Hras/Ptn/Cyba/Cyp7b1/Cebpb/Pura/Rida/Atf2/Cdk6/Maged1/Mapk1/Stk11/Ctnnb1/Pdcl3/Hmgb1/Bax/Kdm5b	51
GO:0021782	glial cell development	22/1231	108/23174	4.54175e-08	3.73101e-06	2.65298e-06	Phgdh/Vim/Fgfr3/Mdk/Tcf7l2/Plp1/Egfr/Id2/Mt3/Gfap/Ntrk2/Omg/Kcnj10/Lgi4/Dmd/Lrp1/Cdk5/Dag1/Agt/Wasf3/Id4/Pick1	22
GO:0006417	regulation of translation	43/1231	329/23174	4.89196e-08	3.95961e-06	2.81553e-06	Vim/Rplp1/Hnrnpl/Zfp36l1/Rpl26/Rps9/Zfp36l2/Tia1/Cpeb4/Rpl22/Eif4g1/Rps3a1/Cirbp/Rpl10/Tnrc6a/Eef2/Btg2/Mrpl13/Tnrc6b/Rbm4b/Pum1/Mvk/Eif3k/Ddx3x/Khdrbs1/Cnot3/Eif6/Rps3/Rps6kb1/Srp9/Eif4g3/Tob1/Mettl3/Ppp1r15a/Rida/Mapk1/C1qbp/Eif3b/Xrn1/Rpl5/Rps27l/Nemf/Ppp1ca	43
GO:0019058	viral life cycle	31/1231	198/23174	6.30912e-08	5.03267e-06	3.57854e-06	Ifitm2/Hspa8/Gsn/Ppia/Ddx5/Apoe/Ppib/Pabpc1/A230050P20Rik/Ifitm3/Trim8/Notch1/Itgav/Axl/Ddx3x/Pkn2/Ddb1/Mphosph8/Ptx3/Vcp/Eps15/Ist1/Chmp2a/Vamp8/Trim28/Chmp2b/Snx3/Lgals1/Chmp5/Hacd3/Npc1	31
GO:0043523	regulation of neuron apoptotic process	37/1231	265/23174	7.64521e-08	5.94451e-06	4.22691e-06	Fgfr3/Mdk/Vegfa/Prdx2/Nes/Egr1/Apoe/Mt3/Cpeb4/Arrb1/Park7/Ntrk2/Grid2/Mef2c/Cntfr/Btg2/Aifm1/Ppt1/Bag1/Axl/Nsmf/Lrp1/Hras/Cdk5/Ptprz1/Agt/Mecp2/Ppp2r2b/Nrbp2/Cebpb/Gpi1/Il18/Atf2/Fis1/Ctnnb1/Bax/Grik5	37
GO:0042773	ATP synthesis coupled electron transport	16/1231	61/23174	7.66824e-08	5.94451e-06	4.22691e-06	Ndufc2/Cox7c/Park7/Ndufb8/Afg1l/Ndufa12/Uqcc3/Ndufv3/Uqcrh/Ndufb9/Mecp2/Mtch2/Ndufa7/Uqcrc1/Uqcrb/Ndufs1	16
GO:1902653	secondary alcohol biosynthetic process	14/1231	47/23174	8.67688e-08	6.63299e-06	4.71647e-06	Scp2/Apoe/Erg28/Pmvk/Fdps/Nsdhl/Cyp51/Hmgcs1/Srebf1/Mvk/Sc5d/Fdft1/Cyb5r3/Insig2	14
GO:0009895	negative regulation of catabolic process	39/1231	292/23174	1.14327e-07	8.61997e-06	6.12933e-06	Dbi/Timp4/Rpl11/Cst3/Vegfa/Csnk2a1/Egfr/Rpl23/Laptm4b/Rps7/Fmn2/Serpine2/Timp3/Mt3/Ddrgk1/Ubxn1/Pabpc1/Eif4g1/Park7/Cirbp/Fez1/Tspo/Anks1/Cyp51/Ogt/Lars/Ctsa/Adgrb1/Mycbp2/Gpld1/Ddit4/Tob1/Bag6/Mtch2/Pdcl3/Snx3/Azin1/Rpl5/Npc1	39
GO:0031503	protein-containing complex localization	35/1231	247/23174	1.18187e-07	8.79054e-06	6.25062e-06	Lgi1/Nrxn1/Syne1/Pabpn1/Ezr/Tnik/Nme7/Nacc2/Sfpq/Vamp2/Myo6/Thoc2/Dynll1/Iqsec1/Ift57/Akap8l/Hras/Dag1/Eif6/Hnrnpa2b1/Hspb11/Mzt1/Rrs1/Eps15/Pura/Nptn/Arl3/Rps15/Pick1/Dync2li1/Pcm1/Sem1/Rab8a/Ran/Ap2m1	35
GO:0000381	regulation of alternative mRNA splicing, via spliceosome	16/1231	63/23174	1.25292e-07	9.19474e-06	6.53803e-06	Malat1/Hnrnpl/Ddx5/Srsf2/Ddx17/Srsf6/Wtap/Srsf1/Rbm4b/Celf2/Rbm5/Khdrbs1/Srsf5/Rbm25/Mbnl1/Rbm8a	16
GO:0042273	ribosomal large subunit biogenesis	18/1231	80/23174	1.54286e-07	1.11736e-05	7.9451e-06	Rpl11/Rpl3/Rpl26/Rpl7/Rplp0/Rpl35a/Rpl14/Rpl10a/Rpl7a/Rpl10/Rpl35/Rpl12/Rpl7l1/Rpl24/Rrs1/Snu13/Rpl6/Rpl5	18
GO:0008203	cholesterol metabolic process	23/1231	125/23174	1.62321e-07	1.16028e-05	8.2503e-06	Scp2/Apoe/Mt3/Pmvk/Soat1/Fdps/Npc2/Nsdhl/Cyp51/Hmgcs1/Srebf1/Mvk/Lrp1/Sc5d/Fdft1/Cyp7b1/Lima1/Cyb5r3/Srebf2/Cyp46a1/Insig2/Sqle/Npc1	23
GO:1903829	positive regulation of cellular protein localization	39/1231	297/23174	1.79616e-07	1.26744e-05	9.01231e-06	Nrxn1/Tcf7l2/Vegfa/Egfr/Ezr/Ddrgk1/Tomm7/Vps28/Asph/Syt11/Park7/Pik3r1/Vamp2/Trim8/Pgrmc1/Acsl3/Ogt/Hnrnpm/Rdx/Sorbs1/Ccdc88a/Ubr5/Lrp1/Hras/Cdk5/Ptn/Rufy3/Numa1/Rab11fip2/Cct3/Mapk1/Stk11/Cd81/Pcm1/Fis1/Trim28/Oaz1/Ran/Pard6a	39
GO:0042775	mitochondrial ATP synthesis coupled electron transport	15/1231	57/23174	1.86177e-07	1.28563e-05	9.14164e-06	Ndufc2/Cox7c/Park7/Ndufb8/Afg1l/Ndufa12/Uqcc3/Ndufv3/Uqcrh/Ndufb9/Mecp2/Mtch2/Ndufa7/Uqcrc1/Uqcrb	15
GO:0022904	respiratory electron transport chain	18/1231	81/23174	1.88602e-07	1.28563e-05	9.14164e-06	Slc1a3/Ndufc2/Cox7c/Park7/Gpd1/Ndufb8/Afg1l/Ndufa12/Uqcc3/Ndufv3/Uqcrh/Ndufb9/Mecp2/Mtch2/Ndufa7/Uqcrc1/Uqcrb/Ndufs1	18
GO:0050678	regulation of epithelial cell proliferation	44/1231	357/23174	1.89201e-07	1.28563e-05	9.14164e-06	Glul/Id1/Fgfr3/Mdk/Tcf7l2/Vegfa/Ptch1/Sox9/Zfp36l1/Egfr/Atpif1/Htra1/Gja1/Fgfr1/Ctsl/Hes1/Sfrp1/Apoe/Ccnd2/Pdcd6/Nme1/Srsf6/Mef2c/Nfib/Hmgn1/Notch1/Gli1/Rictor/Ift57/Mtss1/Ednrb/Hras/Ptn/Cyba/Cyp7b1/Rida/Atf2/Cdk6/Maged1/Stk11/Ctnnb1/Pdcl3/Bax/Kdm5b	44
GO:0006066	alcohol metabolic process	40/1231	310/23174	2.0116e-07	1.35023e-05	9.60095e-06	Grk3/Scp2/Dhrs3/Ip6k1/Fgfr1/Apoe/Mt3/Dkk3/Erg28/Pmvk/Park7/Chka/Soat1/Fdps/Plcb1/Npc2/Nsdhl/Clcn2/Gpd1/Adcyap1r1/Adh5/Cyp51/Hmgcs1/Srebf1/Abhd4/Mvk/Lrp1/Plcd4/Sc5d/Mecp2/Fdft1/Cyp7b1/Inppl1/Lima1/Cyb5r3/Srebf2/Cyp46a1/Insig2/Sqle/Npc1	40
GO:0006694	steroid biosynthetic process	26/1231	156/23174	2.03882e-07	1.35201e-05	9.61362e-06	Scp2/Hsd11b1/Tecr/Msmo1/Egr1/Apoe/Pde8b/Dkk3/Erg28/Pmvk/Fdps/Nsdhl/Clcn2/Tspo/Cyp51/Hmgcs1/Srebf1/Hsd17b11/Mvk/Sc5d/Fdft1/Cyp7b1/Cyb5r3/Pbx1/Insig2/Sqle	26
GO:0016032	viral process	37/1231	279/23174	2.8725e-07	1.88217e-05	1.33834e-05	Ifitm2/Hspa8/Gsn/Ppia/Ddx5/Apoe/Ppib/Pabpc1/A230050P20Rik/Them4/Ifitm3/Trim8/Notch1/Itgav/Eif3f/Axl/Ddx3x/Pkn2/Ddb1/Dag1/Mphosph8/Ptx3/Vcp/Eps15/Ist1/Chmp2a/Taf11/Eif3b/Vamp8/Trim28/Chmp2b/Snx3/Lgals1/Bax/Chmp5/Hacd3/Npc1	37
GO:2001233	regulation of apoptotic signaling pathway	48/1231	412/23174	2.93828e-07	1.90262e-05	1.35288e-05	Rpl11/Ubb/Tpt1/Vegfa/Prdx2/Gsn/Sept4/Rpl26/Atpif1/Fgfr1/Rps7/Sfrp1/Grina/Timp3/Nacc2/Sfpq/Ndufa13/Park7/Erp29/Birc6/Maz/Gsdme/Gnai2/Itgav/Mif/Phip/Ddx3x/Pttg1ip/Raf1/Slc25a5/Rps3/Trps1/Rps6kb1/Agt/G0s2/Ppp2r1a/Mtch2/Pih1d1/Maged1/Fis1/Pea15a/Ctnnb1/Serinc3/Selenos/Bax/Kdm1a/Ppp1ca/Gnai3	48
GO:0010257	NADH dehydrogenase complex assembly	13/1231	45/23174	3.73626e-07	2.36372e-05	1.68075e-05	Ndufc2/Ndufa13/Ndufc1/Aifm1/Ndufa1/Ndufb8/Ndufb5/Ndufa11/Ndufaf8/Ndufb9/Ndufa2/Ndufb11/Ndufb2	13
GO:0032981	mitochondrial respiratory chain complex I assembly	13/1231	45/23174	3.73626e-07	2.36372e-05	1.68075e-05	Ndufc2/Ndufa13/Ndufc1/Aifm1/Ndufa1/Ndufb8/Ndufb5/Ndufa11/Ndufaf8/Ndufb9/Ndufa2/Ndufb11/Ndufb2	13
GO:0070997	neuron death	47/1231	404/23174	4.06444e-07	2.51798e-05	1.79044e-05	Ubb/Fgfr3/Mdk/Vegfa/Prdx2/Nes/Egr1/Grin2b/Apoe/Mt3/Cpeb4/Arrb1/Neo1/Park7/Fos/Ntrk2/Grid2/Mef2c/Cntfr/Btg2/Aifm1/Ppt1/Capn2/Tmem259/Bag1/Axl/Nsmf/Atp5g1/Lrp1/Hras/Cdk5/Ptprz1/Agt/Mecp2/Ddit4/Ppp2r2b/Nrbp2/Cebpb/Fzd1/Gpi1/Il18/Atf2/Ppp5c/Fis1/Ctnnb1/Bax/Grik5	47
GO:0022900	electron transport chain	18/1231	85/23174	4.07158e-07	2.51798e-05	1.79044e-05	Slc1a3/Ndufc2/Cox7c/Park7/Gpd1/Ndufb8/Afg1l/Ndufa12/Uqcc3/Ndufv3/Uqcrh/Ndufb9/Mecp2/Mtch2/Ndufa7/Uqcrc1/Uqcrb/Ndufs1	18
GO:0033108	mitochondrial respiratory chain complex assembly	17/1231	77/23174	4.53642e-07	2.77427e-05	1.97268e-05	Ndufc2/Ndufa13/Ndufc1/Aifm1/Ndufa1/Ndufb8/Ndufb5/Uqcc3/Ndufa11/Ndufaf8/Cox17/Sdhaf4/Ndufb9/Ndufa2/Ndufb11/Uqcrb/Ndufb2	17
GO:0006695	cholesterol biosynthetic process	13/1231	46/23174	4.95584e-07	2.99746e-05	2.13138e-05	Scp2/Apoe/Pmvk/Fdps/Nsdhl/Cyp51/Hmgcs1/Srebf1/Mvk/Sc5d/Fdft1/Cyb5r3/Insig2	13
GO:0050803	regulation of synapse structure or activity	36/1231	275/23174	5.68824e-07	3.40305e-05	2.41978e-05	Nrxn1/Hspa8/Malat1/Slitrk2/Tuba1a/Grin2b/Apoe/Eif4g1/Ntrk2/Grid2/Pgrmc1/Adgrl1/Lrrc4b/Sparcl1/Mef2c/Pdlim5/Farp1/Mfn1/Tpbg/Nlgn3/Ngef/Ncan/Sorbs1/Cdk5/Ptn/Dag1/Adgrb1/Mecp2/Zmynd8/Vcp/Gpm6a/Fzd1/Pick1/Nrcam/Chmp2b/Ppp1r9a	36
GO:0014013	regulation of gliogenesis	25/1231	154/23174	5.80265e-07	3.43417e-05	2.44191e-05	Vim/Fgfr3/Mdk/Tcf7l2/Daam2/Id2/Hes1/Serpine2/Gpr37l1/Gfap/Emx1/Sox8/Tspo/Notch1/Il6st/Bag1/Lrp1/Ptn/Dag1/Ptprz1/Zcchc24/Mecp2/Id4/Ctnnb1/Prpf19	25
GO:0006119	oxidative phosphorylation	19/1231	96/23174	5.93385e-07	3.47446e-05	2.47056e-05	Ndufc2/Cox7c/Park7/Ndufb8/Afg1l/Ndufa12/Uqcc3/Ndufv3/Slc25a23/Uqcrh/Cox7a2l/Ndufb9/Mecp2/Vcp/Mtch2/Ndufa7/Uqcrc1/Uqcrb/Ndufs1	19
GO:0009142	nucleoside triphosphate biosynthetic process	25/1231	155/23174	6.57469e-07	3.77454e-05	2.68393e-05	Zbtb20/Ndufc2/Atp5e/Nme7/Atp5h/Nme1/Gpd1/Atp5j2/Pkm/Atp5f1/Ogt/Uqcc3/Mif/Atp5l/Cmpk1/Atp5g1/Aldoa/Eif6/Dtymk/Ddit4/Atp5c1/Vcp/Gpi1/Mtch2/Atp5j	25
GO:0050807	regulation of synapse organization	35/1231	265/23174	6.5835e-07	3.77454e-05	2.68393e-05	Nrxn1/Hspa8/Malat1/Slitrk2/Tuba1a/Grin2b/Apoe/Eif4g1/Ntrk2/Grid2/Pgrmc1/Adgrl1/Lrrc4b/Sparcl1/Mef2c/Pdlim5/Farp1/Mfn1/Tpbg/Nlgn3/Ngef/Ncan/Sorbs1/Cdk5/Ptn/Dag1/Adgrb1/Mecp2/Zmynd8/Vcp/Gpm6a/Fzd1/Nrcam/Chmp2b/Ppp1r9a	35
GO:0031589	cell-substrate adhesion	41/1231	337/23174	6.91082e-07	3.92136e-05	2.78833e-05	Mdk/Vegfa/Ccdc80/Fam107a/Jag1/Sfrp1/Pdpn/Clasp2/S100a10/Cd63/Pik3r1/Sned1/Ttyh1/Macf1/Trpm7/Notch1/Ninj1/Itgav/Itgb5/Axl/Prex1/Sorbs1/Dmd/Lrp1/Cdk5/Epdr1/Ptn/Dag1/Ptprz1/Sirpa/Agt/Bcan/Rpl29/Cdk6/Ctnnb1/C1qbp/Hacd1/Gpm6b/Lgals1/Emid1/Itgb8	41
GO:0010769	regulation of cell morphogenesis involved in differentiation	41/1231	338/23174	7.47042e-07	4.19563e-05	2.98335e-05	Vim/Id1/Mdk/Vegfa/Syne1/Dpysl2/Tnik/Rgma/Pdpn/Metrn/Apoe/Map2/Clasp2/S100a10/Map1b/Ntrk2/Gdi1/Omg/Pdlim5/Ppp3ca/Mfn1/Plxnb1/Sema5b/Nlgn3/Ngef/Prex1/Olfm1/Nsmf/Atp5g1/Lrp1/Cdk5/Ptprz1/Rufy3/Ryk/Mycbp2/Zeb2/Stk25/Ist1/Stk11/C1qbp/Ppp1r9a	41
GO:0007346	regulation of mitotic cell cycle	53/1231	492/23174	8.60352e-07	4.78321e-05	3.40116e-05	Fgfr3/Btg1/Pebp1/Ptch1/Zfp36l1/Rpl26/Egfr/Id2/Fgfr1/Fam107a/Hes1/Zfp36l2/Pdpn/Foxg1/Nacc2/Ccnd2/Eif4g1/Sept7/Plcb1/Bex4/Btg2/Usp2/Zfp207/Phip/Rdx/Ddx3x/Pkn2/Ctdsp2/Hras/Ddb1/Brd4/Rpl24/Rps6kb1/Afap1l2/Mecp2/Pura/Numa1/Atf2/Ccnd3/Kmt2e/Rpl17/Chmp2a/Apex1/Ctnnb1/Pbx1/Hmgb1/Psmg2/Pdxp/Chmp2b/Hacd1/Psme1/Rps27l/Chmp5	53
GO:0097193	intrinsic apoptotic signaling pathway	37/1231	292/23174	8.92162e-07	4.91046e-05	3.49164e-05	Rpl11/Ubb/Tpt1/Sept4/Rpl26/Ddx5/Rps7/Grina/Nacc2/Sfpq/Ndufa13/Selenok/Park7/Pik3r1/Erp29/Aifm1/Gsdme/Mif/Ddx3x/Pttg1ip/Arl6ip5/Hras/Rps3/Cdip1/Ddit4/Stk25/Cebpb/Bag6/Mtch2/Rnf7/Stk11/Fis1/Serinc3/Selenos/Bax/Rps27l/Kdm1a	37
GO:0010035	response to inorganic substance	53/1231	493/23174	9.1554e-07	4.96471e-05	3.53021e-05	Selenop/Slc1a3/Fbln5/Nrxn1/Ucp2/Gpr37/Selenow/Ptch1/Prdx2/Ahcyl1/Gsn/Psap/Rhob/Egfr/Cryab/Fus/Id2/Junb/Gpr37l1/Mt3/Selenom/Gatm/Ccs/Pdcd6/Txn1/Asph/Syt11/Park7/Fos/Plcb1/Gdi1/Foxo1/Mef2c/Tfrc/Anxa5/Ppp3ca/Itgav/Axl/Slc25a23/Wnk1/Rps3/Sirpa/Mecp2/Gpld1/Stk25/Vcp/Ppp5c/Mapk1/Apex1/Ncam1/Anxa7/Ppp1ca/Npc1	53
GO:0022411	cellular component disassembly	42/1231	353/23174	9.20058e-07	4.96471e-05	3.53021e-05	Hspa8/Gsn/Wipi1/Stmn1/Atpif1/Mid1ip1/Rpl23/Padi2/Pdpn/Map2/Clasp2/Tomm7/Map1b/Map1lc3b/Asph/Tspo/Bnip3l/Aifm1/Stx5a/Srebf1/Ngef/Rdx/Akap8l/Acin1/Cdk5/Smarcc2/Ddit4/Vcp/Lima1/Arid1a/Add3/Pbrm1/Fyco1/Fis1/Eps8/Smarcd1/Gabarap/Vamp8/Pdxp/Dstn/Bax/Wdr45b	42
GO:0032388	positive regulation of intracellular transport	29/1231	201/23174	9.61554e-07	5.13339e-05	3.65016e-05	Tcf7l2/Scp2/Ezr/Map2/Tomm7/Asph/Pik3r1/Vamp2/Fez1/Mlc1/Arf1/Cpsf6/Rdx/Khdrbs1/Ubr5/Hras/Cdk5/Rufy3/Mecp2/Numa1/Mapk1/Cd81/Pcm1/Fis1/Vamp8/Trim28/Oaz1/Ran/Rbm27	29
GO:0051402	neuron apoptotic process	37/1231	293/23174	9.69972e-07	5.13339e-05	3.65016e-05	Fgfr3/Mdk/Vegfa/Prdx2/Nes/Egr1/Apoe/Mt3/Cpeb4/Arrb1/Park7/Ntrk2/Grid2/Mef2c/Cntfr/Btg2/Aifm1/Ppt1/Bag1/Axl/Nsmf/Lrp1/Hras/Cdk5/Ptprz1/Agt/Mecp2/Ppp2r2b/Nrbp2/Cebpb/Gpi1/Il18/Atf2/Fis1/Ctnnb1/Bax/Grik5	37
GO:0048588	developmental cell growth	34/1231	258/23174	9.9651e-07	5.22361e-05	3.71431e-05	Ndn/Vegfa/Sox9/Dpysl2/Rgma/Apoe/Map2/Clasp2/Map1b/Emx1/Slc25a4/Sept7/Fdps/Gdi1/Dvl1/Omg/Pdlim5/Sema5b/Nlgn3/Olfm1/Atp5g1/Lrp1/Cdk5/Lhx2/Rufy3/Ryk/Agt/Mecp2/Bcan/Zeb2/Ist1/Stk11/Ctnnb1/Kdm1a	34
GO:1902806	regulation of cell cycle G1/S phase transition	22/1231	128/23174	1.01116e-06	5.25038e-05	3.73335e-05	Rpl26/Egfr/Id2/Fam107a/Pdpn/Nacc2/Ccnd2/Eif4g1/Cirbp/Sept7/Plcb1/Gli1/Rdx/Ddx3x/Ctdsp2/Ccnd3/Kmt2e/Rpl17/Apex1/Hacd1/Psme1/Rps27l	22
GO:0099173	postsynapse organization	28/1231	191/23174	1.0639e-06	5.4726e-05	3.89136e-05	Nrxn1/Hspa8/Ndrg2/Cadm1/Grin2b/Apoe/Sept7/Grid2/Dvl1/Lrrc4b/Nrxn2/Pdlim5/Ctnnd2/Farp1/Arf1/Mfn1/Nlgn3/Ngef/Sorbs1/Actb/Cdk5/Ptn/Adgrb1/Zmynd8/Pick1/Nrcam/Chmp2b/Ppp1r9a	28
GO:0031397	negative regulation of protein ubiquitination	16/1231	73/23174	1.09129e-06	5.56155e-05	3.9546e-05	Rpl11/Rpl23/Rps7/Ubxn1/Vps28/Arrb1/Park7/Tspo/Ogt/Ubr5/Cdk5/Rps3/Adgrb1/U2af2/Hdac8/Rpl5	16
GO:0090407	organophosphate biosynthetic process	53/1231	498/23174	1.24482e-06	6.28578e-05	4.46958e-05	Zbtb20/Mpc2/Scp2/Ndufc2/Pigz/Atp5e/Ip6k1/Fabp5/Nme7/Serinc1/Acss1/Atp5h/Pmvk/Chka/Fdps/Nme1/Prpsap1/Plcb1/Acsl3/Gpd1/Atp5j2/Adcyap1r1/Nadk/Pkm/Atp5f1/Capn2/Slc27a1/Ogt/Hmgcs1/Idi1/Uqcc3/Mif/Atp5l/Mvk/Pisd/Cmpk1/Atp5g1/Aldoa/Eif6/Plcd4/Dtymk/Etnk1/Ddit4/Atp5c1/Pigyl/Inppl1/Vcp/Gpi1/Pigs/Ckb/Mtch2/Mapk1/Atp5j	53
GO:1903321	negative regulation of protein modification by small protein conjugation or removal	17/1231	83/23174	1.39364e-06	6.97328e-05	4.95843e-05	Rpl11/Rpl23/Rps7/Ubxn1/Vps28/Arrb1/Park7/Tspo/Ogt/Ubr5/Cdk5/Rps3/Adgrb1/U2af2/Ctnnb1/Hdac8/Rpl5	17
GO:0032922	circadian regulation of gene expression	15/1231	66/23174	1.444e-06	7.16016e-05	5.09132e-05	Id2/Egr1/Bhlhe40/Cavin3/Rbm4b/Usp2/Rora/Ogt/Huwe1/Per3/Bhlhe41/Mycbp2/Maged1/Kdm2a/Ppp1ca	15
GO:0009206	purine ribonucleoside triphosphate biosynthetic process	23/1231	141/23174	1.48847e-06	7.31479e-05	5.20127e-05	Zbtb20/Ndufc2/Atp5e/Nme7/Atp5h/Nme1/Gpd1/Atp5j2/Pkm/Atp5f1/Ogt/Uqcc3/Mif/Atp5l/Atp5g1/Aldoa/Eif6/Ddit4/Atp5c1/Vcp/Gpi1/Mtch2/Atp5j	23
GO:0050890	cognition	39/1231	323/23174	1.54981e-06	7.54879e-05	5.36766e-05	Dbi/Atp1a2/Nrxn1/Mdk/Gria1/Egfr/Slc6a1/Fam107a/Egr1/Grin2b/Apoe/Pde8b/Ppp1r1b/Gatm/Ccnd2/Plcb1/Ntrk2/Pgrmc1/Tusc3/Gnas/Mef2c/Nrxn2/Btg2/Ppt1/Ctnnd2/Trpm7/Nlgn3/Cdk5/Ptn/Ptprz1/Agt/Mecp2/Cyp7b1/Vdac3/Slc1a4/Mettl23/Chmp2b/Ncam1/Ap1s2	39
GO:1903320	regulation of protein modification by small protein conjugation or removal	31/1231	229/23174	1.6642e-06	8.03486e-05	5.71328e-05	Rpl11/Fgfr3/Sept4/Rpl23/Rps7/Fam107a/Rps2/Sumo2/Egr1/Ubxn1/Vps28/Arrb1/Pdcd6/Park7/Hspa5/Tspo/Ogt/Huwe1/Pttg1ip/Ubr5/Cdk5/Rps3/Adgrb1/Mycbp2/Vcp/U2af2/Ctnnb1/Hdac8/Kdm2a/Rpl5/Kdm1a	31
GO:0009145	purine nucleoside triphosphate biosynthetic process	23/1231	142/23174	1.68816e-06	8.07968e-05	5.74515e-05	Zbtb20/Ndufc2/Atp5e/Nme7/Atp5h/Nme1/Gpd1/Atp5j2/Pkm/Atp5f1/Ogt/Uqcc3/Mif/Atp5l/Atp5g1/Aldoa/Eif6/Ddit4/Atp5c1/Vcp/Gpi1/Mtch2/Atp5j	23
GO:0044843	cell cycle G1/S phase transition	27/1231	185/23174	1.79767e-06	8.52965e-05	6.06511e-05	Rpl26/Egfr/Id2/Fam107a/Pdpn/Nacc2/Ccnd2/Eif4g1/Cirbp/Sept7/Plcb1/Ppp3ca/Gli1/Crlf3/Rdx/Ddx3x/Ctdsp2/Brd4/Rps6kb1/Id4/Ccnd3/Kmt2e/Rpl17/Apex1/Hacd1/Psme1/Rps27l	27
GO:1905475	regulation of protein localization to membrane	27/1231	186/23174	1.99831e-06	9.40059e-05	6.6844e-05	Nrxn1/Gpc5/Gsn/Csnk2a1/Egfr/Ezr/Tnik/Pik3r1/Gdi1/Pgrmc1/Acsl3/Ppp2r5a/Ogt/Sorbs1/Actb/Lrp1/Hras/Cdk5/Ptn/Dag1/Zmynd8/Rab11fip2/Vamp4/Cd81/Fis1/Vamp8/Ap2m1	27
GO:0009201	ribonucleoside triphosphate biosynthetic process	23/1231	144/23174	2.16279e-06	0.000100881	7.17329e-05	Zbtb20/Ndufc2/Atp5e/Nme7/Atp5h/Nme1/Gpd1/Atp5j2/Pkm/Atp5f1/Ogt/Uqcc3/Mif/Atp5l/Atp5g1/Aldoa/Eif6/Ddit4/Atp5c1/Vcp/Gpi1/Mtch2/Atp5j	23
GO:0006364	rRNA processing	27/1231	187/23174	2.21933e-06	0.000102222	7.26861e-05	Rps21/Rpl11/Rps19/Rps24/Rpl26/Rpl7/Rps16/Rpl35a/Rps7/Rps8/Rpl14/Rpl10a/Ddx17/Rpl7a/Rpl35/Trmt112/Rpl27/Rps17/Rpl7l1/Lsm6/Rrs1/Rps14/Pih1d1/Rps15/Snu13/Nop10/Rpl5	27
GO:2000045	regulation of G1/S transition of mitotic cell cycle	20/1231	114/23174	2.22868e-06	0.000102222	7.26861e-05	Rpl26/Egfr/Id2/Fam107a/Pdpn/Nacc2/Ccnd2/Eif4g1/Sept7/Plcb1/Rdx/Ddx3x/Ctdsp2/Ccnd3/Kmt2e/Rpl17/Apex1/Hacd1/Psme1/Rps27l	20
GO:0062012	regulation of small molecule metabolic process	41/1231	353/23174	2.29111e-06	0.000104217	7.41047e-05	Dbi/Zbtb20/Tcf7l2/Scp2/Ndufc2/C1qtnf12/Hsd11b1/Atpif1/Mid1ip1/Fabp5/Egr1/Apoe/Dkk3/Appl2/Park7/Fdps/Clcn2/Tspo/Foxo1/Gpd1/Adcyap1r1/Rora/Ogt/Mif/Srebf1/Sorbs1/Slc25a23/Clybl/Ddb1/Eif6/Cox7a2l/Agt/Gpld1/Ddit4/Epm2aip1/Vcp/Mtch2/Stk11/Hmgb1/Insig2/Ppp1ca	41
GO:0051017	actin filament bundle assembly	25/1231	166/23174	2.40442e-06	0.000108475	7.71323e-05	Id1/Stmn1/Rhob/Ezr/Fmn2/Fam107a/S1pr1/Clasp2/S100a10/Rhoc/Arrb1/Pik3r1/Itgb5/Mtss1/Lpar1/Gas7/Rdx/Sorbs1/Lima1/Add3/Phactr1/Eps8/Pdxp/Cald1/Ppp1r9a	25
GO:0009896	positive regulation of catabolic process	46/1231	418/23174	2.52628e-06	0.000113046	8.03827e-05	Zbtb20/Sox9/Zfp36l1/Csnk2a1/Atpif1/Ezr/Gja1/Zfp36l2/Rgma/Sumo2/Apoe/Ddrgk1/Tomm7/Ndufa13/Vps28/Pabpc1/Trim8/Dvl1/Tnrc6a/Foxo1/Gpd1/Bnip3l/Btg2/Tnrc6b/Tmem259/Mif/Stx5a/Pum1/Rdx/Pttg1ip/Lrp1/Ddb1/Usp5/Gpld1/Tob1/Mettl3/Vcp/Bag6/Ubqln2/Stk11/Cd81/Fyco1/Hmgb1/Oaz1/Bax/Gnai3	46
GO:1901615	organic hydroxy compound metabolic process	50/1231	471/23174	2.6601e-06	0.000118074	8.39581e-05	Gpr37/Grk3/Scp2/Dhrs3/Ip6k1/Msmo1/Fgfr1/Cyp2d22/Glo1/Apoe/Mt3/Ebpl/Dkk3/Erg28/Pmvk/Park7/Chka/Soat1/Fdps/Plcb1/Npc2/Nsdhl/Clcn2/Gpd1/Adcyap1r1/Adh5/Cyp51/Maoa/Hmgcs1/Srebf1/Abhd4/Mvk/Pltp/Lrp1/Plcd4/Sc5d/Mecp2/Fdft1/Zeb2/Cyp7b1/Inppl1/Lima1/Cyb5r3/Mtch2/Srebf2/Cyp46a1/Pdxp/Insig2/Sqle/Npc1	50
GO:0045666	positive regulation of neuron differentiation	49/1231	458/23174	2.68412e-06	0.000118187	8.40384e-05	Mdk/Vegfa/Fgfr1/Serpine2/Rgma/Metrn/Foxg1/Gprc5b/Apoe/Map1b/Tcf4/Eif4g1/Hspa5/Fez1/Nme1/Ntrk2/Gdi1/Dvl1/Mef2c/Mmd2/Arf1/Mfn1/Plxnb1/Nlgn3/Mif/Lpar1/Ncoa1/Spag9/Dmd/Negr1/Atp5g1/Lrp1/Ptn/Ptprz1/Rufy3/Agt/Mecp2/Zeb2/Mapk8ip3/Stk25/Zmynd8/Fzd1/Ist1/Stk11/Kidins220/Snx3/Prpf19/Ppp1r9a/Kdm1a	49
GO:0001701	in utero embryonic development	52/1231	498/23174	2.74384e-06	0.000119858	8.52263e-05	Eno1/Vegfa/Ptch1/Atp1b1/Tfap2c/Nmt1/Zfp36l1/Egfr/Wnt7b/Gja1/Fgfr1/Junb/Hes1/Xist/Grin2b/Emx1/Sox8/Birc6/Nsdhl/Btf3/Srsf1/Capn2/Cdk2ap1/Thoc2/Notch1/Itgav/Epn2/Sox6/Mtss1/Rpl7l1/Ncoa1/Cnot3/Zmiz1/Brd4/Gna13/Eif2s2/Mapk8ip3/Cebpb/Gpi1/Ndufa2/Amd1/Pbrm1/Mapk1/Ctnnb1/Mbnl1/Kidins220/Trim28/Epn1/Kdm2a/Prpf19/Bptf/Kdm1a	52
GO:0051222	positive regulation of protein transport	47/1231	433/23174	2.8796e-06	0.000124798	8.87389e-05	Glul/Wls/Mdk/Tcf7l2/Cadm1/Mpc2/C1qtnf12/Egfr/C1qtnf4/Ppia/Ezr/Gja1/Tomm7/Vps28/Arrb1/Asph/Selenok/Pik3r1/Phpt1/Vamp2/Myo18a/Acsl3/Nadk/Arf1/Dynll1/Hnrnpm/Mif/Ubr5/Usp50/Lrp1/Hras/Cdk5/Rufy3/Agt/Gpld1/Gpi1/Mapk1/Cd81/Pcm1/Fis1/Hmgb1/Vamp8/Trim28/Oaz1/Ran/Sirt3/Pard6a	47
GO:0030900	forebrain development	43/1231	383/23174	3.18454e-06	0.000135874	9.66145e-05	Dbi/Fabp7/Slc1a2/Ubb/Fgfr3/Mdk/Tcf7l2/Tfap2c/Egfr/Wnt7b/Id2/Fgfr1/Hes1/Foxg1/Emx1/Plcb1/Ntrk2/Adgrg1/Btg2/Nfib/Notch1/Sox3/Nr2f1/Gli1/Axl/Rfx4/Cdk5/Smarcc2/Lhx2/Ryk/Bcan/Zeb2/Mapk8ip3/Mettl3/Id4/Arid1a/Rnf7/Pcm1/Ctnnb1/Ncam1/Bax/Atat1/Kdm1a	43
GO:1901652	response to peptide	43/1231	383/23174	3.18454e-06	0.000135874	9.66145e-05	Vim/Ahcyl1/Zfp36l1/C1qtnf12/Rpl23/Jag1/Egr1/Appl2/Gatm/Pik3r1/Vamp2/Plcb1/Rarres2/Foxo1/Pkm/Anxa5/Gnai2/Slc27a1/Notch1/Ogt/Srebf1/Phip/Sorbs1/Ednrb/Lrp1/Cdk5/Eif6/Rps6kb1/Agt/Gpld1/Epm2aip1/Srsf5/Inppl1/Il18/Ccnd3/Klf15/Car2/Fis1/Rab8a/Ctnnb1/Cacybp/Chmp5/Enho	43
GO:0046890	regulation of lipid biosynthetic process	25/1231	169/23174	3.34659e-06	0.000140608	9.9981e-05	Dbi/Zbtb20/Tcf7l2/Scp2/Mid1ip1/Fabp5/Egr1/Apoe/Pde8b/Dkk3/Fdps/Clcn2/Tspo/Acsl3/Capn2/Thrsp/Slc27a1/Srebf1/Sorbs1/Eif6/Agt/Gpld1/Stk11/Insig2/Enho	25
GO:0061572	actin filament bundle organization	25/1231	169/23174	3.34659e-06	0.000140608	9.9981e-05	Id1/Stmn1/Rhob/Ezr/Fmn2/Fam107a/S1pr1/Clasp2/S100a10/Rhoc/Arrb1/Pik3r1/Itgb5/Mtss1/Lpar1/Gas7/Rdx/Sorbs1/Lima1/Add3/Phactr1/Eps8/Pdxp/Cald1/Ppp1r9a	25
GO:0048608	reproductive structure development	48/1231	449/23174	3.45757e-06	0.00014417	0.000102514	Ubb/Tnc/Tcf7l2/Vegfa/Psap/Sox9/Zfp36l1/Egfr/Htra1/Wnt7b/Gja1/Junb/Ctsl/Hes1/Sfrp1/Serpine2/Xist/Col9a3/Arrb1/Lfng/Sox8/Adgrg1/Birc6/Nsdhl/Safb2/Notch1/Itgav/H3f3b/Sox3/Axl/Ncoa1/Ptn/Agt/Eif2s2/Ptx3/Cyp7b1/Cebpb/Id4/Arid1a/Pbrm1/Mapk1/Stk11/Ctnnb1/Trim28/Arid4b/Bax/Bptf/Kdm5b	48
GO:0000082	G1/S transition of mitotic cell cycle	25/1231	171/23174	4.15066e-06	0.000170552	0.000121273	Rpl26/Egfr/Id2/Fam107a/Pdpn/Nacc2/Ccnd2/Eif4g1/Sept7/Plcb1/Ppp3ca/Crlf3/Rdx/Ddx3x/Ctdsp2/Brd4/Rps6kb1/Id4/Ccnd3/Kmt2e/Rpl17/Apex1/Hacd1/Psme1/Rps27l	25
GO:1904951	positive regulation of establishment of protein localization	48/1231	452/23174	4.15224e-06	0.000170552	0.000121273	Glul/Wls/Mdk/Tcf7l2/Cadm1/Mpc2/C1qtnf12/Egfr/C1qtnf4/Ppia/Ezr/Gja1/Tomm7/Vps28/Arrb1/Asph/Selenok/Pik3r1/Phpt1/Vamp2/Myo18a/Acsl3/Nadk/Arf1/Dynll1/Hnrnpm/Mif/Ubr5/Usp50/Lrp1/Hras/Cdk5/Rufy3/Agt/Gpld1/Gpi1/Cct3/Mapk1/Cd81/Pcm1/Fis1/Hmgb1/Vamp8/Trim28/Oaz1/Ran/Sirt3/Pard6a	48
GO:0031647	regulation of protein stability	34/1231	275/23174	4.22577e-06	0.000172286	0.000122506	Rpl11/Id1/Atp1b2/Hspa8/Atp1b1/Gsn/Ank2/Cryab/Rpl23/Rps7/Fam107a/Sept8/Ppib/Tomm7/Plpp3/Asph/Park7/Pik3r1/Dvl1/Usp2/Zfp207/Srebf1/Ctsa/Ubr5/Per3/Ncln/Bag6/Hypk/Cct3/Ccnh/Cd81/Naa15/Hdac8/Rpl5	34
GO:0061458	reproductive system development	48/1231	453/23174	4.41122e-06	0.000178524	0.000126942	Ubb/Tnc/Tcf7l2/Vegfa/Psap/Sox9/Zfp36l1/Egfr/Htra1/Wnt7b/Gja1/Junb/Ctsl/Hes1/Sfrp1/Serpine2/Xist/Col9a3/Arrb1/Lfng/Sox8/Adgrg1/Birc6/Nsdhl/Safb2/Notch1/Itgav/H3f3b/Sox3/Axl/Ncoa1/Ptn/Agt/Eif2s2/Ptx3/Cyp7b1/Cebpb/Id4/Arid1a/Pbrm1/Mapk1/Stk11/Ctnnb1/Trim28/Arid4b/Bax/Bptf/Kdm5b	48
GO:0016072	rRNA metabolic process	29/1231	218/23174	5.05236e-06	0.000202979	0.000144331	Rps21/Rpl11/Rps19/Rps24/Rpl26/Rpl7/Rps16/Rpl35a/Rps7/Rps8/Rpl14/Rpl10a/Ddx17/Rpl7a/Rpl35/Trmt112/Rpl27/Rps17/Rpl7l1/Lsm6/Sirt7/Rrs1/Rps14/Pih1d1/Rps15/Snu13/Nop10/Xrn1/Rpl5	29
GO:0006754	ATP biosynthetic process	21/1231	131/23174	5.57024e-06	0.000222164	0.000157972	Zbtb20/Ndufc2/Atp5e/Atp5h/Gpd1/Atp5j2/Pkm/Atp5f1/Ogt/Uqcc3/Mif/Atp5l/Atp5g1/Aldoa/Eif6/Ddit4/Atp5c1/Vcp/Gpi1/Mtch2/Atp5j	21
GO:0044770	cell cycle phase transition	43/1231	393/23174	6.15332e-06	0.000243654	0.000173253	Zfp36l1/Rpl26/Egfr/Id2/Calm1/Fam107a/Zfp36l2/Pdpn/Clasp2/Nacc2/Ccnd2/Eif4g1/Cirbp/Sept7/Plcb1/Calm3/Ppp3ca/Zfp207/Gli1/Crlf3/Rdx/Akap8l/Ddx3x/Ctdsp2/Ddb1/Brd4/Rpl24/Rps6kb1/Mecp2/Sirt7/Calm2/Id4/Ccnd3/Kmt2e/Rpl17/Chmp2a/Eps8/Apex1/Pbx1/Psmg2/Hacd1/Psme1/Rps27l	43
GO:0051668	localization within membrane	26/1231	186/23174	6.21482e-06	0.000244331	0.000173735	Lgi1/Nrxn1/Syne1/Gsn/Tnik/Nme7/Grin2b/Apoe/Vamp2/Dvl1/Myo6/Nrxn2/Iqsec1/Sorbs1/Sec13/Hras/Cdk5/Ptn/Dag1/Eps15/Nptn/Pick1/Cd81/Rab8a/Grik5/Ap2m1	26
GO:0044772	mitotic cell cycle phase transition	40/1231	355/23174	6.36623e-06	0.000248509	0.000176705	Zfp36l1/Rpl26/Egfr/Id2/Calm1/Fam107a/Zfp36l2/Pdpn/Clasp2/Nacc2/Ccnd2/Eif4g1/Sept7/Plcb1/Calm3/Ppp3ca/Zfp207/Crlf3/Rdx/Ddx3x/Ctdsp2/Ddb1/Brd4/Rpl24/Rps6kb1/Mecp2/Sirt7/Calm2/Id4/Ccnd3/Kmt2e/Rpl17/Chmp2a/Eps8/Apex1/Pbx1/Psmg2/Hacd1/Psme1/Rps27l	40
GO:0031330	negative regulation of cellular catabolic process	31/1231	245/23174	6.8858e-06	0.000265031	0.000188453	Dbi/Timp4/Rpl11/Cst3/Vegfa/Csnk2a1/Rpl23/Laptm4b/Rps7/Timp3/Mt3/Ddrgk1/Ubxn1/Pabpc1/Eif4g1/Park7/Cirbp/Fez1/Tspo/Anks1/Ogt/Lars/Ctsa/Gpld1/Ddit4/Tob1/Bag6/Mtch2/Pdcl3/Rpl5/Npc1	31
GO:1901215	negative regulation of neuron death	31/1231	245/23174	6.8858e-06	0.000265031	0.000188453	Mdk/Vegfa/Prdx2/Nes/Apoe/Mt3/Cpeb4/Arrb1/Neo1/Park7/Ntrk2/Mef2c/Cntfr/Btg2/Ppt1/Tmem259/Bag1/Axl/Lrp1/Hras/Cdk5/Ptprz1/Agt/Mecp2/Nrbp2/Cebpb/Fzd1/Gpi1/Ppp5c/Ctnnb1/Bax	31
GO:0045445	myoblast differentiation	17/1231	93/23174	7.13947e-06	0.000272886	0.000194039	Id3/Cxcl14/Btg1/Tcf7l2/Sox9/Zfp36l1/Ddx5/Ddx17/Pik3r1/Sox8/Plcb1/Mef2c/Notch1/Il18/Cmtm5/Mbnl1/Lgals1	17
GO:0031396	regulation of protein ubiquitination	27/1231	199/23174	7.3102e-06	0.000277485	0.000197309	Rpl11/Fgfr3/Sept4/Rpl23/Rps7/Fam107a/Rps2/Ubxn1/Vps28/Arrb1/Pdcd6/Park7/Hspa5/Tspo/Ogt/Huwe1/Pttg1ip/Ubr5/Cdk5/Rps3/Adgrb1/Mycbp2/U2af2/Hdac8/Kdm2a/Rpl5/Kdm1a	27
GO:2000177	regulation of neural precursor cell proliferation	19/1231	113/23174	7.55896e-06	0.000284962	0.000202626	Mdk/Vegfa/Gng5/Id2/Foxg1/Gpr37l1/Appl2/Emx1/Adgrg1/Foxo1/Btg2/Gnai2/Notch1/Gli1/Ptn/Ptprz1/Lhx2/Ctnnb1/Kdm1a	19
GO:0034249	negative regulation of cellular amide metabolic process	23/1231	155/23174	7.72801e-06	0.000289353	0.000205748	Zfp36l1/Zfp36l2/Tia1/Apoe/Cpeb4/Eif4g1/Tnrc6a/Btg2/Mrpl13/Tnrc6b/Pum1/Mvk/Olfm1/Ddx3x/Ctsa/Cnot3/Eif6/Rps3/Srp9/Tob1/Mettl3/Rida/Xrn1	23
GO:0006898	receptor-mediated endocytosis	29/1231	223/23174	7.90806e-06	0.000294094	0.000209119	Gria2/Grk3/Vegfa/Syne1/Gria1/Egfr/Ezr/Ramp1/Cd9/Apoe/Cd63/Arrb1/Sgip1/Syt11/Ifitm3/Myo6/Ppt1/Tfrc/Arf1/Nlgn3/Iqsec1/Atxn2/Lrp1/Clta/Eps15/Ubqln2/Pick1/Cd81/Ap2m1	29
GO:0032386	regulation of intracellular transport	46/1231	437/23174	8.2434e-06	0.000304508	0.000216524	Tcf7l2/Scp2/Atpif1/Cryab/Ezr/Sept8/Map2/Tomm7/Map1b/Txn1/Asph/Park7/Pik3r1/Vamp2/Fez1/Gdi1/Dvl1/Myo6/Bnip3l/Mlc1/Thoc2/Arf1/Ogt/Cpsf6/Rhot1/Srebf1/Rdx/Akap8l/Khdrbs1/Ubr5/Hras/Cdk5/Rufy3/Mecp2/Numa1/Mapk1/Cd81/Pcm1/Fis1/Vamp8/Trim28/Snx3/Oaz1/Ran/Rbm27/Grik5	46
GO:1903900	regulation of viral life cycle	22/1231	145/23174	8.40975e-06	0.000308582	0.000219421	Ifitm2/Hspa8/Gsn/Ppia/Ddx5/Ppib/Pabpc1/A230050P20Rik/Ifitm3/Trim8/Notch1/Ddx3x/Pkn2/Ddb1/Mphosph8/Ptx3/Chmp2a/Trim28/Chmp2b/Snx3/Lgals1/Hacd3	22
GO:0015931	nucleobase-containing compound transport	25/1231	178/23174	8.55371e-06	0.000311785	0.000221699	Zfp36l1/Pabpn1/Gja1/Sfpq/Slc35a5/Slc25a4/Srsf1/Thoc2/Slc25a36/Cpsf6/Akap8l/Slc25a23/Khdrbs1/Sec13/Eif6/Hnrnpa2b1/Rrs1/Pura/Slc35a2/Rps15/Phax/Sem1/Hnrnpa3/Ran/Rbm27	25
GO:0016055	Wnt signaling pathway	45/1231	425/23174	8.86465e-06	0.000318248	0.000226294	Wls/Fgfr3/Mdk/Tcf7l2/Ndrg2/Gpc5/Sox9/Csnk2a1/Egfr/Daam2/Wnt7b/Pfdn5/Sfrp1/Tnik/Ctnnbip1/Gprc5b/Egr1/Apoe/Tle4/Dkk3/Plpp3/Cpe/Dvl1/Foxo1/Ctnnd2/Cthrc1/Macf1/Notch1/Gli1/Axl/Ddx3x/Wnk1/Ubr5/Lrp1/Ddb1/Ryk/Fzd2/Zeb2/Vcp/Fzd1/Hbp1/Stk11/Ctnnb1/Snx3/Daam1	45
GO:2000059	negative regulation of ubiquitin-dependent protein catabolic process	12/1231	50/23174	8.86788e-06	0.000318248	0.000226294	Rpl11/Csnk2a1/Rpl23/Rps7/Ddrgk1/Ubxn1/Park7/Anks1/Ogt/Bag6/Pdcl3/Rpl5	12
GO:0010976	positive regulation of neuron projection development	40/1231	360/23174	8.90448e-06	0.000318248	0.000226294	Mdk/Vegfa/Fgfr1/Serpine2/Rgma/Metrn/Gprc5b/Apoe/Map1b/Hspa5/Fez1/Nme1/Ntrk2/Gdi1/Dvl1/Arf1/Mfn1/Plxnb1/Nlgn3/Mif/Lpar1/Dmd/Negr1/Atp5g1/Lrp1/Ptn/Ptprz1/Rufy3/Agt/Mecp2/Zeb2/Stk25/Zmynd8/Fzd1/Ist1/Stk11/Kidins220/Snx3/Ppp1r9a/Kdm1a	40
GO:0043524	negative regulation of neuron apoptotic process	25/1231	179/23174	9.44934e-06	0.000335543	0.000238592	Mdk/Vegfa/Prdx2/Nes/Apoe/Mt3/Cpeb4/Arrb1/Park7/Ntrk2/Mef2c/Cntfr/Btg2/Ppt1/Bag1/Axl/Lrp1/Hras/Ptprz1/Agt/Mecp2/Nrbp2/Cebpb/Gpi1/Bax	25
GO:0045685	regulation of glial cell differentiation	17/1231	95/23174	9.60219e-06	0.000338785	0.000240897	Fgfr3/Mdk/Tcf7l2/Daam2/Id2/Hes1/Serpine2/Gpr37l1/Notch1/Il6st/Bag1/Ptn/Dag1/Mecp2/Id4/Ctnnb1/Prpf19	17
GO:0198738	cell-cell signaling by wnt	45/1231	427/23174	9.99594e-06	0.000350431	0.000249178	Wls/Fgfr3/Mdk/Tcf7l2/Ndrg2/Gpc5/Sox9/Csnk2a1/Egfr/Daam2/Wnt7b/Pfdn5/Sfrp1/Tnik/Ctnnbip1/Gprc5b/Egr1/Apoe/Tle4/Dkk3/Plpp3/Cpe/Dvl1/Foxo1/Ctnnd2/Cthrc1/Macf1/Notch1/Gli1/Axl/Ddx3x/Wnk1/Ubr5/Lrp1/Ddb1/Ryk/Fzd2/Zeb2/Vcp/Fzd1/Hbp1/Stk11/Ctnnb1/Snx3/Daam1	45
GO:0006979	response to oxidative stress	43/1231	401/23174	1.01912e-05	0.000355016	0.000252439	Fbln5/Cst3/Ucp2/Gpr37/Gpx8/Prdx2/Psap/Rhob/Egfr/Cryab/Apoe/Gpr37l1/Mt3/Sfpq/Ccs/Txn1/Selenok/Park7/Fos/Foxo1/Aifm1/Hnrnpm/Itgav/Ndufa12/Txnip/Axl/Psip1/Gstp1/Arl6ip5/Rps3/Sirpa/Gsr/Stk25/Fzd1/Chd6/Rnf7/Mapk1/Apex1/Ctnnb1/Prdx5/Romo1/Selenos/Gpx4	43
GO:0031623	receptor internalization	20/1231	126/23174	1.07539e-05	0.000372262	0.000264702	Gria2/Grk3/Vegfa/Syne1/Gria1/Ezr/Ramp1/Cd9/Cd63/Arrb1/Myo6/Tfrc/Arf1/Iqsec1/Atxn2/Eps15/Ubqln2/Pick1/Cd81/Ap2m1	20
GO:2001244	positive regulation of intrinsic apoptotic signaling pathway	14/1231	68/23174	1.09996e-05	0.000378385	0.000269055	Rpl11/Ubb/Sept4/Rpl26/Rps7/Nacc2/Sfpq/Park7/Gsdme/Rps3/Mtch2/Fis1/Serinc3/Bax	14
GO:0051701	interaction with host	19/1231	116/23174	1.11717e-05	0.000381918	0.000271567	Ifitm2/Gsn/Ifitm3/Trim8/Thoc2/Itgav/Axl/Ddb1/Dag1/Ptx3/Eps15/Ist1/Chmp2a/Vamp8/Trim28/Chmp2b/Snx3/Lgals1/Npc1	19
GO:0072593	reactive oxygen species metabolic process	34/1231	288/23174	1.15384e-05	0.000392021	0.000278751	Fbln5/Ndufc2/Prdx2/Ddah2/Egfr/Atpif1/Cryab/Ndufa13/Ccs/Park7/Tspo/Foxo1/Gnai2/Rora/Dynll1/Ogt/Prex1/Gstp1/Atp5g1/Cyba/Eif6/Adgrb1/Sirpa/Agt/Ddit4/Ptx3/Il18/Hbp1/Prdx5/Romo1/Selenos/Ndufs1/Sirt3/Gnai3	34
GO:0033119	negative regulation of RNA splicing	9/1231	29/23174	1.24574e-05	0.000420648	0.000299107	Hnrnpl/Rps13/Srsf6/Sfswap/Acin1/Hnrnpa2b1/Rps26/U2af2/C1qbp	9
GO:0061351	neural precursor cell proliferation	25/1231	183/23174	1.39491e-05	0.000465309	0.000330864	Fabp7/Mdk/Vegfa/Gng5/Wnt7b/Id2/Fgfr1/Foxg1/Gpr37l1/Appl2/Emx1/Adgrg1/Foxo1/Btg2/Gnai2/Rora/Notch1/Ptn/Ptprz1/Lhx2/Zeb2/Id4/Pcm1/Ctnnb1/Kdm1a	25
GO:2001235	positive regulation of apoptotic signaling pathway	25/1231	183/23174	1.39491e-05	0.000465309	0.000330864	Rpl11/Ubb/Gsn/Sept4/Rpl26/Atpif1/Rps7/Sfrp1/Timp3/Nacc2/Sfpq/Park7/Gsdme/Rps3/Trps1/Agt/G0s2/Ppp2r1a/Mtch2/Maged1/Fis1/Pea15a/Serinc3/Bax/Ppp1ca	25
GO:0051101	regulation of DNA binding	20/1231	129/23174	1.53886e-05	0.000510234	0.000362808	Id3/Id1/Id2/Calm1/Hes1/Ctnnbip1/Ddrgk1/Txn1/Park7/Nme1/Mau2/Nfib/Edf1/Brd4/Lhx2/Id4/Ctnnb1/Trim28/Hdac8/Enho	20
GO:0046718	viral entry into host cell	12/1231	53/23174	1.68139e-05	0.000552391	0.000392784	Ifitm2/Gsn/Ifitm3/Trim8/Itgav/Axl/Ptx3/Eps15/Vamp8/Snx3/Lgals1/Npc1	12
GO:0034284	response to monosaccharide	25/1231	185/23174	1.68608e-05	0.000552391	0.000392784	Glul/Nrxn1/Zbtb20/Ucp2/Tcf7l2/Mpc2/C1qtnf12/Egr1/Pde8b/Arrb1/Phpt1/Vamp2/Plcb1/Nadk/Ppp3ca/Dynll1/Ogt/Klf7/Srebf1/Raf1/Lrp1/Gpld1/Pih1d1/Rab11fip2/Ildr2	25
GO:0000245	spliceosomal complex assembly	11/1231	45/23174	1.73548e-05	0.000565211	0.0004019	Luc7l3/Srsf6/Srsf1/Psip1/Sfswap/Celf2/Luc7l2/Rbm5/Scaf11/Mbnl1/Prpf19	11
GO:0032535	regulation of cellular component size	42/1231	397/23174	1.78123e-05	0.000575253	0.00040904	Vegfa/Gsn/Lrrc8a/Wnt7b/Ezr/Arhgap5/Dpysl2/Fmn2/Rgma/Apoe/Map2/Clasp2/Map1b/Gdi1/Omg/Arpc4/Arf1/Ogt/Sema5b/Lars/Rictor/Prex1/Olfm1/Rdx/Atp5g1/Lrp1/Cdk5/Rufy3/Ryk/Lima1/Ppp1r15a/Add3/Ist1/Pick1/Eps8/Pdxp/Arpc3/Dstn/Anxa7/Ppp1r9a/Kdm1a/Ap2m1	42
GO:0046165	alcohol biosynthetic process	21/1231	141/23174	1.78721e-05	0.000575253	0.00040904	Scp2/Ip6k1/Apoe/Dkk3/Erg28/Pmvk/Park7/Fdps/Plcb1/Nsdhl/Clcn2/Adcyap1r1/Cyp51/Hmgcs1/Srebf1/Mvk/Plcd4/Sc5d/Fdft1/Cyb5r3/Insig2	21
GO:0051403	stress-activated MAPK cascade	31/1231	257/23174	1.80821e-05	0.000575963	0.000409546	Fgfr3/Vegfa/Zfp36l1/Egfr/Cryab/Wnt7b/Ezr/Sfrp1/Tnik/Dusp1/Plcb1/Foxo1/Irak1/Phlpp1/Magi3/Gstp1/Spag9/Arl6ip5/Hras/Rps3/Sirpa/Agt/Zeb2/Mapk8ip3/Stk25/Fgd4/Nbr1/Mapk1/Tlr3/Samd5/Hacd3	31
GO:0033157	regulation of intracellular protein transport	27/1231	209/23174	1.81035e-05	0.000575963	0.000409546	Tcf7l2/Atpif1/Sept8/Tomm7/Txn1/Asph/Park7/Pik3r1/Vamp2/Gdi1/Bnip3l/Thoc2/Ogt/Srebf1/Akap8l/Ubr5/Hras/Cdk5/Rufy3/Mapk1/Cd81/Pcm1/Fis1/Trim28/Snx3/Oaz1/Ran	27
GO:0045669	positive regulation of osteoblast differentiation	14/1231	71/23174	1.85136e-05	0.000585626	0.000416416	Vegfa/Wnt7b/Gja1/Jag1/Ctnnbip1/Gnas/Mef2c/Cthrc1/Il6st/Pdlim7/Cebpb/Id4/Ctnnb1/Cebpd	14
GO:0001505	regulation of neurotransmitter levels	40/1231	372/23174	1.9245e-05	0.000602318	0.000428285	Atp1a2/Slc1a2/Slc1a3/Phgdh/Slc6a11/Nrxn1/Gldc/Pebp1/Ddah2/Slc6a1/Cyp2d22/Slc6a9/Gfap/Syt11/Park7/Chka/Vamp2/Ntrk2/Dvl1/Myo6/Tspo/Mef2c/Nrxn2/Aldh6a1/Ppt1/Kcnj10/Rora/Maoa/Dynll1/Rhot1/Gcsh/Arl6ip5/Sirpa/Agt/Ptx3/Hnmt/Gpm6b/Selenos/Ppp1r9a/Grik5	40
GO:0009743	response to carbohydrate	26/1231	198/23174	1.92602e-05	0.000602318	0.000428285	Glul/Nrxn1/Zbtb20/Ucp2/Tcf7l2/Mpc2/Zfp36l1/C1qtnf12/Egr1/Pde8b/Arrb1/Phpt1/Vamp2/Plcb1/Nadk/Ppp3ca/Dynll1/Ogt/Klf7/Srebf1/Raf1/Lrp1/Gpld1/Pih1d1/Rab11fip2/Ildr2	26
GO:0001504	neurotransmitter uptake	11/1231	46/23174	2.17213e-05	0.000673558	0.000478941	Atp1a2/Slc1a2/Slc1a3/Slc6a11/Slc6a1/Slc6a9/Gfap/Park7/Kcnj10/Arl6ip5/Gpm6b	11
GO:0072594	establishment of protein localization to organelle	40/1231	374/23174	2.17829e-05	0.000673558	0.000478941	Hspa8/Atpif1/Ddx5/Tomm7/Ndufa13/Appl2/Vps28/Hspa5/Pik3r1/Sec61b/Tspo/Srp14/Bnip3l/Macf1/Ppp3ca/Txnip/Srebf1/Lars/Phip/Pttg1ip/Ubr5/Sec61a2/Srp9/Agt/M6pr/Ppp2r2b/Mtch2/Pih1d1/Cct3/Mapk1/Fis1/Trim28/Timm13/Ran/Romo1/Bax/Timm8a1/Hikeshi/Spcs2/Rpain	40
GO:1900153	positive regulation of nuclear-transcribed mRNA catabolic process, deadenylation-dependent decay	7/1231	18/23174	2.22473e-05	0.000684074	0.000486419	Zfp36l1/Zfp36l2/Pabpc1/Tnrc6a/Btg2/Tnrc6b/Tob1	7
GO:2000377	regulation of reactive oxygen species metabolic process	26/1231	200/23174	2.30024e-05	0.000703362	0.000500134	Fbln5/Ndufc2/Prdx2/Ddah2/Egfr/Cryab/Park7/Tspo/Foxo1/Gnai2/Dynll1/Ogt/Gstp1/Atp5g1/Cyba/Eif6/Adgrb1/Sirpa/Agt/Ptx3/Il18/Hbp1/Romo1/Selenos/Sirt3/Gnai3	26
GO:0043112	receptor metabolic process	26/1231	201/23174	2.511e-05	0.000762852	0.000542435	Gria2/Grk3/Vegfa/Syne1/Gria1/Ezr/Ramp1/Cd9/Apoe/Cnpy2/Cd63/Arrb1/Myo6/Tfrc/Arf1/Itgav/Iqsec1/Atxn2/Dmd/Cdk5/Eps15/Ubqln2/Pick1/Cd81/Chmp5/Ap2m1	26
GO:0014015	positive regulation of gliogenesis	16/1231	92/23174	2.52251e-05	0.000762852	0.000542435	Vim/Mdk/Id2/Hes1/Serpine2/Gfap/Sox8/Tspo/Notch1/Il6st/Bag1/Lrp1/Ptn/Dag1/Ptprz1/Prpf19	16
GO:0031331	positive regulation of cellular catabolic process	38/1231	351/23174	2.64752e-05	0.000788939	0.000560984	Zbtb20/Zfp36l1/Atpif1/Ezr/Zfp36l2/Rgma/Sumo2/Apoe/Ddrgk1/Tomm7/Pabpc1/Trim8/Dvl1/Tnrc6a/Foxo1/Gpd1/Bnip3l/Btg2/Tnrc6b/Tmem259/Mif/Pum1/Rdx/Pttg1ip/Lrp1/Usp5/Gpld1/Tob1/Mettl3/Vcp/Bag6/Ubqln2/Stk11/Cd81/Fyco1/Hmgb1/Bax/Gnai3	38
GO:0006913	nucleocytoplasmic transport	33/1231	287/23174	2.65178e-05	0.000788939	0.000560984	Tcf7l2/Hspa8/Ahcyl1/Pabpn1/Ddx5/Appl2/Txn1/Park7/Pik3r1/Thoc2/Ppp3ca/Cpsf6/Txnip/Phip/Akap8l/Pttg1ip/Khdrbs1/Ubr5/Cdk5/Eif6/Hnrnpa2b1/Agt/Rrs1/Rps15/Phax/Mapk1/Sem1/Trim28/Ran/Rbm27/Hikeshi/Nemf/Rpain	33
GO:0051169	nuclear transport	33/1231	287/23174	2.65178e-05	0.000788939	0.000560984	Tcf7l2/Hspa8/Ahcyl1/Pabpn1/Ddx5/Appl2/Txn1/Park7/Pik3r1/Thoc2/Ppp3ca/Cpsf6/Txnip/Phip/Akap8l/Pttg1ip/Khdrbs1/Ubr5/Cdk5/Eif6/Hnrnpa2b1/Agt/Rrs1/Rps15/Phax/Mapk1/Sem1/Trim28/Ran/Rbm27/Hikeshi/Nemf/Rpain	33
GO:1900087	positive regulation of G1/S transition of mitotic cell cycle	10/1231	39/23174	2.66653e-05	0.000789062	0.000561072	Egfr/Ccnd2/Eif4g1/Plcb1/Rdx/Ddx3x/Ccnd3/Kmt2e/Rpl17/Apex1	10
GO:1904375	regulation of protein localization to cell periphery	20/1231	134/23174	2.7198e-05	0.000800524	0.000569222	Nrxn1/Csnk2a1/Egfr/Ezr/Tnik/Pik3r1/Pgrmc1/Acsl3/Ppp2r5a/Sorbs1/Actb/Lrp1/Hras/Cdk5/Dag1/Numa1/Rab11fip2/Vamp4/Vamp8/Ap2m1	20
GO:0071679	commissural neuron axon guidance	6/1231	13/23174	2.75715e-05	0.0008072	0.000573969	Vegfa/Ptch1/Nfib/Dag1/Ryk/Ncam1	6
GO:0045778	positive regulation of ossification	17/1231	103/23174	2.88191e-05	0.000839262	0.000596767	Fgfr3/Vegfa/Wnt7b/Gja1/Jag1/Ctnnbip1/Gnas/Mef2c/Cthrc1/Il6st/Ptn/Pdlim7/Cebpb/Id4/Ctnnb1/Cebpd/Gpm6b	17
GO:0007160	cell-matrix adhesion	26/1231	203/23174	2.98571e-05	0.000864914	0.000615007	Vegfa/Fam107a/Jag1/Clasp2/S100a10/Cd63/Pik3r1/Sned1/Macf1/Trpm7/Ninj1/Itgav/Itgb5/Sorbs1/Dmd/Lrp1/Cdk5/Epdr1/Dag1/Sirpa/Agt/Bcan/Cdk6/Ctnnb1/Gpm6b/Itgb8	26
GO:0007611	learning or memory	33/1231	289/23174	3.05229e-05	0.00087499	0.000622172	Dbi/Atp1a2/Nrxn1/Mdk/Gria1/Egfr/Slc6a1/Egr1/Grin2b/Apoe/Pde8b/Ppp1r1b/Gatm/Ccnd2/Plcb1/Ntrk2/Pgrmc1/Mef2c/Nrxn2/Btg2/Ppt1/Ctnnd2/Trpm7/Nlgn3/Cdk5/Ptn/Ptprz1/Agt/Mecp2/Cyp7b1/Vdac3/Ncam1/Ap1s2	33
GO:0030111	regulation of Wnt signaling pathway	33/1231	289/23174	3.05229e-05	0.00087499	0.000622172	Wls/Fgfr3/Mdk/Tcf7l2/Gpc5/Sox9/Csnk2a1/Egfr/Daam2/Pfdn5/Sfrp1/Ctnnbip1/Gprc5b/Egr1/Apoe/Tle4/Dkk3/Plpp3/Foxo1/Ctnnd2/Cthrc1/Macf1/Notch1/Gli1/Ddx3x/Wnk1/Ubr5/Lrp1/Zeb2/Vcp/Fzd1/Stk11/Snx3	33
GO:0007416	synapse assembly	24/1231	180/23174	3.08429e-05	0.000875047	0.000622213	Nrxn1/Cadm1/Slitrk2/Eif4g1/Ntrk2/Grid2/Dvl1/Myo6/Adgrl1/Lrrc4b/Mef2c/Nrxn2/Pdlim5/Farp1/Tpbg/Plxnb1/Nlgn3/Cdk5/Adgrb1/Mecp2/Gpm6a/Fzd1/Nptn/Ppp1r9a	24
GO:0050792	regulation of viral process	24/1231	180/23174	3.08429e-05	0.000875047	0.000622213	Ifitm2/Hspa8/Gsn/Ppia/Ddx5/Apoe/Ppib/Pabpc1/A230050P20Rik/Ifitm3/Trim8/Notch1/Ddx3x/Pkn2/Ddb1/Mphosph8/Ptx3/Chmp2a/Taf11/Trim28/Chmp2b/Snx3/Lgals1/Hacd3	24
GO:2001242	regulation of intrinsic apoptotic signaling pathway	23/1231	169/23174	3.22451e-05	0.00091014	0.000647165	Rpl11/Ubb/Tpt1/Sept4/Rpl26/Rps7/Grina/Nacc2/Sfpq/Ndufa13/Park7/Erp29/Gsdme/Mif/Ddx3x/Pttg1ip/Rps3/Mtch2/Fis1/Serinc3/Selenos/Bax/Kdm1a	23
GO:1902808	positive regulation of cell cycle G1/S phase transition	11/1231	48/23174	3.33658e-05	0.000934304	0.000664348	Egfr/Ccnd2/Eif4g1/Plcb1/Gli1/Rdx/Ddx3x/Ccnd3/Kmt2e/Rpl17/Apex1	11
GO:0009749	response to glucose	24/1231	181/23174	3.37996e-05	0.000934304	0.000664348	Glul/Nrxn1/Zbtb20/Ucp2/Tcf7l2/Mpc2/C1qtnf12/Egr1/Pde8b/Arrb1/Phpt1/Vamp2/Nadk/Ppp3ca/Dynll1/Ogt/Klf7/Srebf1/Raf1/Lrp1/Gpld1/Pih1d1/Rab11fip2/Ildr2	24
GO:0017148	negative regulation of translation	20/1231	136/23174	3.38443e-05	0.000934304	0.000664348	Zfp36l1/Zfp36l2/Tia1/Cpeb4/Eif4g1/Tnrc6a/Btg2/Mrpl13/Tnrc6b/Pum1/Mvk/Ddx3x/Cnot3/Eif6/Rps3/Srp9/Tob1/Mettl3/Rida/Xrn1	20
GO:0048710	regulation of astrocyte differentiation	10/1231	40/23174	3.3871e-05	0.000934304	0.000664348	Fgfr3/Id2/Hes1/Serpine2/Gpr37l1/Notch1/Il6st/Mecp2/Id4/Prpf19	10
GO:0044403	symbiont process	38/1231	355/23174	3.39876e-05	0.000934304	0.000664348	Ifitm2/Hspa8/Gsn/Ppia/Ddx5/Apoe/Ppib/Pabpc1/A230050P20Rik/Them4/Ifitm3/Trim8/Thoc2/Notch1/Itgav/Eif3f/Axl/Ddx3x/Pkn2/Ddb1/Dag1/Mphosph8/Ptx3/Vcp/Eps15/Ist1/Chmp2a/Taf11/Eif3b/Vamp8/Trim28/Chmp2b/Snx3/Lgals1/Bax/Chmp5/Hacd3/Npc1	38
GO:1990778	protein localization to cell periphery	37/1231	342/23174	3.41197e-05	0.000934304	0.000664348	Lgi1/Nrxn1/Ptch1/Scp2/Atp1b1/Ank2/Csnk2a1/Egfr/Ezr/Ramp1/Bsg/Tnik/Clasp2/S100a10/Nectin3/Kif1b/Pik3r1/Vamp2/Pgrmc1/Acsl3/Ppp2r5a/Rdx/Sorbs1/Actb/Lrp1/Hras/Cdk5/Dag1/Tspan5/Numa1/Arl3/Rab11fip2/Vamp4/Cd81/Rab8a/Vamp8/Ap2m1	37
GO:1901617	organic hydroxy compound biosynthetic process	28/1231	229/23174	3.53151e-05	0.00096225	0.000684219	Gpr37/Scp2/Ip6k1/Msmo1/Cyp2d22/Apoe/Dkk3/Erg28/Pmvk/Park7/Fdps/Plcb1/Nsdhl/Clcn2/Adcyap1r1/Cyp51/Hmgcs1/Srebf1/Mvk/Pltp/Plcd4/Sc5d/Fdft1/Zeb2/Cyp7b1/Cyb5r3/Insig2/Sqle	28
GO:0030260	entry into host cell	12/1231	57/23174	3.66233e-05	0.000972134	0.000691248	Ifitm2/Gsn/Ifitm3/Trim8/Itgav/Axl/Ptx3/Eps15/Vamp8/Snx3/Lgals1/Npc1	12
GO:0044409	entry into host	12/1231	57/23174	3.66233e-05	0.000972134	0.000691248	Ifitm2/Gsn/Ifitm3/Trim8/Itgav/Axl/Ptx3/Eps15/Vamp8/Snx3/Lgals1/Npc1	12
GO:0051806	entry into cell of other organism involved in symbiotic interaction	12/1231	57/23174	3.66233e-05	0.000972134	0.000691248	Ifitm2/Gsn/Ifitm3/Trim8/Itgav/Axl/Ptx3/Eps15/Vamp8/Snx3/Lgals1/Npc1	12
GO:0051828	entry into other organism involved in symbiotic interaction	12/1231	57/23174	3.66233e-05	0.000972134	0.000691248	Ifitm2/Gsn/Ifitm3/Trim8/Itgav/Axl/Ptx3/Eps15/Vamp8/Snx3/Lgals1/Npc1	12
GO:0010970	transport along microtubule	22/1231	159/23174	3.67376e-05	0.000972134	0.000691248	Ubb/Hspa8/Nme7/Bloc1s1/Map2/Sfpq/Dst/Kif1b/Map1b/Fez1/Dynll1/Rhot1/Ift57/Actr1a/Hspb11/Mecp2/Mapk8ip3/Pura/Arl3/Dync2li1/Pcm1/Fyco1	22
GO:0099111	microtubule-based transport	22/1231	159/23174	3.67376e-05	0.000972134	0.000691248	Ubb/Hspa8/Nme7/Bloc1s1/Map2/Sfpq/Dst/Kif1b/Map1b/Fez1/Dynll1/Rhot1/Ift57/Actr1a/Hspb11/Mecp2/Mapk8ip3/Pura/Arl3/Dync2li1/Pcm1/Fyco1	22
GO:0006413	translational initiation	17/1231	105/23174	3.71907e-05	0.000979414	0.000696424	Rps2/Eif3h/Eif4g1/Eif2s3y/Eif3i/Eif3f/Eif3k/Ddx3x/Khdrbs1/Eif6/Rps6kb1/Eif2s2/Eif4g3/Mettl3/Ppp1r15a/Eif4b/Eif3b	17
GO:0031346	positive regulation of cell projection organization	46/1231	464/23174	3.75657e-05	0.00098458	0.000700097	Mdk/Vegfa/Fgfr1/Serpine2/Rgma/Metrn/Gprc5b/Apoe/Map1b/Hspa5/Fez1/Sept7/Nme1/Ntrk2/Gdi1/Dvl1/Arf1/Dynll1/Mfn1/Plxnb1/Nlgn3/Mif/Lpar1/Ccdc88a/Dmd/Negr1/Atp5g1/Lrp1/Hras/Ptn/Ptprz1/Rufy3/Agt/Mecp2/Zeb2/Stk25/Zmynd8/Gpm6a/Fzd1/Ist1/Stk11/Eps8/Kidins220/Snx3/Ppp1r9a/Kdm1a	46
GO:0030705	cytoskeleton-dependent intracellular transport	23/1231	171/23174	3.89361e-05	0.00101566	0.000722197	Ubb/Hspa8/Nme7/Bloc1s1/Map2/Sfpq/Dst/Kif1b/Map1b/Fez1/Dynll1/Rhot1/Ift57/Ccdc88a/Actr1a/Hspb11/Mecp2/Mapk8ip3/Pura/Arl3/Dync2li1/Pcm1/Fyco1	23
GO:0045070	positive regulation of viral genome replication	9/1231	33/23174	3.95765e-05	0.0010275	0.000730612	Hspa8/Ppia/Ppib/Pabpc1/Notch1/Ddx3x/Pkn2/Ddb1/Hacd3	9
GO:1902600	proton transmembrane transport	16/1231	96/23174	4.33961e-05	0.00111885	0.000795574	Atp1a2/Atp5e/Atp5h/Slc25a4/Park7/Plcb1/Atp6v1f/Atp5f1/Atp6v0b/Atp6v1e1/Atp5l/Atp5g1/Cox17/Atp5c1/Atp6v1a/Atp5j	16
GO:0048638	regulation of developmental growth	41/1231	399/23174	4.36693e-05	0.00111885	0.000795574	Fgfr3/Tcf7l2/Vegfa/Ptch1/Ezr/Gja1/Fgfr1/Dpysl2/Sfrp1/Rgma/Apoe/Map2/Clasp2/Ppib/Map1b/Sgip1/Slc25a4/Fdps/Plcb1/Gdi1/Naca/Gnas/Omg/Mef2c/Notch1/Gli1/Sema5b/Atxn2/Olfm1/Atp5g1/Lrp1/Cdk5/Gamt/Rps6kb1/Rufy3/Ryk/Agt/Mecp2/Ist1/Mapk1/Ncam1	41
GO:0043113	receptor clustering	13/1231	67/23174	4.37052e-05	0.00111885	0.000795574	Nrxn1/Gsn/Nme7/Grin2b/Apoe/Dvl1/Nrxn2/Sorbs1/Cdk5/Ptn/Pick1/Cd81/Grik5	13
GO:1903902	positive regulation of viral life cycle	12/1231	58/23174	4.39654e-05	0.0011203	0.000796605	Hspa8/Ppia/Ppib/Pabpc1/Notch1/Ddx3x/Pkn2/Ddb1/Chmp2a/Chmp2b/Lgals1/Hacd3	12
GO:0009746	response to hexose	24/1231	184/23174	4.42617e-05	0.00112266	0.000798278	Glul/Nrxn1/Zbtb20/Ucp2/Tcf7l2/Mpc2/C1qtnf12/Egr1/Pde8b/Arrb1/Phpt1/Vamp2/Nadk/Ppp3ca/Dynll1/Ogt/Klf7/Srebf1/Raf1/Lrp1/Gpld1/Pih1d1/Rab11fip2/Ildr2	24
GO:0045732	positive regulation of protein catabolic process	26/1231	208/23174	4.54654e-05	0.0011479	0.000816225	Sox9/Csnk2a1/Atpif1/Ezr/Gja1/Rgma/Sumo2/Apoe/Ddrgk1/Ndufa13/Vps28/Dvl1/Foxo1/Tmem259/Stx5a/Rdx/Pttg1ip/Lrp1/Ddb1/Usp5/Gpld1/Vcp/Bag6/Ubqln2/Cd81/Oaz1	26
GO:0071322	cellular response to carbohydrate stimulus	21/1231	150/23174	4.5925e-05	0.00115421	0.000820712	Nrxn1/Zbtb20/Ucp2/Tcf7l2/Mpc2/Zfp36l1/C1qtnf12/Pde8b/Arrb1/Phpt1/Plcb1/Nadk/Ppp3ca/Dynll1/Ogt/Klf7/Raf1/Lrp1/Gpld1/Pih1d1/Rab11fip2	21
GO:0045862	positive regulation of proteolysis	35/1231	321/23174	4.68474e-05	0.00117204	0.000833391	Hspa8/Gsn/Atpif1/Rgma/Sumo2/Grin2b/Apoe/Ddrgk1/Ndufa13/Arrb1/Pdcd6/Asph/Dvl1/Aifm1/Tmem259/Ogt/Ctsd/Ift57/Ddx3x/Arl6ip5/Usp50/Rps3/Usp5/Gpld1/Vcp/Bag6/Mtch2/Ist1/Ubqln2/Rnf7/Fis1/Aurkaip1/Psme1/Bax/Rps27l	35
GO:0072332	intrinsic apoptotic signaling pathway by p53 class mediator	14/1231	77/23174	4.79838e-05	0.00119503	0.000849743	Rpl11/Ubb/Rpl26/Ddx5/Rps7/Mif/Pttg1ip/Cdip1/Ddit4/Bag6/Stk11/Bax/Rps27l/Kdm1a	14
GO:0032930	positive regulation of superoxide anion generation	7/1231	20/23174	4.93396e-05	0.00121778	0.000865917	Egfr/Gnai2/Gstp1/Cyba/Agt/Il18/Gnai3	7
GO:1900151	regulation of nuclear-transcribed mRNA catabolic process, deadenylation-dependent decay	7/1231	20/23174	4.93396e-05	0.00121778	0.000865917	Zfp36l1/Zfp36l2/Pabpc1/Tnrc6a/Btg2/Tnrc6b/Tob1	7
GO:1901216	positive regulation of neuron death	18/1231	118/23174	5.03226e-05	0.0012365	0.000879227	Fgfr3/Egr1/Grin2b/Fos/Aifm1/Capn2/Bag1/Atp5g1/Cdk5/Ptprz1/Ddit4/Ppp2r2b/Il18/Atf2/Fis1/Ctnnb1/Bax/Grik5	18
GO:0090322	regulation of superoxide metabolic process	9/1231	34/23174	5.13e-05	0.00125491	0.000892319	Fbln5/Egfr/Park7/Gnai2/Gstp1/Cyba/Agt/Il18/Gnai3	9
GO:0070972	protein localization to endoplasmic reticulum	12/1231	59/23174	5.25481e-05	0.00127975	0.000909984	Ank2/Ddrgk1/Hspa5/Sec61b/Srp14/Macf1/Sec61a2/Srp9/Ppp1r15a/Kdelr2/Spcs2/Grik5	12
GO:0043434	response to peptide hormone	35/1231	323/23174	5.32134e-05	0.00129025	0.000917446	Ahcyl1/Zfp36l1/C1qtnf12/Egr1/Appl2/Gatm/Pik3r1/Vamp2/Plcb1/Rarres2/Foxo1/Pkm/Anxa5/Gnai2/Slc27a1/Ogt/Srebf1/Phip/Sorbs1/Ednrb/Eif6/Rps6kb1/Agt/Gpld1/Epm2aip1/Srsf5/Inppl1/Il18/Ccnd3/Klf15/Car2/Rab8a/Ctnnb1/Cacybp/Enho	35
GO:0006376	mRNA splice site selection	8/1231	27/23174	5.55472e-05	0.00133904	0.000952137	Luc7l3/Srsf6/Srsf1/Psip1/Sfswap/Celf2/Luc7l2/Mbnl1	8
GO:0009127	purine nucleoside monophosphate biosynthetic process	21/1231	152/23174	5.59554e-05	0.00133904	0.000952137	Zbtb20/Ndufc2/Atp5e/Atp5h/Gpd1/Atp5j2/Pkm/Atp5f1/Ogt/Uqcc3/Mif/Atp5l/Atp5g1/Aldoa/Eif6/Ddit4/Atp5c1/Vcp/Gpi1/Mtch2/Atp5j	21
GO:0009168	purine ribonucleoside monophosphate biosynthetic process	21/1231	152/23174	5.59554e-05	0.00133904	0.000952137	Zbtb20/Ndufc2/Atp5e/Atp5h/Gpd1/Atp5j2/Pkm/Atp5f1/Ogt/Uqcc3/Mif/Atp5l/Atp5g1/Aldoa/Eif6/Ddit4/Atp5c1/Vcp/Gpi1/Mtch2/Atp5j	21
GO:0033555	multicellular organismal response to stress	16/1231	98/23174	5.62133e-05	0.00133938	0.000952385	Dbi/Mdk/Gja1/Grin2b/Apoe/Pde8b/Eif4g1/Tspo/Mef2c/Capn2/Ppp3ca/Ednrb/Rps6kb1/Mecp2/Vdac3/Ncam1	16
GO:1901653	cellular response to peptide	32/1231	286/23174	5.9395e-05	0.00140909	0.00100195	Vim/Ahcyl1/Zfp36l1/C1qtnf12/Rpl23/Appl2/Pik3r1/Vamp2/Plcb1/Rarres2/Foxo1/Pkm/Anxa5/Gnai2/Ogt/Srebf1/Phip/Sorbs1/Lrp1/Cdk5/Rps6kb1/Agt/Gpld1/Inppl1/Il18/Ccnd3/Car2/Fis1/Rab8a/Ctnnb1/Chmp5/Enho	32
GO:0032868	response to insulin	27/1231	224/23174	6.19856e-05	0.00146424	0.00104117	Zfp36l1/C1qtnf12/Egr1/Appl2/Pik3r1/Vamp2/Plcb1/Rarres2/Foxo1/Pkm/Gnai2/Slc27a1/Ogt/Srebf1/Phip/Sorbs1/Eif6/Rps6kb1/Agt/Gpld1/Epm2aip1/Srsf5/Inppl1/Ccnd3/Klf15/Rab8a/Enho	27
GO:0044419	interspecies interaction between organisms	42/1231	419/23174	6.26481e-05	0.00147357	0.0010478	Rpl30/Ifitm2/Hspa8/Rps19/Gsn/Ppia/Ddx5/Apoe/Ppib/Pabpc1/A230050P20Rik/Them4/Ifitm3/Trim8/Thoc2/Notch1/Itgav/Eif3f/Axl/Ddx3x/Pkn2/Ddb1/Dag1/Mphosph8/Mecp2/Ptx3/Vcp/Eps15/Ist1/Chmp2a/Taf11/Eif3b/Vamp8/Trim28/Chmp2b/Snx3/Lgals1/Romo1/Bax/Chmp5/Hacd3/Npc1	42
GO:2001056	positive regulation of cysteine-type endopeptidase activity	19/1231	131/23174	6.39023e-05	0.00149667	0.00106423	Gsn/Grin2b/Ndufa13/Arrb1/Pdcd6/Asph/Aifm1/Ctsd/Ift57/Ddx3x/Arl6ip5/Usp50/Rps3/Vcp/Mtch2/Rnf7/Fis1/Bax/Rps27l	19
GO:0051881	regulation of mitochondrial membrane potential	14/1231	79/23174	6.43758e-05	0.00150138	0.00106757	Ucp2/Ubb/Ndufc2/Atpif1/Park7/Tspo/Bnip3l/Slc25a36/Arl6ip5/Atp5g1/Vcp/Mtch2/Bax/Ndufs1	14
GO:0035773	insulin secretion involved in cellular response to glucose stimulus	15/1231	89/23174	6.52804e-05	0.00151022	0.00107386	Nrxn1/Ucp2/Tcf7l2/Mpc2/C1qtnf12/Pde8b/Arrb1/Phpt1/Nadk/Dynll1/Klf7/Raf1/Lrp1/Gpld1/Rab11fip2	15
GO:1903362	regulation of cellular protein catabolic process	28/1231	237/23174	6.53038e-05	0.00151022	0.00107386	Rpl11/Ubb/Csnk2a1/Atpif1/Rpl23/Ezr/Laptm4b/Rps7/Sumo2/Apoe/Ddrgk1/Ubxn1/Park7/Dvl1/Anks1/Tmem259/Ogt/Rdx/Pttg1ip/Lrp1/Usp5/Vcp/Bag6/Ubqln2/Cd81/Pdcl3/Rpl5/Psme1	28
GO:0045686	negative regulation of glial cell differentiation	9/1231	35/23174	6.58211e-05	0.00151581	0.00107784	Fgfr3/Daam2/Id2/Hes1/Gpr37l1/Notch1/Mecp2/Id4/Ctnnb1	9
GO:0006839	mitochondrial transport	23/1231	177/23174	6.71168e-05	0.00153921	0.00109448	Slc1a3/Ucp2/Mpc2/Atpif1/Tomm7/Ndufa13/Slc25a4/Them4/Bnip3l/Slc25a36/Rhot1/Srebf1/Slc25a23/Slc25a5/Ppp2r2b/Mtch2/Atf2/Fis1/Smdt1/Timm13/Romo1/Bax/Timm8a1	23
GO:0050770	regulation of axonogenesis	25/1231	201/23174	6.8556e-05	0.00156569	0.0011133	Vim/Vegfa/Dpysl2/Rgma/Metrn/Apoe/Map2/Clasp2/Map1b/Ntrk2/Gdi1/Omg/Plxnb1/Sema5b/Olfm1/Atp5g1/Lrp1/Cdk5/Rufy3/Ryk/Mycbp2/Zeb2/Stk25/Ist1/Stk11	25
GO:0071326	cellular response to monosaccharide stimulus	20/1231	143/23174	7.00089e-05	0.00159227	0.0011322	Nrxn1/Zbtb20/Ucp2/Tcf7l2/Mpc2/C1qtnf12/Pde8b/Arrb1/Phpt1/Plcb1/Nadk/Ppp3ca/Dynll1/Ogt/Klf7/Raf1/Lrp1/Gpld1/Pih1d1/Rab11fip2	20
GO:0043467	regulation of generation of precursor metabolites and energy	18/1231	121/23174	7.05054e-05	0.00159696	0.00113554	Zbtb20/Park7/Gpd1/Cavin3/Ogt/Mif/Sorbs1/Slc25a23/Eif6/Cox7a2l/Cox17/Ddit4/Epm2aip1/Vcp/Mtch2/Hmgb1/Cisd1/Ppp1ca	18
GO:0045931	positive regulation of mitotic cell cycle	22/1231	166/23174	7.11817e-05	0.00160567	0.00114173	Pebp1/Egfr/Fgfr1/Hes1/Ccnd2/Eif4g1/Plcb1/Usp2/Phip/Rdx/Ddx3x/Pkn2/Brd4/Rps6kb1/Mecp2/Numa1/Ccnd3/Kmt2e/Rpl17/Apex1/Pbx1/Hmgb1	22
GO:0001662	behavioral fear response	11/1231	52/23174	7.33876e-05	0.00164867	0.00117231	Dbi/Mdk/Gja1/Grin2b/Apoe/Pde8b/Eif4g1/Mef2c/Rps6kb1/Mecp2/Vdac3	11
GO:0060070	canonical Wnt signaling pathway	31/1231	277/23174	7.65993e-05	0.00170689	0.00121371	Wls/Fgfr3/Mdk/Tcf7l2/Gpc5/Sox9/Egfr/Daam2/Wnt7b/Pfdn5/Sfrp1/Gprc5b/Egr1/Apoe/Tle4/Dkk3/Plpp3/Dvl1/Foxo1/Ctnnd2/Cthrc1/Notch1/Gli1/Ddx3x/Wnk1/Ubr5/Fzd2/Vcp/Fzd1/Stk11/Ctnnb1	31
GO:0072659	protein localization to plasma membrane	31/1231	277/23174	7.65993e-05	0.00170689	0.00121371	Nrxn1/Ptch1/Scp2/Atp1b1/Ank2/Csnk2a1/Egfr/Ezr/Ramp1/Bsg/Tnik/Clasp2/S100a10/Nectin3/Pik3r1/Vamp2/Pgrmc1/Acsl3/Ppp2r5a/Rdx/Sorbs1/Actb/Lrp1/Cdk5/Tspan5/Rab11fip2/Vamp4/Cd81/Rab8a/Vamp8/Ap2m1	31
GO:0051168	nuclear export	19/1231	133/23174	7.87667e-05	0.00174811	0.00124302	Tcf7l2/Ahcyl1/Pabpn1/Txn1/Park7/Thoc2/Cpsf6/Akap8l/Khdrbs1/Cdk5/Eif6/Hnrnpa2b1/Rrs1/Rps15/Phax/Sem1/Ran/Rbm27/Nemf	19
GO:1990138	neuron projection extension	24/1231	191/23174	8.07735e-05	0.00178545	0.00126957	Ndn/Vegfa/Dpysl2/Apoe/Map2/Clasp2/Map1b/Emx1/Gdi1/Dvl1/Sema5b/Nlgn3/Olfm1/Atp5g1/Lrp1/Cdk5/Lhx2/Rufy3/Ryk/Mecp2/Bcan/Stk11/Ctnnb1/Kdm1a	24
GO:0009156	ribonucleoside monophosphate biosynthetic process	21/1231	156/23174	8.20472e-05	0.00180635	0.00128443	Zbtb20/Ndufc2/Atp5e/Atp5h/Gpd1/Atp5j2/Pkm/Atp5f1/Ogt/Uqcc3/Mif/Atp5l/Atp5g1/Aldoa/Eif6/Ddit4/Atp5c1/Vcp/Gpi1/Mtch2/Atp5j	21
GO:0048524	positive regulation of viral process	14/1231	81/23174	8.54489e-05	0.00187375	0.00133235	Hspa8/Ppia/Apoe/Ppib/Pabpc1/Notch1/Ddx3x/Pkn2/Ddb1/Chmp2a/Taf11/Chmp2b/Lgals1/Hacd3	14
GO:0071902	positive regulation of protein serine/threonine kinase activity	31/1231	279/23174	8.75838e-05	0.00191133	0.00135907	Nrxn1/Vegfa/Prdx2/Egfr/Wnt7b/Fgfr1/Tnik/Lamtor2/Arrb1/Ccnd2/Erp29/Irak1/Slc27a1/Mif/Magi3/Lpar1/Ddx3x/Spag9/Raf1/Hras/Rps3/Agt/Zeb2/Mapk8ip3/Pih1d1/Fgd4/Ccnd3/Maged1/Stk11/Cd81/Samd5	31
GO:0002209	behavioral defense response	11/1231	53/23174	8.82045e-05	0.00191133	0.00135907	Dbi/Mdk/Gja1/Grin2b/Apoe/Pde8b/Eif4g1/Mef2c/Rps6kb1/Mecp2/Vdac3	11
GO:0014014	negative regulation of gliogenesis	11/1231	53/23174	8.82045e-05	0.00191133	0.00135907	Fgfr3/Daam2/Id2/Hes1/Gpr37l1/Tspo/Notch1/Ptn/Mecp2/Id4/Ctnnb1	11
GO:0010952	positive regulation of peptidase activity	21/1231	157/23174	9.00614e-05	0.00194391	0.00138224	Gsn/Grin2b/Ddrgk1/Ndufa13/Arrb1/Pdcd6/Asph/Aifm1/Ctsd/Ift57/Ddx3x/Arl6ip5/Usp50/Rps3/Vcp/Mtch2/Rnf7/Fis1/Psme1/Bax/Rps27l	21
GO:0097191	extrinsic apoptotic signaling pathway	27/1231	229/23174	9.05562e-05	0.00194696	0.00138441	Itm2b/Fgfr3/Vegfa/Prdx2/Fgfr1/Sfrp1/Timp3/Ndufa13/Park7/Pik3r1/Birc6/Itgav/Phip/Ddx3x/Bex3/Raf1/Trps1/Rps6kb1/Agt/G0s2/Il18/Ppp2r1a/Tlr3/Gabarap/Pea15a/Bax/Ppp1ca	27
GO:0050821	protein stabilization	22/1231	169/23174	9.32107e-05	0.00199623	0.00141944	Rpl11/Atp1b2/Atp1b1/Ank2/Cryab/Rpl23/Rps7/Ppib/Plpp3/Park7/Pik3r1/Dvl1/Usp2/Zfp207/Per3/Ncln/Bag6/Hypk/Cct3/Ccnh/Naa15/Rpl5	22
GO:0072331	signal transduction by p53 class mediator	19/1231	135/23174	9.66112e-05	0.00206104	0.00146553	Rpl11/Ubb/Rpl26/Rpl23/Ddx5/Rps7/Myo6/Mif/Pttg1ip/Cdip1/Ddit4/Rrs1/Bag6/Stk11/Ing4/Rpl5/Bax/Rps27l/Kdm1a	19
GO:0010464	regulation of mesenchymal cell proliferation	10/1231	45/23174	0.000100068	0.00212655	0.00151211	Vegfa/Syne1/Sox9/Arhgap5/Fgfr1/Ctnnbip1/Nfib/Ptn/Ctnnb1/Hmgb1	10
GO:0045787	positive regulation of cell cycle	36/1231	347/23174	0.000102687	0.00216281	0.00153789	Pebp1/Rpl26/Egfr/Id2/Rpl23/Fgfr1/Rps15a/Hes1/Foxg1/Sfpq/Ccnd2/Eif4g1/Lfng/Plcb1/Usp2/Gli1/Crlf3/Mif/Phip/Rdx/Ddx3x/Pkn2/Brd4/Rps6kb1/Mecp2/Eif4g3/Med25/Cspp1/Numa1/Ccnd3/Kmt2e/Rpl17/Apex1/Pbx1/Hmgb1/Uhrf2	36
GO:0043388	positive regulation of DNA binding	12/1231	63/23174	0.000102954	0.00216281	0.00153789	Calm1/Hes1/Ddrgk1/Txn1/Park7/Nme1/Mau2/Edf1/Brd4/Ctnnb1/Trim28/Hdac8	12
GO:0045661	regulation of myoblast differentiation	12/1231	63/23174	0.000102954	0.00216281	0.00153789	Id3/Cxcl14/Btg1/Sox9/Zfp36l1/Pik3r1/Sox8/Plcb1/Mef2c/Notch1/Il18/Cmtm5	12
GO:0000027	ribosomal large subunit assembly	9/1231	37/23174	0.000105364	0.00220503	0.00156791	Rpl11/Rpl3/Rplp0/Rpl10/Rpl12/Rpl24/Rrs1/Rpl6/Rpl5	9
GO:0045927	positive regulation of growth	33/1231	308/23174	0.000106741	0.0022254	0.00158239	Lgi1/Vegfa/Csnk2a1/Egfr/Ezr/Fgfr1/Sfrp1/Apoe/Ppib/Map1b/Sgip1/Slc25a4/Eif4g1/Fdps/Plcb1/Gdi1/Naca/Mef2c/Notch1/Gli1/Ddx3x/Atp5g1/Lrp1/Cyba/Hdgfl2/Rps6kb1/Rufy3/Agt/Mecp2/Ist1/Mapk1/Cd81/Ncam1	33
GO:0030324	lung development	26/1231	219/23174	0.000108167	0.00223887	0.00159198	Id1/Spry2/Fgfr3/Tnc/Vegfa/Sox9/Hsd11b1/Wnt7b/Fgfr1/Hes1/Pdpn/Srsf6/Nfib/Notch1/Gli1/Dag1/Hspb11/Mapk8ip3/Bag6/Numa1/Mapk1/Ctnnb1/Chil1/Hmgb1/Hikeshi/Ppp1ca	26
GO:0001678	cellular glucose homeostasis	21/1231	159/23174	0.000108201	0.00223887	0.00159198	Nrxn1/Zbtb20/Ucp2/Tcf7l2/Mpc2/C1qtnf12/Pde8b/Arrb1/Pik3r1/Phpt1/Nadk/Ppp3ca/Dynll1/Ogt/Klf7/Raf1/Lrp1/Gpld1/Pih1d1/Rab11fip2/Klf15	21
GO:0048715	negative regulation of oligodendrocyte differentiation	6/1231	16/23174	0.000112079	0.00231043	0.00164286	Daam2/Id2/Hes1/Notch1/Id4/Ctnnb1	6
GO:0010950	positive regulation of endopeptidase activity	20/1231	148/23174	0.000113732	0.00233575	0.00166086	Gsn/Grin2b/Ndufa13/Arrb1/Pdcd6/Asph/Aifm1/Ctsd/Ift57/Ddx3x/Arl6ip5/Usp50/Rps3/Vcp/Mtch2/Rnf7/Fis1/Psme1/Bax/Rps27l	20
GO:0019216	regulation of lipid metabolic process	35/1231	336/23174	0.000117583	0.00240586	0.00171071	Dbi/Zbtb20/Fgfr3/Tcf7l2/Scp2/Psap/Mid1ip1/Fabp5/Id2/Egr1/Apoe/Pde8b/Dkk3/Appl2/Pik3r1/Fdps/Rarres2/Clcn2/Tspo/Acsl3/Ppp2r5a/Capn2/Thrsp/Arf1/Slc27a1/Rora/Srebf1/Sorbs1/Eif6/Agt/Gpld1/Stk11/Cd81/Insig2/Enho	35
GO:0070371	ERK1 and ERK2 cascade	34/1231	323/23174	0.000119432	0.00242694	0.0017257	Camk2n1/Nrxn1/Spry2/Fgfr3/Ndrg2/Vegfa/Sox9/Zfp36l1/Egfr/Ntsr2/Ezr/Zfp36l2/Dusp1/Apoe/Timp3/Mt3/Arrb1/Phlpp1/Cavin3/Fgfbp3/Gnai2/Notch1/Itgav/Mif/Gstp1/Dmd/Lrp1/Hras/Sirpa/Agt/Mapk1/Chil1/Hmgb1/Sirt3	34
GO:2000027	regulation of animal organ morphogenesis	25/1231	208/23174	0.000119495	0.00242694	0.0017257	Mdk/Vegfa/Sox9/Gng5/Wnt7b/Fgfr1/Hes1/Jag1/Sfrp1/Sox8/Srsf6/Naca/Dvl1/Cthrc1/Nfib/Notch1/Gli1/Ptn/Ryk/Agt/Fzd2/Fzd1/Maged1/Ctnnb1/Bax	25
GO:0090559	regulation of membrane permeability	12/1231	64/23174	0.000120657	0.00244153	0.00173608	Hspa8/Atpif1/Laptm4b/Mt3/Slc25a4/Them4/Bnip3l/Rhot1/Slc25a5/Mtch2/Atf2/Bax	12
GO:0046390	ribose phosphate biosynthetic process	27/1231	233/23174	0.000121369	0.00244695	0.00173993	Zbtb20/Mpc2/Ndufc2/Atp5e/Nme7/Acss1/Atp5h/Nme1/Prpsap1/Gpd1/Atp5j2/Pkm/Atp5f1/Ogt/Uqcc3/Mif/Atp5l/Cmpk1/Atp5g1/Aldoa/Eif6/Ddit4/Atp5c1/Vcp/Gpi1/Mtch2/Atp5j	27
GO:0006576	cellular biogenic amine metabolic process	10/1231	46/23174	0.000121832	0.0024473	0.00174018	Cyp2d22/Chka/Sat1/Maoa/Abhd4/Mecp2/Amd1/Hnmt/Azin1/Oaz1	10
GO:0045069	regulation of viral genome replication	15/1231	94/23174	0.000124048	0.00248277	0.0017654	Ifitm2/Hspa8/Ppia/Ddx5/Ppib/Pabpc1/A230050P20Rik/Ifitm3/Notch1/Ddx3x/Pkn2/Ddb1/Mphosph8/Trim28/Hacd3	15
GO:0060828	regulation of canonical Wnt signaling pathway	26/1231	221/23174	0.000125605	0.00250482	0.00178108	Wls/Fgfr3/Mdk/Tcf7l2/Gpc5/Sox9/Egfr/Daam2/Pfdn5/Sfrp1/Gprc5b/Egr1/Apoe/Tle4/Dkk3/Foxo1/Ctnnd2/Cthrc1/Notch1/Gli1/Ddx3x/Wnk1/Ubr5/Vcp/Fzd1/Stk11	26
GO:0043900	regulation of multi-organism process	40/1231	405/23174	0.000127428	0.00252831	0.00179779	Ifitm2/Hspa8/Prdx2/Gsn/Htra1/Ppia/Ddx5/Apoe/Ppib/Pabpc1/Syt11/A230050P20Rik/Selenok/Park7/Ptgds/Ifitm3/Trim8/Plcb1/Notch1/Itgav/Mif/Pum1/Ddx3x/Pkn2/Ednrb/Ddb1/Cyba/Mphosph8/Tspan6/Ptx3/Il18/Ppp2r1a/Chmp2a/Taf11/C1qbp/Trim28/Chmp2b/Snx3/Lgals1/Hacd3	40
GO:0006405	RNA export from nucleus	13/1231	74/23174	0.000127702	0.00252831	0.00179779	Pabpn1/Thoc2/Cpsf6/Akap8l/Khdrbs1/Eif6/Hnrnpa2b1/Rrs1/Rps15/Phax/Sem1/Ran/Rbm27	13
GO:0034103	regulation of tissue remodeling	14/1231	84/23174	0.000128237	0.00252981	0.00179885	Fgfr3/Mdk/Vegfa/Egfr/Gja1/Sfrp1/S1pr1/Tfrc/Ppp3ca/Itgav/Agt/Il18/Car2/Bax	14
GO:1902108	regulation of mitochondrial membrane permeability involved in apoptotic process	9/1231	38/23174	0.000131603	0.00258398	0.00183737	Atpif1/Slc25a4/Them4/Bnip3l/Rhot1/Slc25a5/Mtch2/Atf2/Bax	9
GO:0043902	positive regulation of multi-organism process	22/1231	173/23174	0.000131922	0.00258398	0.00183737	Hspa8/Ppia/Apoe/Ppib/Pabpc1/Park7/Plcb1/Notch1/Mif/Pum1/Ddx3x/Pkn2/Ednrb/Ddb1/Cyba/Il18/Chmp2a/Taf11/C1qbp/Chmp2b/Lgals1/Hacd3	22
GO:0030323	respiratory tube development	26/1231	222/23174	0.000135231	0.00262786	0.00186857	Id1/Spry2/Fgfr3/Tnc/Vegfa/Sox9/Hsd11b1/Wnt7b/Fgfr1/Hes1/Pdpn/Srsf6/Nfib/Notch1/Gli1/Dag1/Hspb11/Mapk8ip3/Bag6/Numa1/Mapk1/Ctnnb1/Chil1/Hmgb1/Hikeshi/Ppp1ca	26
GO:0015985	energy coupled proton transport, down electrochemical gradient	7/1231	23/23174	0.000135595	0.00262786	0.00186857	Atp5e/Atp5h/Atp5f1/Atp5l/Atp5g1/Atp5c1/Atp5j	7
GO:0015986	ATP synthesis coupled proton transport	7/1231	23/23174	0.000135595	0.00262786	0.00186857	Atp5e/Atp5h/Atp5f1/Atp5l/Atp5g1/Atp5c1/Atp5j	7
GO:0072330	monocarboxylic acid biosynthetic process	29/1231	260/23174	0.000136364	0.0026335	0.00187258	Slc1a3/Zbtb20/Plp1/Mid1ip1/Tecr/Fabp5/Acss1/Acsbg1/Park7/Ptgds/Acsl3/Gpd1/Pkm/Ogt/Mif/Srebf1/Acot11/Aldoa/Eif6/Agt/Ddit4/Cyp7b1/Gpi1/Mtch2/Hacd1/Insig2/Abhd3/Hacd3/Scd2	29
GO:0034614	cellular response to reactive oxygen species	20/1231	150/23174	0.000137078	0.00263804	0.00187581	Fbln5/Gpr37/Prdx2/Psap/Rhob/Egfr/Gpr37l1/Ccs/Txn1/Park7/Fos/Foxo1/Axl/Rps3/Sirpa/Stk25/Mapk1/Apex1/Prdx5/Romo1	20
GO:0009124	nucleoside monophosphate biosynthetic process	21/1231	162/23174	0.000141488	0.00271341	0.0019294	Zbtb20/Ndufc2/Atp5e/Atp5h/Gpd1/Atp5j2/Pkm/Atp5f1/Ogt/Uqcc3/Mif/Atp5l/Atp5g1/Aldoa/Eif6/Ddit4/Atp5c1/Vcp/Gpi1/Mtch2/Atp5j	21
GO:0090068	positive regulation of cell cycle process	28/1231	248/23174	0.000143531	0.00274303	0.00195046	Pebp1/Rpl26/Egfr/Id2/Rpl23/Fgfr1/Sfpq/Ccnd2/Eif4g1/Plcb1/Gli1/Crlf3/Phip/Rdx/Ddx3x/Pkn2/Brd4/Mecp2/Eif4g3/Med25/Cspp1/Numa1/Ccnd3/Kmt2e/Rpl17/Apex1/Pbx1/Uhrf2	28
GO:0031668	cellular response to extracellular stimulus	26/1231	223/23174	0.000145509	0.00277121	0.0019705	Glul/Slc1a2/Tcf7l2/Wipi1/Hnrnpl/Fam107a/Cpeb4/Map1lc3b/Eif4g1/Hspa5/Fos/Tnrc6a/Foxo1/Tfrc/Axl/Srebf1/Lars/Ncoa1/Atp5g1/Slc2a1/Srebf2/Mapk1/Pick1/Gabarap/Pdxp/Wdr45b	26
GO:1903578	regulation of ATP metabolic process	14/1231	85/23174	0.000146123	0.00277331	0.001972	Zbtb20/Ndufc2/Atpif1/Park7/Tspo/Gpd1/Ogt/Mif/Slc25a23/Eif6/Cox7a2l/Ddit4/Vcp/Mtch2	14
GO:0009314	response to radiation	39/1231	394/23174	0.000146904	0.00277856	0.00197573	Atp1a2/Slc1a2/Slc1a3/Eef1d/Rhob/Rpl26/Egfr/Cryab/Id2/Junb/Sfrp1/Egr1/Pde8b/Ppp1r1b/Arrb1/Ccnd2/Txn1/Pik3r1/Cirbp/Bhlhe40/Hmgn1/Rbm4b/Usp2/Sema5b/Nlgn3/Gnb1/Per3/Hras/Ddb1/Cdk5/Mecp2/Mettl3/Mtch2/Stk11/Bax/Ap1s2/Kdm1a/Ppp1ca/Rpain	39
GO:0042596	fear response	11/1231	56/23174	0.000148896	0.00280659	0.00199566	Dbi/Mdk/Gja1/Grin2b/Apoe/Pde8b/Eif4g1/Mef2c/Rps6kb1/Mecp2/Vdac3	11
GO:0062013	positive regulation of small molecule metabolic process	20/1231	151/23174	0.000150263	0.00282269	0.00200711	Zbtb20/Tcf7l2/Scp2/Ndufc2/Mid1ip1/Park7/Fdps/Foxo1/Gpd1/Adcyap1r1/Mif/Srebf1/Sorbs1/Ddb1/Agt/Gpld1/Epm2aip1/Vcp/Stk11/Hmgb1	20
GO:0050679	positive regulation of epithelial cell proliferation	24/1231	199/23174	0.000153664	0.00287676	0.00204555	Glul/Id1/Fgfr3/Mdk/Tcf7l2/Vegfa/Sox9/Egfr/Htra1/Fgfr1/Sfrp1/Ccnd2/Pdcd6/Nme1/Srsf6/Notch1/Rictor/Hras/Ptn/Cyba/Cyp7b1/Ctnnb1/Pdcl3/Kdm5b	24
GO:0071333	cellular response to glucose stimulus	19/1231	140/23174	0.000157692	0.00294216	0.00209206	Nrxn1/Zbtb20/Ucp2/Tcf7l2/Mpc2/C1qtnf12/Pde8b/Arrb1/Phpt1/Nadk/Ppp3ca/Dynll1/Ogt/Klf7/Raf1/Lrp1/Gpld1/Pih1d1/Rab11fip2	19
GO:0045727	positive regulation of translation	17/1231	118/23174	0.000165595	0.00307006	0.00218301	Vim/Hnrnpl/Rpl26/Rps9/Rps3a1/Cirbp/Eef2/Ddx3x/Khdrbs1/Eif6/Rps6kb1/Eif4g3/Mettl3/Mapk1/C1qbp/Rpl5/Rps27l	17
GO:0060079	excitatory postsynaptic potential	14/1231	86/23174	0.000166125	0.00307006	0.00218301	Nrxn1/Syne1/Grin2b/Igsf11/Grid2/Dvl1/Mef2c/Ppp3ca/Nlgn3/Cdk5/Mecp2/Zmynd8/Ppp1r9a/Grik5	14
GO:0032956	regulation of actin cytoskeleton organization	35/1231	342/23174	0.000166221	0.00307006	0.00218301	Id1/Mdk/Gsn/Stmn1/Rhob/Ctsl/Fmn2/Fam107a/S1pr1/Clasp2/S100a10/Rhoc/Pik3r1/Phpt1/Mef2c/Arpc4/Arf1/Arhgef19/Rictor/Prex1/Mtss1/Lpar1/Rdx/Ccdc88a/Lrp1/Hras/Lima1/Add3/Pick1/Eps8/Pdxp/Gpm6b/Arpc3/Dstn/Ppp1r9a	35
GO:0031098	stress-activated protein kinase signaling cascade	31/1231	290/23174	0.000177464	0.00326534	0.00232186	Fgfr3/Vegfa/Zfp36l1/Egfr/Cryab/Wnt7b/Ezr/Sfrp1/Tnik/Dusp1/Plcb1/Foxo1/Irak1/Phlpp1/Magi3/Gstp1/Spag9/Arl6ip5/Hras/Rps3/Sirpa/Agt/Zeb2/Mapk8ip3/Stk25/Fgd4/Nbr1/Mapk1/Tlr3/Samd5/Hacd3	31
GO:0007006	mitochondrial membrane organization	15/1231	97/23174	0.00017798	0.00326534	0.00232186	Atpif1/Ndufa13/Slc25a4/Them4/Bnip3l/Mfn1/Rhot1/Uqcc3/Slc25a5/Mtch2/Atf2/Immt/Timm13/Romo1/Bax	15
GO:0000302	response to reactive oxygen species	24/1231	201/23174	0.00017922	0.00327717	0.00233027	Fbln5/Ucp2/Gpr37/Prdx2/Psap/Rhob/Egfr/Cryab/Gpr37l1/Ccs/Txn1/Park7/Fos/Foxo1/Itgav/Axl/Gstp1/Rps3/Sirpa/Stk25/Mapk1/Apex1/Prdx5/Romo1	24
GO:0009260	ribonucleotide biosynthetic process	26/1231	226/23174	0.000180642	0.00329223	0.00234098	Zbtb20/Mpc2/Ndufc2/Atp5e/Nme7/Acss1/Atp5h/Nme1/Gpd1/Atp5j2/Pkm/Atp5f1/Ogt/Uqcc3/Mif/Atp5l/Cmpk1/Atp5g1/Aldoa/Eif6/Ddit4/Atp5c1/Vcp/Gpi1/Mtch2/Atp5j	26
GO:0032928	regulation of superoxide anion generation	7/1231	24/23174	0.000182689	0.00330763	0.00235193	Egfr/Gnai2/Gstp1/Cyba/Agt/Il18/Gnai3	7
GO:0048025	negative regulation of mRNA splicing, via spliceosome	7/1231	24/23174	0.000182689	0.00330763	0.00235193	Hnrnpl/Srsf6/Sfswap/Acin1/Hnrnpa2b1/U2af2/C1qbp	7
GO:0042391	regulation of membrane potential	42/1231	440/23174	0.00018475	0.00333399	0.00237067	Nrxn1/Ucp2/Ubb/Atp1b2/Ndufc2/Atp1b1/Syne1/Ank2/Gria1/Ntsr2/Atpif1/Gja1/Grin2b/Gabrb1/Igsf11/Park7/Ntrk2/Grid2/Dvl1/Tspo/Mef2c/Bnip3l/Kcnj10/Ppp3ca/Slc25a36/Nlgn3/Kcna2/Dmd/Arl6ip5/Atp5g1/Kcnn2/Cdk5/Ptn/Mecp2/Zmynd8/Vcp/Mtch2/Nrcam/Bax/Ndufs1/Ppp1r9a/Grik5	42
GO:0042593	glucose homeostasis	29/1231	265/23174	0.000189651	0.0034013	0.00241853	Nrxn1/Zbtb20/Ucp2/Tcf7l2/Ptch1/Mpc2/C1qtnf12/Fabp5/Gprc5b/Pde8b/Appl2/Arrb1/Park7/Pik3r1/Phpt1/Foxo1/Nadk/Ppp3ca/Dynll1/Ogt/Klf7/Raf1/Lrp1/Gpld1/Gpi1/Pih1d1/Rab11fip2/Stk11/Klf15	29
GO:2000179	positive regulation of neural precursor cell proliferation	12/1231	67/23174	0.000190241	0.0034013	0.00241853	Mdk/Vegfa/Gng5/Foxg1/Gpr37l1/Adgrg1/Gnai2/Notch1/Gli1/Lhx2/Ctnnb1/Kdm1a	12
GO:0071331	cellular response to hexose stimulus	19/1231	142/23174	0.000190334	0.0034013	0.00241853	Nrxn1/Zbtb20/Ucp2/Tcf7l2/Mpc2/C1qtnf12/Pde8b/Arrb1/Phpt1/Nadk/Ppp3ca/Dynll1/Ogt/Klf7/Raf1/Lrp1/Gpld1/Pih1d1/Rab11fip2	19
GO:0046394	carboxylic acid biosynthetic process	36/1231	358/23174	0.000191039	0.00340284	0.00241963	Glul/Psph/Slc1a3/Phgdh/Zbtb20/Plp1/Mid1ip1/Tecr/Fabp5/Acss1/Acsbg1/Gatm/Park7/Ptgds/Acsl3/Gpd1/Pkm/Ogt/Mif/Srebf1/Acot11/Aldoa/Eif6/Gamt/Agt/Ddit4/Cyp7b1/Gpi1/Mtch2/Ccnd3/Hacd1/Insig2/Abhd3/Hacd3/Aasdhppt/Scd2	36
GO:0072080	nephron tubule development	15/1231	98/23174	0.000199986	0.00354613	0.00252152	Vegfa/Ptch1/Sox9/Wnt7b/Hes1/Jag1/Ctnnbip1/Sox8/Mef2c/Notch1/Mtss1/Agt/Maged1/Ctnnb1/Pbx1	15
GO:0016358	dendrite development	31/1231	292/23174	0.00020069	0.00354613	0.00252152	Id1/Syne1/Tnik/Apoe/Map2/Map1b/Sept7/Ntrk2/Dvl1/Myo6/Mef2c/Pdlim5/Ctnnd2/Farp1/Arf1/Ppp3ca/Mfn1/Klf7/Nlgn3/Ngef/Prex1/Lpar1/Nsmf/Cdk5/Ptn/Ptprz1/Mecp2/Zmynd8/Stk11/Kidins220/Ppp1r9a	31
GO:0016053	organic acid biosynthetic process	36/1231	359/23174	0.00020175	0.00354613	0.00252152	Glul/Psph/Slc1a3/Phgdh/Zbtb20/Plp1/Mid1ip1/Tecr/Fabp5/Acss1/Acsbg1/Gatm/Park7/Ptgds/Acsl3/Gpd1/Pkm/Ogt/Mif/Srebf1/Acot11/Aldoa/Eif6/Gamt/Agt/Ddit4/Cyp7b1/Gpi1/Mtch2/Ccnd3/Hacd1/Insig2/Abhd3/Hacd3/Aasdhppt/Scd2	36
GO:0009165	nucleotide biosynthetic process	30/1231	279/23174	0.000202103	0.00354613	0.00252152	Zbtb20/Mpc2/Ndufc2/Atp5e/Nme7/Acss1/Atp5h/Nme1/Prpsap1/Gpd1/Atp5j2/Nadk/Pkm/Atp5f1/Ogt/Uqcc3/Mif/Atp5l/Cmpk1/Atp5g1/Aldoa/Eif6/Dtymk/Ddit4/Atp5c1/Vcp/Gpi1/Mtch2/Mapk1/Atp5j	30
GO:0033500	carbohydrate homeostasis	29/1231	266/23174	0.000202305	0.00354613	0.00252152	Nrxn1/Zbtb20/Ucp2/Tcf7l2/Ptch1/Mpc2/C1qtnf12/Fabp5/Gprc5b/Pde8b/Appl2/Arrb1/Park7/Pik3r1/Phpt1/Foxo1/Nadk/Ppp3ca/Dynll1/Ogt/Klf7/Raf1/Lrp1/Gpld1/Gpi1/Pih1d1/Rab11fip2/Stk11/Klf15	29
GO:0072009	nephron epithelium development	16/1231	109/23174	0.000204629	0.00356417	0.00253435	Vegfa/Ptch1/Sox9/Wnt7b/Hes1/Jag1/Ctnnbip1/Sox8/Mef2c/Notch1/Mtss1/Agt/Maged1/Klf15/Ctnnb1/Pbx1	16
GO:1903076	regulation of protein localization to plasma membrane	16/1231	109/23174	0.000204629	0.00356417	0.00253435	Nrxn1/Csnk2a1/Egfr/Ezr/Pik3r1/Pgrmc1/Acsl3/Ppp2r5a/Sorbs1/Actb/Lrp1/Cdk5/Rab11fip2/Vamp4/Vamp8/Ap2m1	16
GO:0043393	regulation of protein binding	27/1231	241/23174	0.000212365	0.00368575	0.0026208	Rpl11/Id1/Tcf7l2/Stmn1/Hes1/Rgma/Ctnnbip1/Apoe/Map2/Amfr/Map1lc3b/Arrb1/Park7/Lfng/Dvl1/Mef2c/Cthrc1/Spag9/Actb/Lrp1/Cdk5/Mark3/Mecp2/Ran/Cald1/Bax/Kdm1a	27
GO:0006112	energy reserve metabolic process	14/1231	88/23174	0.000213308	0.00368575	0.0026208	Tcf7l2/Phkg1/Mt3/Pygb/Gnas/Ppp1r1a/Il6st/Sorbs1/Gaa/Epm2aip1/Phkg2/Pgm2/Hmgb1/Ppp1ca	14
GO:0001558	regulation of cell growth	41/1231	429/23174	0.000213618	0.00368575	0.0026208	Lgi1/Vegfa/Csnk2a1/Egfr/Cryab/Gja1/Dpysl2/Fam107a/Sfrp1/Serpine2/Rgma/Apoe/Map2/Clasp2/Lamtor2/Ndufa13/Map1b/Slc25a4/Eif4g1/Cirbp/Fdps/Gdi1/Omg/Ppt1/Sema5b/Crlf3/Olfm1/Ddx3x/Atp5g1/Lrp1/Cdk5/Cyba/Hdgfl2/Rufy3/Ryk/Agt/Mecp2/Ist1/Stk11/Cd81/Ccdc85b	41
GO:0043903	regulation of symbiosis, encompassing mutualism through parasitism	25/1231	216/23174	0.000216932	0.00371961	0.00264487	Ifitm2/Hspa8/Gsn/Ppia/Ddx5/Apoe/Ppib/Pabpc1/A230050P20Rik/Ifitm3/Trim8/Notch1/Itgav/Ddx3x/Pkn2/Ddb1/Mphosph8/Ptx3/Chmp2a/Taf11/Trim28/Chmp2b/Snx3/Lgals1/Hacd3	25
GO:0048545	response to steroid hormone	25/1231	216/23174	0.000216932	0.00371961	0.00264487	Atp1a2/Zfp36l1/Ddx5/Padi2/Fam107a/Sfrp1/Zfp36l2/Acsbg1/Ddx17/Ddrgk1/Safb/Park7/Pik3r1/Ntrk2/Safb2/Paqr8/Ncoa1/Ubr5/Rps6kb1/Ddit4/Cyp7b1/Arid1a/Ppp5c/Hmgb1/Npc1	25
GO:0034599	cellular response to oxidative stress	29/1231	268/23174	0.000229889	0.00392954	0.00279414	Fbln5/Gpr37/Prdx2/Psap/Rhob/Egfr/Gpr37l1/Mt3/Sfpq/Ccs/Txn1/Park7/Fos/Foxo1/Axl/Arl6ip5/Rps3/Sirpa/Gsr/Stk25/Fzd1/Chd6/Rnf7/Mapk1/Apex1/Ctnnb1/Prdx5/Romo1/Selenos	29
GO:0048771	tissue remodeling	23/1231	192/23174	0.000230726	0.00393162	0.00279563	Fgfr3/Mdk/Vegfa/Egfr/Gja1/Jag1/Sfrp1/S1pr1/Ncdn/Mef2c/Cthrc1/Tfrc/Tpp1/Ppp3ca/Itgav/Axl/Ptn/Agt/Il18/Pbrm1/Car2/Ctnnb1/Bax	23
GO:0009152	purine ribonucleotide biosynthetic process	25/1231	217/23174	0.000233079	0.00395946	0.00281542	Zbtb20/Mpc2/Ndufc2/Atp5e/Nme7/Acss1/Atp5h/Nme1/Gpd1/Atp5j2/Pkm/Atp5f1/Ogt/Uqcc3/Mif/Atp5l/Atp5g1/Aldoa/Eif6/Ddit4/Atp5c1/Vcp/Gpi1/Mtch2/Atp5j	25
GO:0071383	cellular response to steroid hormone stimulus	20/1231	156/23174	0.000234375	0.00396924	0.00282237	Atp1a2/Zfp36l1/Ddx5/Padi2/Fam107a/Sfrp1/Zfp36l2/Ddx17/Ddrgk1/Safb/Park7/Ntrk2/Safb2/Ubr5/Rps6kb1/Ddit4/Cyp7b1/Arid1a/Ppp5c/Npc1	20
GO:0043254	regulation of protein complex assembly	42/1231	445/23174	0.000235265	0.00397209	0.0028244	Vegfa/Gsn/Stmn1/Cryab/Fmn2/Ctnnbip1/Sept8/Apoe/Map2/Clasp2/Map1b/Rhoc/Eif4g1/Arpc4/Arf1/Atxn2l/Psmc5/H3f3b/Rictor/Prex1/Atxn2/Rdx/Ddx3x/Usp50/Raf1/Rps3/Ncln/Mecp2/Vcp/Med25/Add3/Pih1d1/Numa1/Pick1/Eps8/Ctnnb1/Epn1/Ncam1/Arpc3/Bax/Atat1/Ppp1r9a	42
GO:0045837	negative regulation of membrane potential	6/1231	18/23174	0.000237038	0.00397761	0.00282833	Bnip3l/Arl6ip5/Atp5g1/Ptn/Mtch2/Bax	6
GO:0048711	positive regulation of astrocyte differentiation	6/1231	18/23174	0.000237038	0.00397761	0.00282833	Id2/Hes1/Serpine2/Notch1/Il6st/Prpf19	6
GO:1903313	positive regulation of mRNA metabolic process	14/1231	89/23174	0.00024094	0.00402395	0.00286128	Hspa8/Snrnp70/Zfp36l1/Zfp36l2/Pabpc1/Cirbp/Tnrc6a/Btg2/Tnrc6b/Pum1/Tra2a/Tob1/Mettl3/Prpf19	14
GO:0009649	entrainment of circadian clock	7/1231	25/23174	0.000242161	0.00402395	0.00286128	Id2/Bhlhe40/Phlpp1/Rbm4b/Usp2/Per3/Ppp1ca	7
GO:0006122	mitochondrial electron transport, ubiquinol to cytochrome c	5/1231	12/23174	0.000242724	0.00402395	0.00286128	Uqcc3/Uqcrh/Mecp2/Uqcrc1/Uqcrb	5
GO:0060213	positive regulation of nuclear-transcribed mRNA poly(A) tail shortening	5/1231	12/23174	0.000242724	0.00402395	0.00286128	Pabpc1/Tnrc6a/Btg2/Tnrc6b/Tob1	5
GO:0032970	regulation of actin filament-based process	38/1231	390/23174	0.000243981	0.00402554	0.00286241	Atp1a2/Id1/Mdk/Gsn/Stmn1/Ank2/Rhob/Ctsl/Fmn2/Fam107a/Pdpn/S1pr1/Clasp2/S100a10/Rhoc/Pik3r1/Phpt1/Mef2c/Arpc4/Arf1/Arhgef19/Rictor/Prex1/Mtss1/Lpar1/Rdx/Ccdc88a/Lrp1/Hras/Lima1/Add3/Pick1/Eps8/Pdxp/Gpm6b/Arpc3/Dstn/Ppp1r9a	38
GO:0010038	response to metal ion	29/1231	269/23174	0.000244897	0.00402554	0.00286241	Nrxn1/Ahcyl1/Gsn/Egfr/Fus/Id2/Junb/Mt3/Gatm/Pdcd6/Asph/Syt11/Park7/Fos/Gdi1/Mef2c/Tfrc/Anxa5/Ppp3ca/Slc25a23/Wnk1/Mecp2/Gpld1/Ppp5c/Mapk1/Ncam1/Anxa7/Ppp1ca/Npc1	29
GO:0033344	cholesterol efflux	9/1231	41/23174	0.000245014	0.00402554	0.00286241	Ptch1/Apoe/Soat1/Npc2/Irak1/Pltp/Lrp1/Srebf2/Npc1	9
GO:0042752	regulation of circadian rhythm	17/1231	122/23174	0.000249262	0.00405312	0.00288202	Id2/Sfpq/Rorb/Ptgds/Bhlhe40/Phlpp1/Rbm4b/Usp2/Rora/Kcna2/Per3/Ddb1/Cipc/Maged1/Kdm2a/Kdm5b/Ppp1ca	17
GO:0046879	hormone secretion	36/1231	363/23174	0.000250185	0.00405312	0.00288202	Glul/Nrxn1/Ucp2/Tcf7l2/Mpc2/C1qtnf12/Egfr/Gja1/Fgfr1/Sfrp1/Pde8b/Selenom/Arrb1/Park7/Phpt1/Vamp2/Cpe/Gnas/Nadk/Anxa5/Ppp3ca/Dynll1/Klf7/Srebf1/Raf1/Lrp1/Agt/Gpld1/Rfx3/Scg5/Rab11fip2/Ildr2/Vamp8/Kdm5b/Sirt3/Enho	36
GO:0031099	regeneration	19/1231	145/23174	0.000250388	0.00405312	0.00288202	Tnc/Mdk/Gja1/Cd9/Rgma/Gfap/Neo1/Naca/Omg/Pkm/Ninj1/Gli1/Mif/Lrp1/Ptn/Mapk8ip3/Cebpb/Xylt1/Cd81	19
GO:0050657	nucleic acid transport	19/1231	145/23174	0.000250388	0.00405312	0.00288202	Zfp36l1/Pabpn1/Sfpq/Srsf1/Thoc2/Cpsf6/Akap8l/Khdrbs1/Sec13/Eif6/Hnrnpa2b1/Rrs1/Pura/Rps15/Phax/Sem1/Hnrnpa3/Ran/Rbm27	19
GO:0050658	RNA transport	19/1231	145/23174	0.000250388	0.00405312	0.00288202	Zfp36l1/Pabpn1/Sfpq/Srsf1/Thoc2/Cpsf6/Akap8l/Khdrbs1/Sec13/Eif6/Hnrnpa2b1/Rrs1/Pura/Rps15/Phax/Sem1/Hnrnpa3/Ran/Rbm27	19
GO:0050708	regulation of protein secretion	45/1231	489/23174	0.000252614	0.00405312	0.00288202	Glul/Nrxn1/Wls/Ucp2/Mdk/Tcf7l2/Cadm1/Mpc2/C1qtnf12/Egfr/C1qtnf4/Ppia/Ezr/Gja1/Sfrp1/Apoe/Pde8b/Arrb1/Syt11/Selenok/Neo1/Phpt1/Myo18a/Erp29/Nadk/Anxa5/Arf1/Cyp51/Ppp3ca/Dynll1/Klf7/Mif/Srebf1/Ubr5/Usp50/Lrp1/Agt/Gpld1/Rfx3/Gpi1/Hmgb1/Vamp8/Sirt3/Pard6a/Enho	45
GO:0099054	presynapse assembly	10/1231	50/23174	0.000253101	0.00405312	0.00288202	Nrxn1/Cadm1/Slitrk2/Eif4g1/Grid2/Dvl1/Lrrc4b/Farp1/Nlgn3/Fzd1	10
GO:0019079	viral genome replication	16/1231	111/23174	0.00025332	0.00405312	0.00288202	Ifitm2/Hspa8/Ppia/Ddx5/Ppib/Pabpc1/A230050P20Rik/Ifitm3/Notch1/Ddx3x/Pkn2/Ddb1/Mphosph8/Vcp/Trim28/Hacd3	16
GO:1905330	regulation of morphogenesis of an epithelium	16/1231	111/23174	0.00025332	0.00405312	0.00288202	Mdk/Vegfa/Sox9/Wnt7b/Fgfr1/Sfrp1/Clasp2/Sox8/Dvl1/Cthrc1/Ryk/Agt/Fzd2/Fzd1/Maged1/Ctnnb1	16
GO:0021543	pallium development	20/1231	157/23174	0.000255443	0.0040678	0.00289246	Mdk/Tfap2c/Egfr/Fgfr1/Foxg1/Emx1/Plcb1/Ntrk2/Adgrg1/Btg2/Nr2f1/Cdk5/Lhx2/Bcan/Zeb2/Id4/Rnf7/Ctnnb1/Bax/Atat1	20
GO:0043543	protein acylation	26/1231	231/23174	0.000256144	0.0040678	0.00289246	Glul/Nmt1/Eid1/Bloc1s1/Arrb1/Selenok/Park7/Nat8f1/Ogt/Ncoa1/Msl1/Brd4/Mecp2/Yeats4/Bag6/Pih1d1/Epc1/Nmt2/Klf15/Ing4/Naa15/Dlst/Kansl1/Brd1/Atat1/Sirt3	26
GO:0097237	cellular response to toxic substance	21/1231	169/23174	0.000256455	0.0040678	0.00289246	Fbln5/Gpr37/Prdx2/Psap/Rhob/Egr1/Gpr37l1/Ccs/Txn1/Park7/Adh5/Axl/Gstm7/Actb/Esd/Gstm5/Rps3/Sirpa/Stk25/Apex1/Ppp1r9a	21
GO:0007411	axon guidance	27/1231	244/23174	0.000259687	0.00410723	0.0029205	Lgi1/Vegfa/Ptch1/Wnt7b/Dpysl2/Bsg/Foxg1/Etv1/Neo1/Dvl1/Nfib/Alcam/Klf7/Plxnb1/Sema5b/Lrp1/Cdk5/Dag1/Rpl24/Lhx2/Ryk/Mycbp2/Mapk8ip3/Nptn/Nrcam/Lama2/Ncam1	27
GO:0048568	embryonic organ development	45/1231	490/23174	0.000264246	0.00415782	0.00295647	Id3/Gjb6/Spry2/Tcf7l2/Vegfa/Ptch1/Sox9/Zfp36l1/Egfr/Wnt7b/Id2/Gja1/Fgfr1/Junb/Hes1/Xist/Foxg1/Cc2d2a/Rpl10/Rarres2/Birc6/Dvl1/Nsdhl/Myo6/Gnas/Mef2c/Cthrc1/Notch1/Itgav/Gli1/Epn2/Ift57/Ncoa1/Fzd2/Cebpb/Arid1a/Mapk1/Ctnnb1/Pbx1/Trim28/Epn1/Kdm2a/Insig2/Bptf/Kdm1a	45
GO:0006633	fatty acid biosynthetic process	18/1231	134/23174	0.000264396	0.00415782	0.00295647	Plp1/Mid1ip1/Tecr/Fabp5/Acss1/Acsbg1/Ptgds/Acsl3/Mif/Srebf1/Acot11/Eif6/Agt/Hacd1/Insig2/Abhd3/Hacd3/Scd2	18
GO:0060562	epithelial tube morphogenesis	37/1231	378/23174	0.000267529	0.0041951	0.00298298	Spry2/Tnc/Mdk/Vegfa/Ptch1/Tfap2c/Sox9/Rhob/Gja1/Rps7/Hes1/Sfrp1/Rgma/Ctnnbip1/Cc2d2a/Sox8/Dvl1/Mef2c/Cthrc1/Notch1/Cecr2/Ift57/Mtss1/Dag1/Lhx2/Agt/Gna13/Fzd2/Zeb2/Fzd1/Arid1a/Maged1/Ctnnb1/Pbx1/Kdm2a/Kdm5b/Ppp1ca	37
GO:0032872	regulation of stress-activated MAPK cascade	26/1231	232/23174	0.000274224	0.00428787	0.00304894	Vegfa/Egfr/Wnt7b/Ezr/Sfrp1/Tnik/Dusp1/Plcb1/Foxo1/Irak1/Phlpp1/Magi3/Gstp1/Spag9/Arl6ip5/Hras/Rps3/Sirpa/Zeb2/Mapk8ip3/Stk25/Fgd4/Nbr1/Mapk1/Tlr3/Samd5	26
GO:0097485	neuron projection guidance	27/1231	245/23174	0.000277418	0.00431555	0.00306862	Lgi1/Vegfa/Ptch1/Wnt7b/Dpysl2/Bsg/Foxg1/Etv1/Neo1/Dvl1/Nfib/Alcam/Klf7/Plxnb1/Sema5b/Lrp1/Cdk5/Dag1/Rpl24/Lhx2/Ryk/Mycbp2/Mapk8ip3/Nptn/Nrcam/Lama2/Ncam1	27
GO:0033135	regulation of peptidyl-serine phosphorylation	20/1231	158/23174	0.00027815	0.00431555	0.00306862	Nrxn1/Spry2/Vegfa/Egfr/Arrb1/Txn1/Eif4g1/Park7/Bcar3/Ntrk2/Ogt/Mif/Rictor/Phip/Dmd/Raf1/Agt/Ddit4/Ppp1r15a/Bax	20
GO:1901990	regulation of mitotic cell cycle phase transition	28/1231	258/23174	0.000278439	0.00431555	0.00306862	Zfp36l1/Rpl26/Egfr/Id2/Fam107a/Zfp36l2/Pdpn/Nacc2/Ccnd2/Eif4g1/Sept7/Plcb1/Zfp207/Rdx/Ddx3x/Ctdsp2/Ddb1/Brd4/Mecp2/Ccnd3/Kmt2e/Rpl17/Apex1/Pbx1/Psmg2/Hacd1/Psme1/Rps27l	28
GO:0006140	regulation of nucleotide metabolic process	15/1231	101/23174	0.000280699	0.00431555	0.00306862	Zbtb20/Ndufc2/Hsd11b1/Atpif1/Park7/Tspo/Gpd1/Ogt/Mif/Slc25a23/Eif6/Cox7a2l/Ddit4/Vcp/Mtch2	15
GO:0046849	bone remodeling	15/1231	101/23174	0.000280699	0.00431555	0.00306862	Fgfr3/Mdk/Vegfa/Egfr/Gja1/Sfrp1/S1pr1/Ncdn/Cthrc1/Tfrc/Tpp1/Itgav/Ptn/Car2/Ctnnb1	15
GO:0051651	maintenance of location in cell	15/1231	101/23174	0.000280699	0.00431555	0.00306862	Syne1/Gsn/Clmn/Apoe/Txn1/Park7/Hspa5/Tnrc6a/Tspo/Fth1/Gaa/Cdk5/Dag1/Kdelr2/Grik5	15
GO:0048675	axon extension	18/1231	135/23174	0.000290209	0.00444146	0.00315815	Ndn/Vegfa/Dpysl2/Apoe/Map2/Clasp2/Map1b/Gdi1/Dvl1/Sema5b/Nlgn3/Olfm1/Atp5g1/Lrp1/Cdk5/Lhx2/Rufy3/Ryk	18
GO:0006081	cellular aldehyde metabolic process	12/1231	70/23174	0.000291474	0.00444146	0.00315815	Hsd11b1/Glo1/Dkk3/Park7/Clcn2/Adh5/Taldo1/Pgls/Esd/Aldoa/Gpi1/Pdxp	12
GO:1903051	negative regulation of proteolysis involved in cellular protein catabolic process	12/1231	70/23174	0.000291474	0.00444146	0.00315815	Rpl11/Csnk2a1/Rpl23/Rps7/Ddrgk1/Ubxn1/Park7/Anks1/Ogt/Bag6/Pdcl3/Rpl5	12
GO:0071496	cellular response to external stimulus	30/1231	285/23174	0.000292116	0.00444146	0.00315815	Atp1a2/Glul/Slc1a2/Tcf7l2/Wipi1/Hnrnpl/Sox9/Fam107a/Cpeb4/Map1lc3b/Eif4g1/Hspa5/Fos/Tnrc6a/Foxo1/Tfrc/Axl/Srebf1/Lars/Ncoa1/Atp5g1/Dag1/Slc2a1/Srebf2/Mapk1/Pick1/Gabarap/Ctnnb1/Pdxp/Wdr45b	30
GO:0043470	regulation of carbohydrate catabolic process	10/1231	51/23174	0.000300016	0.0045365	0.00322573	Zbtb20/Hsd11b1/Gpd1/Ogt/Mif/Eif6/Ddit4/Mtch2/Hmgb1/Ppp1ca	10
GO:0048713	regulation of oligodendrocyte differentiation	10/1231	51/23174	0.000300016	0.0045365	0.00322573	Mdk/Tcf7l2/Daam2/Id2/Hes1/Notch1/Ptn/Dag1/Id4/Ctnnb1	10
GO:0099175	regulation of postsynapse organization	17/1231	124/23174	0.000303405	0.00457519	0.00325324	Nrxn1/Hspa8/Grin2b/Apoe/Grid2/Lrrc4b/Pdlim5/Mfn1/Nlgn3/Ngef/Sorbs1/Cdk5/Ptn/Zmynd8/Nrcam/Chmp2b/Ppp1r9a	17
GO:0097061	dendritic spine organization	14/1231	91/23174	0.000305531	0.00459465	0.00326708	Grin2b/Apoe/Sept7/Dvl1/Pdlim5/Ctnnd2/Arf1/Mfn1/Nlgn3/Ngef/Cdk5/Zmynd8/Pick1/Ppp1r9a	14
GO:0006732	coenzyme metabolic process	33/1231	326/23174	0.000307357	0.00460951	0.00327765	Zbtb20/Mat2a/Mpc2/Scp2/Ahcyl1/Hsd11b1/Acss1/Crot/Coq10b/Pmvk/Gpd1/Nadk/Pkm/Ogt/Hmgcs1/Taldo1/Pgls/Mif/Acot11/Mvk/Cs/Acot1/Aldoa/Eif6/Gamt/Ddit4/Vcp/Gpi1/Mdh1/Mtch2/Dlst/Pdxp/Prdx5	33
GO:2000116	regulation of cysteine-type endopeptidase activity	25/1231	221/23174	0.000308804	0.00461864	0.00328414	Vegfa/Gsn/Csnk2a1/Cryab/Grin2b/Ndufa13/Arrb1/Pdcd6/Asph/Park7/Aifm1/Ctsd/Ift57/Ddx3x/Arl6ip5/Usp50/Rps3/Vcp/Gpi1/Mtch2/Pih1d1/Rnf7/Fis1/Bax/Rps27l	25
GO:1901293	nucleoside phosphate biosynthetic process	30/1231	286/23174	0.000310167	0.00462644	0.00328969	Zbtb20/Mpc2/Ndufc2/Atp5e/Nme7/Acss1/Atp5h/Nme1/Prpsap1/Gpd1/Atp5j2/Nadk/Pkm/Atp5f1/Ogt/Uqcc3/Mif/Atp5l/Cmpk1/Atp5g1/Aldoa/Eif6/Dtymk/Ddit4/Atp5c1/Vcp/Gpi1/Mtch2/Mapk1/Atp5j	30
GO:0006164	purine nucleotide biosynthetic process	26/1231	234/23174	0.0003138	0.00464497	0.00330286	Zbtb20/Mpc2/Ndufc2/Atp5e/Nme7/Acss1/Atp5h/Nme1/Prpsap1/Gpd1/Atp5j2/Pkm/Atp5f1/Ogt/Uqcc3/Mif/Atp5l/Atp5g1/Aldoa/Eif6/Ddit4/Atp5c1/Vcp/Gpi1/Mtch2/Atp5j	26
GO:0070302	regulation of stress-activated protein kinase signaling cascade	26/1231	234/23174	0.0003138	0.00464497	0.00330286	Vegfa/Egfr/Wnt7b/Ezr/Sfrp1/Tnik/Dusp1/Plcb1/Foxo1/Irak1/Phlpp1/Magi3/Gstp1/Spag9/Arl6ip5/Hras/Rps3/Sirpa/Zeb2/Mapk8ip3/Stk25/Fgd4/Nbr1/Mapk1/Tlr3/Samd5	26
GO:0045860	positive regulation of protein kinase activity	41/1231	437/23174	0.000313941	0.00464497	0.00330286	Nrxn1/Vegfa/Prdx2/Egfr/Wnt7b/Fgfr1/Tnik/Gprc5b/Egr1/Lamtor2/Arrb1/Ccnd2/Erp29/Mmd2/Irak1/Slc27a1/Mif/Magi3/Lpar1/Ddx3x/Ccdc88a/Spag9/Raf1/Hras/Cdk5/Dag1/Rps3/Agt/Zeb2/Mapk8ip3/Stk25/Il18/Pih1d1/Fgd4/Ccnd3/Maged1/Stk11/Cd81/Chil1/Samd5/Ppp1r9a	41
GO:0044106	cellular amine metabolic process	13/1231	81/23174	0.000324737	0.00477902	0.00339818	Gpr37/Pebp1/Cyp2d22/Park7/Chka/Sat1/Maoa/Abhd4/Mecp2/Amd1/Hnmt/Azin1/Oaz1	13
GO:0061178	regulation of insulin secretion involved in cellular response to glucose stimulus	13/1231	81/23174	0.000324737	0.00477902	0.00339818	Nrxn1/Ucp2/Tcf7l2/Mpc2/C1qtnf12/Pde8b/Arrb1/Phpt1/Nadk/Dynll1/Klf7/Lrp1/Gpld1	13
GO:0051236	establishment of RNA localization	19/1231	148/23174	0.000326374	0.0047903	0.0034062	Zfp36l1/Pabpn1/Sfpq/Srsf1/Thoc2/Cpsf6/Akap8l/Khdrbs1/Sec13/Eif6/Hnrnpa2b1/Rrs1/Pura/Rps15/Phax/Sem1/Hnrnpa3/Ran/Rbm27	19
GO:0009611	response to wounding	45/1231	495/23174	0.000329945	0.00482984	0.00343431	Slc1a2/Slc1a3/Fgfr3/Tnc/Mdk/Prdx2/Zfp36l1/Egfr/Gja1/Serpine2/Zfp36l2/Cd9/Rgma/Pdpn/Apoe/Clasp2/Gfap/Dst/Neat1/Syt11/Neo1/Srsf6/Naca/Gnas/Omg/Pkm/Macf1/Anxa5/Ninj1/Gli1/Arhgef19/Mif/Axl/Cadm4/Lrp1/Hras/Cdk5/Ptn/Gna13/Srsf5/Mapk8ip3/Xylt1/Cd81/Hmgb1/Bax	45
GO:0061387	regulation of extent of cell growth	17/1231	125/23174	0.000334105	0.00487776	0.00346839	Vegfa/Dpysl2/Rgma/Apoe/Map2/Clasp2/Map1b/Gdi1/Omg/Sema5b/Olfm1/Atp5g1/Lrp1/Cdk5/Rufy3/Ryk/Ist1	17
GO:0021537	telencephalon development	27/1231	248/23174	0.000337212	0.00491009	0.00349137	Dbi/Slc1a2/Mdk/Tfap2c/Egfr/Id2/Fgfr1/Hes1/Foxg1/Emx1/Plcb1/Ntrk2/Adgrg1/Btg2/Nfib/Nr2f1/Rfx4/Cdk5/Lhx2/Ryk/Bcan/Zeb2/Id4/Rnf7/Ctnnb1/Bax/Atat1	27
GO:0046889	positive regulation of lipid biosynthetic process	14/1231	92/23174	0.000343038	0.00497145	0.00353501	Dbi/Zbtb20/Tcf7l2/Scp2/Mid1ip1/Apoe/Fdps/Acsl3/Capn2/Slc27a1/Srebf1/Sorbs1/Agt/Gpld1	14
GO:0043280	positive regulation of cysteine-type endopeptidase activity involved in apoptotic process	16/1231	114/23174	0.000345068	0.00497145	0.00353501	Gsn/Ndufa13/Arrb1/Pdcd6/Aifm1/Ctsd/Ift57/Ddx3x/Arl6ip5/Rps3/Vcp/Mtch2/Rnf7/Fis1/Bax/Rps27l	16
GO:0071900	regulation of protein serine/threonine kinase activity	40/1231	425/23174	0.000346559	0.00497145	0.00353501	Nrxn1/Spry2/Vegfa/Prdx2/Egfr/Wnt7b/Fgfr1/Sfrp1/Tnik/Dusp1/Apoe/Lamtor2/Arrb1/Ccnd2/Erp29/Irak1/Prkar1a/Slc27a1/Mif/Magi3/Lpar1/Gstp1/Ddx3x/Spag9/Actb/Raf1/Hras/Rps3/Agt/Zeb2/Mapk8ip3/Inppl1/Pih1d1/Fgd4/Ccnd3/Ccnh/Maged1/Stk11/Cd81/Samd5	40
GO:0008361	regulation of cell size	24/1231	210/23174	0.000346845	0.00497145	0.00353501	Vegfa/Lrrc8a/Arhgap5/Dpysl2/Rgma/Apoe/Map2/Clasp2/Map1b/Gdi1/Omg/Ogt/Sema5b/Lars/Olfm1/Rdx/Atp5g1/Lrp1/Cdk5/Rufy3/Ryk/Ist1/Anxa7/Kdm1a	24
GO:0010810	regulation of cell-substrate adhesion	24/1231	210/23174	0.000346845	0.00497145	0.00353501	Mdk/Vegfa/Ccdc80/Fam107a/Jag1/Pdpn/Clasp2/S100a10/Pik3r1/Macf1/Notch1/Ninj1/Prex1/Dmd/Lrp1/Ptn/Dag1/Ptprz1/Cdk6/C1qbp/Hacd1/Gpm6b/Lgals1/Emid1	24
GO:0032984	protein-containing complex disassembly	24/1231	210/23174	0.000346845	0.00497145	0.00353501	Hspa8/Gsn/Stmn1/Mid1ip1/Rpl23/Map2/Clasp2/Map1b/Map1lc3b/Asph/Rdx/Smarcc2/Ddit4/Vcp/Lima1/Arid1a/Add3/Pbrm1/Fyco1/Eps8/Smarcd1/Vamp8/Pdxp/Dstn	24
GO:0045807	positive regulation of endocytosis	21/1231	173/23174	0.000353686	0.005051	0.00359157	Mfge8/Hspa8/Vegfa/Syne1/Apoe/Appl2/Cd63/Vps28/Arrb1/Sgip1/Myo18a/Ppt1/Arf1/Ppp3ca/Axl/Lrp1/Cyba/Sirpa/Ptx3/Pick1/Ap2m1	21
GO:0030073	insulin secretion	25/1231	223/23174	0.000354231	0.005051	0.00359157	Glul/Nrxn1/Ucp2/Tcf7l2/Mpc2/C1qtnf12/Gja1/Sfrp1/Pde8b/Arrb1/Park7/Phpt1/Nadk/Ppp3ca/Dynll1/Klf7/Srebf1/Raf1/Lrp1/Gpld1/Rfx3/Rab11fip2/Ildr2/Sirt3/Enho	25
GO:0072524	pyridine-containing compound metabolic process	20/1231	161/23174	0.000357199	0.00508016	0.00361231	Zbtb20/Mpc2/Hsd11b1/Gpd1/Nadk/Pkm/Ogt/Taldo1/Pgls/Mif/Aldoa/Eif6/Ddit4/Vcp/Gpi1/Mdh1/Mtch2/Dlst/Pdxp/Prdx5	20
GO:1903363	negative regulation of cellular protein catabolic process	13/1231	82/23174	0.000367443	0.00521239	0.00370633	Rpl11/Csnk2a1/Rpl23/Laptm4b/Rps7/Ddrgk1/Ubxn1/Park7/Anks1/Ogt/Bag6/Pdcl3/Rpl5	13
GO:1901987	regulation of cell cycle phase transition	30/1231	289/23174	0.000370398	0.0052408	0.00372654	Zfp36l1/Rpl26/Egfr/Id2/Fam107a/Zfp36l2/Pdpn/Nacc2/Ccnd2/Eif4g1/Cirbp/Sept7/Plcb1/Zfp207/Gli1/Rdx/Ddx3x/Ctdsp2/Ddb1/Brd4/Mecp2/Ccnd3/Kmt2e/Rpl17/Apex1/Pbx1/Psmg2/Hacd1/Psme1/Rps27l	30
GO:0043491	protein kinase B signaling	22/1231	186/23174	0.000373439	0.00527028	0.0037475	Nrxn1/Spry2/Tcf7l2/Vegfa/Sox9/Zfp36l1/C1qtnf12/Egfr/Pdcd6/Them4/Ntrk2/Maz/Phlpp1/Cavin3/Axl/Rictor/Dag1/Rps6kb1/Il18/Stk11/Chil1/C1qbp	22
GO:0045668	negative regulation of osteoblast differentiation	11/1231	62/23174	0.000379758	0.00534575	0.00380116	Id3/Id1/Ptch1/Id2/Fgfr1/Sfrp1/Rorb/Notch1/Tob1/Nbr1/Cdk6	11
GO:0061326	renal tubule development	15/1231	104/23174	0.000388025	0.00544819	0.003874	Vegfa/Ptch1/Sox9/Wnt7b/Hes1/Jag1/Ctnnbip1/Sox8/Mef2c/Notch1/Mtss1/Agt/Maged1/Ctnnb1/Pbx1	15
GO:0030100	regulation of endocytosis	30/1231	290/23174	0.00039266	0.00549924	0.0039103	Mfge8/Hspa8/Vegfa/Syne1/Apoe/Appl2/Cd63/Vps28/Arrb1/Sgip1/Syt11/Myo18a/Ppt1/Arf1/Ppp3ca/Itgav/Iqsec1/Axl/Epn2/Atxn2/Lrp1/Cyba/Sirpa/Ptx3/Vamp4/Ubqln2/Pick1/Vamp8/Snx3/Ap2m1	30
GO:0009914	hormone transport	36/1231	372/23174	0.000399035	0.00557433	0.00396369	Glul/Nrxn1/Ucp2/Tcf7l2/Mpc2/C1qtnf12/Egfr/Gja1/Fgfr1/Sfrp1/Pde8b/Selenom/Arrb1/Park7/Phpt1/Vamp2/Cpe/Gnas/Nadk/Anxa5/Ppp3ca/Dynll1/Klf7/Srebf1/Raf1/Lrp1/Agt/Gpld1/Rfx3/Scg5/Rab11fip2/Ildr2/Vamp8/Kdm5b/Sirt3/Enho	36
GO:1990748	cellular detoxification	8/1231	35/23174	0.000403154	0.0056103	0.00398927	Fbln5/Prdx2/Ccs/Park7/Adh5/Gstm7/Esd/Gstm5	8
GO:0051592	response to calcium ion	17/1231	127/23174	0.000403648	0.0056103	0.00398927	Nrxn1/Ahcyl1/Egfr/Fus/Junb/Pdcd6/Asph/Syt11/Fos/Gdi1/Mef2c/Anxa5/Ppp3ca/Slc25a23/Wnk1/Gpld1/Anxa7	17
GO:0060541	respiratory system development	27/1231	251/23174	0.000408111	0.00565804	0.00402322	Id1/Spry2/Fgfr3/Tnc/Vegfa/Sox9/Hsd11b1/Wnt7b/Fgfr1/Hes1/Pdpn/Srsf6/Fgfrl1/Nfib/Notch1/Gli1/Dag1/Hspb11/Mapk8ip3/Bag6/Numa1/Mapk1/Ctnnb1/Chil1/Hmgb1/Hikeshi/Ppp1ca	27
GO:1902903	regulation of supramolecular fiber organization	34/1231	345/23174	0.000411144	0.00568577	0.00404293	Id1/Hspa8/Gsn/Stmn1/Cryab/Mid1ip1/Fmn2/Apoe/S1pr1/Map2/Clasp2/S100a10/Map1b/Rhoc/Pik3r1/Mef2c/Arpc4/Arf1/Rictor/Prex1/Mtss1/Lpar1/Rdx/Rps3/Mecp2/Lima1/Add3/Numa1/Pick1/Eps8/Pdxp/Arpc3/Dstn/Ppp1r9a	34
GO:0035148	tube formation	21/1231	175/23174	0.00041339	0.00570251	0.00405484	Vegfa/Ptch1/Sox9/Rps7/Sfrp1/Rgma/Cc2d2a/Sox8/Dvl1/Cthrc1/Nfib/Notch1/Cecr2/Ift57/Lhx2/Fzd2/Zeb2/Fzd1/Arid1a/Ctnnb1/Kdm2a	21
GO:1901992	positive regulation of mitotic cell cycle phase transition	13/1231	83/23174	0.000414831	0.00570807	0.00405879	Egfr/Ccnd2/Eif4g1/Plcb1/Rdx/Ddx3x/Brd4/Mecp2/Ccnd3/Kmt2e/Rpl17/Apex1/Pbx1	13
GO:0034250	positive regulation of cellular amide metabolic process	18/1231	139/23174	0.000416633	0.00571858	0.00406626	Vim/Hnrnpl/Rpl26/Rps9/Gsap/Rps3a1/Cirbp/Eef2/Ddx3x/Khdrbs1/Eif6/Rps6kb1/Eif4g3/Mettl3/Mapk1/C1qbp/Rpl5/Rps27l	18
GO:0048639	positive regulation of developmental growth	24/1231	213/23174	0.000427465	0.00585265	0.0041616	Vegfa/Ezr/Fgfr1/Apoe/Ppib/Map1b/Sgip1/Slc25a4/Fdps/Plcb1/Gdi1/Naca/Mef2c/Notch1/Gli1/Atp5g1/Lrp1/Rps6kb1/Rufy3/Agt/Mecp2/Ist1/Mapk1/Ncam1	24
GO:0006644	phospholipid metabolic process	34/1231	346/23174	0.000433282	0.00591758	0.00420777	Dbi/Fgfr3/Pigz/Ip6k1/Pitpnc1/Fabp5/Serinc1/Plpp3/Pmvk/Pik3r1/Chka/Fdps/Plcb1/Acsl3/Pla2g7/Capn2/Arf1/Slc27a1/Hmgcs1/Idi1/Smpd2/Mvk/Pisd/Plcd4/Etnk1/Mecp2/Gpld1/Fdft1/Pigyl/Inppl1/Pigs/Cd81/Serinc3/Abhd3	34
GO:0072522	purine-containing compound biosynthetic process	26/1231	239/23174	0.000435582	0.00593427	0.00421963	Zbtb20/Mpc2/Ndufc2/Atp5e/Nme7/Acss1/Atp5h/Nme1/Prpsap1/Gpd1/Atp5j2/Pkm/Atp5f1/Ogt/Uqcc3/Mif/Atp5l/Atp5g1/Aldoa/Eif6/Ddit4/Atp5c1/Vcp/Gpi1/Mtch2/Atp5j	26
GO:0015800	acidic amino acid transport	11/1231	63/23174	0.000438313	0.00595672	0.0042356	Slc1a2/Slc1a3/Lrrc8a/Slc6a1/Dpysl2/Grin2b/Ntrk2/Myo6/Kcnj10/Arl6ip5/Slc13a3	11
GO:0061323	cell proliferation involved in heart morphogenesis	6/1231	20/23174	0.000451609	0.00610726	0.00434264	Sox9/Gng5/Hes1/Naca/Notch1/Ctnnb1	6
GO:2000136	regulation of cell proliferation involved in heart morphogenesis	6/1231	20/23174	0.000451609	0.00610726	0.00434264	Sox9/Gng5/Hes1/Naca/Notch1/Ctnnb1	6
GO:0051656	establishment of organelle localization	43/1231	474/23174	0.000462621	0.00624085	0.00443763	Ubb/Spry2/Syne1/Wipi1/Ezr/Clmn/Dpysl2/Fmn2/Bloc1s1/Map2/Clasp2/Kif1b/Map1b/Pdcd6/Syt11/Vamp2/Fez1/Dvl1/Myo6/Arf1/Tmem230/Rhot1/Nudc/Cdk5/Eif6/Actr1a/Mecp2/Rrs1/Stk25/Numa1/Rps15/Chmp2a/Bod1/Pcm1/Fyco1/Ctnnb1/Vamp8/Chmp2b/Dctn4/Ran/Chmp5/Ap1s2/Grik5	43
GO:0045844	positive regulation of striated muscle tissue development	13/1231	84/23174	0.000467306	0.00627329	0.0044607	Gja1/Fgfr1/Slc25a4/Fdps/Naca/Mef2c/Usp2/Notch1/Gli1/Rps6kb1/Mapk1/Ctnnb1/Ncam1	13
GO:0048636	positive regulation of muscle organ development	13/1231	84/23174	0.000467306	0.00627329	0.0044607	Gja1/Fgfr1/Slc25a4/Fdps/Naca/Mef2c/Usp2/Notch1/Gli1/Rps6kb1/Mapk1/Ctnnb1/Ncam1	13
GO:0015672	monovalent inorganic cation transport	42/1231	460/23174	0.000469553	0.00628812	0.00447124	Atp1a2/Fxyd6/Slc1a3/Slc4a4/Atp1b2/Atp1b1/Ahcyl1/Atp5e/Ank2/Fxyd7/Serpine2/Atp5h/Slc38a2/Cd63/Slc25a4/Park7/Vamp2/Plcb1/Atp6v1f/Gnas/Kcnj10/Atp5f1/Slc20a1/Arf1/Slc38a1/Atp6v0b/Mif/Atp6v1e1/Atp5l/Kcna2/Wnk1/Dmd/Atp5g1/Kcnn2/Slc13a3/Cox17/Atp5c1/Hbp1/Atp6v1a/Tmem175/Atp5j/Maged2	42
GO:0070585	protein localization to mitochondrion	14/1231	95/23174	0.000480068	0.00641333	0.00456028	Atpif1/Tomm7/Ndufa13/Tspo/Bnip3l/Bag1/Srebf1/Ppp2r2b/Mtch2/Fis1/Timm13/Romo1/Bax/Timm8a1	14
GO:0019827	stem cell population maintenance	20/1231	165/23174	0.000492623	0.00656512	0.00466821	Fgfr3/Tcf7l2/Tpt1/Tfap2c/Sox9/Fgfr1/Hes1/Sfrp1/Zfp36l2/Trim8/Foxo1/Srrt/Cnot3/Raf1/Ptn/Mettl3/Ss18/Arid1a/Pcm1/Ctnnb1	20
GO:1905897	regulation of response to endoplasmic reticulum stress	12/1231	74/23174	0.000494599	0.00657554	0.00467562	Grina/Ubxn1/Park7/Pik3r1/Erp29/Tmem259/Ppp1r15a/Bag6/Ubqln2/Serinc3/Selenos/Bax	12
GO:0050680	negative regulation of epithelial cell proliferation	18/1231	141/23174	0.000496032	0.0065787	0.00467787	Fgfr3/Ptch1/Sox9/Atpif1/Gja1/Ctsl/Sfrp1/Apoe/Mef2c/Nfib/Ift57/Mtss1/Ptn/Rida/Atf2/Cdk6/Maged1/Stk11	18
GO:0050773	regulation of dendrite development	22/1231	190/23174	0.000501675	0.00663755	0.00471971	Id1/Syne1/Tnik/Apoe/Ntrk2/Mef2c/Pdlim5/Arf1/Ppp3ca/Mfn1/Nlgn3/Ngef/Prex1/Lpar1/Nsmf/Cdk5/Ptn/Ptprz1/Mecp2/Zmynd8/Stk11/Ppp1r9a	22
GO:0035196	production of miRNAs involved in gene silencing by miRNA	9/1231	45/23174	0.000511982	0.00675768	0.00480513	Egfr/Ddx5/Ppp3ca/Nr2f1/Pum1/Srrt/Hnrnpa2b1/Mecp2/Mettl3	9
GO:1901863	positive regulation of muscle tissue development	13/1231	85/23174	0.000525297	0.00691683	0.00491829	Gja1/Fgfr1/Slc25a4/Fdps/Naca/Mef2c/Usp2/Notch1/Gli1/Rps6kb1/Mapk1/Ctnnb1/Ncam1	13
GO:0032102	negative regulation of response to external stimulus	33/1231	336/23174	0.000526954	0.00692209	0.00492203	Fabp7/Nrxn1/Mdk/Rps19/Prdx2/C1qtnf12/Htra1/Gja1/Padi2/Serpine2/Cd9/Rgma/Dusp1/Apoe/Clasp2/Appl2/Neo1/Grid2/Dvl1/Anxa5/Rora/Notch1/Psmb4/Sema5b/Mif/Mvk/Gstp1/Sirpa/Ryk/Tspan6/Xylt1/C1qbp/Selenos	33
GO:0045995	regulation of embryonic development	17/1231	130/23174	0.000531271	0.00692451	0.00492376	Fgfr1/Hes1/Sfrp1/Clasp2/Hspa5/Lfng/Plcb1/Dvl1/Notch1/Wnk1/Dag1/Fzd2/Fzd1/Bag6/Ctnnb1/Lama2/Kdm1a	17
GO:0030279	negative regulation of ossification	14/1231	96/23174	0.000535037	0.00692451	0.00492376	Id3/Id1/Mdk/Ptch1/Sox9/Id2/Fgfr1/Sfrp1/Rorb/Mef2c/Notch1/Tob1/Nbr1/Cdk6	14
GO:0099072	regulation of postsynaptic membrane neurotransmitter receptor levels	14/1231	96/23174	0.000535037	0.00692451	0.00492376	Lgi1/Syne1/Frrs1l/Tnik/Vamp2/Myo6/Iqsec1/Hras/Dag1/Eps15/Pick1/Eps8/Rab8a/Ap2m1	14
GO:0099565	chemical synaptic transmission, postsynaptic	14/1231	96/23174	0.000535037	0.00692451	0.00492376	Nrxn1/Syne1/Grin2b/Igsf11/Grid2/Dvl1/Mef2c/Ppp3ca/Nlgn3/Cdk5/Mecp2/Zmynd8/Ppp1r9a/Grik5	14
GO:1901989	positive regulation of cell cycle phase transition	14/1231	96/23174	0.000535037	0.00692451	0.00492376	Egfr/Ccnd2/Eif4g1/Plcb1/Gli1/Rdx/Ddx3x/Brd4/Mecp2/Ccnd3/Kmt2e/Rpl17/Apex1/Pbx1	14
GO:0052547	regulation of peptidase activity	38/1231	406/23174	0.000535228	0.00692451	0.00492376	Timp4/Cst3/Pebp1/Vegfa/Gsn/Csnk2a1/Cryab/Itih3/Serpine2/Grin2b/Timp3/Ddrgk1/Ubxn1/Ndufa13/Lxn/Arrb1/Pcsk1n/Pdcd6/Asph/Park7/Birc6/Aifm1/Ctsd/Ift57/Ddx3x/Arl6ip5/Usp50/Rps3/Agt/Vcp/Gpi1/Mtch2/Pih1d1/Rnf7/Fis1/Psme1/Bax/Rps27l	38
GO:0040029	regulation of gene expression, epigenetic	29/1231	282/23174	0.000535945	0.00692451	0.00492376	Tfap2c/Egfr/Ddx5/Padi2/Xist/Hist1h1e/Eif4g1/Tnrc6a/Tnrc6b/Ppp3ca/Nr2f1/Pum1/Srrt/H1fx/Eif6/Hnrnpa2b1/Mphosph8/Lhx2/Mecp2/Mettl3/Hist1h1c/Arid1a/Epc1/Ash2l/Smarcd1/Ctnnb1/Trim28/Arid4b/Kdm1a	29
GO:0046496	nicotinamide nucleotide metabolic process	19/1231	154/23174	0.00054029	0.00693335	0.00493004	Zbtb20/Mpc2/Hsd11b1/Gpd1/Nadk/Pkm/Ogt/Taldo1/Pgls/Mif/Aldoa/Eif6/Ddit4/Vcp/Gpi1/Mdh1/Mtch2/Dlst/Prdx5	19
GO:0106106	cold-induced thermogenesis	18/1231	142/23174	0.000540408	0.00693335	0.00493004	Id1/Ucp2/Vegfa/Ip6k1/Fabp5/Gja1/Appl2/Gatm/Gnas/Notch1/Ogt/Acot11/Cnot3/G0s2/Cebpb/Il18/Stk11/Kdm1a	18
GO:0120161	regulation of cold-induced thermogenesis	18/1231	142/23174	0.000540408	0.00693335	0.00493004	Id1/Ucp2/Vegfa/Ip6k1/Fabp5/Gja1/Appl2/Gatm/Gnas/Notch1/Ogt/Acot11/Cnot3/G0s2/Cebpb/Il18/Stk11/Kdm1a	18
GO:0034470	ncRNA processing	33/1231	337/23174	0.000555151	0.00703543	0.00500262	Rps21/Rpl11/Rps19/Rps24/Rpl26/Rpl7/Rps16/Rpl35a/Rps7/Rps8/Rpl14/Rpl10a/Ddx17/Rpl7a/Rpl35/Trmt112/Rpl27/Rps17/Hsd17b10/Rpl7l1/Lsm6/Srrt/Hnrnpa2b1/Mecp2/Rrs1/Mettl3/Trmt1/Rps14/Pih1d1/Rps15/Snu13/Nop10/Rpl5	33
GO:0006605	protein targeting	27/1231	256/23174	0.000555691	0.00703543	0.00500262	Rpl11/Hspa8/Atpif1/Tomm7/Ndufa13/Hspa5/Gdi1/Myo6/Sec61b/Srp14/Bnip3l/Macf1/Ogt/Srebf1/Lars/Hras/Cdk5/Sec61a2/Srp9/M6pr/Ppp2r2b/Pick1/Fis1/Timm13/Romo1/Timm8a1/Spcs2	27
GO:0001659	temperature homeostasis	21/1231	179/23174	0.00055962	0.00703543	0.00500262	Id1/Ucp2/Vegfa/Ip6k1/Fabp5/Gja1/Egr1/Appl2/Gatm/Gnas/Slc27a1/Notch1/Ogt/Acot11/Ednrb/Cnot3/G0s2/Cebpb/Il18/Stk11/Kdm1a	21
GO:0008625	extrinsic apoptotic signaling pathway via death domain receptors	12/1231	75/23174	0.000560797	0.00703543	0.00500262	Sfrp1/Timp3/Park7/Pik3r1/Ddx3x/Bex3/Raf1/Trps1/Il18/Gabarap/Pea15a/Bax	12
GO:0032507	maintenance of protein location in cell	12/1231	75/23174	0.000560797	0.00703543	0.00500262	Syne1/Gsn/Clmn/Txn1/Park7/Hspa5/Tnrc6a/Tspo/Cdk5/Dag1/Kdelr2/Grik5	12
GO:0070373	negative regulation of ERK1 and ERK2 cascade	12/1231	75/23174	0.000560797	0.00703543	0.00500262	Camk2n1/Spry2/Ndrg2/Ezr/Dusp1/Timp3/Arrb1/Phlpp1/Gstp1/Dmd/Sirpa/Sirt3	12
GO:0071375	cellular response to peptide hormone stimulus	26/1231	243/23174	0.000561142	0.00703543	0.00500262	Ahcyl1/Zfp36l1/C1qtnf12/Appl2/Pik3r1/Vamp2/Plcb1/Rarres2/Foxo1/Pkm/Anxa5/Gnai2/Ogt/Srebf1/Phip/Sorbs1/Rps6kb1/Agt/Gpld1/Inppl1/Il18/Ccnd3/Car2/Rab8a/Ctnnb1/Enho	26
GO:0046185	aldehyde catabolic process	5/1231	14/23174	0.000561147	0.00703543	0.00500262	Glo1/Adh5/Esd/Gpi1/Pdxp	5
GO:0046831	regulation of RNA export from nucleus	5/1231	14/23174	0.000561147	0.00703543	0.00500262	Thoc2/Cpsf6/Akap8l/Khdrbs1/Rbm27	5
GO:0060211	regulation of nuclear-transcribed mRNA poly(A) tail shortening	5/1231	14/23174	0.000561147	0.00703543	0.00500262	Pabpc1/Tnrc6a/Btg2/Tnrc6b/Tob1	5
GO:0097164	ammonium ion metabolic process	20/1231	167/23174	0.000575654	0.0072009	0.00512029	Dbi/Gpr37/Pebp1/Fabp5/Cyp2d22/Crot/Park7/Chka/Sat1/Acsl3/Pla2g7/Capn2/Slc27a1/Maoa/Smpd2/Mecp2/Amd1/Hnmt/Azin1/Abhd3	20
GO:0060425	lung morphogenesis	11/1231	65/23174	0.000578254	0.00721702	0.00513175	Id1/Spry2/Tnc/Sox9/Wnt7b/Srsf6/Nfib/Dag1/Mapk8ip3/Mapk1/Ctnnb1	11
GO:0021987	cerebral cortex development	15/1231	108/23174	0.000584462	0.00727766	0.00517487	Mdk/Tfap2c/Egfr/Fgfr1/Foxg1/Emx1/Plcb1/Ntrk2/Adgrg1/Nr2f1/Cdk5/Lhx2/Rnf7/Ctnnb1/Bax	15
GO:0018394	peptidyl-lysine acetylation	19/1231	155/23174	0.000585757	0.00727766	0.00517487	Eid1/Bloc1s1/Arrb1/Nat8f1/Ogt/Ncoa1/Msl1/Brd4/Mecp2/Yeats4/Bag6/Pih1d1/Epc1/Klf15/Ing4/Kansl1/Brd1/Atat1/Sirt3	19
GO:0072073	kidney epithelium development	18/1231	143/23174	0.000588164	0.00729111	0.00518443	Vegfa/Ptch1/Sox9/Wnt7b/Fgfr1/Hes1/Jag1/Sfrp1/Ctnnbip1/Sox8/Mef2c/Notch1/Mtss1/Agt/Maged1/Klf15/Ctnnb1/Pbx1	18
GO:0042692	muscle cell differentiation	37/1231	394/23174	0.000591133	0.00731145	0.00519889	Vegfa/H3f3a/Syne1/Ank2/Sox9/Wnt7b/Csrp1/Hes1/Cd9/Slc25a4/Neo1/Fdps/Naca/Mef2c/Pdlim5/Prkar1a/Capn2/Rora/Ppp3ca/Notch1/H3f3b/Sox6/Spag9/Dmd/Ednrb/Adgrb1/Bhlhe41/Agt/Mecp2/Arid1a/Epc1/Pbrm1/Cd81/Ctnnb1/Cacybp/Hacd1/Kdm1a	37
GO:1900542	regulation of purine nucleotide metabolic process	14/1231	97/23174	0.000595264	0.00734604	0.00522349	Zbtb20/Ndufc2/Atpif1/Park7/Tspo/Gpd1/Ogt/Mif/Slc25a23/Eif6/Cox7a2l/Ddit4/Vcp/Mtch2	14
GO:0014003	oligodendrocyte development	8/1231	37/23174	0.000601772	0.00737674	0.00524532	Fgfr3/Tcf7l2/Plp1/Id2/Omg/Kcnj10/Wasf3/Id4	8
GO:0046470	phosphatidylcholine metabolic process	8/1231	37/23174	0.000601772	0.00737674	0.00524532	Dbi/Fabp5/Chka/Acsl3/Capn2/Slc27a1/Mecp2/Abhd3	8
GO:0099174	regulation of presynapse organization	8/1231	37/23174	0.000601772	0.00737674	0.00524532	Nrxn1/Slitrk2/Eif4g1/Grid2/Lrrc4b/Farp1/Nlgn3/Fzd1	8
GO:0033120	positive regulation of RNA splicing	9/1231	46/23174	0.000606884	0.00740641	0.00526641	Hspa8/Snrnp70/Pik3r1/Cirbp/Srsf1/Tra2a/Srsf5/U2af2/Prpf19	9
GO:0098754	detoxification	9/1231	46/23174	0.000606884	0.00740641	0.00526641	Fbln5/Prdx2/Mt3/Ccs/Park7/Adh5/Gstm7/Esd/Gstm5	9
GO:0034504	protein localization to nucleus	28/1231	271/23174	0.00061512	0.00749031	0.00532607	Glul/Rpl11/Hspa8/Syne1/Sox9/Ddx5/Appl2/Txn1/Park7/Pik3r1/Trim8/Dvl1/Ppp3ca/Ogt/Hnrnpm/Txnip/Phip/Pttg1ip/Ubr5/Cdk5/Agt/Rrs1/Mapk1/Stk11/Trim28/Ran/Hikeshi/Rpain	28
GO:0008286	insulin receptor signaling pathway	16/1231	120/23174	0.000616879	0.00749515	0.00532952	C1qtnf12/Pik3r1/Plcb1/Rarres2/Foxo1/Gnai2/Ogt/Srebf1/Phip/Sorbs1/Rps6kb1/Agt/Gpld1/Inppl1/Ccnd3/Enho	16
GO:0060538	skeletal muscle organ development	23/1231	206/23174	0.000633506	0.00767522	0.00545755	Tcf7l2/Ddx5/Hlf/Myl6/Egr1/Ddx17/Fos/Sox8/Fgfrl1/Naca/Mef2c/Tsc22d3/Cntfr/Btg2/Usp2/Ppp3ca/Notch1/Dmd/Cdk5/Rps6kb1/Sap30/Ctnnb1/Mbnl1	23
GO:0019362	pyridine nucleotide metabolic process	19/1231	156/23174	0.000634488	0.00767522	0.00545755	Zbtb20/Mpc2/Hsd11b1/Gpd1/Nadk/Pkm/Ogt/Taldo1/Pgls/Mif/Aldoa/Eif6/Ddit4/Vcp/Gpi1/Mdh1/Mtch2/Dlst/Prdx5	19
GO:0007517	muscle organ development	39/1231	424/23174	0.000638251	0.00769838	0.00547402	Id3/Tcf7l2/Cryab/Gja1/Ddx5/Fgfr1/Hlf/Myl6/Egr1/S1pr1/Etv1/Ddx17/Slc25a4/Fos/Fdps/Sox8/Fgfrl1/Naca/Mef2c/Tsc22d3/Cntfr/Btg2/Usp2/Ppp3ca/Notch1/Gli1/Sox6/Mtss1/Dmd/Cdk5/Adgrb1/Rps6kb1/Sap30/Fzd2/Fzd1/Mapk1/Ctnnb1/Mbnl1/Ncam1	39
GO:0007163	establishment or maintenance of cell polarity	24/1231	219/23174	0.0006392	0.00769838	0.00547402	Spry2/Gsn/Rhob/Wnt7b/Ezr/Gja1/Hes1/Map2/Clasp2/Map1b/Rhoc/Fez1/Myo18a/Macf1/Rictor/Actr1a/Mark3/Lhx2/Rufy3/Stk25/Numa1/Rab11fip2/Stk11/Pard6a	24
GO:0001843	neural tube closure	15/1231	109/23174	0.000645074	0.00775215	0.00551226	Ptch1/Rps7/Sfrp1/Rgma/Cc2d2a/Dvl1/Cthrc1/Cecr2/Ift57/Lhx2/Fzd2/Zeb2/Fzd1/Arid1a/Kdm2a	15
GO:0071407	cellular response to organic cyclic compound	43/1231	482/23174	0.000652246	0.00780859	0.00555239	Id3/Atp1a2/Ptch1/Zfp36l1/Egfr/Ezr/Ddx5/Padi2/Fam107a/Sfrp1/Zfp36l2/Egr1/Gabrb1/Ddx17/Ddrgk1/Safb/Park7/Plcb1/Fam210b/Ntrk2/Safb2/Gnas/Mef2c/Gpd1/Mlc1/Rora/Gstm7/Actb/Ubr5/Rps6kb1/Mecp2/Gpld1/Ddit4/Cyp7b1/Il18/Arid1a/Ppp5c/Mapk1/Tlr3/Fis1/Ctnnb1/Pdxp/Npc1	43
GO:0045292	mRNA cis splicing, via spliceosome	7/1231	29/23174	0.000652608	0.00780859	0.00555239	Srsf2/Srsf6/Srsf1/Rbm4b/Psip1/Sfswap/Srsf5	7
GO:0021575	hindbrain morphogenesis	10/1231	56/23174	0.000657225	0.00784678	0.00557954	Nrxn1/Hes1/Serpine2/Hspa5/Grid2/Rora/Gli1/Atxn2/Rfx4/Cdk5	10
GO:0031669	cellular response to nutrient levels	22/1231	194/23174	0.000666694	0.0079426	0.00564768	Glul/Tcf7l2/Wipi1/Hnrnpl/Fam107a/Cpeb4/Map1lc3b/Eif4g1/Hspa5/Tnrc6a/Foxo1/Srebf1/Lars/Ncoa1/Atp5g1/Slc2a1/Srebf2/Mapk1/Pick1/Gabarap/Pdxp/Wdr45b	22
GO:0006403	RNA localization	20/1231	169/23174	0.000670533	0.00795391	0.00565572	Zfp36l1/Pabpn1/Sfpq/Srsf1/Thoc2/Cpsf6/Akap8l/Khdrbs1/Sec13/Eif6/Hnrnpa2b1/Rrs1/Pura/Pih1d1/Rps15/Phax/Sem1/Hnrnpa3/Ran/Rbm27	20
GO:0098727	maintenance of cell number	20/1231	169/23174	0.000670533	0.00795391	0.00565572	Fgfr3/Tcf7l2/Tpt1/Tfap2c/Sox9/Fgfr1/Hes1/Sfrp1/Zfp36l2/Trim8/Foxo1/Srrt/Cnot3/Raf1/Ptn/Mettl3/Ss18/Arid1a/Pcm1/Ctnnb1	20
GO:0008637	apoptotic mitochondrial changes	15/1231	110/23174	0.000710951	0.00837918	0.00595811	Atpif1/Slc25a4/Them4/Bnip3l/Aifm1/Rhot1/Dap3/Slc25a5/Ppp2r2b/Mtch2/Atf2/Rnf7/Fis1/Bax/Ndufs1	15
GO:0032092	positive regulation of protein binding	15/1231	110/23174	0.000710951	0.00837918	0.00595811	Rpl11/Tcf7l2/Apoe/Amfr/Map1lc3b/Arrb1/Park7/Lfng/Mef2c/Cthrc1/Lrp1/Cdk5/Mark3/Ran/Cald1	15
GO:0060606	tube closure	15/1231	110/23174	0.000710951	0.00837918	0.00595811	Ptch1/Rps7/Sfrp1/Rgma/Cc2d2a/Dvl1/Cthrc1/Cecr2/Ift57/Lhx2/Fzd2/Zeb2/Fzd1/Arid1a/Kdm2a	15
GO:0031050	dsRNA processing	9/1231	47/23174	0.000715695	0.00838124	0.00595958	Egfr/Ddx5/Ppp3ca/Nr2f1/Pum1/Srrt/Hnrnpa2b1/Mecp2/Mettl3	9
GO:0070918	production of small RNA involved in gene silencing by RNA	9/1231	47/23174	0.000715695	0.00838124	0.00595958	Egfr/Ddx5/Ppp3ca/Nr2f1/Pum1/Srrt/Hnrnpa2b1/Mecp2/Mettl3	9
GO:1903018	regulation of glycoprotein metabolic process	9/1231	47/23174	0.000715695	0.00838124	0.00595958	Itm2b/Cst3/Tcf7l2/Ramp1/Mt3/Soat1/Plcb1/Ptx3/Ctnnb1	9
GO:0033002	muscle cell proliferation	25/1231	234/23174	0.000724972	0.00846139	0.00601657	Tcf7l2/Ndrg2/Vegfa/Egfr/Id2/Gja1/Fgfr1/Ctnnbip1/Egr1/S1pr1/Pik3r1/Mef2c/Irak1/Prkar1a/Gnai2/Notch1/Gli1/Cyba/Rps6kb1/Agt/Il18/Mapk1/Ctnnb1/Ncam1/Gnai3	25
GO:0072595	maintenance of protein localization in organelle	8/1231	38/23174	0.000727151	0.00846139	0.00601657	Syne1/Txn1/Park7/Hspa5/Tspo/Cdk5/Kdelr2/Grik5	8
GO:1905710	positive regulation of membrane permeability	8/1231	38/23174	0.000727151	0.00846139	0.00601657	Hspa8/Atpif1/Mt3/Bnip3l/Rhot1/Slc25a5/Atf2/Bax	8
GO:0106027	neuron projection organization	14/1231	99/23174	0.000733093	0.00851254	0.00605294	Grin2b/Apoe/Sept7/Dvl1/Pdlim5/Ctnnd2/Arf1/Mfn1/Nlgn3/Ngef/Cdk5/Zmynd8/Pick1/Ppp1r9a	14
GO:1900076	regulation of cellular response to insulin stimulus	13/1231	88/23174	0.000737042	0.00854037	0.00607273	C1qtnf12/Appl2/Pik3r1/Rarres2/Gnai2/Ogt/Sorbs1/Rps6kb1/Agt/Gpld1/Inppl1/Ccnd3/Enho	13
GO:0001764	neuron migration	21/1231	183/23174	0.000748801	0.0086584	0.00615666	Ndn/Mdk/Vegfa/Gja1/Foxg1/Neo1/Ntrk2/Adgrg1/Mef2c/Nr2f1/Axl/Olfm1/Nsmf/Cdk5/Ptprz1/Ddit4/Mapk8ip3/Gpm6a/Pcm1/Ctnnb1/Bax	21
GO:0006801	superoxide metabolic process	11/1231	67/23174	0.000753596	0.00866427	0.00616083	Fbln5/Prdx2/Egfr/Ccs/Park7/Gnai2/Gstp1/Cyba/Agt/Il18/Gnai3	11
GO:0060688	regulation of morphogenesis of a branching structure	11/1231	67/23174	0.000753596	0.00866427	0.00616083	Mdk/Vegfa/Sox9/Fgfr1/Sfrp1/Sox8/Cpe/Agt/Mecp2/Maged1/Ctnnb1	11
GO:0009636	response to toxic substance	33/1231	343/23174	0.000754031	0.00866427	0.00616083	Atp1a2/Fbln5/Gpr37/Prdx2/Psap/Rhob/Gria1/Cryab/Slc6a1/Egr1/Grin2b/Gabrb1/Gpr37l1/Mt3/Ppp1r1b/Ccs/Txn1/Park7/Adh5/Axl/Eef1b2/Gstm7/Actb/Esd/Gstm5/Rps3/Sirpa/Stk25/Mapk1/Eps8/Apex1/Bax/Ppp1r9a	33
GO:0010463	mesenchymal cell proliferation	10/1231	57/23174	0.000759667	0.00867471	0.00616825	Vegfa/Syne1/Sox9/Arhgap5/Fgfr1/Ctnnbip1/Nfib/Ptn/Ctnnb1/Hmgb1	10
GO:0045687	positive regulation of glial cell differentiation	10/1231	57/23174	0.000759667	0.00867471	0.00616825	Mdk/Id2/Hes1/Serpine2/Notch1/Il6st/Bag1/Ptn/Dag1/Prpf19	10
GO:0099172	presynapse organization	10/1231	57/23174	0.000759667	0.00867471	0.00616825	Nrxn1/Cadm1/Slitrk2/Eif4g1/Grid2/Dvl1/Lrrc4b/Farp1/Nlgn3/Fzd1	10
GO:0043281	regulation of cysteine-type endopeptidase activity involved in apoptotic process	22/1231	196/23174	0.000765565	0.00872395	0.00620327	Vegfa/Gsn/Csnk2a1/Cryab/Ndufa13/Arrb1/Pdcd6/Park7/Aifm1/Ctsd/Ift57/Ddx3x/Arl6ip5/Rps3/Vcp/Gpi1/Mtch2/Pih1d1/Rnf7/Fis1/Bax/Rps27l	22
GO:0090150	establishment of protein localization to membrane	24/1231	222/23174	0.000775787	0.00882217	0.00627311	Ndufa13/Nectin3/Hspa5/Vamp2/Gdi1/Sec61b/Acsl3/Srp14/Macf1/Ogt/Hras/Cdk5/Sec61a2/Srp9/Bag6/Mtch2/Vamp4/Fis1/Rab8a/Wrb/Timm13/Romo1/Bax/Npc1	24
GO:0007015	actin filament organization	37/1231	400/23174	0.000782102	0.00887565	0.00631113	Id1/Gsn/Stmn1/Rhob/Ezr/Fmn2/Fam107a/S1pr1/Clasp2/S100a10/Rhoc/Arrb1/Pik3r1/Efs/Arpc4/Arf1/Itgb5/Rictor/Prex1/Mtss1/Lpar1/Gas7/Rdx/Sorbs1/Sirpa/Rufy3/Inppl1/Lima1/Add3/Phactr1/Pick1/Eps8/Pdxp/Arpc3/Cald1/Dstn/Ppp1r9a	37
GO:0016569	covalent chromatin modification	40/1231	443/23174	0.000785178	0.00889222	0.00632292	Vegfa/Eid1/Padi2/Sfpq/Ppp1r1b/Arrb1/Hist1h1e/Ring1/Ogt/Srebf1/Huwe1/Ncoa1/Akap8l/Ubr5/Phf1/Ddb1/Msl1/Cdk5/Brd4/Mphosph8/Mecp2/Sirt7/Yeats4/Hist1h1c/Pih1d1/Epc1/Kmt2e/Ppp5c/Ash2l/Ing4/Ctnnb1/Kansl1/Trim28/Hdac8/Kdm2a/Kmt2c/Arid4b/Brd1/Kdm5b/Kdm1a	40
GO:0043153	entrainment of circadian clock by photoperiod	6/1231	22/23174	0.000793438	0.0089036	0.00633101	Id2/Bhlhe40/Rbm4b/Usp2/Per3/Ppp1ca	6
GO:0046597	negative regulation of viral entry into host cell	6/1231	22/23174	0.000793438	0.0089036	0.00633101	Ifitm2/Gsn/Ifitm3/Trim8/Ptx3/Snx3	6
GO:1902307	positive regulation of sodium ion transmembrane transport	6/1231	22/23174	0.000793438	0.0089036	0.00633101	Atp1b2/Atp1b1/Plcb1/Arf1/Wnk1/Dmd	6
GO:0009416	response to light stimulus	29/1231	289/23174	0.00079424	0.0089036	0.00633101	Atp1a2/Slc1a2/Slc1a3/Rpl26/Egfr/Id2/Pde8b/Ppp1r1b/Arrb1/Pik3r1/Cirbp/Bhlhe40/Hmgn1/Rbm4b/Usp2/Sema5b/Nlgn3/Gnb1/Per3/Ddb1/Cdk5/Mecp2/Mettl3/Stk11/Bax/Ap1s2/Kdm1a/Ppp1ca/Rpain	29
GO:0010917	negative regulation of mitochondrial membrane potential	5/1231	15/23174	0.000805049	0.0089036	0.00633101	Bnip3l/Arl6ip5/Atp5g1/Mtch2/Bax	5
GO:0070262	peptidyl-serine dephosphorylation	5/1231	15/23174	0.000805049	0.0089036	0.00633101	Dusp1/Ppp3ca/Ppp2r2b/Ppp1r15a/Ppp2r1a	5
GO:0098917	retrograde trans-synaptic signaling	5/1231	15/23174	0.000805049	0.0089036	0.00633101	Cadm1/Fabp5/Plcb1/Farp1/Dag1	5
GO:0098974	postsynaptic actin cytoskeleton organization	5/1231	15/23174	0.000805049	0.0089036	0.00633101	Farp1/Arf1/Actb/Adgrb1/Ppp1r9a	5
GO:0099188	postsynaptic cytoskeleton organization	5/1231	15/23174	0.000805049	0.0089036	0.00633101	Farp1/Arf1/Actb/Adgrb1/Ppp1r9a	5
GO:0005977	glycogen metabolic process	12/1231	78/23174	0.000805595	0.0089036	0.00633101	Tcf7l2/Phkg1/Pygb/Ppp1r1a/Il6st/Sorbs1/Gaa/Epm2aip1/Phkg2/Pgm2/Hmgb1/Ppp1ca	12
GO:0006073	cellular glucan metabolic process	12/1231	78/23174	0.000805595	0.0089036	0.00633101	Tcf7l2/Phkg1/Pygb/Ppp1r1a/Il6st/Sorbs1/Gaa/Epm2aip1/Phkg2/Pgm2/Hmgb1/Ppp1ca	12
GO:0044042	glucan metabolic process	12/1231	78/23174	0.000805595	0.0089036	0.00633101	Tcf7l2/Phkg1/Pygb/Ppp1r1a/Il6st/Sorbs1/Gaa/Epm2aip1/Phkg2/Pgm2/Hmgb1/Ppp1ca	12
GO:0021700	developmental maturation	30/1231	303/23174	0.000810105	0.0089355	0.00635369	Nrxn1/Fgfr3/Pebp1/Plp1/Vegfa/Nfia/Sept4/Id2/Gja1/Fgfr1/Hes1/S1pr1/Cd63/Sox8/Plcb1/Fam210b/Adgrl1/Anks1/Trpc4ap/Lgi4/Plxnb1/Ednrb/Dag1/Mecp2/Bcan/Rfx3/Ppp2r1a/Xylt1/Ctnnb1/Nrcam	30
GO:1902253	regulation of intrinsic apoptotic signaling pathway by p53 class mediator	7/1231	30/23174	0.000812571	0.00894478	0.00636029	Rpl11/Ubb/Rpl26/Rps7/Mif/Pttg1ip/Kdm1a	7
GO:0042133	neurotransmitter metabolic process	18/1231	147/23174	0.0008173	0.00897431	0.00638129	Slc1a3/Phgdh/Gldc/Pebp1/Ddah2/Cyp2d22/Chka/Tspo/Aldh6a1/Rora/Maoa/Dynll1/Gcsh/Sirpa/Agt/Ptx3/Hnmt/Selenos	18
GO:0030072	peptide hormone secretion	28/1231	276/23174	0.000818515	0.00897431	0.00638129	Glul/Nrxn1/Ucp2/Tcf7l2/Mpc2/C1qtnf12/Egfr/Gja1/Sfrp1/Pde8b/Arrb1/Park7/Phpt1/Cpe/Nadk/Anxa5/Ppp3ca/Dynll1/Klf7/Srebf1/Raf1/Lrp1/Gpld1/Rfx3/Rab11fip2/Ildr2/Sirt3/Enho	28
GO:0021953	central nervous system neuron differentiation	24/1231	223/23174	0.000826628	0.00904525	0.00643173	Nrxn1/Ubb/Ptch1/Tfap2c/Fgfr1/Hes1/Sfrp1/Foxg1/Map2/Emx1/Ntrk2/Grid2/Btg2/Nfib/Rora/Atxn2/Cdk5/Smarcc2/Ryk/Mycbp2/Zeb2/Id4/Cdh11/Ctnnb1	24
GO:0006733	oxidoreduction coenzyme metabolic process	20/1231	172/23174	0.000838078	0.00915234	0.00650788	Zbtb20/Mpc2/Hsd11b1/Coq10b/Gpd1/Nadk/Pkm/Ogt/Taldo1/Pgls/Mif/Aldoa/Eif6/Ddit4/Vcp/Gpi1/Mdh1/Mtch2/Dlst/Prdx5	20
GO:0060078	regulation of postsynaptic membrane potential	15/1231	112/23174	0.000859967	0.00937279	0.00666463	Nrxn1/Syne1/Gria1/Grin2b/Igsf11/Grid2/Dvl1/Mef2c/Ppp3ca/Nlgn3/Cdk5/Mecp2/Zmynd8/Ppp1r9a/Grik5	15
GO:0043954	cellular component maintenance	10/1231	58/23174	0.000874893	0.00951662	0.0067669	Hspa8/Cadm1/Grin2b/Apoe/Neat1/Kifc3/Mtss1/Zmynd8/Pick1/Pard6a	10
GO:0034332	adherens junction organization	16/1231	124/23174	0.000885819	0.00961646	0.0068379	Vegfa/Fam107a/Clasp2/S100a10/Kifc3/Macf1/Itgav/Iqsec1/Mapre2/Mtss1/Rdx/Sorbs1/Lrp1/Cdh11/Ctnnb1/Gpm6b	16
GO:0033674	positive regulation of kinase activity	42/1231	475/23174	0.00089294	0.00967469	0.00687931	Nrxn1/Fgfr3/Vegfa/Prdx2/Egfr/Wnt7b/Fgfr1/Tnik/Gprc5b/Egr1/Lamtor2/Arrb1/Ccnd2/Erp29/Mmd2/Irak1/Slc27a1/Mif/Magi3/Lpar1/Ddx3x/Ccdc88a/Spag9/Raf1/Hras/Cdk5/Dag1/Rps3/Agt/Zeb2/Mapk8ip3/Stk25/Il18/Pih1d1/Fgd4/Ccnd3/Maged1/Stk11/Cd81/Chil1/Samd5/Ppp1r9a	42
GO:0050772	positive regulation of axonogenesis	14/1231	101/23174	0.000896975	0.00968029	0.00688329	Vegfa/Metrn/Apoe/Map1b/Ntrk2/Gdi1/Plxnb1/Atp5g1/Lrp1/Rufy3/Zeb2/Stk25/Ist1/Stk11	14
GO:0110110	positive regulation of animal organ morphogenesis	14/1231	101/23174	0.000896975	0.00968029	0.00688329	Mdk/Vegfa/Sox9/Fgfr1/Jag1/Sox8/Srsf6/Naca/Notch1/Ptn/Agt/Maged1/Ctnnb1/Bax	14
GO:0043525	positive regulation of neuron apoptotic process	12/1231	79/23174	0.000904769	0.0097453	0.00692951	Fgfr3/Egr1/Aifm1/Bag1/Cdk5/Ppp2r2b/Il18/Atf2/Fis1/Ctnnb1/Bax/Grik5	12
GO:0072655	establishment of protein localization to mitochondrion	13/1231	90/23174	0.000914811	0.00983421	0.00699273	Atpif1/Tomm7/Ndufa13/Tspo/Bnip3l/Srebf1/Ppp2r2b/Mtch2/Fis1/Timm13/Romo1/Bax/Timm8a1	13
GO:0050796	regulation of insulin secretion	21/1231	186/23174	0.000924791	0.00992212	0.00705524	Glul/Nrxn1/Ucp2/Tcf7l2/Mpc2/C1qtnf12/Gja1/Sfrp1/Pde8b/Arrb1/Phpt1/Nadk/Ppp3ca/Dynll1/Klf7/Srebf1/Lrp1/Gpld1/Rfx3/Sirt3/Enho	21
GO:0051291	protein heterooligomerization	19/1231	161/23174	0.000934078	0.0100023	0.00711223	Nrxn1/Mat2a/Grin2b/S100a10/Sept7/Hist1h4d/Ikzf5/Ogt/Cpsf6/Gnb1/Uqcrh/Hras/Trps1/Ppp5c/Chmp2a/Tmcc1/Stk11/Ctnnb1/Hist1h4h	19
GO:0008360	regulation of cell shape	18/1231	149/23174	0.000958024	0.0102388	0.0072804	Vegfa/Rhob/Ezr/Pdpn/Rhoc/Plxnb1/Phip/Lpar1/Gas7/Rdx/Myo10/Aldoa/Ptn/Gna13/Wasf3/Fgd4/Eps8/Anxa7	18
GO:0061014	positive regulation of mRNA catabolic process	9/1231	49/23174	0.000981065	0.0104647	0.00744104	Zfp36l1/Zfp36l2/Pabpc1/Tnrc6a/Btg2/Tnrc6b/Pum1/Tob1/Mettl3	9
GO:0006473	protein acetylation	21/1231	187/23174	0.000990868	0.0105488	0.00750086	Eid1/Bloc1s1/Arrb1/Park7/Nat8f1/Ogt/Ncoa1/Msl1/Brd4/Mecp2/Yeats4/Bag6/Pih1d1/Epc1/Klf15/Ing4/Naa15/Kansl1/Brd1/Atat1/Sirt3	21
GO:0045662	negative regulation of myoblast differentiation	7/1231	31/23174	0.00100195	0.0106462	0.00757011	Id3/Cxcl14/Sox9/Sox8/Notch1/Il18/Cmtm5	7
GO:0009308	amine metabolic process	13/1231	91/23174	0.00101636	0.0107785	0.00766416	Gpr37/Pebp1/Cyp2d22/Park7/Chka/Sat1/Maoa/Abhd4/Mecp2/Amd1/Hnmt/Azin1/Oaz1	13
GO:0009648	photoperiodism	6/1231	23/23174	0.00102562	0.0108349	0.00770431	Id2/Bhlhe40/Rbm4b/Usp2/Per3/Ppp1ca	6
GO:0010874	regulation of cholesterol efflux	6/1231	23/23174	0.00102562	0.0108349	0.00770431	Ptch1/Apoe/Irak1/Pltp/Lrp1/Srebf2	6
GO:0006865	amino acid transport	18/1231	150/23174	0.00103582	0.0109008	0.00775117	Slc1a2/Slc1a3/Lrrc8a/Slc6a1/Slc6a9/Dpysl2/Grin2b/Slc38a2/Ntrk2/Myo6/Kcnj10/Slc38a1/Sfxn1/Slc7a10/Arl6ip5/Slc13a3/Agt/Slc1a4	18
GO:0022612	gland morphogenesis	18/1231	150/23174	0.00103582	0.0109008	0.00775117	Tnc/Mdk/Ptch1/Tfap2c/Sox9/Egfr/Fgfr1/Sfrp1/Nfib/Notch1/Gli1/Ptn/Dag1/Cyp7b1/Cebpb/Id4/Bax/Kdm5b	18
GO:0045747	positive regulation of Notch signaling pathway	8/1231	40/23174	0.00104075	0.0109318	0.00777318	Hes1/Jag1/Lfng/Notch1/Epn2/Zmiz1/Tspan5/Enho	8
GO:0090287	regulation of cellular response to growth factor stimulus	27/1231	267/23174	0.00105383	0.0110482	0.00785593	Nrxn1/Spry2/Tcf7l2/Vegfa/Htra1/Fgfr1/Hes1/Sfrp1/Rgma/Cd63/Pdcd6/Tcf4/Veph1/Neo1/Hspa5/Fgfrl1/Fgfbp3/Notch1/Epn2/Cadm4/Dmd/Agt/Tob1/Fzd1/Numa1/Stk11/Ctnnb1	27
GO:0046486	glycerolipid metabolic process	31/1231	322/23174	0.00106086	0.0111007	0.00789331	Dbi/Tcf7l2/Pigz/Ip6k1/Pitpnc1/Fabp5/Serinc1/Apoe/Pik3r1/Chka/Plcb1/Acsl3/Gpd1/Pla2g7/Capn2/Thrsp/Slc27a1/Il6st/Srebf1/Sel1l/Pisd/Plcd4/Etnk1/Mecp2/Gpld1/Pigyl/Inppl1/Pigs/Insig2/Serinc3/Abhd3	31
GO:0043405	regulation of MAP kinase activity	29/1231	295/23174	0.00109637	0.0114418	0.0081358	Spry2/Vegfa/Prdx2/Egfr/Wnt7b/Fgfr1/Sfrp1/Tnik/Dusp1/Apoe/Lamtor2/Arrb1/Erp29/Irak1/Mif/Magi3/Lpar1/Gstp1/Spag9/Raf1/Hras/Rps3/Zeb2/Mapk8ip3/Inppl1/Fgd4/Maged1/Cd81/Samd5	29
GO:1901796	regulation of signal transduction by p53 class mediator	11/1231	70/23174	0.00109761	0.0114418	0.0081358	Rpl11/Ubb/Rpl26/Rpl23/Ddx5/Rps7/Mif/Pttg1ip/Rrs1/Rpl5/Kdm1a	11
GO:0048813	dendrite morphogenesis	20/1231	176/23174	0.00111661	0.0116095	0.00825511	Id1/Syne1/Tnik/Sept7/Dvl1/Pdlim5/Ctnnd2/Farp1/Ppp3ca/Mfn1/Klf7/Nlgn3/Ngef/Nsmf/Cdk5/Ptn/Ptprz1/Stk11/Kidins220/Ppp1r9a	20
GO:0032239	regulation of nucleobase-containing compound transport	5/1231	16/23174	0.00112003	0.0116095	0.00825511	Thoc2/Cpsf6/Akap8l/Khdrbs1/Rbm27	5
GO:0090177	establishment of planar polarity involved in neural tube closure	5/1231	16/23174	0.00112003	0.0116095	0.00825511	Sfrp1/Dvl1/Cthrc1/Fzd2/Fzd1	5
GO:0061640	cytoskeleton-dependent cytokinesis	13/1231	92/23174	0.00112716	0.0116614	0.00829198	Stmn1/Sept4/Rhob/Fmn2/Sept8/Rhoc/Sept7/Arf1/Arl3/Ist1/Chmp2a/Chmp2b/Chmp5	13
GO:0045913	positive regulation of carbohydrate metabolic process	12/1231	81/23174	0.00113376	0.0117077	0.00832491	Zbtb20/Tcf7l2/Foxo1/Gpd1/Adcyap1r1/Mif/Sorbs1/Ddb1/Gpld1/Epm2aip1/Stk11/Hmgb1	12
GO:0046850	regulation of bone remodeling	10/1231	60/23174	0.00114846	0.0118373	0.00841709	Fgfr3/Mdk/Vegfa/Egfr/Gja1/Sfrp1/S1pr1/Tfrc/Itgav/Car2	10
GO:2001234	negative regulation of apoptotic signaling pathway	24/1231	229/23174	0.00119664	0.0123108	0.00875375	Tpt1/Vegfa/Prdx2/Grina/Ndufa13/Park7/Birc6/Maz/Gnai2/Itgav/Mif/Phip/Ddx3x/Pttg1ip/Raf1/Slc25a5/Rps6kb1/Pih1d1/Pea15a/Ctnnb1/Selenos/Bax/Kdm1a/Gnai3	24
GO:0048762	mesenchymal cell differentiation	23/1231	216/23174	0.00121173	0.0124428	0.00884761	Mdk/Vegfa/Sox9/Gja1/Ddx5/Fgfr1/Hes1/Jag1/Sfrp1/Pdpn/Clasp2/Ddx17/Pdcd6/Sox8/Mef2c/Notch1/Sema5b/Ednrb/Dag1/Zeb2/Mapk1/Ctnnb1/Trim28	23
GO:0021915	neural tube development	21/1231	190/23174	0.00121401	0.012443	0.00884776	Phgdh/Tcf7l2/Ptch1/Zfp36l1/Rps7/Hes1/Sfrp1/Rgma/Cc2d2a/Dvl1/Cthrc1/Notch1/Cecr2/Ift57/Lhx2/Fzd2/Zeb2/Fzd1/Arid1a/Kdm2a/Ssbp3	21
GO:0048668	collateral sprouting	7/1231	32/23174	0.00122436	0.0125026	0.0088901	Rgma/Sept7/Dvl1/Omg/Lrp1/Zeb2/Ist1	7
GO:0050686	negative regulation of mRNA processing	7/1231	32/23174	0.00122436	0.0125026	0.0088901	Hnrnpl/Srsf6/Sfswap/Acin1/Hnrnpa2b1/U2af2/C1qbp	7
GO:0021696	cerebellar cortex morphogenesis	8/1231	41/23174	0.00123365	0.0125277	0.00890796	Nrxn1/Serpine2/Grid2/Rora/Gli1/Atxn2/Rfx4/Cdk5	8
GO:0035774	positive regulation of insulin secretion involved in cellular response to glucose stimulus	8/1231	41/23174	0.00123365	0.0125277	0.00890796	Mpc2/C1qtnf12/Arrb1/Phpt1/Nadk/Dynll1/Lrp1/Gpld1	8
GO:0099084	postsynaptic specialization organization	8/1231	41/23174	0.00123365	0.0125277	0.00890796	Nrxn1/Hspa8/Cadm1/Grid2/Lrrc4b/Nrxn2/Nlgn3/Zmynd8	8
GO:0014020	primary neural tube formation	15/1231	116/23174	0.00123826	0.0125514	0.00892479	Ptch1/Rps7/Sfrp1/Rgma/Cc2d2a/Dvl1/Cthrc1/Cecr2/Ift57/Lhx2/Fzd2/Zeb2/Fzd1/Arid1a/Kdm2a	15
GO:1903034	regulation of response to wounding	20/1231	178/23174	0.00128332	0.0128613	0.00914517	Mdk/Prdx2/Gja1/Serpine2/Cd9/Rgma/Pdpn/Apoe/Clasp2/Plpp3/Neo1/Srsf6/Omg/Anxa5/Mif/Cadm4/Lrp1/Hras/Xylt1/Hmgb1	20
GO:0010288	response to lead ion	4/1231	10/23174	0.00128519	0.0128613	0.00914517	Anxa5/Ppp5c/Ncam1/Ppp1ca	4
GO:0034214	protein hexamerization	4/1231	10/23174	0.00128519	0.0128613	0.00914517	Mat2a/Oat/Vcp/Yme1l1	4
GO:0048096	chromatin-mediated maintenance of transcription	4/1231	10/23174	0.00128519	0.0128613	0.00914517	Padi2/Ash2l/Smarcd1/Ctnnb1	4
GO:0060020	Bergmann glial cell differentiation	4/1231	10/23174	0.00128519	0.0128613	0.00914517	Vim/Gfap/Plpp3/Mapk1	4
GO:1902513	regulation of organelle transport along microtubule	4/1231	10/23174	0.00128519	0.0128613	0.00914517	Map2/Fez1/Rhot1/Mecp2	4
GO:1904667	negative regulation of ubiquitin protein ligase activity	4/1231	10/23174	0.00128519	0.0128613	0.00914517	Rpl11/Rpl23/Rps7/Rpl5	4
GO:0000910	cytokinesis	18/1231	153/23174	0.00130229	0.0129833	0.00923193	Stmn1/Sept4/Rhob/Fmn2/Sept8/Rhoc/Sept7/Birc6/Klhl9/Arf1/Pkn2/Cspp1/Arl3/Ist1/Chmp2a/Pdxp/Chmp2b/Chmp5	18
GO:0001838	embryonic epithelial tube formation	18/1231	153/23174	0.00130229	0.0129833	0.00923193	Ptch1/Sox9/Rps7/Sfrp1/Rgma/Cc2d2a/Sox8/Dvl1/Cthrc1/Cecr2/Ift57/Lhx2/Fzd2/Zeb2/Fzd1/Arid1a/Ctnnb1/Kdm2a	18
GO:0098810	neurotransmitter reuptake	6/1231	24/23174	0.00130659	0.0129833	0.00923193	Slc1a2/Slc6a11/Slc6a1/Park7/Kcnj10/Gpm6b	6
GO:0016570	histone modification	38/1231	426/23174	0.00130682	0.0129833	0.00923193	Vegfa/Eid1/Padi2/Sfpq/Ppp1r1b/Arrb1/Hist1h1e/Ring1/Ogt/Srebf1/Huwe1/Ncoa1/Akap8l/Ubr5/Phf1/Ddb1/Msl1/Cdk5/Brd4/Mecp2/Sirt7/Yeats4/Hist1h1c/Pih1d1/Epc1/Kmt2e/Ppp5c/Ash2l/Ing4/Ctnnb1/Kansl1/Hdac8/Kdm2a/Kmt2c/Arid4b/Brd1/Kdm5b/Kdm1a	38
GO:0006914	autophagy	35/1231	383/23174	0.00131795	0.0130268	0.00926283	Hspa8/Wipi1/Atpif1/Mt3/Gfap/Tomm7/Map1lc3b/Eif4g1/Park7/Fez1/Trim8/Emc6/Tspo/Foxo1/Bnip3l/Ctsd/Srebf1/Lars/Acbd5/Ctsa/Vcp/Nbr1/Ubqln2/Stk11/Fyco1/Fis1/Rab8a/Gabarap/Hmgb1/Vamp8/Atg101/Anxa7/Wdr45b/Npc1/Gnai3	35
GO:0061919	process utilizing autophagic mechanism	35/1231	383/23174	0.00131795	0.0130268	0.00926283	Hspa8/Wipi1/Atpif1/Mt3/Gfap/Tomm7/Map1lc3b/Eif4g1/Park7/Fez1/Trim8/Emc6/Tspo/Foxo1/Bnip3l/Ctsd/Srebf1/Lars/Acbd5/Ctsa/Vcp/Nbr1/Ubqln2/Stk11/Fyco1/Fis1/Rab8a/Gabarap/Hmgb1/Vamp8/Atg101/Anxa7/Wdr45b/Npc1/Gnai3	35
GO:0055017	cardiac muscle tissue growth	14/1231	105/23174	0.0013183	0.0130268	0.00926283	Gja1/Fgfr1/S1pr1/Slc25a4/Fdps/Mef2c/Pdlim5/Prkar1a/Notch1/Gli1/Agt/Mapk1/Ctnnb1/Ncam1	14
GO:0032869	cellular response to insulin stimulus	21/1231	192/23174	0.00138558	0.0136671	0.00971814	Zfp36l1/C1qtnf12/Appl2/Pik3r1/Vamp2/Plcb1/Rarres2/Foxo1/Pkm/Gnai2/Ogt/Srebf1/Phip/Sorbs1/Rps6kb1/Agt/Gpld1/Inppl1/Ccnd3/Rab8a/Enho	21
GO:0009060	aerobic respiration	11/1231	72/23174	0.00139193	0.0137052	0.00974522	Bloc1s1/Cox7c/Afg1l/Uqcrh/Cs/Vcp/Aco2/Mdh1/Uqcrb/Dlst/Sirt3	11
GO:0071248	cellular response to metal ion	18/1231	154/23174	0.00140314	0.0137909	0.00980616	Nrxn1/Gsn/Egfr/Fus/Id2/Junb/Mt3/Asph/Syt11/Fos/Mef2c/Tfrc/Anxa5/Slc25a23/Wnk1/Mecp2/Gpld1/Mapk1	18
GO:0050714	positive regulation of protein secretion	29/1231	300/23174	0.00142004	0.0139321	0.0099066	Glul/Wls/Mdk/Tcf7l2/Cadm1/Mpc2/C1qtnf12/Egfr/C1qtnf4/Ppia/Ezr/Gja1/Arrb1/Selenok/Phpt1/Myo18a/Nadk/Arf1/Dynll1/Mif/Usp50/Lrp1/Agt/Gpld1/Gpi1/Hmgb1/Vamp8/Sirt3/Pard6a	29
GO:0034101	erythrocyte homeostasis	17/1231	142/23174	0.00144643	0.0141657	0.0100727	Rps19/Rps24/Vegfa/Zfp36l1/Atpif1/Id2/Plcb1/Fam210b/Sfxn1/Axl/Rps17/Sox6/Gpi1/Rps14/Kmt2e/Cdk6/Kdm1a	17
GO:0010765	positive regulation of sodium ion transport	8/1231	42/23174	0.00145397	0.0141891	0.0100893	Atp1b2/Atp1b1/Ahcyl1/Plcb1/Gnas/Arf1/Wnk1/Dmd	8
GO:0055023	positive regulation of cardiac muscle tissue growth	8/1231	42/23174	0.00145397	0.0141891	0.0100893	Fgfr1/Slc25a4/Fdps/Mef2c/Notch1/Gli1/Mapk1/Ncam1	8
GO:0007018	microtubule-based movement	27/1231	273/23174	0.00146256	0.0142476	0.010131	Ubb/Hspa8/Fmn2/Nme7/Bloc1s1/Map2/Sfpq/Dst/Kif1b/Map1b/Fez1/Kifc3/Dync1i2/Dynll1/Rhot1/Ift57/Actr1a/Hspb11/Mecp2/Rfx3/Mapk8ip3/Pura/Arl3/Kif21a/Dync2li1/Pcm1/Fyco1	27
GO:1903050	regulation of proteolysis involved in cellular protein catabolic process	22/1231	206/23174	0.0014732	0.0143259	0.0101866	Rpl11/Ubb/Csnk2a1/Atpif1/Rpl23/Rps7/Sumo2/Apoe/Ddrgk1/Ubxn1/Park7/Dvl1/Anks1/Tmem259/Ogt/Usp5/Vcp/Bag6/Ubqln2/Pdcl3/Rpl5/Psme1	22
GO:0045047	protein targeting to ER	7/1231	33/23174	0.00148362	0.014326	0.0101867	Hspa5/Sec61b/Srp14/Macf1/Sec61a2/Srp9/Spcs2	7
GO:0046596	regulation of viral entry into host cell	7/1231	33/23174	0.00148362	0.014326	0.0101867	Ifitm2/Gsn/Ifitm3/Trim8/Ptx3/Snx3/Lgals1	7
GO:1905606	regulation of presynapse assembly	7/1231	33/23174	0.00148362	0.014326	0.0101867	Nrxn1/Slitrk2/Eif4g1/Grid2/Lrrc4b/Farp1/Fzd1	7
GO:1905898	positive regulation of response to endoplasmic reticulum stress	7/1231	33/23174	0.00148362	0.014326	0.0101867	Pik3r1/Tmem259/Ppp1r15a/Bag6/Ubqln2/Serinc3/Bax	7
GO:0021695	cerebellar cortex development	10/1231	62/23174	0.00148813	0.0143444	0.0101997	Nrxn1/Mdk/Serpine2/Hspa5/Grid2/Rora/Gli1/Atxn2/Rfx4/Cdk5	10
GO:0048872	homeostasis of number of cells	30/1231	315/23174	0.00149849	0.014419	0.0102528	Rps19/Rps24/Vegfa/Prdx2/Sox9/Zfp36l1/Atpif1/Id2/Emx1/Plcb1/Fam210b/Mef2c/Tsc22d3/Notch1/Sfxn1/Mif/Axl/Rps17/Sox6/Atxn2/Gpi1/Il18/Rps14/Mtch2/Kmt2e/Cdk6/Ildr2/Prdx5/Bax/Kdm1a	30
GO:0051896	regulation of protein kinase B signaling	18/1231	155/23174	0.00151053	0.0144781	0.0102948	Nrxn1/Spry2/Tcf7l2/Vegfa/C1qtnf12/Egfr/Pdcd6/Ntrk2/Maz/Phlpp1/Cavin3/Axl/Rictor/Dag1/Il18/Stk11/Chil1/C1qbp	18
GO:1990845	adaptive thermogenesis	18/1231	155/23174	0.00151053	0.0144781	0.0102948	Id1/Ucp2/Vegfa/Ip6k1/Fabp5/Gja1/Appl2/Gatm/Gnas/Notch1/Ogt/Acot11/Cnot3/G0s2/Cebpb/Il18/Stk11/Kdm1a	18
GO:0031498	chromatin disassembly	5/1231	17/23174	0.00151778	0.0144781	0.0102948	Padi2/Smarcc2/Arid1a/Pbrm1/Smarcd1	5
GO:0032986	protein-DNA complex disassembly	5/1231	17/23174	0.00151778	0.0144781	0.0102948	Rpl23/Smarcc2/Arid1a/Pbrm1/Smarcd1	5
GO:0042135	neurotransmitter catabolic process	5/1231	17/23174	0.00151778	0.0144781	0.0102948	Gldc/Aldh6a1/Maoa/Gcsh/Hnmt	5
GO:0021587	cerebellum morphogenesis	9/1231	52/23174	0.00152345	0.014482	0.0102976	Nrxn1/Serpine2/Hspa5/Grid2/Rora/Gli1/Atxn2/Rfx4/Cdk5	9
GO:0046902	regulation of mitochondrial membrane permeability	9/1231	52/23174	0.00152345	0.014482	0.0102976	Atpif1/Slc25a4/Them4/Bnip3l/Rhot1/Slc25a5/Mtch2/Atf2/Bax	9
GO:0043406	positive regulation of MAP kinase activity	23/1231	220/23174	0.00154656	0.0146764	0.0104358	Vegfa/Prdx2/Egfr/Wnt7b/Fgfr1/Tnik/Lamtor2/Arrb1/Erp29/Irak1/Mif/Magi3/Lpar1/Spag9/Raf1/Hras/Rps3/Zeb2/Mapk8ip3/Fgd4/Maged1/Cd81/Samd5	23
GO:0051100	negative regulation of binding	19/1231	168/23174	0.0015517	0.0146998	0.0104525	Id3/Id1/Stmn1/Id2/Rgma/Ctnnbip1/Map2/Park7/Dvl1/Nfib/Ppp3ca/Spag9/Actb/Lhx2/Mecp2/Id4/Bax/Kdm1a/Enho	19
GO:0018205	peptidyl-lysine modification	32/1231	344/23174	0.001561	0.0147235	0.0104693	Eid1/Bloc1s1/Sumo2/Egr1/Arrb1/Hist1h1e/Park7/Nat8f1/Ogt/Gcsh/Ncoa1/Phf1/Msl1/Brd4/Mecp2/Yeats4/Hist1h1c/Bag6/Pih1d1/Epc1/Kmt2e/Klf15/Ash2l/Ing4/Ctnnb1/Kansl1/Trim28/Arid4b/Brd1/Atat1/Sirt3/Kdm1a	32
GO:0051145	smooth muscle cell differentiation	11/1231	73/23174	0.00156169	0.0147235	0.0104693	Vegfa/Sox9/Wnt7b/Hes1/Mef2c/Notch1/Ednrb/Agt/Mecp2/Pbrm1/Ctnnb1	11
GO:0009267	cellular response to starvation	17/1231	143/23174	0.00156223	0.0147235	0.0104693	Glul/Tcf7l2/Wipi1/Hnrnpl/Cpeb4/Map1lc3b/Hspa5/Tnrc6a/Foxo1/Srebf1/Lars/Slc2a1/Srebf2/Mapk1/Pick1/Gabarap/Wdr45b	17
GO:0046883	regulation of hormone secretion	29/1231	302/23174	0.00157098	0.0147807	0.01051	Glul/Nrxn1/Ucp2/Tcf7l2/Mpc2/C1qtnf12/Egfr/Gja1/Fgfr1/Sfrp1/Pde8b/Arrb1/Phpt1/Gnas/Nadk/Anxa5/Ppp3ca/Dynll1/Klf7/Srebf1/Lrp1/Agt/Gpld1/Rfx3/Scg5/Vamp8/Kdm5b/Sirt3/Enho	29
GO:0090316	positive regulation of intracellular protein transport	16/1231	131/23174	0.0015963	0.0149932	0.0106611	Tcf7l2/Tomm7/Asph/Pik3r1/Vamp2/Ubr5/Hras/Cdk5/Rufy3/Mapk1/Cd81/Pcm1/Fis1/Trim28/Oaz1/Ran	16
GO:0051963	regulation of synapse assembly	15/1231	119/23174	0.00160625	0.0150354	0.0106911	Nrxn1/Slitrk2/Eif4g1/Ntrk2/Grid2/Adgrl1/Lrrc4b/Mef2c/Pdlim5/Farp1/Tpbg/Nlgn3/Adgrb1/Fzd1/Ppp1r9a	15
GO:0090090	negative regulation of canonical Wnt signaling pathway	15/1231	119/23174	0.00160625	0.0150354	0.0106911	Mdk/Tcf7l2/Sox9/Pfdn5/Sfrp1/Egr1/Apoe/Tle4/Dkk3/Foxo1/Cthrc1/Notch1/Gli1/Fzd1/Stk11	15
GO:0048167	regulation of synaptic plasticity	33/1231	359/23174	0.00161891	0.0151282	0.0107571	Dbi/Gria1/Fam107a/Nrgn/Serpine2/Egr1/Grin2b/Apoe/Gfap/Igsf11/Ncdn/Vamp2/Ntrk2/Grid2/Myo6/Mef2c/Ctnnd2/Kcnj10/Arf1/Nlgn3/Nsmf/Kcnn2/Hras/Cdk5/Ptn/Adgrb1/Agt/Mecp2/Cyp46a1/Mapk1/Pick1/Rab8a/Ppp1r9a	33
GO:1901798	positive regulation of signal transduction by p53 class mediator	6/1231	25/23174	0.00164273	0.015273	0.01086	Rpl11/Ubb/Rpl26/Rpl23/Ddx5/Rps7	6
GO:1903649	regulation of cytoplasmic transport	6/1231	25/23174	0.00164273	0.015273	0.01086	Ezr/Map2/Rdx/Mecp2/Mapk1/Snx3	6
GO:1905809	negative regulation of synapse organization	6/1231	25/23174	0.00164273	0.015273	0.01086	Grin2b/Apoe/Pgrmc1/Nlgn3/Ngef/Ptn	6
GO:0120162	positive regulation of cold-induced thermogenesis	13/1231	96/23174	0.00167618	0.0155458	0.011054	Ucp2/Vegfa/Fabp5/Gja1/Appl2/Gatm/Gnas/Ogt/Cnot3/G0s2/Cebpb/Il18/Kdm1a	13
GO:0006333	chromatin assembly or disassembly	17/1231	144/23174	0.00168574	0.0155458	0.011054	H3f3a/Hist3h2ba/Sox9/Padi2/Hist1h1e/Nap1l5/Hist1h4d/H3f3b/Brd2/H1fx/Smarcc2/Hist1h1c/Arid1a/Pbrm1/Smarcd1/Hmgb1/Hist1h4h	17
GO:0043967	histone H4 acetylation	10/1231	63/23174	0.0016862	0.0155458	0.011054	Arrb1/Ogt/Ncoa1/Msl1/Brd4/Yeats4/Pih1d1/Epc1/Ing4/Kansl1	10
GO:0070059	intrinsic apoptotic signaling pathway in response to endoplasmic reticulum stress	10/1231	63/23174	0.0016862	0.0155458	0.011054	Grina/Selenok/Park7/Erp29/Aifm1/Cebpb/Bag6/Serinc3/Selenos/Bax	10
GO:1903391	regulation of adherens junction organization	10/1231	63/23174	0.0016862	0.0155458	0.011054	Vegfa/Fam107a/Clasp2/S100a10/Macf1/Iqsec1/Mapre2/Rdx/Lrp1/Gpm6b	10
GO:0010907	positive regulation of glucose metabolic process	8/1231	43/23174	0.00170438	0.0156871	0.0111545	Tcf7l2/Foxo1/Sorbs1/Ddb1/Gpld1/Epm2aip1/Stk11/Hmgb1	8
GO:0001655	urogenital system development	32/1231	346/23174	0.0017129	0.0157393	0.0111916	Id3/Tnc/Vegfa/Ptch1/Nfia/Psap/Sox9/Wnt7b/Id2/Fgfr1/Hes1/Jag1/Sfrp1/Ctnnbip1/Egr1/Sox8/Mef2c/Notch1/Mtss1/Hspb11/Zfp950/Agt/Cyp7b1/Id4/Bag6/Arl3/Maged1/Stk11/Klf15/Ctnnb1/Pbx1/Bax	32
GO:0046700	heterocycle catabolic process	40/1231	462/23174	0.00172338	0.0158091	0.0112413	Vim/Zbtb20/Vegfa/Zfp36l1/Ddx5/Zfp36l2/Pabpc1/Rnaset2a/Cirbp/Tnrc6a/Rnaseh2c/Gpd1/Btg2/Aldh6a1/Aifm1/Tnrc6b/Pkm/Ogt/Hnrnpm/Mif/Csde1/Pum1/Prodh/Lsm6/Aldoa/Eif6/Ddit4/Tob1/Mettl3/Vcp/Gpi1/Mtch2/Apex1/Hnmt/Xrn1/Pdxp/Blvrb/Enpp5/Rbm8a/Bax	40
GO:0052548	regulation of endopeptidase activity	31/1231	332/23174	0.00172666	0.0158129	0.0112439	Timp4/Vegfa/Gsn/Csnk2a1/Cryab/Serpine2/Grin2b/Timp3/Ndufa13/Arrb1/Pcsk1n/Pdcd6/Asph/Park7/Aifm1/Ctsd/Ift57/Ddx3x/Arl6ip5/Usp50/Rps3/Agt/Vcp/Gpi1/Mtch2/Pih1d1/Rnf7/Fis1/Psme1/Bax/Rps27l	31
GO:2000379	positive regulation of reactive oxygen species metabolic process	14/1231	108/23174	0.00173324	0.0158423	0.0112649	Ddah2/Egfr/Park7/Tspo/Gnai2/Ogt/Gstp1/Cyba/Adgrb1/Agt/Ptx3/Il18/Romo1/Gnai3	14
GO:0046626	regulation of insulin receptor signaling pathway	11/1231	74/23174	0.00174801	0.0158423	0.0112649	C1qtnf12/Pik3r1/Rarres2/Gnai2/Ogt/Sorbs1/Rps6kb1/Agt/Inppl1/Ccnd3/Enho	11
GO:1901224	positive regulation of NIK/NF-kappaB signaling	11/1231	74/23174	0.00174801	0.0158423	0.0112649	Egfr/C1qtnf4/Irak1/Rps3/Agt/Il18/Nfat5/Tlr3/Chil1/Hmgb1/Samd5	11
GO:0010517	regulation of phospholipase activity	9/1231	53/23174	0.00175002	0.0158423	0.0112649	Fgfr3/Fgfr1/Adcyap1r1/Ppt1/Lpar1/Lrp1/Hras/Agt/Gna13	9
GO:0014009	glial cell proliferation	9/1231	53/23174	0.00175002	0.0158423	0.0112649	Dbi/Vim/Hes1/Gfap/Tspo/Notch1/Lgi4/Ptn/Ctnnb1	9
GO:0030850	prostate gland development	9/1231	53/23174	0.00175002	0.0158423	0.0112649	Tnc/Psap/Sox9/Sfrp1/Notch1/Cyp7b1/Id4/Stk11/Ctnnb1	9
GO:1900271	regulation of long-term synaptic potentiation	9/1231	53/23174	0.00175002	0.0158423	0.0112649	Fam107a/Nrgn/Grin2b/Apoe/Igsf11/Nlgn3/Ptn/Cyp46a1/Ppp1r9a	9
GO:0001890	placenta development	19/1231	170/23174	0.00178166	0.0160682	0.0114255	Zfp36l1/Egfr/Htra1/Wnt7b/Junb/Ctsl/Hes1/Xist/Birc6/Nsdhl/Itgav/Ncoa1/Ptn/Cebpb/Arid1a/Pbrm1/Mapk1/Trim28/Bptf	19
GO:0007612	learning	19/1231	170/23174	0.00178166	0.0160682	0.0114255	Atp1a2/Nrxn1/Slc6a1/Grin2b/Pde8b/Ppp1r1b/Ntrk2/Pgrmc1/Nrxn2/Btg2/Ppt1/Ctnnd2/Nlgn3/Cdk5/Ptn/Agt/Mecp2/Vdac3/Ap1s2	19
GO:0045815	positive regulation of gene expression, epigenetic	7/1231	34/23174	0.00178373	0.0160682	0.0114255	Padi2/Hist1h1e/H1fx/Hist1h1c/Ash2l/Smarcd1/Ctnnb1	7
GO:0006109	regulation of carbohydrate metabolic process	20/1231	183/23174	0.00179557	0.0161484	0.0114825	Zbtb20/Tcf7l2/C1qtnf12/Hsd11b1/Foxo1/Gpd1/Adcyap1r1/Rora/Ogt/Mif/Sorbs1/Ddb1/Eif6/Gpld1/Ddit4/Epm2aip1/Mtch2/Stk11/Hmgb1/Ppp1ca	20
GO:0006650	glycerophospholipid metabolic process	23/1231	223/23174	0.00184701	0.0165839	0.0117922	Dbi/Pigz/Ip6k1/Pitpnc1/Fabp5/Serinc1/Pik3r1/Chka/Plcb1/Acsl3/Pla2g7/Capn2/Slc27a1/Pisd/Plcd4/Etnk1/Mecp2/Gpld1/Pigyl/Inppl1/Pigs/Serinc3/Abhd3	23
GO:0060996	dendritic spine development	15/1231	121/23174	0.00189916	0.0170244	0.0121054	Apoe/Sept7/Dvl1/Mef2c/Pdlim5/Ctnnd2/Arf1/Mfn1/Nlgn3/Ngef/Lpar1/Cdk5/Mecp2/Zmynd8/Ppp1r9a	15
GO:0007519	skeletal muscle tissue development	21/1231	197/23174	0.00190747	0.0170711	0.0121386	Tcf7l2/Ddx5/Hlf/Myl6/Egr1/Ddx17/Fos/Sox8/Naca/Mef2c/Tsc22d3/Btg2/Usp2/Ppp3ca/Notch1/Dmd/Cdk5/Rps6kb1/Sap30/Ctnnb1/Mbnl1	21
GO:0061333	renal tubule morphogenesis	12/1231	86/23174	0.00192289	0.0171776	0.0122144	Vegfa/Ptch1/Sox9/Hes1/Ctnnbip1/Sox8/Mef2c/Mtss1/Agt/Maged1/Ctnnb1/Pbx1	12
GO:0003263	cardioblast proliferation	4/1231	11/23174	0.00193498	0.0171776	0.0122144	Gng5/Hes1/Notch1/Ctnnb1	4
GO:0003266	regulation of secondary heart field cardioblast proliferation	4/1231	11/23174	0.00193498	0.0171776	0.0122144	Gng5/Hes1/Notch1/Ctnnb1	4
GO:0097084	vascular smooth muscle cell development	4/1231	11/23174	0.00193498	0.0171776	0.0122144	Vegfa/Hes1/Notch1/Pbrm1	4
GO:1902231	positive regulation of intrinsic apoptotic signaling pathway in response to DNA damage	4/1231	11/23174	0.00193498	0.0171776	0.0122144	Rpl26/Nacc2/Rps3/Mtch2	4
GO:0072006	nephron development	17/1231	146/23174	0.00195752	0.0173498	0.0123368	Vegfa/Ptch1/Sox9/Wnt7b/Hes1/Jag1/Ctnnbip1/Egr1/Sox8/Mef2c/Notch1/Mtss1/Agt/Maged1/Klf15/Ctnnb1/Pbx1	17
GO:0042326	negative regulation of phosphorylation	39/1231	451/23174	0.00199625	0.0175916	0.0125087	Camk2n1/Spry2/Ndrg2/Pebp1/Ezr/Sfrp1/Dusp1/Apoe/Timp3/Plpp3/Arrb1/Eif4g1/Park7/Prpsap1/Dvl1/Foxo1/Phlpp1/Ppp2r5a/Prkar1a/Dynll1/Ogt/Bag1/Cadm4/Gstp1/Wnk1/Ctdsp2/Actb/Dmd/Dag1/Sirpa/Ddit4/Inppl1/Ppp1r15a/Il18/Mtch2/Ppp5c/Bax/Sirt3/Pard6a	39
GO:0042445	hormone metabolic process	22/1231	211/23174	0.00199983	0.0175916	0.0125087	Tcf7l2/Pebp1/Scp2/Dhrs3/Hsd11b1/Fgfr1/Cyp2d22/Egr1/Pde8b/Dkk3/Safb/Selenom/Pcsk1n/Cpe/Clcn2/Hsd17b11/Pcsk6/Agt/Mecp2/Scg5/Cyp46a1/Kdm1a	22
GO:1903533	regulation of protein targeting	9/1231	54/23174	0.00200277	0.0175916	0.0125087	Atpif1/Tomm7/Gdi1/Bnip3l/Ogt/Srebf1/Hras/Cdk5/Fis1	9
GO:0006656	phosphatidylcholine biosynthetic process	5/1231	18/23174	0.00201038	0.0175916	0.0125087	Fabp5/Chka/Acsl3/Capn2/Slc27a1	5
GO:0010801	negative regulation of peptidyl-threonine phosphorylation	5/1231	18/23174	0.00201038	0.0175916	0.0125087	Spry2/Eif4g1/Ogt/Cadm4/Ddit4	5
GO:0034063	stress granule assembly	5/1231	18/23174	0.00201038	0.0175916	0.0125087	Rps23/Cirbp/Atxn2l/Atxn2/Ddx3x	5
GO:0042249	establishment of planar polarity of embryonic epithelium	5/1231	18/23174	0.00201038	0.0175916	0.0125087	Sfrp1/Dvl1/Cthrc1/Fzd2/Fzd1	5
GO:0051444	negative regulation of ubiquitin-protein transferase activity	5/1231	18/23174	0.00201038	0.0175916	0.0125087	Rpl11/Rpl23/Rps7/Park7/Rpl5	5
GO:0000470	maturation of LSU-rRNA	6/1231	26/23174	0.00204067	0.0178001	0.0126569	Rpl7/Rpl10a/Rpl7a/Rpl35/Rpl7l1/Snu13	6
GO:0032509	endosome transport via multivesicular body sorting pathway	6/1231	26/23174	0.00204067	0.0178001	0.0126569	Laptm4b/Vps28/Vcp/Chmp2a/Chmp2b/Chmp5	6
GO:0030516	regulation of axon extension	14/1231	110/23174	0.00206608	0.0179932	0.0127943	Vegfa/Dpysl2/Apoe/Map2/Clasp2/Map1b/Gdi1/Sema5b/Olfm1/Atp5g1/Lrp1/Cdk5/Rufy3/Ryk	14
GO:0035690	cellular response to drug	34/1231	379/23174	0.00207853	0.018073	0.012851	Vim/Gpr37/Psap/Sox9/Gstm1/Rhob/Sfrp1/Egr1/Gpr37l1/Txn1/Park7/Plcb1/Foxo1/Mef2c/Tfrc/Gnai2/Ppp3ca/Axl/Ncoa1/Sorbs1/Gstm7/Actb/Atp5g1/Rps3/Sirpa/Rps6kb1/Gpld1/Ddit4/Stk25/Mapk1/Apex1/Ctnnb1/Pdxp/Chmp5	34
GO:2000058	regulation of ubiquitin-dependent protein catabolic process	17/1231	147/23174	0.00210663	0.0182885	0.0130042	Rpl11/Csnk2a1/Rpl23/Rps7/Sumo2/Ddrgk1/Ubxn1/Park7/Dvl1/Anks1/Ogt/Usp5/Vcp/Bag6/Ubqln2/Pdcl3/Rpl5	17
GO:1901879	regulation of protein depolymerization	12/1231	87/23174	0.002125	0.0184189	0.013097	Gsn/Mid1ip1/Map2/Clasp2/Map1b/Asph/Rdx/Lima1/Add3/Eps8/Pdxp/Dstn	12
GO:0097106	postsynaptic density organization	7/1231	35/23174	0.00212887	0.0184235	0.0131002	Nrxn1/Hspa8/Cadm1/Grid2/Lrrc4b/Nrxn2/Zmynd8	7
GO:0000422	autophagy of mitochondrion	10/1231	65/23174	0.00214633	0.0185163	0.0131662	Wipi1/Atpif1/Tomm7/Map1lc3b/Tspo/Bnip3l/Srebf1/Fis1/Gabarap/Wdr45b	10
GO:0061726	mitochondrion disassembly	10/1231	65/23174	0.00214633	0.0185163	0.0131662	Wipi1/Atpif1/Tomm7/Map1lc3b/Tspo/Bnip3l/Srebf1/Fis1/Gabarap/Wdr45b	10
GO:0072175	epithelial tube formation	18/1231	160/23174	0.00215765	0.0185639	0.0132001	Ptch1/Sox9/Rps7/Sfrp1/Rgma/Cc2d2a/Sox8/Dvl1/Cthrc1/Cecr2/Ift57/Lhx2/Fzd2/Zeb2/Fzd1/Arid1a/Ctnnb1/Kdm2a	18
GO:0030522	intracellular receptor signaling pathway	21/1231	199/23174	0.00215859	0.0185639	0.0132001	Dhrs3/Fabp5/Ddx5/Padi2/Sfrp1/Tifa/Ddx17/Ddrgk1/Safb/Park7/Ntrk2/Safb2/Rora/Pum1/Ncoa1/Ubr5/Tspan6/Cyp7b1/Arid1a/Ppp5c/C1qbp	21
GO:0045598	regulation of fat cell differentiation	16/1231	135/23174	0.00218362	0.0187499	0.0133323	Tcf7l2/Vegfa/Zfp36l1/Id2/Hes1/Jag1/Sfrp1/Zfp36l2/Rarres2/Foxo1/Rora/Aamdc/Cebpb/Id4/Ccdc85b/Atat1	16
GO:0006165	nucleoside diphosphate phosphorylation	13/1231	99/23174	0.00221947	0.0190279	0.01353	Zbtb20/Nme7/Nme1/Gpd1/Pkm/Ogt/Mif/Cmpk1/Aldoa/Eif6/Ddit4/Gpi1/Mtch2	13
GO:0006888	ER to Golgi vesicle-mediated transport	15/1231	123/23174	0.00223525	0.0191334	0.013605	Pdcd6/Erp29/Tmed4/Arf1/Stx5a/Trappc1/Copa/Cope/Sec13/Nrbp2/Vcp/Copb1/Tmed1/Tmed5/Kdelr2	15
GO:0060421	positive regulation of heart growth	8/1231	45/23174	0.00230673	0.0197147	0.0140184	Fgfr1/Slc25a4/Fdps/Mef2c/Notch1/Gli1/Mapk1/Ncam1	8
GO:2001236	regulation of extrinsic apoptotic signaling pathway	18/1231	161/23174	0.00231166	0.0197262	0.0140265	Vegfa/Prdx2/Fgfr1/Sfrp1/Timp3/Park7/Birc6/Itgav/Phip/Raf1/Trps1/Rps6kb1/Agt/G0s2/Ppp2r1a/Pea15a/Bax/Ppp1ca	18
GO:0048863	stem cell differentiation	23/1231	227/23174	0.00232391	0.0198	0.014079	Sox9/Wnt7b/Hes1/Jag1/Sfrp1/Zfp36l2/Msi2/Pdcd6/Sox8/Mef2c/Notch1/Sema5b/Sox6/Pum1/Ednrb/Ptn/Zeb2/Gpm6a/Fzd1/Cdk6/Mapk1/Psmd11/Ociad1	23
GO:0032024	positive regulation of insulin secretion	12/1231	88/23174	0.00234415	0.0199108	0.0141578	Glul/Tcf7l2/Mpc2/C1qtnf12/Gja1/Arrb1/Phpt1/Nadk/Dynll1/Lrp1/Gpld1/Sirt3	12
GO:1903008	organelle disassembly	12/1231	88/23174	0.00234415	0.0199108	0.0141578	Wipi1/Atpif1/Tomm7/Map1lc3b/Tspo/Bnip3l/Stx5a/Srebf1/Vcp/Fis1/Gabarap/Wdr45b	12
GO:0048678	response to axon injury	10/1231	66/23174	0.00241155	0.020446	0.0145384	Fgfr3/Tnc/Rgma/Neo1/Omg/Mif/Lrp1/Mapk8ip3/Xylt1/Bax	10
GO:0015918	sterol transport	11/1231	77/23174	0.0024183	0.020446	0.0145384	Ptch1/Scp2/Apoe/Soat1/Npc2/Irak1/Pltp/Lrp1/Lima1/Srebf2/Npc1	11
GO:0030301	cholesterol transport	11/1231	77/23174	0.0024183	0.020446	0.0145384	Ptch1/Scp2/Apoe/Soat1/Npc2/Irak1/Pltp/Lrp1/Lima1/Srebf2/Npc1	11
GO:0044270	cellular nitrogen compound catabolic process	39/1231	456/23174	0.00242404	0.0204631	0.0145505	Vim/Zbtb20/Vegfa/Zfp36l1/Ddx5/Zfp36l2/Pabpc1/Rnaset2a/Cirbp/Tnrc6a/Rnaseh2c/Gpd1/Btg2/Aldh6a1/Aifm1/Tnrc6b/Pkm/Ogt/Hnrnpm/Mif/Csde1/Pum1/Lsm6/Aldoa/Eif6/Ddit4/Tob1/Mettl3/Vcp/Gpi1/Mtch2/Apex1/Hnmt/Xrn1/Pdxp/Blvrb/Enpp5/Rbm8a/Bax	39
GO:0018105	peptidyl-serine phosphorylation	29/1231	311/23174	0.00243403	0.0205143	0.014587	Clk1/Nrxn1/Spry2/Vegfa/Csnk2a1/Egfr/Ppp1r1b/Arrb1/Txn1/Eif4g1/Park7/Bcar3/Ntrk2/Ogt/Mif/Rictor/Phip/Pkn2/Wnk1/Dmd/Raf1/Cdk5/Mark3/Rps6kb1/Agt/Ddit4/Ppp1r15a/Mapk1/Bax	29
GO:0060537	muscle tissue development	40/1231	471/23174	0.00243757	0.0205143	0.014587	Tcf7l2/Vegfa/Sox9/Id2/Gja1/Ddx5/Fgfr1/Csrp1/Hlf/Myl6/Egr1/S1pr1/Ddx17/Slc25a4/Fos/Fdps/Sox8/Naca/Mef2c/Tsc22d3/Pdlim5/Btg2/Prkar1a/Usp2/Ppp3ca/Notch1/Gli1/Sox6/Dmd/Cdk5/Rps6kb1/Zfp950/Sap30/Agt/Arid1a/Mapk1/Ctnnb1/Cacybp/Mbnl1/Ncam1	40
GO:0001892	embryonic placenta development	14/1231	112/23174	0.00245011	0.0205257	0.0145951	Zfp36l1/Egfr/Wnt7b/Junb/Hes1/Xist/Birc6/Nsdhl/Itgav/Ncoa1/Cebpb/Mapk1/Trim28/Bptf	14
GO:0046822	regulation of nucleocytoplasmic transport	14/1231	112/23174	0.00245011	0.0205257	0.0145951	Tcf7l2/Txn1/Park7/Pik3r1/Thoc2/Cpsf6/Akap8l/Khdrbs1/Ubr5/Cdk5/Mapk1/Trim28/Ran/Rbm27	14
GO:1905269	positive regulation of chromatin organization	14/1231	112/23174	0.00245011	0.0205257	0.0145951	Vegfa/Arrb1/Ogt/Srebf1/Akap8l/Phf1/Mphosph8/Mecp2/Pih1d1/Kmt2e/Ctnnb1/Trim28/Kdm2a/Kdm1a	14
GO:0007033	vacuole organization	18/1231	162/23174	0.00247478	0.0207009	0.0147196	Hspa8/Wipi1/Laptm4b/Mt3/Map1lc3b/Fez1/Emc6/Ppt1/Arf1/Tpp1/Ctsd/Gaa/Ubqln2/Gabarap/Atg101/Tmem175/Chmp5/Wdr45b	18
GO:0060045	positive regulation of cardiac muscle cell proliferation	6/1231	27/23174	0.00250728	0.0209409	0.0148903	Fgfr1/Mef2c/Notch1/Gli1/Mapk1/Ncam1	6
GO:0014002	astrocyte development	7/1231	36/23174	0.00252339	0.02098	0.0149181	Vim/Plp1/Egfr/Mt3/Gfap/Lrp1/Agt	7
GO:0060071	Wnt signaling pathway, planar cell polarity pathway	7/1231	36/23174	0.00252339	0.02098	0.0149181	Wnt7b/Sfrp1/Dvl1/Cthrc1/Ryk/Fzd2/Fzd1	7
GO:1903427	negative regulation of reactive oxygen species biosynthetic process	7/1231	36/23174	0.00252339	0.02098	0.0149181	Ndufc2/Park7/Tspo/Dynll1/Atp5g1/Sirpa/Hbp1	7
GO:0006790	sulfur compound metabolic process	26/1231	270/23174	0.0025659	0.0212691	0.0151237	Phgdh/Mat2a/Mpc2/Scp2/Ahcyl1/Gstm1/Chst2/Gsta4/Acss1/Glo1/Csgalnact1/Pmvk/Park7/Hmgcs1/Acot11/Mvk/Gstp1/Gstm7/Cs/Acot1/Gstm5/Gamt/Gsr/Xylt1/Nfu1/Gpx4	26
GO:0051258	protein polymerization	26/1231	270/23174	0.0025659	0.0212691	0.0151237	Gsn/Stmn1/Mid1ip1/Fmn2/Fam107a/Map2/Clasp2/Map1b/Arpc4/Arf1/Rictor/Prex1/Mtss1/Gas7/Rdx/Rps3/Mecp2/Mzt1/Add3/Numa1/Chmp2a/Pick1/Eps8/Arpc3/Ppp1r9a/Gpx4	26
GO:0090276	regulation of peptide hormone secretion	23/1231	229/23174	0.0025991	0.021512	0.0152964	Glul/Nrxn1/Ucp2/Tcf7l2/Mpc2/C1qtnf12/Egfr/Gja1/Sfrp1/Pde8b/Arrb1/Phpt1/Nadk/Anxa5/Ppp3ca/Dynll1/Klf7/Srebf1/Lrp1/Gpld1/Rfx3/Sirt3/Enho	23
GO:0034643	establishment of mitochondrion localization, microtubule-mediated	5/1231	19/23174	0.00261018	0.0215168	0.0152998	Ubb/Kif1b/Map1b/Fez1/Rhot1	5
GO:0047497	mitochondrion transport along microtubule	5/1231	19/23174	0.00261018	0.0215168	0.0152998	Ubb/Kif1b/Map1b/Fez1/Rhot1	5
GO:0030178	negative regulation of Wnt signaling pathway	17/1231	150/23174	0.00261211	0.0215168	0.0152998	Mdk/Tcf7l2/Sox9/Pfdn5/Sfrp1/Ctnnbip1/Egr1/Apoe/Tle4/Dkk3/Foxo1/Cthrc1/Notch1/Gli1/Lrp1/Fzd1/Stk11	17
GO:0034660	ncRNA metabolic process	39/1231	458/23174	0.00261614	0.0215168	0.0152998	Rps21/Rpl11/Rps19/Rps24/Rpl26/Rpl7/Rps16/Rpl35a/Rps7/Rps8/Rpl14/Rpl10a/Ddx17/Rpl7a/Rpl35/Trmt112/Rpl27/Lars/Rps17/Hsd17b10/Rpl7l1/Lsm6/Srrt/Hras/Hnrnpa2b1/Dars/Mecp2/Sirt7/Rrs1/Mettl3/Trmt1/Rps14/Pih1d1/Rps15/Snu13/Nop10/Snapc1/Xrn1/Rpl5	39
GO:0033138	positive regulation of peptidyl-serine phosphorylation	15/1231	125/23174	0.00261924	0.0215168	0.0152998	Nrxn1/Spry2/Vegfa/Egfr/Arrb1/Txn1/Eif4g1/Park7/Bcar3/Ntrk2/Mif/Phip/Raf1/Agt/Ppp1r15a	15
GO:0048660	regulation of smooth muscle cell proliferation	18/1231	163/23174	0.00264742	0.0216596	0.0154013	Tcf7l2/Ndrg2/Vegfa/Egfr/Id2/Ctnnbip1/Egr1/S1pr1/Pik3r1/Mef2c/Irak1/Gnai2/Cyba/Rps6kb1/Agt/Il18/Ctnnb1/Gnai3	18
GO:0002262	myeloid cell homeostasis	19/1231	176/23174	0.00265132	0.0216596	0.0154013	Rps19/Rps24/Vegfa/Zfp36l1/Atpif1/Id2/Plcb1/Fam210b/Sfxn1/Axl/Rps17/Sox6/Gpi1/Il18/Rps14/Kmt2e/Cdk6/Bax/Kdm1a	19
GO:0044264	cellular polysaccharide metabolic process	13/1231	101/23174	0.00265629	0.0216596	0.0154013	Tcf7l2/Phkg1/Csgalnact1/Pygb/Ppp1r1a/Il6st/Sorbs1/Gaa/Epm2aip1/Phkg2/Pgm2/Hmgb1/Ppp1ca	13
GO:0046939	nucleotide phosphorylation	13/1231	101/23174	0.00265629	0.0216596	0.0154013	Zbtb20/Nme7/Nme1/Gpd1/Pkm/Ogt/Mif/Cmpk1/Aldoa/Eif6/Ddit4/Gpi1/Mtch2	13
GO:1901222	regulation of NIK/NF-kappaB signaling	13/1231	101/23174	0.00265629	0.0216596	0.0154013	Ndufc2/Egfr/C1qtnf4/Irak1/Rps3/Tspan6/Agt/Il18/Nfat5/Tlr3/Chil1/Hmgb1/Samd5	13
GO:0001941	postsynaptic membrane organization	8/1231	46/23174	0.00266459	0.0216631	0.0154038	Nrxn1/Apoe/Dvl1/Nrxn2/Nlgn3/Sorbs1/Ptn/Zmynd8	8
GO:0010799	regulation of peptidyl-threonine phosphorylation	8/1231	46/23174	0.00266459	0.0216631	0.0154038	Spry2/Eif4g1/Ogt/Phip/Cadm4/Ddit4/Mapk1/Chil1	8
GO:0016052	carbohydrate catabolic process	16/1231	138/23174	0.00273381	0.022193	0.0157806	Zbtb20/Hsd11b1/Pygb/Gpd1/Pkm/Ogt/Mif/Gaa/Aldoa/Eif6/Ddit4/Gpi1/Mtch2/Pgm2/Hmgb1/Ppp1ca	16
GO:0051224	negative regulation of protein transport	21/1231	203/23174	0.00274539	0.0222324	0.0158086	Ucp2/Ezr/Sfrp1/Apoe/Pde8b/Txn1/Syt11/Neo1/Park7/Erp29/Gdi1/Anxa5/Cyp51/Ppp3ca/Ogt/Klf7/Srebf1/Ubr5/Cdk5/Snx3/Enho	21
GO:0034764	positive regulation of transmembrane transport	23/1231	230/23174	0.00274673	0.0222324	0.0158086	Dbi/Slc1a2/Atp1b2/Atp1b1/Ank2/C1qtnf12/Asph/Slc25a4/Park7/Plcb1/Arf1/Nlgn3/Mif/Sorbs1/Gstm7/Wnk1/Dmd/Cox17/Agt/Klf15/Car2/Azin1/Bax	23
GO:0001731	formation of translation preinitiation complex	4/1231	12/23174	0.00278111	0.022379	0.0159128	Rps2/Eif2s3y/Eif2s2/Eif4b	4
GO:0003264	regulation of cardioblast proliferation	4/1231	12/23174	0.00278111	0.022379	0.0159128	Gng5/Hes1/Notch1/Ctnnb1	4
GO:0060767	epithelial cell proliferation involved in prostate gland development	4/1231	12/23174	0.00278111	0.022379	0.0159128	Sox9/Notch1/Stk11/Ctnnb1	4
GO:1900272	negative regulation of long-term synaptic potentiation	4/1231	12/23174	0.00278111	0.022379	0.0159128	Fam107a/Apoe/Ptn/Ppp1r9a	4
GO:0060419	heart growth	14/1231	114/23174	0.0028911	0.0232301	0.016518	Gja1/Fgfr1/S1pr1/Slc25a4/Fdps/Mef2c/Pdlim5/Prkar1a/Notch1/Gli1/Agt/Mapk1/Ctnnb1/Ncam1	14
GO:0051897	positive regulation of protein kinase B signaling	13/1231	102/23174	0.0028997	0.0232314	0.016519	Nrxn1/Spry2/Tcf7l2/Vegfa/C1qtnf12/Egfr/Maz/Phlpp1/Axl/Rictor/Il18/Chil1/C1qbp	13
GO:1905477	positive regulation of protein localization to membrane	13/1231	102/23174	0.0028997	0.0232314	0.016519	Nrxn1/Egfr/Ezr/Pgrmc1/Acsl3/Sorbs1/Lrp1/Hras/Cdk5/Ptn/Rab11fip2/Cd81/Fis1	13
GO:0046622	positive regulation of organ growth	9/1231	57/23174	0.00293942	0.0234593	0.016681	Fgfr1/Slc25a4/Fdps/Mef2c/Notch1/Gli1/Agt/Mapk1/Ncam1	9
GO:2001169	regulation of ATP biosynthetic process	9/1231	57/23174	0.00293942	0.0234593	0.016681	Zbtb20/Ndufc2/Gpd1/Ogt/Mif/Eif6/Ddit4/Vcp/Mtch2	9
GO:0006338	chromatin remodeling	16/1231	139/23174	0.00294093	0.0234593	0.016681	H3f3a/Sox9/Padi2/Cecr2/H3f3b/Smarcc2/Arid1a/Scmh1/Pih1d1/Pbrm1/Ash2l/Smarcd1/Ctnnb1/Hmgb1/Bptf/Kdm5b	16
GO:1901605	alpha-amino acid metabolic process	20/1231	191/23174	0.00297146	0.0235009	0.0167106	Glul/Psph/Slc1a3/Phgdh/Gldc/Ahcyl1/Ddah2/Cyp2d22/Oat/P4ha1/Gatm/Park7/Aldh6a1/Prodh/Adhfe1/Gcsh/Gamt/Mecp2/Azin1/Aasdhppt	20
GO:0002053	positive regulation of mesenchymal cell proliferation	7/1231	37/23174	0.00297177	0.0235009	0.0167106	Vegfa/Syne1/Sox9/Arhgap5/Fgfr1/Ctnnb1/Hmgb1	7
GO:0042554	superoxide anion generation	7/1231	37/23174	0.00297177	0.0235009	0.0167106	Egfr/Gnai2/Gstp1/Cyba/Agt/Il18/Gnai3	7
GO:0051647	nucleus localization	7/1231	37/23174	0.00297177	0.0235009	0.0167106	Syne1/Clmn/Nudc/Dmd/Actr1a/Pcm1/Dctn4	7
GO:0072599	establishment of protein localization to endoplasmic reticulum	7/1231	37/23174	0.00297177	0.0235009	0.0167106	Hspa5/Sec61b/Srp14/Macf1/Sec61a2/Srp9/Spcs2	7
GO:1902229	regulation of intrinsic apoptotic signaling pathway in response to DNA damage	7/1231	37/23174	0.00297177	0.0235009	0.0167106	Tpt1/Rpl26/Nacc2/Mif/Rps3/Mtch2/Kdm1a	7
GO:0006631	fatty acid metabolic process	33/1231	373/23174	0.00298087	0.0235391	0.0167377	Dbi/Plp1/Mid1ip1/Tecr/Fabp5/Cyp2d22/Pdpn/Acss1/Acsbg1/Crot/Acsf2/Appl2/Them4/Ptgds/Acsl3/Slc27a1/Mif/Srebf1/Acot11/Eci1/Ech1/Gstm7/Acox1/Acot1/Eif6/Cyb5a/Agt/Hacd1/Insig2/Abhd3/Hacd3/Etfb/Scd2	33
GO:0015991	ATP hydrolysis coupled proton transport	6/1231	28/23174	0.00304963	0.0240475	0.0170993	Atp1a2/Atp6v1f/Atp6v0b/Atp6v1e1/Atp5g1/Atp6v1a	6
GO:0090102	cochlea development	8/1231	47/23174	0.00306437	0.0241292	0.0171573	Fgfr3/Psap/Sox9/Hes1/Dvl1/Cthrc1/Cecr2/Fzd2	8
GO:0002028	regulation of sodium ion transport	12/1231	91/23174	0.00311445	0.0244187	0.0173632	Atp1a2/Fxyd6/Atp1b2/Atp1b1/Ahcyl1/Fxyd7/Serpine2/Plcb1/Gnas/Arf1/Wnk1/Dmd	12
GO:0014909	smooth muscle cell migration	12/1231	91/23174	0.00311445	0.0244187	0.0173632	Mdk/Egr1/Mef2c/Il6st/Mif/Lpar1/Lrp1/Rps6kb1/Zfp950/Agt/Il18/Apex1	12
GO:0060998	regulation of dendritic spine development	12/1231	91/23174	0.00311445	0.0244187	0.0173632	Apoe/Mef2c/Pdlim5/Arf1/Mfn1/Nlgn3/Ngef/Lpar1/Cdk5/Mecp2/Zmynd8/Ppp1r9a	12
GO:0048193	Golgi vesicle transport	25/1231	260/23174	0.00312768	0.0244875	0.0174121	Wipi1/Pdcd6/Rab6a/Vamp2/Myo18a/Erp29/Acsl3/Tmed4/Arf1/Stx5a/Trappc1/Rab6b/Copa/Cope/Sec13/Nrbp2/Vcp/Eps15/Copb1/Arl3/Vamp4/Tmed1/Rab8a/Tmed5/Kdelr2	25
GO:1903426	regulation of reactive oxygen species biosynthetic process	13/1231	103/23174	0.00316101	0.0247133	0.0175727	Ndufc2/Ddah2/Park7/Tspo/Dynll1/Ogt/Atp5g1/Cyba/Adgrb1/Sirpa/Agt/Ptx3/Hbp1	13
GO:0045786	negative regulation of cell cycle	38/1231	449/23174	0.00326548	0.0254841	0.0181208	Camk2n1/Fgfr3/Btg1/Tcf7l2/Zfp36l1/Rhob/Rpl26/Egfr/Id2/Rpl23/Hepacam/Fam107a/Zfp36l2/Nacc2/Sept7/Btg2/Zfp207/Notch1/Crlf3/Mif/Ctdsp2/Hras/Cdk5/Rpl24/Med25/Pura/Atf2/Kmt2e/Cdk6/Chmp2a/Stk11/Ing4/Pea15a/Ctnnb1/Psmg2/Prpf19/Uhrf2/Rps27l	38
GO:1902115	regulation of organelle assembly	21/1231	206/23174	0.00326886	0.0254841	0.0181208	Nrxn1/Syne1/Gsn/Ezr/Fez1/Sept7/Grid2/Lrrc4b/Mef2c/Atxn2l/Dynll1/Atxn2/Rdx/Ccdc88a/Vdac3/Numa1/Ubqln2/Chmp2a/Dync2li1/Chmp2b/Chmp5	21
GO:0002183	cytoplasmic translational initiation	5/1231	20/23174	0.0033297	0.0258486	0.01838	Rps2/Eif2s3y/Eif2s2/Mettl3/Eif4b	5
GO:0010996	response to auditory stimulus	5/1231	20/23174	0.0033297	0.0258486	0.01838	Slc1a3/Nrxn1/Mdk/Nrxn2/Ptn	5
GO:1903798	regulation of production of miRNAs involved in gene silencing by miRNA	5/1231	20/23174	0.0033297	0.0258486	0.01838	Egfr/Ddx5/Ppp3ca/Nr2f1/Mecp2	5
GO:0042180	cellular ketone metabolic process	20/1231	193/23174	0.00334973	0.0259675	0.0184645	Dbi/Scp2/Nmt1/Mid1ip1/Fabp5/Glo1/Egr1/Dkk3/Appl2/Coq10b/Park7/Clcn2/Gpd1/Srebf1/Aldoa/Eif6/Agt/Gpi1/Cyp46a1/Insig2	20
GO:0030010	establishment of cell polarity	16/1231	141/23174	0.0033942	0.0262458	0.0186624	Spry2/Gsn/Gja1/Hes1/Map2/Map1b/Fez1/Myo18a/Rictor/Actr1a/Mark3/Rufy3/Numa1/Rab11fip2/Stk11/Pard6a	16
GO:0051261	protein depolymerization	14/1231	116/23174	0.00339517	0.0262458	0.0186624	Hspa8/Gsn/Stmn1/Mid1ip1/Map2/Clasp2/Map1b/Asph/Rdx/Lima1/Add3/Eps8/Pdxp/Dstn	14
GO:0001942	hair follicle development	13/1231	104/23174	0.00344116	0.0265268	0.0188622	Dbi/Tfap2c/Sox9/Egfr/Ctsl/Nsdhl/Gnas/Trpc4ap/Notch1/Trps1/Lhx2/Numa1/Ctnnb1	13
GO:0030518	intracellular steroid hormone receptor signaling pathway	13/1231	104/23174	0.00344116	0.0265268	0.0188622	Ddx5/Padi2/Sfrp1/Ddx17/Ddrgk1/Safb/Park7/Ntrk2/Safb2/Ubr5/Cyp7b1/Arid1a/Ppp5c	13
GO:0090175	regulation of establishment of planar polarity	7/1231	38/23174	0.00347862	0.0267781	0.0190409	Wnt7b/Sfrp1/Dvl1/Cthrc1/Ryk/Fzd2/Fzd1	7
GO:0061005	cell differentiation involved in kidney development	8/1231	48/23174	0.00350926	0.0269762	0.0191818	Ptch1/Hes1/Jag1/Mef2c/Notch1/Mtss1/Klf15/Ctnnb1	8
GO:0045861	negative regulation of proteolysis	31/1231	348/23174	0.00353728	0.0271537	0.019308	Timp4/Rpl11/Camk2n1/Cst3/Pebp1/Vegfa/Csnk2a1/Cryab/Rpl23/Itih3/Rps7/Serpine2/Timp3/Ddrgk1/Ubxn1/Lxn/Arrb1/Pcsk1n/Park7/Pik3r1/Birc6/Anks1/Ogt/Ddx3x/Cdk5/Agt/Gpi1/Bag6/Pih1d1/Pdcl3/Rpl5	31
GO:0030307	positive regulation of cell growth	20/1231	194/23174	0.00355345	0.0272398	0.0193692	Lgi1/Vegfa/Csnk2a1/Egfr/Sfrp1/Apoe/Map1b/Slc25a4/Eif4g1/Fdps/Gdi1/Ddx3x/Atp5g1/Lrp1/Cyba/Hdgfl2/Rufy3/Mecp2/Ist1/Cd81	20
GO:1903312	negative regulation of mRNA metabolic process	11/1231	81/23174	0.0036204	0.027708	0.0197021	Vegfa/Hnrnpl/Pabpc1/Cirbp/Srsf6/Sfswap/Acin1/Hnrnpa2b1/Tob1/U2af2/C1qbp	11
GO:0016331	morphogenesis of embryonic epithelium	19/1231	181/23174	0.00362482	0.027708	0.0197021	Ptch1/Sox9/Wnt7b/Rps7/Sfrp1/Rgma/Cc2d2a/Sox8/Dvl1/Cthrc1/Cecr2/Ift57/Lhx2/Fzd2/Zeb2/Fzd1/Arid1a/Ctnnb1/Kdm2a	19
GO:0048732	gland development	39/1231	467/23174	0.00365167	0.027708	0.0197021	Wls/Tnc/Mdk/Tcf7l2/Cadm1/Vegfa/Ptch1/Prdx2/Tfap2c/Psap/Sox9/Egfr/Id2/Gja1/Arhgap5/Fgfr1/Hes1/Sfrp1/Serpine2/Nme1/Clcn2/Pkm/Nfib/Notch1/Sox3/Gli1/Raf1/Ptn/Dag1/Cyp7b1/Cebpb/Id4/Mapk1/Stk11/Ctnnb1/Pbx1/Bax/Kdm5b/Kdm1a	39
GO:1904950	negative regulation of establishment of protein localization	21/1231	208/23174	0.00366231	0.027708	0.0197021	Ucp2/Ezr/Sfrp1/Apoe/Pde8b/Txn1/Syt11/Neo1/Park7/Erp29/Gdi1/Anxa5/Cyp51/Ppp3ca/Ogt/Klf7/Srebf1/Ubr5/Cdk5/Snx3/Enho	21
GO:0048659	smooth muscle cell proliferation	18/1231	168/23174	0.00366862	0.027708	0.0197021	Tcf7l2/Ndrg2/Vegfa/Egfr/Id2/Ctnnbip1/Egr1/S1pr1/Pik3r1/Mef2c/Irak1/Gnai2/Cyba/Rps6kb1/Agt/Il18/Ctnnb1/Gnai3	18
GO:0009132	nucleoside diphosphate metabolic process	14/1231	117/23174	0.00367287	0.027708	0.0197021	Zbtb20/Nme7/Nme1/Gpd1/Pkm/Ogt/Mif/Cmpk1/Aldoa/Eif6/Dtymk/Ddit4/Gpi1/Mtch2	14
GO:0051235	maintenance of location	29/1231	320/23174	0.00367404	0.027708	0.0197021	Dbi/Syne1/Gsn/Ank2/Clmn/Apoe/Txn1/Asph/Igsf11/Park7/Hspa5/Soat1/Plcb1/Tnrc6a/Tspo/Fth1/Anxa5/Itgav/Gstm7/Slc25a23/Gaa/Dmd/Cdk5/Cyba/Dag1/Srebf2/Bax/Kdelr2/Grik5	29
GO:0007007	inner mitochondrial membrane organization	6/1231	29/23174	0.00367494	0.027708	0.0197021	Ndufa13/Uqcc3/Immt/Timm13/Romo1/Bax	6
GO:0033687	osteoblast proliferation	6/1231	29/23174	0.00367494	0.027708	0.0197021	Junb/Sfrp1/Sox8/Cthrc1/Itgav/Plxnb1	6
GO:0090662	ATP hydrolysis coupled transmembrane transport	6/1231	29/23174	0.00367494	0.027708	0.0197021	Atp1a2/Atp6v1f/Atp6v0b/Atp6v1e1/Atp5g1/Atp6v1a	6
GO:0099131	ATP hydrolysis coupled ion transmembrane transport	6/1231	29/23174	0.00367494	0.027708	0.0197021	Atp1a2/Atp6v1f/Atp6v0b/Atp6v1e1/Atp5g1/Atp6v1a	6
GO:0099132	ATP hydrolysis coupled cation transmembrane transport	6/1231	29/23174	0.00367494	0.027708	0.0197021	Atp1a2/Atp6v1f/Atp6v0b/Atp6v1e1/Atp5g1/Atp6v1a	6
GO:0070372	regulation of ERK1 and ERK2 cascade	28/1231	306/23174	0.00372911	0.0279034	0.0198411	Camk2n1/Nrxn1/Spry2/Fgfr3/Ndrg2/Vegfa/Egfr/Ntsr2/Ezr/Dusp1/Apoe/Timp3/Mt3/Arrb1/Phlpp1/Cavin3/Fgfbp3/Gnai2/Notch1/Mif/Gstp1/Dmd/Lrp1/Hras/Sirpa/Chil1/Hmgb1/Sirt3	28
GO:0043506	regulation of JUN kinase activity	12/1231	93/23174	0.00373325	0.0279034	0.0198411	Wnt7b/Sfrp1/Tnik/Irak1/Magi3/Gstp1/Spag9/Rps3/Zeb2/Mapk8ip3/Fgd4/Samd5	12
GO:0006749	glutathione metabolic process	9/1231	59/23174	0.00373524	0.0279034	0.0198411	Gstm1/Gsta4/Glo1/Park7/Gstp1/Gstm7/Gstm5/Gsr/Gpx4	9
GO:0008347	glial cell migration	9/1231	59/23174	0.00373524	0.0279034	0.0198411	Vim/Ndn/Foxg1/Adgrg1/Tspo/Lrp1/Cdk5/Ptprz1/Ctnnb1	9
GO:0031102	neuron projection regeneration	9/1231	59/23174	0.00373524	0.0279034	0.0198411	Tnc/Rgma/Gfap/Neo1/Omg/Mif/Lrp1/Mapk8ip3/Xylt1	9
GO:2001238	positive regulation of extrinsic apoptotic signaling pathway	9/1231	59/23174	0.00373524	0.0279034	0.0198411	Sfrp1/Timp3/Trps1/Agt/G0s2/Ppp2r1a/Pea15a/Bax/Ppp1ca	9
GO:0014812	muscle cell migration	13/1231	105/23174	0.00374113	0.0279034	0.0198411	Mdk/Egr1/Naca/Mef2c/Il6st/Mif/Lpar1/Lrp1/Rps6kb1/Zfp950/Agt/Il18/Apex1	13
GO:0002090	regulation of receptor internalization	10/1231	70/23174	0.00374648	0.0279034	0.0198411	Vegfa/Syne1/Cd63/Arrb1/Arf1/Iqsec1/Atxn2/Ubqln2/Pick1/Ap2m1	10
GO:0051193	regulation of cofactor metabolic process	10/1231	70/23174	0.00374648	0.0279034	0.0198411	Zbtb20/Prdx2/Hsd11b1/Gpd1/Ogt/Mif/Clybl/Eif6/Ddit4/Mtch2	10
GO:0071214	cellular response to abiotic stimulus	27/1231	292/23174	0.00377291	0.0280244	0.0199271	Atp1a2/Sox9/Zfp36l1/Eef1d/Rhob/Rpl26/Cryab/Gja1/Sfrp1/Egr1/Ccnd2/Pik3r1/Myo6/Nsmf/Ddx3x/Slc25a23/Actb/Hras/Ddb1/Dag1/Gpld1/Mettl3/Mtch2/Stk11/Ctnnb1/Bax/Kdm1a	27
GO:0104004	cellular response to environmental stimulus	27/1231	292/23174	0.00377291	0.0280244	0.0199271	Atp1a2/Sox9/Zfp36l1/Eef1d/Rhob/Rpl26/Cryab/Gja1/Sfrp1/Egr1/Ccnd2/Pik3r1/Myo6/Nsmf/Ddx3x/Slc25a23/Actb/Hras/Ddb1/Dag1/Gpld1/Mettl3/Mtch2/Stk11/Ctnnb1/Bax/Kdm1a	27
GO:0000054	ribosomal subunit export from nucleus	4/1231	13/23174	0.00384952	0.0284156	0.0202052	Eif6/Rrs1/Rps15/Ran	4
GO:0006862	nucleotide transport	4/1231	13/23174	0.00384952	0.0284156	0.0202052	Gja1/Slc25a4/Slc25a36/Slc25a23	4
GO:0033750	ribosome localization	4/1231	13/23174	0.00384952	0.0284156	0.0202052	Eif6/Rrs1/Rps15/Ran	4
GO:1903651	positive regulation of cytoplasmic transport	4/1231	13/23174	0.00384952	0.0284156	0.0202052	Ezr/Map2/Rdx/Mecp2	4
GO:2001252	positive regulation of chromosome organization	19/1231	182/23174	0.00385138	0.0284156	0.0202052	Vegfa/Sfpq/Arrb1/Ogt/Srebf1/Akap8l/Phf1/Hnrnpa2b1/Mphosph8/Mecp2/Pih1d1/Numa1/Cct3/Kmt2e/Mapk1/Ctnnb1/Trim28/Kdm2a/Kdm1a	19
GO:0017038	protein import	21/1231	209/23174	0.00387339	0.0285397	0.0202935	Hspa8/Ddx5/Apoe/Tomm7/Ndufa13/Appl2/Pik3r1/Ppp3ca/Hnrnpm/Txnip/Phip/Pttg1ip/Ubr5/Agt/Mapk1/Trim28/Timm13/Ran/Romo1/Hikeshi/Rpain	21
GO:0007224	smoothened signaling pathway	16/1231	143/23174	0.00390349	0.028723	0.0204239	Fgfr3/Ptch1/Wnt7b/Hes1/Sfrp1/Serpine2/Nme7/Gpr37l1/Cc2d2a/Nsdhl/Rora/Gli1/Ift57/Rfx4/Hspb11/Arl3	16
GO:0018209	peptidyl-serine modification	30/1231	336/23174	0.00393479	0.0289146	0.0205601	Clk1/Nrxn1/Spry2/Vegfa/Csnk2a1/Egfr/Ppp1r1b/Arrb1/Txn1/Eif4g1/Park7/Bcar3/Ntrk2/Ogt/Mif/Rictor/Phip/Pkn2/Wnk1/Dmd/Raf1/Cdk5/Mark3/Rps6kb1/Agt/Ddit4/Ppp1r15a/Mapk1/Galnt1/Bax	30
GO:0034330	cell junction organization	24/1231	251/23174	0.00401128	0.0294375	0.0209319	Vegfa/Gja1/Fam107a/Cd9/Clasp2/S100a10/Dst/Rhoc/Kifc3/Ctnnd2/Macf1/Itgav/Iqsec1/Mapre2/Mtss1/Rdx/Sorbs1/Pkn2/Lrp1/Agt/Cdh11/Ctnnb1/Gpm6b/Pard6a	24
GO:0015711	organic anion transport	35/1231	410/23174	0.00404077	0.0296144	0.0210576	Slc1a2/Slc1a3/Slc4a4/Mpc2/Scp2/Psap/Lrrc8a/Slc6a1/Gja1/Slc6a9/Dpysl2/Grin2b/Apoe/Crot/Slc38a2/Abcc5/Slc25a4/Ntrk2/Myo6/Acsl3/Kcnj10/Slc27a1/Slc38a1/Sfxn1/Mif/Slc7a10/Pltp/Arl6ip5/Slc13a3/Slc2a1/Rps6kb1/Agt/Slc1a4/Slc35a2/Atp5j	35
GO:0045185	maintenance of protein location	13/1231	106/23174	0.00406192	0.0296509	0.0210837	Syne1/Gsn/Clmn/Txn1/Igsf11/Park7/Hspa5/Tnrc6a/Tspo/Cdk5/Dag1/Kdelr2/Grik5	13
GO:0045446	endothelial cell differentiation	13/1231	106/23174	0.00406192	0.0296509	0.0210837	Id1/Btg1/Vegfa/Wnt7b/Ezr/Jag1/Pdpn/Notch1/Rdx/Dmd/Agt/Pbrm1/Ctnnb1	13
GO:0098773	skin epidermis development	13/1231	106/23174	0.00406192	0.0296509	0.0210837	Dbi/Tfap2c/Sox9/Egfr/Ctsl/Nsdhl/Gnas/Trpc4ap/Notch1/Trps1/Lhx2/Numa1/Ctnnb1	13
GO:0060968	regulation of gene silencing	12/1231	94/23174	0.00407775	0.0297271	0.0211378	Egfr/Ddx5/Hist1h1e/Eif4g1/Ppp3ca/Nr2f1/Pum1/H1fx/Mphosph8/Mecp2/Hist1h1c/Trim28	12
GO:0010770	positive regulation of cell morphogenesis involved in differentiation	19/1231	183/23174	0.00408956	0.0297737	0.0211709	Mdk/Vegfa/Metrn/Apoe/S100a10/Map1b/Ntrk2/Gdi1/Mfn1/Plxnb1/Prex1/Atp5g1/Lrp1/Rufy3/Zeb2/Stk25/Ist1/Stk11/C1qbp	19
GO:0001841	neural tube formation	15/1231	131/23174	0.00411041	0.029886	0.0212508	Ptch1/Rps7/Sfrp1/Rgma/Cc2d2a/Dvl1/Cthrc1/Cecr2/Ift57/Lhx2/Fzd2/Zeb2/Fzd1/Arid1a/Kdm2a	15
GO:0060675	ureteric bud morphogenesis	10/1231	71/23174	0.00415778	0.0300064	0.0213364	Vegfa/Ptch1/Sox9/Hes1/Ctnnbip1/Sox8/Agt/Maged1/Ctnnb1/Pbx1	10
GO:0016482	cytosolic transport	16/1231	144/23174	0.00418071	0.0300064	0.0213364	Wipi1/Ezr/Map2/Kif1b/Rab6a/Vps50/Snx32/Stx5a/Dennd5a/Rdx/Rab6b/Spag9/Mecp2/Eps15/Mapk1/Snx3	16
GO:0018393	internal peptidyl-lysine acetylation	16/1231	144/23174	0.00418071	0.0300064	0.0213364	Eid1/Arrb1/Nat8f1/Ogt/Ncoa1/Msl1/Brd4/Mecp2/Yeats4/Bag6/Pih1d1/Epc1/Ing4/Kansl1/Brd1/Atat1	16
GO:0006120	mitochondrial electron transport, NADH to ubiquinone	5/1231	21/23174	0.00418148	0.0300064	0.0213364	Ndufc2/Park7/Ndufb8/Ndufb9/Ndufa7	5
GO:0010560	positive regulation of glycoprotein biosynthetic process	5/1231	21/23174	0.00418148	0.0300064	0.0213364	Tcf7l2/Ramp1/Soat1/Plcb1/Ctnnb1	5
GO:0010866	regulation of triglyceride biosynthetic process	5/1231	21/23174	0.00418148	0.0300064	0.0213364	Tcf7l2/Thrsp/Slc27a1/Srebf1/Gpld1	5
GO:0022010	central nervous system myelination	5/1231	21/23174	0.00418148	0.0300064	0.0213364	Fgfr3/Plp1/Omg/Kcnj10/Id4	5
GO:0032291	axon ensheathment in central nervous system	5/1231	21/23174	0.00418148	0.0300064	0.0213364	Fgfr3/Plp1/Omg/Kcnj10/Id4	5
GO:0070920	regulation of production of small RNA involved in gene silencing by RNA	5/1231	21/23174	0.00418148	0.0300064	0.0213364	Egfr/Ddx5/Ppp3ca/Nr2f1/Mecp2	5
GO:0072170	metanephric tubule development	5/1231	21/23174	0.00418148	0.0300064	0.0213364	Sox9/Wnt7b/Hes1/Sox8/Mtss1	5
GO:0045444	fat cell differentiation	23/1231	238/23174	0.00420298	0.0301214	0.0214182	Tcf7l2/Vegfa/Zfp36l1/Id2/Hes1/Jag1/Sfrp1/Zfp36l2/Sox8/Plcb1/Rarres2/Foxo1/Aldh6a1/Rora/Srebf1/Aamdc/Cebpb/Id4/Atf2/Cebpd/Ccdc85b/Atat1/Ap1s2	23
GO:0048469	cell maturation	20/1231	197/23174	0.00422743	0.0302179	0.0214868	Nrxn1/Pebp1/Plp1/Vegfa/Sept4/Id2/Gja1/Fgfr1/Hes1/Sox8/Plcb1/Fam210b/Anks1/Lgi4/Ednrb/Mecp2/Rfx3/Ppp2r1a/Ctnnb1/Nrcam	20
GO:1902275	regulation of chromatin organization	20/1231	197/23174	0.00422743	0.0302179	0.0214868	Vegfa/Eid1/Padi2/Arrb1/Hist1h1e/Ogt/Srebf1/Akap8l/H1fx/Ubr5/Phf1/Mphosph8/Mecp2/Hist1h1c/Pih1d1/Kmt2e/Ctnnb1/Trim28/Kdm2a/Kdm1a	20
GO:0003158	endothelium development	14/1231	119/23174	0.0042838	0.0305415	0.0217169	Id1/Btg1/Vegfa/Rhob/Wnt7b/Ezr/Jag1/Pdpn/Notch1/Rdx/Dmd/Agt/Pbrm1/Ctnnb1	14
GO:0006611	protein export from nucleus	14/1231	119/23174	0.0042838	0.0305415	0.0217169	Tcf7l2/Ahcyl1/Pabpn1/Txn1/Park7/Thoc2/Akap8l/Cdk5/Eif6/Hnrnpa2b1/Rrs1/Rps15/Sem1/Ran	14
GO:0001822	kidney development	26/1231	281/23174	0.00438166	0.0311203	0.0221285	Id3/Vegfa/Ptch1/Sox9/Wnt7b/Id2/Fgfr1/Hes1/Jag1/Sfrp1/Ctnnbip1/Egr1/Sox8/Mef2c/Notch1/Mtss1/Hspb11/Zfp950/Agt/Bag6/Arl3/Maged1/Klf15/Ctnnb1/Pbx1/Bax	26
GO:0044262	cellular carbohydrate metabolic process	26/1231	281/23174	0.00438166	0.0311203	0.0221285	Tcf7l2/C1qtnf12/Ip6k1/Hsd11b1/Phkg1/Csgalnact1/Pygb/Foxo1/Adcyap1r1/Ppp1r1a/Rora/Ogt/Il6st/Sorbs1/Gaa/Ddb1/Mecp2/Gpld1/Ddit4/Epm2aip1/Mtch2/Phkg2/Pgm2/Stk11/Hmgb1/Ppp1ca	26
GO:0043090	amino acid import	6/1231	30/23174	0.00439053	0.0311203	0.0221285	Slc1a2/Slc1a3/Slc6a1/Kcnj10/Arl6ip5/Agt	6
GO:0022404	molting cycle process	13/1231	107/23174	0.00440457	0.0311203	0.0221285	Dbi/Tfap2c/Sox9/Egfr/Ctsl/Nsdhl/Gnas/Trpc4ap/Notch1/Trps1/Lhx2/Numa1/Ctnnb1	13
GO:0022405	hair cycle process	13/1231	107/23174	0.00440457	0.0311203	0.0221285	Dbi/Tfap2c/Sox9/Egfr/Ctsl/Nsdhl/Gnas/Trpc4ap/Notch1/Trps1/Lhx2/Numa1/Ctnnb1	13
GO:0038061	NIK/NF-kappaB signaling	13/1231	107/23174	0.00440457	0.0311203	0.0221285	Ndufc2/Egfr/C1qtnf4/Irak1/Rps3/Tspan6/Agt/Il18/Nfat5/Tlr3/Chil1/Hmgb1/Samd5	13
GO:0048145	regulation of fibroblast proliferation	13/1231	107/23174	0.00440457	0.0311203	0.0221285	Egfr/Sfrp1/Rps3a1/Fth1/Mif/Gstp1/Zmiz1/Ptprz1/Agt/Med25/Cdk6/Kmt2c/Bax	13
GO:0043409	negative regulation of MAPK cascade	18/1231	171/23174	0.00442441	0.0312204	0.0221997	Camk2n1/Spry2/Ndrg2/Pebp1/Ezr/Sfrp1/Dusp1/Apoe/Timp3/Arrb1/Foxo1/Phlpp1/Gstp1/Dmd/Dag1/Sirpa/Inppl1/Sirt3	18
GO:0008654	phospholipid biosynthetic process	17/1231	158/23174	0.00447259	0.03152	0.0224127	Pigz/Fabp5/Serinc1/Pmvk/Chka/Fdps/Acsl3/Capn2/Slc27a1/Hmgcs1/Idi1/Mvk/Pisd/Etnk1/Pigyl/Inppl1/Pigs	17
GO:0031103	axon regeneration	8/1231	50/23174	0.00454766	0.0320081	0.0227597	Tnc/Rgma/Neo1/Omg/Mif/Lrp1/Mapk8ip3/Xylt1	8
GO:0061448	connective tissue development	26/1231	282/23174	0.00459012	0.0322657	0.0229429	Ubb/Fgfr3/Mdk/Sox9/Wnt7b/Id2/Fgfr1/Egr1/Ddrgk1/Selenom/Csgalnact1/Sox8/Gnas/Mef2c/Nfib/Notch1/Klf7/Sox6/Trps1/Gpld1/Id4/Zfp219/Atf2/Ctnnb1/Itgb8/Ap1s2	26
GO:0072171	mesonephric tubule morphogenesis	10/1231	72/23174	0.00460388	0.0323211	0.0229823	Vegfa/Ptch1/Sox9/Hes1/Ctnnbip1/Sox8/Agt/Maged1/Ctnnb1/Pbx1	10
GO:0001763	morphogenesis of a branching structure	23/1231	240/23174	0.00465384	0.0325509	0.0231457	Spry2/Tnc/Mdk/Vegfa/Ptch1/Tfap2c/Sox9/Fgfr1/Sfrp1/Ctnnbip1/Sox8/Cpe/Ctnnd2/Notch1/Dag1/Agt/Mecp2/Gna13/Maged1/Ctnnb1/Pbx1/Kdm5b/Ppp1ca	23
GO:0007626	locomotory behavior	24/1231	254/23174	0.00465435	0.0325509	0.0231457	Atp1a2/Selenop/Gnao1/Gpr37/Psap/Id2/Lsamp/Gprc5b/Egr1/Apoe/Ppp1r1b/Ccnd2/Park7/Myo6/Ppt1/Kcnj10/Usp2/Lgi4/Pum1/Gaa/Negr1/Mecp2/Eps8/Npc1	24
GO:0110053	regulation of actin filament organization	24/1231	254/23174	0.00465435	0.0325509	0.0231457	Id1/Gsn/Stmn1/Fmn2/S1pr1/Clasp2/S100a10/Rhoc/Pik3r1/Arpc4/Arf1/Rictor/Prex1/Mtss1/Lpar1/Rdx/Lima1/Add3/Pick1/Eps8/Pdxp/Arpc3/Dstn/Ppp1r9a	24
GO:0009409	response to cold	7/1231	40/23174	0.00468671	0.0325562	0.0231495	Ucp2/Appl2/Pcsk1n/Cirbp/Slc27a1/Acot11/Agt	7
GO:1905332	positive regulation of morphogenesis of an epithelium	7/1231	40/23174	0.00468671	0.0325562	0.0231495	Mdk/Vegfa/Sox9/Sox8/Agt/Maged1/Ctnnb1	7
GO:0007040	lysosome organization	9/1231	61/23174	0.00469061	0.0325562	0.0231495	Hspa8/Laptm4b/Mt3/Ppt1/Arf1/Tpp1/Gaa/Tmem175/Chmp5	9
GO:0014911	positive regulation of smooth muscle cell migration	9/1231	61/23174	0.00469061	0.0325562	0.0231495	Mdk/Egr1/Il6st/Mif/Lpar1/Lrp1/Rps6kb1/Agt/Il18	9
GO:0080171	lytic vacuole organization	9/1231	61/23174	0.00469061	0.0325562	0.0231495	Hspa8/Laptm4b/Mt3/Ppt1/Arf1/Tpp1/Gaa/Tmem175/Chmp5	9
GO:1902305	regulation of sodium ion transmembrane transport	9/1231	61/23174	0.00469061	0.0325562	0.0231495	Atp1a2/Fxyd6/Atp1b2/Atp1b1/Fxyd7/Plcb1/Arf1/Wnk1/Dmd	9
GO:0006575	cellular modified amino acid metabolic process	18/1231	172/23174	0.00470313	0.0326021	0.0231821	Ahcyl1/Gstm1/Gsta4/Serinc1/Glo1/P4ha1/Crot/Gatm/Park7/Slc27a1/Gstp1/Gstm7/Gstm5/Gamt/Gsr/Ckb/Serinc3/Gpx4	18
GO:0001837	epithelial to mesenchymal transition	15/1231	133/23174	0.00473924	0.0327698	0.0233014	Mdk/Vegfa/Sox9/Gja1/Ddx5/Jag1/Sfrp1/Pdpn/Clasp2/Ddx17/Pdcd6/Notch1/Dag1/Ctnnb1/Trim28	15
GO:1903364	positive regulation of cellular protein catabolic process	15/1231	133/23174	0.00473924	0.0327698	0.0233014	Atpif1/Ezr/Sumo2/Apoe/Ddrgk1/Dvl1/Tmem259/Rdx/Pttg1ip/Lrp1/Usp5/Vcp/Bag6/Ubqln2/Cd81	15
GO:1902904	negative regulation of supramolecular fiber organization	16/1231	146/23174	0.00478354	0.0330346	0.0234897	Hspa8/Gsn/Stmn1/Cryab/Mid1ip1/Apoe/S1pr1/Map2/Clasp2/Map1b/Rdx/Lima1/Add3/Pick1/Eps8/Ppp1r9a	16
GO:0006970	response to osmotic stress	11/1231	84/23174	0.00480282	0.0330848	0.0235253	Lrrc8a/Zfp36l1/Tsc22d3/Mlc1/Ddx3x/Slc25a23/Agt/Atf2/Anxa7/Tsc22d4/Bax	11
GO:0014910	regulation of smooth muscle cell migration	11/1231	84/23174	0.00480282	0.0330848	0.0235253	Mdk/Egr1/Mef2c/Il6st/Mif/Lpar1/Lrp1/Rps6kb1/Agt/Il18/Apex1	11
GO:0009991	response to extracellular stimulus	34/1231	400/23174	0.00486431	0.0334664	0.0237967	Glul/Slc1a2/Tcf7l2/Wipi1/Hnrnpl/Fam107a/Apoe/Mt3/Appl2/Cpeb4/Gatm/Map1lc3b/Pcsk1n/Sgip1/Asph/Eif4g1/Hspa5/Fos/Tnrc6a/Foxo1/Tfrc/Axl/Srebf1/Lars/Ncoa1/Atp5g1/Slc2a1/Rps6kb1/Srebf2/Mapk1/Pick1/Gabarap/Pdxp/Wdr45b	34
GO:0061013	regulation of mRNA catabolic process	14/1231	121/23174	0.00497461	0.0341399	0.0242756	Vim/Vegfa/Zfp36l1/Zfp36l2/Pabpc1/Cirbp/Tnrc6a/Btg2/Tnrc6b/Hnrnpm/Pum1/Tob1/Mettl3/Apex1	14
GO:1903409	reactive oxygen species biosynthetic process	14/1231	121/23174	0.00497461	0.0341399	0.0242756	Ndufc2/Ddah2/Park7/Tspo/Rora/Dynll1/Ogt/Atp5g1/Cyba/Adgrb1/Sirpa/Agt/Ptx3/Hbp1	14
GO:0019439	aromatic compound catabolic process	39/1231	476/23174	0.00501941	0.0344046	0.0244638	Vim/Zbtb20/Vegfa/Zfp36l1/Ddx5/Zfp36l2/Pabpc1/Rnaset2a/Cirbp/Tnrc6a/Rnaseh2c/Gpd1/Btg2/Aifm1/Tnrc6b/Pkm/Maoa/Ogt/Hnrnpm/Mif/Csde1/Pum1/Lsm6/Aldoa/Eif6/Ddit4/Tob1/Mettl3/Vcp/Gpi1/Mtch2/Apex1/Hnmt/Xrn1/Pdxp/Blvrb/Enpp5/Rbm8a/Bax	39
GO:0003333	amino acid transmembrane transport	10/1231	73/23174	0.00508677	0.034508	0.0245373	Slc1a2/Slc1a3/Lrrc8a/Slc38a2/Kcnj10/Slc38a1/Slc7a10/Arl6ip5/Slc13a3/Agt	10
GO:0006626	protein targeting to mitochondrion	10/1231	73/23174	0.00508677	0.034508	0.0245373	Atpif1/Tomm7/Ndufa13/Bnip3l/Srebf1/Ppp2r2b/Fis1/Timm13/Romo1/Timm8a1	10
GO:0007422	peripheral nervous system development	10/1231	73/23174	0.00508677	0.034508	0.0245373	Etv1/Sox8/Ntrk2/Lgi4/Bag1/Dmd/Ednrb/Cdk5/Dag1/Agt	10
GO:0050810	regulation of steroid biosynthetic process	10/1231	73/23174	0.00508677	0.034508	0.0245373	Scp2/Egr1/Apoe/Pde8b/Dkk3/Fdps/Clcn2/Tspo/Srebf1/Insig2	10
GO:0060191	regulation of lipase activity	10/1231	73/23174	0.00508677	0.034508	0.0245373	Fgfr3/Fgfr1/Rhoc/Adcyap1r1/Ppt1/Lpar1/Lrp1/Hras/Agt/Gna13	10
GO:1990542	mitochondrial transmembrane transport	10/1231	73/23174	0.00508677	0.034508	0.0245373	Slc1a3/Ucp2/Mpc2/Tomm7/Ndufa13/Slc25a36/Slc25a23/Smdt1/Timm13/Romo1	10
GO:0006475	internal protein amino acid acetylation	16/1231	147/23174	0.00511049	0.034508	0.0245373	Eid1/Arrb1/Nat8f1/Ogt/Ncoa1/Msl1/Brd4/Mecp2/Yeats4/Bag6/Pih1d1/Epc1/Ing4/Kansl1/Brd1/Atat1	16
GO:0001974	blood vessel remodeling	8/1231	51/23174	0.00514796	0.034508	0.0245373	Vegfa/Gja1/Jag1/Mef2c/Axl/Il18/Pbrm1/Bax	8
GO:0030901	midbrain development	8/1231	51/23174	0.00514796	0.034508	0.0245373	Wls/Fgfr3/Fgfr1/Hes1/Sfrp1/Rfx4/Ryk/Ctnnb1	8
GO:0051196	regulation of coenzyme metabolic process	8/1231	51/23174	0.00514796	0.034508	0.0245373	Zbtb20/Hsd11b1/Gpd1/Ogt/Mif/Eif6/Ddit4/Mtch2	8
GO:0048144	fibroblast proliferation	13/1231	109/23174	0.00515964	0.034508	0.0245373	Egfr/Sfrp1/Rps3a1/Fth1/Mif/Gstp1/Zmiz1/Ptprz1/Agt/Med25/Cdk6/Kmt2c/Bax	13
GO:0048259	regulation of receptor-mediated endocytosis	13/1231	109/23174	0.00515964	0.034508	0.0245373	Vegfa/Syne1/Cd63/Arrb1/Sgip1/Syt11/Ppt1/Arf1/Iqsec1/Atxn2/Ubqln2/Pick1/Ap2m1	13
GO:0006620	posttranslational protein targeting to endoplasmic reticulum membrane	4/1231	14/23174	0.00516486	0.034508	0.0245373	Hspa5/Sec61b/Macf1/Sec61a2	4
GO:0043248	proteasome assembly	4/1231	14/23174	0.00516486	0.034508	0.0245373	Pomp/Sem1/Psmg2/Psmd11	4
GO:0071428	rRNA-containing ribonucleoprotein complex export from nucleus	4/1231	14/23174	0.00516486	0.034508	0.0245373	Eif6/Rrs1/Rps15/Ran	4
GO:0090151	establishment of protein localization to mitochondrial membrane	4/1231	14/23174	0.00516486	0.034508	0.0245373	Ndufa13/Mtch2/Timm13/Romo1	4
GO:0090179	planar cell polarity pathway involved in neural tube closure	4/1231	14/23174	0.00516486	0.034508	0.0245373	Sfrp1/Dvl1/Fzd2/Fzd1	4
GO:0098712	L-glutamate import across plasma membrane	4/1231	14/23174	0.00516486	0.034508	0.0245373	Slc1a2/Slc1a3/Kcnj10/Arl6ip5	4
GO:0051043	regulation of membrane protein ectodomain proteolysis	5/1231	22/23174	0.00517797	0.034508	0.0245373	Timp4/Rgma/Apoe/Timp3/Gpld1	5
GO:0051654	establishment of mitochondrion localization	5/1231	22/23174	0.00517797	0.034508	0.0245373	Ubb/Kif1b/Map1b/Fez1/Rhot1	5
GO:1903055	positive regulation of extracellular matrix organization	5/1231	22/23174	0.00517797	0.034508	0.0245373	Sox9/Pdpn/Clasp2/Dag1/Agt	5
GO:0000462	maturation of SSU-rRNA from tricistronic rRNA transcript (SSU-rRNA, 5.8S rRNA, LSU-rRNA)	6/1231	31/23174	0.00520379	0.034508	0.0245373	Rps21/Rps19/Rps16/Rps8/Rrs1/Rps14	6
GO:0008299	isoprenoid biosynthetic process	6/1231	31/23174	0.00520379	0.034508	0.0245373	Pmvk/Fdps/Hmgcs1/Idi1/Mvk/Fdft1	6
GO:0071985	multivesicular body sorting pathway	6/1231	31/23174	0.00520379	0.034508	0.0245373	Laptm4b/Vps28/Vcp/Chmp2a/Chmp2b/Chmp5	6
GO:0098884	postsynaptic neurotransmitter receptor internalization	6/1231	31/23174	0.00520379	0.034508	0.0245373	Syne1/Myo6/Iqsec1/Eps15/Pick1/Ap2m1	6
GO:0140239	postsynaptic endocytosis	6/1231	31/23174	0.00520379	0.034508	0.0245373	Syne1/Myo6/Iqsec1/Eps15/Pick1/Ap2m1	6
GO:1902110	positive regulation of mitochondrial membrane permeability involved in apoptotic process	6/1231	31/23174	0.00520379	0.034508	0.0245373	Atpif1/Bnip3l/Rhot1/Slc25a5/Atf2/Bax	6
GO:0060038	cardiac muscle cell proliferation	9/1231	62/23174	0.00523442	0.0346694	0.0246521	Gja1/Fgfr1/Mef2c/Prkar1a/Notch1/Gli1/Mapk1/Ctnnb1/Ncam1	9
GO:0035418	protein localization to synapse	11/1231	85/23174	0.00525858	0.0347875	0.0247361	Lgi1/Nrxn1/Tnik/Vamp2/Nrxn2/Nlgn3/Hras/Cdk5/Dag1/Mapk8ip3/Rab8a	11
GO:0009612	response to mechanical stimulus	18/1231	174/23174	0.00530389	0.0350451	0.0249193	Atp1a2/Slc1a3/Nrxn1/Mdk/Sox9/Junb/Serpine2/Grin2b/Etv1/Fos/Nrxn2/Smpd2/Dmd/Raf1/Ptn/Dag1/Il18/Ctnnb1	18
GO:0045637	regulation of myeloid cell differentiation	21/1231	215/23174	0.00536353	0.0353967	0.0251693	Fgfr3/Zfp36l1/Id2/Jag1/Sfrp1/Ctnnbip1/Fos/Pik3r1/Nme1/Fam210b/Hist1h4d/Gnas/Mef2c/Eif6/Cebpb/Cdk6/Car2/Ctnnb1/Hmgb1/Hist1h4h/Kdm1a	21
GO:0006509	membrane protein ectodomain proteolysis	7/1231	41/23174	0.00539763	0.0355426	0.025273	Timp4/Rgma/Apoe/Timp3/Dag1/Gpld1/Psenen	7
GO:0034976	response to endoplasmic reticulum stress	22/1231	229/23174	0.00540082	0.0355426	0.025273	Grina/Ddrgk1/Ubxn1/Amfr/Selenok/Park7/Hspa5/Pik3r1/Erp29/Sec61b/Aifm1/Tmem259/Sel1l/Serp2/Vcp/Cebpb/Ppp1r15a/Bag6/Ubqln2/Serinc3/Selenos/Bax	22
GO:0031334	positive regulation of protein complex assembly	23/1231	243/23174	0.00540506	0.0355426	0.025273	Vegfa/Gsn/Fmn2/Map1b/Rhoc/Eif4g1/Arpc4/Arf1/Psmc5/Rictor/Usp50/Rps3/Mecp2/Vcp/Med25/Pih1d1/Numa1/Pick1/Ctnnb1/Epn1/Arpc3/Bax/Atat1	23
GO:0002793	positive regulation of peptide secretion	29/1231	329/23174	0.00541147	0.0355426	0.025273	Glul/Wls/Mdk/Tcf7l2/Cadm1/Mpc2/C1qtnf12/Egfr/C1qtnf4/Ppia/Ezr/Gja1/Arrb1/Selenok/Phpt1/Myo18a/Nadk/Arf1/Dynll1/Mif/Usp50/Lrp1/Agt/Gpld1/Gpi1/Hmgb1/Vamp8/Sirt3/Pard6a	29
GO:0014706	striated muscle tissue development	37/1231	448/23174	0.0054343	0.03565	0.0253494	Tcf7l2/Vegfa/Id2/Gja1/Ddx5/Fgfr1/Hlf/Myl6/Egr1/S1pr1/Ddx17/Slc25a4/Fos/Fdps/Sox8/Naca/Mef2c/Tsc22d3/Pdlim5/Btg2/Prkar1a/Usp2/Ppp3ca/Notch1/Gli1/Sox6/Dmd/Cdk5/Rps6kb1/Sap30/Agt/Arid1a/Mapk1/Ctnnb1/Cacybp/Mbnl1/Ncam1	37
GO:0034655	nucleobase-containing compound catabolic process	35/1231	418/23174	0.00545393	0.0357033	0.0253872	Vim/Zbtb20/Vegfa/Zfp36l1/Ddx5/Zfp36l2/Pabpc1/Rnaset2a/Cirbp/Tnrc6a/Rnaseh2c/Gpd1/Btg2/Aifm1/Tnrc6b/Pkm/Ogt/Hnrnpm/Mif/Csde1/Pum1/Lsm6/Aldoa/Eif6/Ddit4/Tob1/Mettl3/Vcp/Gpi1/Mtch2/Apex1/Xrn1/Enpp5/Rbm8a/Bax	35
GO:0030856	regulation of epithelial cell differentiation	16/1231	148/23174	0.00545539	0.0357033	0.0253872	Id1/Btg1/Vegfa/Ptch1/Sox9/Zfp36l1/Hes1/Jag1/Srsf6/Notch1/Klf7/Zeb2/Rfx3/Cebpb/Numa1/Ctnnb1	16
GO:0016197	endosomal transport	20/1231	202/23174	0.00558447	0.0364721	0.0259339	Laptm4b/Bloc1s1/Vps28/Rab6a/Dennd1a/Vps50/Snx32/Stx5a/Dennd5a/Rab6b/Spag9/Vcp/Eps15/Vamp4/Chmp2a/Tmcc1/Rab8a/Chmp2b/Chmp5/Ap1s2	20
GO:0060485	mesenchyme development	25/1231	272/23174	0.00558612	0.0364721	0.0259339	Mdk/Vegfa/Sox9/Zfp36l1/Wnt7b/Gja1/Ddx5/Fgfr1/Hes1/Jag1/Sfrp1/Pdpn/Clasp2/Ddx17/Pdcd6/Sox8/Mef2c/Notch1/Sema5b/Ednrb/Dag1/Zeb2/Mapk1/Ctnnb1/Trim28	25
GO:0007219	Notch signaling pathway	18/1231	175/23174	0.005627	0.0366955	0.0260928	Timp4/Rps19/Sox9/Hes1/Jag1/Arrb1/Dtx3/Lfng/Notch1/Il6st/Sel1l/Epn2/Zmiz1/Tspan5/Psenen/Cdk6/Epn1/Enho	18
GO:0002573	myeloid leukocyte differentiation	21/1231	216/23174	0.0056527	0.0368034	0.0261695	Fgfr3/Vegfa/Zfp36l1/Id2/Junb/Sfrp1/Ctnnbip1/Glo1/Fos/Pik3r1/Nme1/Plcb1/Gnas/Mef2c/Tfrc/Cebpb/Cdk6/Cd81/Car2/Ctnnb1/Kdm1a	21
GO:0046942	carboxylic acid transport	27/1231	301/23174	0.00565692	0.0368034	0.0261695	Slc1a2/Slc1a3/Mpc2/Psap/Lrrc8a/Slc6a1/Slc6a9/Dpysl2/Grin2b/Apoe/Crot/Slc38a2/Ntrk2/Myo6/Acsl3/Kcnj10/Slc27a1/Slc38a1/Sfxn1/Mif/Slc7a10/Arl6ip5/Slc13a3/Rps6kb1/Agt/Slc1a4/Atp5j	27
GO:0042490	mechanoreceptor differentiation	11/1231	86/23174	0.00574782	0.0373506	0.0265586	Fgfr3/Fgfr1/Hes1/Jag1/Ntrk2/Myo6/Cthrc1/Gsdme/Notch1/Cecr2/Fzd2	11
GO:0070265	necrotic cell death	8/1231	52/23174	0.00580696	0.0376904	0.0268002	Ndufc2/Mt3/Slc25a4/Tspo/Trpm7/Gsdme/Tlr3/Bax	8
GO:2000736	regulation of stem cell differentiation	9/1231	63/23174	0.00582579	0.0377305	0.0268287	Sox9/Hes1/Jag1/Zfp36l2/Notch1/Sox6/Ptn/Cdk6/Ociad1	9
GO:0050905	neuromuscular process	15/1231	136/23174	0.00582684	0.0377305	0.0268287	Fabp7/Slc1a3/Nrxn1/Psap/Grin2b/Pde8b/Grid2/Dvl1/Camta1/Tpp1/Atxn2/Gaa/Mecp2/Mycbp2/Ap1s2	15
GO:0015849	organic acid transport	27/1231	302/23174	0.00590776	0.0381647	0.0271375	Slc1a2/Slc1a3/Mpc2/Psap/Lrrc8a/Slc6a1/Slc6a9/Dpysl2/Grin2b/Apoe/Crot/Slc38a2/Ntrk2/Myo6/Acsl3/Kcnj10/Slc27a1/Slc38a1/Sfxn1/Mif/Slc7a10/Arl6ip5/Slc13a3/Rps6kb1/Agt/Slc1a4/Atp5j	27
GO:0072001	renal system development	27/1231	302/23174	0.00590776	0.0381647	0.0271375	Id3/Vegfa/Ptch1/Nfia/Sox9/Wnt7b/Id2/Fgfr1/Hes1/Jag1/Sfrp1/Ctnnbip1/Egr1/Sox8/Mef2c/Notch1/Mtss1/Hspb11/Zfp950/Agt/Bag6/Arl3/Maged1/Klf15/Ctnnb1/Pbx1/Bax	27
GO:0016202	regulation of striated muscle tissue development	18/1231	176/23174	0.005966	0.0384957	0.0273728	Tcf7l2/Gja1/Ddx5/Fgfr1/Ddx17/Slc25a4/Fdps/Naca/Mef2c/Tsc22d3/Usp2/Notch1/Gli1/Sox6/Rps6kb1/Mapk1/Ctnnb1/Ncam1	18
GO:0043401	steroid hormone mediated signaling pathway	13/1231	111/23174	0.00601504	0.0387667	0.0275655	Ddx5/Padi2/Sfrp1/Ddx17/Ddrgk1/Safb/Park7/Ntrk2/Safb2/Ubr5/Cyp7b1/Arid1a/Ppp5c	13
GO:1903706	regulation of hemopoiesis	34/1231	406/23174	0.00608665	0.0390907	0.0277959	Fgfr3/Mdk/Vegfa/Prdx2/Zfp36l1/Id2/Hes1/Jag1/Sfrp1/Zfp36l2/Ctnnbip1/Fos/Pik3r1/Nme1/Fam210b/Hist1h4d/Gnas/Mef2c/Il17d/Notch1/Axl/Zmiz1/Ptn/Eif6/Mettl3/Cebpb/Il18/Cdk6/Car2/Ctnnb1/Hmgb1/Hist1h4h/Clptm1/Kdm1a	34
GO:0009266	response to temperature stimulus	17/1231	163/23174	0.0061082	0.0390907	0.0277959	Ucp2/Hspa8/Hsbp1/Appl2/Lxn/Pcsk1n/Pdcd6/Hspa5/Cirbp/Irak1/Slc27a1/Acot11/Psip1/Agt/Vcp/Xylt1/Hikeshi	17
GO:0001964	startle response	6/1231	32/23174	0.00612212	0.0390907	0.0277959	Fabp7/Nrxn1/Grin2b/Grid2/Dvl1/Mecp2	6
GO:0003016	respiratory system process	6/1231	32/23174	0.00612212	0.0390907	0.0277959	Atp1a2/Ndn/Adh5/Nlgn3/Gaa/Mecp2	6
GO:0006084	acetyl-CoA metabolic process	6/1231	32/23174	0.00612212	0.0390907	0.0277959	Mpc2/Acss1/Pmvk/Hmgcs1/Mvk/Cs	6
GO:0007097	nuclear migration	6/1231	32/23174	0.00612212	0.0390907	0.0277959	Syne1/Clmn/Nudc/Actr1a/Pcm1/Dctn4	6
GO:0015988	energy coupled proton transmembrane transport, against electrochemical gradient	6/1231	32/23174	0.00612212	0.0390907	0.0277959	Atp1a2/Atp6v1f/Atp6v0b/Atp6v1e1/Atp5g1/Atp6v1a	6
GO:0040036	regulation of fibroblast growth factor receptor signaling pathway	6/1231	32/23174	0.00612212	0.0390907	0.0277959	Nrxn1/Spry2/Tcf7l2/Fgfrl1/Fgfbp3/Ctnnb1	6
GO:0008088	axo-dendritic transport	10/1231	75/23174	0.00617097	0.0391376	0.0278293	Hspa8/Bloc1s1/Map2/Sfpq/Dst/Kif1b/Fez1/Mecp2/Mapk8ip3/Pura	10
GO:1900182	positive regulation of protein localization to nucleus	10/1231	75/23174	0.00617097	0.0391376	0.0278293	Park7/Pik3r1/Trim8/Ogt/Hnrnpm/Ubr5/Mapk1/Stk11/Trim28/Ran	10
GO:0006110	regulation of glycolytic process	7/1231	42/23174	0.00618636	0.0391376	0.0278293	Zbtb20/Gpd1/Ogt/Mif/Eif6/Ddit4/Mtch2	7
GO:0010518	positive regulation of phospholipase activity	7/1231	42/23174	0.00618636	0.0391376	0.0278293	Fgfr3/Fgfr1/Adcyap1r1/Lpar1/Hras/Agt/Gna13	7
GO:0010559	regulation of glycoprotein biosynthetic process	7/1231	42/23174	0.00618636	0.0391376	0.0278293	Itm2b/Tcf7l2/Ramp1/Mt3/Soat1/Plcb1/Ctnnb1	7
GO:0030490	maturation of SSU-rRNA	7/1231	42/23174	0.00618636	0.0391376	0.0278293	Rps21/Rps19/Rps16/Rps8/Lsm6/Rrs1/Rps14	7
GO:0030811	regulation of nucleotide catabolic process	7/1231	42/23174	0.00618636	0.0391376	0.0278293	Zbtb20/Gpd1/Ogt/Mif/Eif6/Ddit4/Mtch2	7
GO:2000826	regulation of heart morphogenesis	7/1231	42/23174	0.00618636	0.0391376	0.0278293	Sox9/Gng5/Hes1/Jag1/Naca/Notch1/Ctnnb1	7
GO:0016458	gene silencing	24/1231	260/23174	0.00619975	0.039173	0.0278544	Egfr/Ddx5/Ddx17/Pabpc1/Hist1h1e/Eif4g1/Tnrc6a/Tnrc6b/Ppp3ca/Nr2f1/Sox6/Pum1/Srrt/H1fx/Cnot3/Eif6/Hnrnpa2b1/Mphosph8/Mecp2/Mettl3/Hist1h1c/Arid1a/Trim28/Kdm1a	24
GO:0007389	pattern specification process	38/1231	467/23174	0.00620618	0.039173	0.0278544	Wls/Ptch1/Daam2/Wnt7b/Gja1/Fgfr1/Hes1/Sfrp1/Foxg1/Nme7/Ctnnbip1/Emx1/Asph/Cc2d2a/Lfng/Adgrg1/Ring1/Mef2c/Bhlhe40/Btg2/Notch1/Nr2f1/Gli1/Ift57/Rfx4/Pcsk6/Lhx2/Hspb11/Bhlhe41/Zeb2/Rfx3/Scmh1/Dync2li1/Ctnnb1/Pbx1/Kdm2a/Ssbp3/Bptf	38
GO:0099003	vesicle-mediated transport in synapse	23/1231	246/23174	0.00625401	0.0394297	0.0280369	Syne1/Dpysl2/Bloc1s1/Map2/Syt11/Dennd1a/Vamp2/Dvl1/Myo6/Arf1/Tmem230/Nlgn3/Iqsec1/Actb/Cdk5/Eps15/Vamp4/Pick1/Rab8a/Ctnnb1/Ap1s2/Grik5/Ap2m1	23
GO:0043270	positive regulation of ion transport	28/1231	318/23174	0.00628612	0.0395867	0.0281486	Dbi/Atp1b2/Atp1b1/Ahcyl1/Ank2/Slc6a1/Dpysl2/Grin2b/Apoe/Asph/Slc25a4/Park7/Plcb1/Tspo/Gnas/Adcyap1r1/Arf1/Nlgn3/Mif/Gstm7/Wnk1/Dmd/Cox17/Agt/Cebpb/Hbp1/Vamp8/Bax	28
GO:0001933	negative regulation of protein phosphorylation	34/1231	407/23174	0.0063135	0.0396451	0.0281901	Camk2n1/Spry2/Ndrg2/Pebp1/Ezr/Sfrp1/Dusp1/Apoe/Timp3/Plpp3/Arrb1/Eif4g1/Park7/Dvl1/Foxo1/Phlpp1/Prkar1a/Ogt/Bag1/Cadm4/Gstp1/Ctdsp2/Actb/Dmd/Dag1/Sirpa/Ddit4/Inppl1/Ppp1r15a/Il18/Ppp5c/Bax/Sirt3/Pard6a	34
GO:0071695	anatomical structure maturation	18/1231	177/23174	0.00632145	0.0396451	0.0281901	Nrxn1/Fgfr3/Gja1/S1pr1/Plcb1/Fam210b/Anks1/Trpc4ap/Lgi4/Plxnb1/Ednrb/Dag1/Mecp2/Rfx3/Ppp2r1a/Xylt1/Ctnnb1/Nrcam	18
GO:0071276	cellular response to cadmium ion	5/1231	23/23174	0.0063314	0.0396451	0.0281901	Gsn/Egfr/Mt3/Fos/Mapk1	5
GO:0090190	positive regulation of branching involved in ureteric bud morphogenesis	5/1231	23/23174	0.0063314	0.0396451	0.0281901	Vegfa/Sox9/Sox8/Agt/Maged1	5
GO:1903020	positive regulation of glycoprotein metabolic process	5/1231	23/23174	0.0063314	0.0396451	0.0281901	Tcf7l2/Ramp1/Soat1/Plcb1/Ctnnb1	5
GO:0043010	camera-type eye development	30/1231	348/23174	0.00645093	0.0402096	0.0285915	Vim/Fgfr3/Vegfa/Sox9/Egfr/Cryab/Gja1/Pfdn5/Jag1/Nectin3/Rorb/Bcar3/Cc2d2a/Sox8/Ntrk2/Clcn2/Ring1/Hmgn1/Ninj1/Gnb1/Ptn/Rpl24/Lhx2/Sdhaf4/Zeb2/Gpm6a/Arid1a/Ctnnb1/Kmt2c/Bax	30
GO:0001658	branching involved in ureteric bud morphogenesis	9/1231	64/23174	0.00646736	0.0402096	0.0285915	Vegfa/Ptch1/Sox9/Ctnnbip1/Sox8/Agt/Maged1/Ctnnb1/Pbx1	9
GO:0010676	positive regulation of cellular carbohydrate metabolic process	9/1231	64/23174	0.00646736	0.0402096	0.0285915	Tcf7l2/Foxo1/Adcyap1r1/Sorbs1/Ddb1/Gpld1/Epm2aip1/Stk11/Hmgb1	9
GO:0046824	positive regulation of nucleocytoplasmic transport	9/1231	64/23174	0.00646736	0.0402096	0.0285915	Tcf7l2/Pik3r1/Cpsf6/Khdrbs1/Ubr5/Mapk1/Trim28/Ran/Rbm27	9
GO:0071426	ribonucleoprotein complex export from nucleus	9/1231	64/23174	0.00646736	0.0402096	0.0285915	Pabpn1/Thoc2/Akap8l/Eif6/Hnrnpa2b1/Rrs1/Rps15/Sem1/Ran	9
GO:0071479	cellular response to ionizing radiation	9/1231	64/23174	0.00646736	0.0402096	0.0285915	Eef1d/Rhob/Rpl26/Cryab/Sfrp1/Egr1/Ccnd2/Hras/Kdm1a	9
GO:0005976	polysaccharide metabolic process	13/1231	112/23174	0.00648316	0.0402096	0.0285915	Tcf7l2/Phkg1/Csgalnact1/Pygb/Ppp1r1a/Il6st/Sorbs1/Gaa/Epm2aip1/Phkg2/Pgm2/Hmgb1/Ppp1ca	13
GO:0008630	intrinsic apoptotic signaling pathway in response to DNA damage	13/1231	112/23174	0.00648316	0.0402096	0.0285915	Tpt1/Rpl26/Nacc2/Pik3r1/Mif/Rps3/Cdip1/Ddit4/Bag6/Mtch2/Bax/Rps27l/Kdm1a	13
GO:0030902	hindbrain development	17/1231	164/23174	0.00648731	0.0402096	0.0285915	Nrxn1/Wls/Mdk/Hes1/Serpine2/Gpr37l1/Hspa5/Grid2/Nfib/Rora/Gli1/Atxn2/Rfx4/Cdk5/Mecp2/Rnf7/Ctnnb1	17
GO:0043392	negative regulation of DNA binding	8/1231	53/23174	0.00652819	0.0404175	0.0287393	Id3/Id1/Id2/Ctnnbip1/Nfib/Lhx2/Id4/Enho	8
GO:0006337	nucleosome disassembly	4/1231	15/23174	0.00675025	0.0413735	0.0294191	Smarcc2/Arid1a/Pbrm1/Smarcd1	4
GO:0021781	glial cell fate commitment	4/1231	15/23174	0.00675025	0.0413735	0.0294191	Sox9/Sox8/Sox6/Ctnnb1	4
GO:0040034	regulation of development, heterochronic	4/1231	15/23174	0.00675025	0.0413735	0.0294191	Hes1/Serpine2/Hmgn1/Notch1	4
GO:0060134	prepulse inhibition	4/1231	15/23174	0.00675025	0.0413735	0.0294191	Fabp7/Nrxn1/Grid2/Dvl1	4
GO:0061430	bone trabecula morphogenesis	4/1231	15/23174	0.00675025	0.0413735	0.0294191	Fgfr3/Vegfa/Sfrp1/Plxnb1	4
GO:0071404	cellular response to low-density lipoprotein particle stimulus	4/1231	15/23174	0.00675025	0.0413735	0.0294191	Cd9/Hmgcs1/Cd81/Npc1	4
GO:0090178	regulation of establishment of planar polarity involved in neural tube closure	4/1231	15/23174	0.00675025	0.0413735	0.0294191	Sfrp1/Dvl1/Fzd2/Fzd1	4
GO:1902043	positive regulation of extrinsic apoptotic signaling pathway via death domain receptors	4/1231	15/23174	0.00675025	0.0413735	0.0294191	Sfrp1/Timp3/Trps1/Pea15a	4
GO:2001267	regulation of cysteine-type endopeptidase activity involved in apoptotic signaling pathway	4/1231	15/23174	0.00675025	0.0413735	0.0294191	Gsn/Park7/Pih1d1/Bax	4
GO:0044344	cellular response to fibroblast growth factor stimulus	11/1231	88/23174	0.00683332	0.041836	0.029748	Nrxn1/Spry2/Fgfr3/Tcf7l2/Zfp36l1/Fgfr1/Sfrp1/Zfp36l2/Fgfrl1/Fgfbp3/Ctnnb1	11
GO:0001952	regulation of cell-matrix adhesion	13/1231	113/23174	0.00697977	0.0425905	0.0302845	Vegfa/Fam107a/Jag1/Clasp2/S100a10/Pik3r1/Macf1/Ninj1/Dmd/Lrp1/Dag1/Cdk6/Gpm6b	13
GO:0043244	regulation of protein complex disassembly	13/1231	113/23174	0.00697977	0.0425905	0.0302845	Gsn/Mid1ip1/Map2/Clasp2/Map1b/Asph/Rdx/Lima1/Add3/Fyco1/Eps8/Pdxp/Dstn	13
GO:0048814	regulation of dendrite morphogenesis	13/1231	113/23174	0.00697977	0.0425905	0.0302845	Id1/Syne1/Tnik/Pdlim5/Ppp3ca/Mfn1/Nlgn3/Ngef/Nsmf/Cdk5/Ptprz1/Stk11/Ppp1r9a	13
GO:0032371	regulation of sterol transport	7/1231	43/23174	0.00705786	0.0428296	0.0304545	Ptch1/Scp2/Apoe/Irak1/Pltp/Lrp1/Srebf2	7
GO:0032374	regulation of cholesterol transport	7/1231	43/23174	0.00705786	0.0428296	0.0304545	Ptch1/Scp2/Apoe/Irak1/Pltp/Lrp1/Srebf2	7
GO:0042181	ketone biosynthetic process	7/1231	43/23174	0.00705786	0.0428296	0.0304545	Scp2/Egr1/Dkk3/Coq10b/Clcn2/Aldoa/Gpi1	7
GO:0042771	intrinsic apoptotic signaling pathway in response to DNA damage by p53 class mediator	7/1231	43/23174	0.00705786	0.0428296	0.0304545	Rpl26/Mif/Cdip1/Ddit4/Bag6/Rps27l/Kdm1a	7
GO:0060964	regulation of gene silencing by miRNA	7/1231	43/23174	0.00705786	0.0428296	0.0304545	Egfr/Ddx5/Eif4g1/Ppp3ca/Nr2f1/Pum1/Mecp2	7
GO:1901861	regulation of muscle tissue development	18/1231	179/23174	0.00708402	0.042941	0.0305337	Tcf7l2/Gja1/Ddx5/Fgfr1/Ddx17/Slc25a4/Fdps/Naca/Mef2c/Tsc22d3/Usp2/Notch1/Gli1/Sox6/Rps6kb1/Mapk1/Ctnnb1/Ncam1	18
GO:0033598	mammary gland epithelial cell proliferation	6/1231	33/23174	0.0071529	0.0430739	0.0306282	Tfap2c/Id2/Cebpb/Mapk1/Bax/Kdm5b	6
GO:0045879	negative regulation of smoothened signaling pathway	6/1231	33/23174	0.0071529	0.0430739	0.0306282	Fgfr3/Ptch1/Wnt7b/Serpine2/Gpr37l1/Rfx4	6
GO:0048679	regulation of axon regeneration	6/1231	33/23174	0.0071529	0.0430739	0.0306282	Rgma/Neo1/Omg/Mif/Lrp1/Xylt1	6
GO:0060740	prostate gland epithelium morphogenesis	6/1231	33/23174	0.0071529	0.0430739	0.0306282	Tnc/Sox9/Sfrp1/Notch1/Cyp7b1/Id4	6
GO:0071827	plasma lipoprotein particle organization	6/1231	33/23174	0.0071529	0.0430739	0.0306282	Apoe/Soat1/Acsl3/Pla2g7/Arf1/Pltp	6
GO:1902686	mitochondrial outer membrane permeabilization involved in programmed cell death	6/1231	33/23174	0.0071529	0.0430739	0.0306282	Atpif1/Bnip3l/Rhot1/Slc25a5/Atf2/Bax	6
GO:0071166	ribonucleoprotein complex localization	9/1231	65/23174	0.00716182	0.0430805	0.0306329	Pabpn1/Thoc2/Akap8l/Eif6/Hnrnpa2b1/Rrs1/Rps15/Sem1/Ran	9
GO:0031532	actin cytoskeleton reorganization	12/1231	101/23174	0.00726357	0.0436448	0.0310342	Mdk/Gsn/Ezr/Ctsl/Tnik/S1pr1/Phpt1/Efs/Rictor/Hras/Phactr1/Eps8	12
GO:0042594	response to starvation	17/1231	166/23174	0.00730265	0.0437166	0.0310852	Glul/Tcf7l2/Wipi1/Hnrnpl/Cpeb4/Map1lc3b/Hspa5/Tnrc6a/Foxo1/Srebf1/Lars/Slc2a1/Srebf2/Mapk1/Pick1/Gabarap/Wdr45b	17
GO:0045599	negative regulation of fat cell differentiation	8/1231	54/23174	0.00731522	0.0437166	0.0310852	Tcf7l2/Vegfa/Jag1/Zfp36l2/Foxo1/Rora/Id4/Ccdc85b	8
GO:0051568	histone H3-K4 methylation	8/1231	54/23174	0.00731522	0.0437166	0.0310852	Hist1h1e/Ogt/Hist1h1c/Pih1d1/Kmt2e/Ash2l/Ctnnb1/Kdm1a	8
GO:0055025	positive regulation of cardiac muscle tissue development	8/1231	54/23174	0.00731522	0.0437166	0.0310852	Fgfr1/Slc25a4/Fdps/Mef2c/Notch1/Gli1/Mapk1/Ncam1	8
GO:0060193	positive regulation of lipase activity	8/1231	54/23174	0.00731522	0.0437166	0.0310852	Fgfr3/Fgfr1/Rhoc/Adcyap1r1/Lpar1/Hras/Agt/Gna13	8
GO:0071277	cellular response to calcium ion	10/1231	77/23174	0.00742687	0.0442759	0.0314829	Nrxn1/Fus/Junb/Asph/Syt11/Fos/Mef2c/Slc25a23/Wnk1/Gpld1	10
GO:0045833	negative regulation of lipid metabolic process	11/1231	89/23174	0.00743295	0.0442759	0.0314829	Dbi/Apoe/Pde8b/Dkk3/Appl2/Ppp2r5a/Slc27a1/Gpld1/Stk11/Insig2/Enho	11
GO:0070301	cellular response to hydrogen peroxide	11/1231	89/23174	0.00743295	0.0442759	0.0314829	Gpr37/Psap/Rhob/Gpr37l1/Txn1/Park7/Axl/Rps3/Sirpa/Stk25/Apex1	11
GO:0010675	regulation of cellular carbohydrate metabolic process	16/1231	153/23174	0.00747408	0.0444728	0.0316229	Tcf7l2/C1qtnf12/Hsd11b1/Foxo1/Adcyap1r1/Rora/Ogt/Sorbs1/Ddb1/Gpld1/Ddit4/Epm2aip1/Mtch2/Stk11/Hmgb1/Ppp1ca	16
GO:0048634	regulation of muscle organ development	18/1231	180/23174	0.00749231	0.0445331	0.0316658	Tcf7l2/Gja1/Ddx5/Fgfr1/Ddx17/Slc25a4/Fdps/Naca/Mef2c/Tsc22d3/Usp2/Notch1/Gli1/Sox6/Rps6kb1/Mapk1/Ctnnb1/Ncam1	18
GO:0006706	steroid catabolic process	5/1231	24/23174	0.00765371	0.0452482	0.0321742	Hsd11b1/Apoe/Mt3/Hsd17b11/Cyp46a1	5
GO:0043496	regulation of protein homodimerization activity	5/1231	24/23174	0.00765371	0.0452482	0.0321742	Id1/Park7/Mef2c/Spag9/Bax	5
GO:0072207	metanephric epithelium development	5/1231	24/23174	0.00765371	0.0452482	0.0321742	Sox9/Wnt7b/Hes1/Sox8/Mtss1	5
GO:0097150	neuronal stem cell population maintenance	5/1231	24/23174	0.00765371	0.0452482	0.0321742	Hes1/Foxo1/Srrt/Ss18/Pcm1	5
GO:2000637	positive regulation of gene silencing by miRNA	5/1231	24/23174	0.00765371	0.0452482	0.0321742	Egfr/Ddx5/Eif4g1/Nr2f1/Pum1	5
GO:0019218	regulation of steroid metabolic process	12/1231	102/23174	0.00784542	0.0463317	0.0329447	Scp2/Egr1/Apoe/Pde8b/Dkk3/Fdps/Clcn2/Tspo/Rora/Srebf1/Agt/Insig2	12
GO:1904377	positive regulation of protein localization to cell periphery	9/1231	66/23174	0.00791186	0.046674	0.0331881	Nrxn1/Egfr/Ezr/Pgrmc1/Acsl3/Sorbs1/Lrp1/Numa1/Rab11fip2	9
GO:0045926	negative regulation of growth	25/1231	280/23174	0.00798667	0.0470649	0.0334661	Fgfr3/Tcf7l2/Ptch1/Cryab/Gja1/Sfrp1/Serpine2/Rgma/Map2/Ndufa13/Cirbp/Gnas/Ppt1/Notch1/Sema5b/Crlf3/Atxn2/Ddx3x/Cdk5/Ryk/Agt/Mecp2/Stk11/Ing4/Ccdc85b	25
GO:0006006	glucose metabolic process	19/1231	195/23174	0.00802438	0.0472366	0.0335881	Tcf7l2/C1qtnf12/Fabp5/Pik3r1/Foxo1/Gpd1/Pkm/Rora/Ogt/Sorbs1/Ddb1/Gpld1/Epm2aip1/Inppl1/Gpi1/Pgm2/Stk11/Hmgb1/Ppp1ca	19
GO:0032368	regulation of lipid transport	13/1231	115/23174	0.00806314	0.0474068	0.0337092	Ptch1/Scp2/Apoe/Irak1/Itgav/Mif/Pltp/Lrp1/Agt/Hbp1/Srebf2/Atp5j/Kdm5b	13
GO:0071774	response to fibroblast growth factor	11/1231	90/23174	0.00807278	0.0474068	0.0337092	Nrxn1/Spry2/Fgfr3/Tcf7l2/Zfp36l1/Fgfr1/Sfrp1/Zfp36l2/Fgfrl1/Fgfbp3/Ctnnb1	11
GO:0045017	glycerolipid biosynthetic process	15/1231	141/23174	0.00807914	0.0474068	0.0337092	Tcf7l2/Pigz/Fabp5/Chka/Acsl3/Capn2/Thrsp/Slc27a1/Srebf1/Pisd/Etnk1/Gpld1/Pigyl/Inppl1/Pigs	15
GO:0006835	dicarboxylic acid transport	10/1231	78/23174	0.00812449	0.0475715	0.0338263	Slc1a2/Slc1a3/Lrrc8a/Dpysl2/Grin2b/Ntrk2/Myo6/Kcnj10/Arl6ip5/Slc13a3	10
GO:0043507	positive regulation of JUN kinase activity	10/1231	78/23174	0.00812449	0.0475715	0.0338263	Wnt7b/Tnik/Irak1/Magi3/Spag9/Rps3/Zeb2/Mapk8ip3/Fgd4/Samd5	10
GO:0033044	regulation of chromosome organization	30/1231	354/23174	0.00814225	0.0476248	0.0338642	Vegfa/H3f3a/Eid1/Padi2/Sfpq/Arrb1/Hist1h1e/Zfp207/Ogt/H3f3b/Srebf1/Akap8l/H1fx/Ubr5/Phf1/Hnrnpa2b1/Mphosph8/Mecp2/Hist1h1c/Pih1d1/Numa1/Cct3/Kmt2e/Mapk1/Ctnnb1/Psmg2/Trim28/Hdac8/Kdm2a/Kdm1a	30
GO:0006900	vesicle budding from membrane	8/1231	55/23174	0.00817164	0.0476953	0.0339143	S100a10/Pdcd6/Myo18a/Arf1/Sec13/Snx3/Ap1s2/Ap2m1	8
GO:0035567	non-canonical Wnt signaling pathway	8/1231	55/23174	0.00817164	0.0476953	0.0339143	Daam2/Wnt7b/Sfrp1/Dvl1/Cthrc1/Ryk/Fzd2/Fzd1	8
GO:0015804	neutral amino acid transport	6/1231	34/23174	0.00830343	0.0480569	0.0341714	Slc6a9/Slc38a2/Slc38a1/Sfxn1/Slc7a10/Slc1a4	6
GO:0019076	viral release from host cell	6/1231	34/23174	0.00830343	0.0480569	0.0341714	Trim8/Ddb1/Ist1/Chmp2a/Trim28/Chmp2b	6
GO:0032435	negative regulation of proteasomal ubiquitin-dependent protein catabolic process	6/1231	34/23174	0.00830343	0.0480569	0.0341714	Rpl11/Ddrgk1/Ubxn1/Park7/Ogt/Bag6	6
GO:0035890	exit from host	6/1231	34/23174	0.00830343	0.0480569	0.0341714	Trim8/Ddb1/Ist1/Chmp2a/Trim28/Chmp2b	6
GO:0035891	exit from host cell	6/1231	34/23174	0.00830343	0.0480569	0.0341714	Trim8/Ddb1/Ist1/Chmp2a/Trim28/Chmp2b	6
GO:0052126	movement in host environment	6/1231	34/23174	0.00830343	0.0480569	0.0341714	Trim8/Ddb1/Ist1/Chmp2a/Trim28/Chmp2b	6
GO:0052192	movement in environment of other organism involved in symbiotic interaction	6/1231	34/23174	0.00830343	0.0480569	0.0341714	Trim8/Ddb1/Ist1/Chmp2a/Trim28/Chmp2b	6
GO:0060512	prostate gland morphogenesis	6/1231	34/23174	0.00830343	0.0480569	0.0341714	Tnc/Sox9/Sfrp1/Notch1/Cyp7b1/Id4	6
GO:0007638	mechanosensory behavior	4/1231	16/23174	0.00862699	0.049513	0.0352068	Slc1a3/Nrxn1/Etv1/Nrxn2	4
GO:0010875	positive regulation of cholesterol efflux	4/1231	16/23174	0.00862699	0.049513	0.0352068	Ptch1/Apoe/Pltp/Lrp1	4
GO:0021978	telencephalon regionalization	4/1231	16/23174	0.00862699	0.049513	0.0352068	Emx1/Adgrg1/Nr2f1/Lhx2	4
GO:0032252	secretory granule localization	4/1231	16/23174	0.00862699	0.049513	0.0352068	Tcf7l2/Map2/Kif1b/Mecp2	4
GO:0036315	cellular response to sterol	4/1231	16/23174	0.00862699	0.049513	0.0352068	Ptch1/Mlc1/Rora/Gpld1	4
GO:0046337	phosphatidylethanolamine metabolic process	4/1231	16/23174	0.00862699	0.049513	0.0352068	Chka/Slc27a1/Pisd/Etnk1	4
GO:0051938	L-glutamate import	4/1231	16/23174	0.00862699	0.049513	0.0352068	Slc1a2/Slc1a3/Kcnj10/Arl6ip5	4
GO:2000651	positive regulation of sodium ion transmembrane transporter activity	4/1231	16/23174	0.00862699	0.049513	0.0352068	Atp1b1/Plcb1/Wnk1/Dmd	4
GO:0048168	regulation of neuronal synaptic plasticity	9/1231	67/23174	0.00872022	0.0499439	0.0355132	Egr1/Grin2b/Ncdn/Kcnj10/Nsmf/Kcnn2/Hras/Agt/Rab8a	9
GO:2000378	negative regulation of reactive oxygen species metabolic process	9/1231	67/23174	0.00872022	0.0499439	0.0355132	Ndufc2/Cryab/Park7/Tspo/Dynll1/Atp5g1/Sirpa/Hbp1/Sirt3	9
GO:0030099	myeloid cell differentiation	33/1231	401/23174	0.00874149	0.0499845	0.0355421	Fgfr3/Rps19/Vegfa/Zfp36l1/Atpif1/Id2/Junb/Jag1/Sfrp1/Ctnnbip1/Glo1/Fos/Pik3r1/Nme1/Plcb1/Fam210b/Hist1h4d/Gnas/Mef2c/Tfrc/Sfxn1/Sox6/Eif6/Cebpb/Rps14/Kmt2e/Cdk6/Cd81/Car2/Ctnnb1/Hmgb1/Hist1h4h/Kdm1a	33
GO:0021954	central nervous system neuron development	11/1231	91/23174	0.00875455	0.0499845	0.0355421	Ubb/Fgfr1/Foxg1/Map2/Ntrk2/Btg2/Nfib/Cdk5/Mycbp2/Zeb2/Cdh11	11
GO:0048864	stem cell development	11/1231	91/23174	0.00875455	0.0499845	0.0355421	Sox9/Wnt7b/Hes1/Jag1/Msi2/Pdcd6/Sox8/Sema5b/Ednrb/Zeb2/Mapk1	11
GO:0045834	positive regulation of lipid metabolic process	16/1231	156/23174	0.00894755	0.0510335	0.036288	Dbi/Zbtb20/Fgfr3/Tcf7l2/Scp2/Mid1ip1/Apoe/Fdps/Acsl3/Capn2/Slc27a1/Srebf1/Sorbs1/Agt/Gpld1/Cd81	16
GO:0018023	peptidyl-lysine trimethylation	7/1231	45/23174	0.00906899	0.0511646	0.0363812	Hist1h1e/Ogt/Mecp2/Hist1h1c/Pih1d1/Kmt2e/Arid4b	7
GO:0051646	mitochondrion localization	7/1231	45/23174	0.00906899	0.0511646	0.0363812	Ubb/Kif1b/Map1b/Fez1/Ogt/Mfn1/Rhot1	7
GO:0035019	somatic stem cell population maintenance	8/1231	56/23174	0.00910103	0.0511646	0.0363812	Fgfr3/Tcf7l2/Tfap2c/Sox9/Hes1/Sfrp1/Zfp36l2/Raf1	8
GO:0003002	regionalization	31/1231	372/23174	0.00911588	0.0511646	0.0363812	Wls/Ptch1/Wnt7b/Fgfr1/Hes1/Sfrp1/Foxg1/Nme7/Ctnnbip1/Emx1/Lfng/Adgrg1/Ring1/Mef2c/Bhlhe40/Btg2/Notch1/Nr2f1/Gli1/Ift57/Rfx4/Pcsk6/Lhx2/Hspb11/Bhlhe41/Zeb2/Scmh1/Ctnnb1/Pbx1/Ssbp3/Bptf	31
GO:0001657	ureteric bud development	12/1231	104/23174	0.00911818	0.0511646	0.0363812	Vegfa/Ptch1/Sox9/Fgfr1/Hes1/Sfrp1/Ctnnbip1/Sox8/Agt/Maged1/Ctnnb1/Pbx1	12
GO:0030038	contractile actin filament bundle assembly	12/1231	104/23174	0.00911818	0.0511646	0.0363812	Stmn1/S1pr1/Clasp2/S100a10/Rhoc/Arrb1/Pik3r1/Itgb5/Lpar1/Sorbs1/Phactr1/Ppp1r9a	12
GO:0043149	stress fiber assembly	12/1231	104/23174	0.00911818	0.0511646	0.0363812	Stmn1/S1pr1/Clasp2/S100a10/Rhoc/Arrb1/Pik3r1/Itgb5/Lpar1/Sorbs1/Phactr1/Ppp1r9a	12
GO:0072163	mesonephric epithelium development	12/1231	104/23174	0.00911818	0.0511646	0.0363812	Vegfa/Ptch1/Sox9/Fgfr1/Hes1/Sfrp1/Ctnnbip1/Sox8/Agt/Maged1/Ctnnb1/Pbx1	12
GO:0072164	mesonephric tubule development	12/1231	104/23174	0.00911818	0.0511646	0.0363812	Vegfa/Ptch1/Sox9/Fgfr1/Hes1/Sfrp1/Ctnnbip1/Sox8/Agt/Maged1/Ctnnb1/Pbx1	12
GO:0000289	nuclear-transcribed mRNA poly(A) tail shortening	5/1231	25/23174	0.00915646	0.0511646	0.0363812	Pabpc1/Tnrc6a/Btg2/Tnrc6b/Tob1	5
GO:0010742	macrophage derived foam cell differentiation	5/1231	25/23174	0.00915646	0.0511646	0.0363812	Selenok/Soat1/Itgav/Il18/Hbp1	5
GO:0032373	positive regulation of sterol transport	5/1231	25/23174	0.00915646	0.0511646	0.0363812	Ptch1/Scp2/Apoe/Pltp/Lrp1	5
GO:0032376	positive regulation of cholesterol transport	5/1231	25/23174	0.00915646	0.0511646	0.0363812	Ptch1/Scp2/Apoe/Pltp/Lrp1	5
GO:0055094	response to lipoprotein particle	5/1231	25/23174	0.00915646	0.0511646	0.0363812	Cd9/Apoe/Hmgcs1/Cd81/Npc1	5
GO:0060148	positive regulation of posttranscriptional gene silencing	5/1231	25/23174	0.00915646	0.0511646	0.0363812	Egfr/Ddx5/Eif4g1/Nr2f1/Pum1	5
GO:0061213	positive regulation of mesonephros development	5/1231	25/23174	0.00915646	0.0511646	0.0363812	Vegfa/Sox9/Sox8/Agt/Maged1	5
GO:0085029	extracellular matrix assembly	5/1231	25/23174	0.00915646	0.0511646	0.0363812	Fbln5/Sox9/Notch1/Agt/Gpm6b	5
GO:1901032	negative regulation of response to reactive oxygen species	5/1231	25/23174	0.00915646	0.0511646	0.0363812	Gpr37/Psap/Gpr37l1/Txn1/Park7	5
GO:1903206	negative regulation of hydrogen peroxide-induced cell death	5/1231	25/23174	0.00915646	0.0511646	0.0363812	Gpr37/Psap/Gpr37l1/Txn1/Park7	5
GO:2001039	negative regulation of cellular response to drug	5/1231	25/23174	0.00915646	0.0511646	0.0363812	Gpr37/Psap/Gpr37l1/Txn1/Park7	5
GO:0030177	positive regulation of Wnt signaling pathway	14/1231	130/23174	0.00927348	0.051766	0.0368088	Wls/Fgfr3/Gpc5/Csnk2a1/Egfr/Daam2/Sfrp1/Gprc5b/Macf1/Ddx3x/Wnk1/Ubr5/Zeb2/Vcp	14
GO:0048754	branching morphogenesis of an epithelial tube	18/1231	184/23174	0.00931954	0.0519704	0.0369542	Spry2/Tnc/Mdk/Vegfa/Ptch1/Tfap2c/Sox9/Ctnnbip1/Sox8/Notch1/Dag1/Agt/Gna13/Maged1/Ctnnb1/Pbx1/Kdm5b/Ppp1ca	18
GO:0014033	neural crest cell differentiation	11/1231	92/23174	0.00948001	0.0528117	0.0375524	Sox9/Hes1/Jag1/Sfrp1/Pdcd6/Sox8/Mef2c/Sema5b/Ednrb/Zeb2/Mapk1	11
GO:0046686	response to cadmium ion	6/1231	35/23174	0.00958093	0.0532071	0.0378335	Gsn/Egfr/Mt3/Fos/Mapk1/Npc1	6
GO:2000171	negative regulation of dendrite development	6/1231	35/23174	0.00958093	0.0532071	0.0378335	Id1/Ppp3ca/Nlgn3/Ngef/Ptprz1/Mecp2	6
GO:2001038	regulation of cellular response to drug	6/1231	35/23174	0.00958093	0.0532071	0.0378335	Gpr37/Psap/Gpr37l1/Txn1/Park7/Ncoa1	6
GO:0060997	dendritic spine morphogenesis	9/1231	68/23174	0.00958964	0.0532071	0.0378335	Sept7/Dvl1/Pdlim5/Ctnnd2/Mfn1/Nlgn3/Ngef/Cdk5/Ppp1r9a	9
GO:0060113	inner ear receptor cell differentiation	10/1231	80/23174	0.0096698	0.0535438	0.038073	Fgfr3/Fgfr1/Hes1/Jag1/Myo6/Cthrc1/Gsdme/Notch1/Cecr2/Fzd2	10
GO:0072078	nephron tubule morphogenesis	10/1231	80/23174	0.0096698	0.0535438	0.038073	Vegfa/Ptch1/Sox9/Hes1/Ctnnbip1/Sox8/Agt/Maged1/Ctnnb1/Pbx1	10
GO:0008306	associative learning	12/1231	105/23174	0.009812	0.0542766	0.038594	Atp1a2/Grin2b/Pde8b/Ppp1r1b/Pgrmc1/Btg2/Ppt1/Nlgn3/Cdk5/Agt/Mecp2/Ap1s2	12
GO:0009755	hormone-mediated signaling pathway	16/1231	158/23174	0.0100521	0.0555488	0.0394986	Ddx5/Padi2/Sfrp1/Ddx17/Ddrgk1/Safb/Appl2/Park7/Ntrk2/Safb2/Slc27a1/Ncoa1/Ubr5/Cyp7b1/Arid1a/Ppp5c	16
GO:0048260	positive regulation of receptor-mediated endocytosis	8/1231	57/23174	0.010107	0.0557405	0.0396349	Vegfa/Syne1/Cd63/Arrb1/Sgip1/Ppt1/Pick1/Ap2m1	8
GO:0071806	protein transmembrane transport	8/1231	57/23174	0.010107	0.0557405	0.0396349	Hspa8/Tomm7/Ndufa13/Hspa5/Sec61b/Sec61a2/Timm13/Romo1	8
GO:0030857	negative regulation of epithelial cell differentiation	7/1231	46/23174	0.0102185	0.0561303	0.0399121	Id1/Sox9/Hes1/Jag1/Srsf6/Notch1/Ctnnb1	7
GO:0042073	intraciliary transport	7/1231	46/23174	0.0102185	0.0561303	0.0399121	Nme7/Dynll1/Ift57/Hspb11/Arl3/Dync2li1/Pcm1	7
GO:0060147	regulation of posttranscriptional gene silencing	7/1231	46/23174	0.0102185	0.0561303	0.0399121	Egfr/Ddx5/Eif4g1/Ppp3ca/Nr2f1/Pum1/Mecp2	7
GO:0060966	regulation of gene silencing by RNA	7/1231	46/23174	0.0102185	0.0561303	0.0399121	Egfr/Ddx5/Eif4g1/Ppp3ca/Nr2f1/Pum1/Mecp2	7
GO:0046578	regulation of Ras protein signal transduction	21/1231	228/23174	0.0102359	0.0561403	0.0399193	Spry2/Stmn1/Apoe/Arrb1/Dennd1a/Adgrg1/Mmd2/Farp1/Notch1/Ogt/Arhgef19/Iqsec1/Ngef/Prex1/Mapre2/Cadm4/Lpar1/Hras/Fgd4/Arhgef12/Eps8	21
GO:0001570	vasculogenesis	11/1231	93/23174	0.0102509	0.0561403	0.0399193	Zfp36l1/Wnt7b/Fgfr1/Junb/Ntrk2/Notch1/Zmiz1/Zfp950/Pbrm1/Ctnnb1/Itgb8	11
GO:0036473	cell death in response to oxidative stress	11/1231	93/23174	0.0102509	0.0561403	0.0399193	Gpr37/Psap/Gpr37l1/Sfpq/Txn1/Park7/Arl6ip5/Stk25/Fzd1/Rnf7/Ctnnb1	11
GO:0008406	gonad development	20/1231	214/23174	0.0103358	0.0564926	0.0401698	Ubb/Vegfa/Sox9/Gja1/Sfrp1/Col9a3/Arrb1/Lfng/Sox8/Adgrg1/Safb2/Itgav/H3f3b/Sox3/Agt/Eif2s2/Ptx3/Cebpb/Arid4b/Bax	20
GO:0071824	protein-DNA complex subunit organization	20/1231	214/23174	0.0103358	0.0564926	0.0401698	H3f3a/Hist3h2ba/Sox9/Rpl23/Tcf4/Hist1h1e/Nap1l5/Hist1h4d/Psmc5/H3f3b/Brd2/H1fx/Smarcc2/Cenpx/Hist1h1c/Arid1a/Pbrm1/Taf11/Smarcd1/Hist1h4h	20
GO:0072384	organelle transport along microtubule	10/1231	81/23174	0.0105218	0.0572312	0.0406949	Ubb/Bloc1s1/Map2/Kif1b/Map1b/Fez1/Rhot1/Actr1a/Mecp2/Fyco1	10
GO:0000281	mitotic cytokinesis	9/1231	69/23174	0.0105229	0.0572312	0.0406949	Stmn1/Rhob/Rhoc/Sept7/Arf1/Arl3/Chmp2a/Chmp2b/Chmp5	9
GO:0021536	diencephalon development	9/1231	69/23174	0.0105229	0.0572312	0.0406949	Ubb/Tcf7l2/Hes1/Sox3/Gli1/Zeb2/Ncam1/Bax/Kdm1a	9
GO:0030808	regulation of nucleotide biosynthetic process	9/1231	69/23174	0.0105229	0.0572312	0.0406949	Zbtb20/Ndufc2/Gpd1/Ogt/Mif/Eif6/Ddit4/Vcp/Mtch2	9
GO:1900371	regulation of purine nucleotide biosynthetic process	9/1231	69/23174	0.0105229	0.0572312	0.0406949	Zbtb20/Ndufc2/Gpd1/Ogt/Mif/Eif6/Ddit4/Vcp/Mtch2	9
GO:0032091	negative regulation of protein binding	12/1231	106/23174	0.010546	0.057244	0.040704	Id1/Stmn1/Rgma/Ctnnbip1/Map2/Park7/Dvl1/Spag9/Actb/Mecp2/Bax/Kdm1a	12
GO:0048661	positive regulation of smooth muscle cell proliferation	12/1231	106/23174	0.010546	0.057244	0.040704	Vegfa/Egfr/Id2/Egr1/S1pr1/Irak1/Gnai2/Cyba/Rps6kb1/Agt/Il18/Gnai3	12
GO:0016311	dephosphorylation	30/1231	361/23174	0.0105619	0.0572738	0.0407252	Psph/Dusp1/Ppp1r1b/Plpp3/Marf1/Phpt1/Mef2c/Phlpp1/Camta1/Farp1/Ppp2r5a/Gnai2/Ptp4a1/Ppp3ca/Nsmf/Wnk1/Ctdsp2/Ptprz1/Ppp2r2b/Inppl1/Ppp1r15a/Ppp2r1a/Ppm1m/Ppp5c/Stk11/Ptp4a2/Bod1/Pdxp/Rpl5/Ppp1ca	30
GO:1904064	positive regulation of cation transmembrane transport	16/1231	159/23174	0.0106434	0.0576587	0.0409989	Dbi/Atp1b2/Atp1b1/Ank2/Asph/Slc25a4/Park7/Plcb1/Arf1/Nlgn3/Gstm7/Wnk1/Dmd/Cox17/Agt/Bax	16
GO:0006614	SRP-dependent cotranslational protein targeting to membrane	4/1231	17/23174	0.0108144	0.0578143	0.0411096	Sec61b/Srp14/Sec61a2/Srp9	4
GO:0010867	positive regulation of triglyceride biosynthetic process	4/1231	17/23174	0.0108144	0.0578143	0.0411096	Tcf7l2/Slc27a1/Srebf1/Gpld1	4
GO:0021681	cerebellar granular layer development	4/1231	17/23174	0.0108144	0.0578143	0.0411096	Nrxn1/Mdk/Serpine2/Grid2	4
GO:0045540	regulation of cholesterol biosynthetic process	4/1231	17/23174	0.0108144	0.0578143	0.0411096	Scp2/Apoe/Fdps/Srebf1	4
GO:0060253	negative regulation of glial cell proliferation	4/1231	17/23174	0.0108144	0.0578143	0.0411096	Hes1/Tspo/Notch1/Ptn	4
GO:0072234	metanephric nephron tubule development	4/1231	17/23174	0.0108144	0.0578143	0.0411096	Sox9/Wnt7b/Hes1/Sox8	4
GO:0080182	histone H3-K4 trimethylation	4/1231	17/23174	0.0108144	0.0578143	0.0411096	Hist1h1e/Ogt/Hist1h1c/Kmt2e	4
GO:0106118	regulation of sterol biosynthetic process	4/1231	17/23174	0.0108144	0.0578143	0.0411096	Scp2/Apoe/Fdps/Srebf1	4
GO:1900746	regulation of vascular endothelial growth factor signaling pathway	4/1231	17/23174	0.0108144	0.0578143	0.0411096	Spry2/Cd63/Tcf4/Cadm4	4
GO:0016050	vesicle organization	23/1231	258/23174	0.0108178	0.0578143	0.0411096	Laptm4b/Serpine2/Sept8/S100a10/Pdcd6/Vamp2/Myo18a/Arf1/Stx5a/Usp50/Sec13/Zeb2/Vamp4/Tmcc1/Rab8a/Vamp8/Chmp2b/Snx3/Tmem175/Ap1s2/Grik5/Ap2m1/Gnai3	23
GO:0000303	response to superoxide	5/1231	26/23174	0.0108507	0.0578143	0.0411096	Fbln5/Ucp2/Prdx2/Ccs/Park7	5
GO:0006891	intra-Golgi vesicle-mediated transport	5/1231	26/23174	0.0108507	0.0578143	0.0411096	Rab6a/Rab6b/Copa/Cope/Copb1	5
GO:0010863	positive regulation of phospholipase C activity	5/1231	26/23174	0.0108507	0.0578143	0.0411096	Fgfr1/Adcyap1r1/Lpar1/Hras/Agt	5
GO:0033688	regulation of osteoblast proliferation	5/1231	26/23174	0.0108507	0.0578143	0.0411096	Sfrp1/Sox8/Cthrc1/Itgav/Plxnb1	5
GO:0089718	amino acid import across plasma membrane	5/1231	26/23174	0.0108507	0.0578143	0.0411096	Slc1a2/Slc1a3/Kcnj10/Arl6ip5/Agt	5
GO:0090077	foam cell differentiation	5/1231	26/23174	0.0108507	0.0578143	0.0411096	Selenok/Soat1/Itgav/Il18/Hbp1	5
GO:0090189	regulation of branching involved in ureteric bud morphogenesis	5/1231	26/23174	0.0108507	0.0578143	0.0411096	Vegfa/Sox9/Sox8/Agt/Maged1	5
GO:0030534	adult behavior	18/1231	187/23174	0.0109112	0.0580803	0.0412987	Atp1a2/Slc1a2/Nrxn1/Id2/Ppp1r1b/Ccnd2/Park7/Nrxn2/Ppt1/Kcnj10/Fgfbp3/Lgi4/Nlgn3/Pum1/Cdk5/Mecp2/Eps8/Npc1	18
GO:0003401	axis elongation	6/1231	36/23174	0.0109924	0.0583436	0.0414859	Spry2/Tnc/Tfap2c/Sox9/Sfrp1/Trim28	6
GO:0035794	positive regulation of mitochondrial membrane permeability	6/1231	36/23174	0.0109924	0.0583436	0.0414859	Atpif1/Bnip3l/Rhot1/Slc25a5/Atf2/Bax	6
GO:0048169	regulation of long-term neuronal synaptic plasticity	6/1231	36/23174	0.0109924	0.0583436	0.0414859	Egr1/Grin2b/Kcnj10/Hras/Agt/Rab8a	6
GO:0048477	oogenesis	11/1231	94/23174	0.011069	0.0586937	0.0417348	Mdk/H3f3a/Fmn2/Marf1/Plcb1/H3f3b/Paqr8/Ptn/Ptx3/Ppp2r1a/Ctnnb1	11
GO:0007264	small GTPase mediated signal transduction	38/1231	485/23174	0.011114	0.0588185	0.0418236	Spry2/Stmn1/Rhob/Pdpn/Apoe/Rhoc/Arrb1/Bcar3/Rab6a/Nisch/Dennd1a/Adgrg1/Gdi1/Mmd2/Adcyap1r1/Farp1/Notch1/Ogt/Rhot1/Arhgef19/Iqsec1/Ngef/Prex1/Mapre2/Cadm4/Lpar1/Rab6b/Usp50/Hras/Gdi2/Gna13/Arl3/Fgd4/Arhgef12/Eps8/Rab8a/Trim28/Hacd3	38
GO:0048871	multicellular organismal homeostasis	38/1231	485/23174	0.011114	0.0588185	0.0418236	Id1/Ndn/Ucp2/Ubb/Vegfa/Stmn1/Sox9/Ip6k1/Egfr/Fabp5/Gja1/Egr1/S1pr1/Appl2/Gatm/Sgip1/Eif4g1/Ncdn/Gnas/Tfrc/Slc27a1/Tpp1/Notch1/Ogt/Itgav/Acot11/Ednrb/Cnot3/G0s2/Cebpb/Il18/Stk11/Car2/Ildr2/Ctnnb1/Prdx5/Bax/Kdm1a	38
GO:0007548	sex differentiation	25/1231	288/23174	0.0111743	0.0590809	0.0420102	Ubb/Tcf7l2/Vegfa/Sox9/Gja1/Sfrp1/Col9a3/Arrb1/Lfng/Sox8/Adgrg1/Safb2/Cntfr/Itgav/H3f3b/Sox3/Axl/Agt/Eif2s2/Ptx3/Cebpb/Ctnnb1/Pbx1/Arid4b/Bax	25
GO:0001823	mesonephros development	12/1231	107/23174	0.0113218	0.0598035	0.042524	Vegfa/Ptch1/Sox9/Fgfr1/Hes1/Sfrp1/Ctnnbip1/Sox8/Agt/Maged1/Ctnnb1/Pbx1	12
GO:0008584	male gonad development	13/1231	120/23174	0.011354	0.0598584	0.042563	Ubb/Sox9/Gja1/Sfrp1/Col9a3/Sox8/Adgrg1/Safb2/H3f3b/Sox3/Eif2s2/Arid4b/Bax	13
GO:0090277	positive regulation of peptide hormone secretion	13/1231	120/23174	0.011354	0.0598584	0.042563	Glul/Tcf7l2/Mpc2/C1qtnf12/Egfr/Gja1/Arrb1/Phpt1/Nadk/Dynll1/Lrp1/Gpld1/Sirt3	13
GO:0072088	nephron epithelium morphogenesis	10/1231	82/23174	0.0114297	0.0602	0.0428059	Vegfa/Ptch1/Sox9/Hes1/Ctnnbip1/Sox8/Agt/Maged1/Ctnnb1/Pbx1	10
GO:0007254	JNK cascade	19/1231	202/23174	0.0114655	0.0602419	0.0428357	Egfr/Wnt7b/Sfrp1/Tnik/Plcb1/Irak1/Phlpp1/Magi3/Gstp1/Spag9/Hras/Rps3/Sirpa/Zeb2/Mapk8ip3/Fgd4/Tlr3/Samd5/Hacd3	19
GO:0030261	chromosome condensation	7/1231	47/23174	0.0114705	0.0602419	0.0428357	H3f3a/Hist1h1e/H3f3b/Akap8l/Acin1/H1fx/Hist1h1c	7
GO:0030520	intracellular estrogen receptor signaling pathway	7/1231	47/23174	0.0114705	0.0602419	0.0428357	Ddx5/Padi2/Ddx17/Ddrgk1/Safb/Cyp7b1/Arid1a	7
GO:0046328	regulation of JNK cascade	18/1231	188/23174	0.0114872	0.0602724	0.0428574	Egfr/Wnt7b/Sfrp1/Tnik/Plcb1/Irak1/Phlpp1/Magi3/Gstp1/Spag9/Hras/Rps3/Sirpa/Zeb2/Mapk8ip3/Fgd4/Tlr3/Samd5	18
GO:0048641	regulation of skeletal muscle tissue development	9/1231	70/23174	0.0115227	0.0604008	0.0429487	Tcf7l2/Ddx5/Ddx17/Naca/Mef2c/Tsc22d3/Usp2/Rps6kb1/Ctnnb1	9
GO:0071453	cellular response to oxygen levels	14/1231	134/23174	0.01194	0.0624695	0.0444197	Vegfa/Zfp36l1/Chchd2/Fmn2/Egr1/Cpeb4/Foxo1/Bnip3l/Rora/Notch1/Ogt/Gnb1/Pick1/Atp6v1a	14
GO:1903322	positive regulation of protein modification by small protein conjugation or removal	14/1231	134/23174	0.01194	0.0624695	0.0444197	Fgfr3/Sept4/Fam107a/Rps2/Sumo2/Arrb1/Pdcd6/Hspa5/Huwe1/Pttg1ip/Mycbp2/Vcp/Kdm2a/Kdm1a	14
GO:0046546	development of primary male sexual characteristics	13/1231	121/23174	0.0121218	0.0633605	0.0450533	Ubb/Sox9/Gja1/Sfrp1/Col9a3/Sox8/Adgrg1/Safb2/H3f3b/Sox3/Eif2s2/Arid4b/Bax	13
GO:0030316	osteoclast differentiation	12/1231	108/23174	0.0121408	0.0633993	0.0450808	Fgfr3/Junb/Sfrp1/Glo1/Fos/Pik3r1/Gnas/Tfrc/Cebpb/Cd81/Car2/Ctnnb1	12
GO:0015807	L-amino acid transport	8/1231	59/23174	0.012363	0.0643158	0.0457325	Slc1a2/Slc1a3/Slc6a9/Kcnj10/Sfxn1/Arl6ip5/Agt/Slc1a4	8
GO:0034308	primary alcohol metabolic process	8/1231	59/23174	0.012363	0.0643158	0.0457325	Dhrs3/Dkk3/Park7/Chka/Clcn2/Gpd1/Adh5/Abhd4	8
GO:0060711	labyrinthine layer development	8/1231	59/23174	0.012363	0.0643158	0.0457325	Zfp36l1/Wnt7b/Junb/Hes1/Birc6/Nsdhl/Ncoa1/Mapk1	8
GO:1903078	positive regulation of protein localization to plasma membrane	8/1231	59/23174	0.012363	0.0643158	0.0457325	Nrxn1/Egfr/Ezr/Pgrmc1/Acsl3/Sorbs1/Lrp1/Rab11fip2	8
GO:0008593	regulation of Notch signaling pathway	10/1231	83/23174	0.0123955	0.0643632	0.0457662	Hes1/Jag1/Arrb1/Lfng/Notch1/Il6st/Epn2/Zmiz1/Tspan5/Enho	10
GO:0072028	nephron morphogenesis	10/1231	83/23174	0.0123955	0.0643632	0.0457662	Vegfa/Ptch1/Sox9/Hes1/Ctnnbip1/Sox8/Agt/Maged1/Ctnnb1/Pbx1	10
GO:0051346	negative regulation of hydrolase activity	32/1231	396/23174	0.0124315	0.064489	0.0458557	Timp4/Cst3/Spry2/Pebp1/Vegfa/Csnk2a1/Atpif1/Cryab/Itih3/Serpine2/Map2/Timp3/Ppp1r1b/Ubxn1/Lxn/Arrb1/Pcsk1n/Marf1/Park7/Birc6/Farp1/Gnai2/Rdx/Ddx3x/Wnk1/Hras/Agt/Ptx3/Ppp1r15a/Gpi1/Pih1d1/Bod1	32
GO:0003007	heart morphogenesis	24/1231	276/23174	0.012481	0.0645296	0.0458846	Vegfa/Ptch1/Dhrs3/Sox9/Gng5/Id2/Gja1/Hes1/Jag1/S1pr1/Fgfrl1/Naca/Cpe/Mef2c/Notch1/Ift57/Gaa/Zmiz1/Fzd2/Fzd1/Atf2/Pbrm1/Ctnnb1/Kdm2a	24
GO:0045137	development of primary sexual characteristics	20/1231	218/23174	0.0124974	0.0645296	0.0458846	Ubb/Vegfa/Sox9/Gja1/Sfrp1/Col9a3/Arrb1/Lfng/Sox8/Adgrg1/Safb2/Itgav/H3f3b/Sox3/Agt/Eif2s2/Ptx3/Cebpb/Arid4b/Bax	20
GO:0035850	epithelial cell differentiation involved in kidney development	6/1231	37/23174	0.0125448	0.0645296	0.0458846	Jag1/Mef2c/Notch1/Mtss1/Klf15/Ctnnb1	6
GO:0036474	cell death in response to hydrogen peroxide	6/1231	37/23174	0.0125448	0.0645296	0.0458846	Gpr37/Psap/Gpr37l1/Txn1/Park7/Stk25	6
GO:0045601	regulation of endothelial cell differentiation	6/1231	37/23174	0.0125448	0.0645296	0.0458846	Id1/Btg1/Vegfa/Jag1/Notch1/Ctnnb1	6
GO:0070570	regulation of neuron projection regeneration	6/1231	37/23174	0.0125448	0.0645296	0.0458846	Rgma/Neo1/Omg/Mif/Lrp1/Xylt1	6
GO:0071158	positive regulation of cell cycle arrest	6/1231	37/23174	0.0125448	0.0645296	0.0458846	Rpl26/Id2/Rpl23/Crlf3/Med25/Uhrf2	6
GO:0071514	genetic imprinting	6/1231	37/23174	0.0125448	0.0645296	0.0458846	Ndn/Xist/Gnas/Mecp2/Trim28/Arid4b	6
GO:0071825	protein-lipid complex subunit organization	6/1231	37/23174	0.0125448	0.0645296	0.0458846	Apoe/Soat1/Acsl3/Pla2g7/Arf1/Pltp	6
GO:0031047	gene silencing by RNA	16/1231	162/23174	0.0125834	0.0646677	0.0459828	Egfr/Ddx5/Ddx17/Pabpc1/Eif4g1/Tnrc6a/Tnrc6b/Ppp3ca/Nr2f1/Pum1/Srrt/Cnot3/Eif6/Hnrnpa2b1/Mecp2/Mettl3	16
GO:0006479	protein methylation	17/1231	176/23174	0.0126997	0.0649621	0.0461921	Btg1/Hist1h1e/Rab6a/Btg2/Trmt112/Ogt/Phf1/Mecp2/Hist1h1c/Pih1d1/Kmt2e/Ash2l/Ctnnb1/Kmt2c/Arid4b/Snrpb/Kdm1a	17
GO:0008213	protein alkylation	17/1231	176/23174	0.0126997	0.0649621	0.0461921	Btg1/Hist1h1e/Rab6a/Btg2/Trmt112/Ogt/Phf1/Mecp2/Hist1h1c/Pih1d1/Kmt2e/Ash2l/Ctnnb1/Kmt2c/Arid4b/Snrpb/Kdm1a	17
GO:0000305	response to oxygen radical	5/1231	27/23174	0.0127469	0.0649621	0.0461921	Fbln5/Ucp2/Prdx2/Ccs/Park7	5
GO:0002052	positive regulation of neuroblast proliferation	5/1231	27/23174	0.0127469	0.0649621	0.0461921	Vegfa/Foxg1/Notch1/Ctnnb1/Kdm1a	5
GO:0003338	metanephros morphogenesis	5/1231	27/23174	0.0127469	0.0649621	0.0461921	Sox9/Wnt7b/Hes1/Sox8/Ctnnb1	5
GO:0021871	forebrain regionalization	5/1231	27/23174	0.0127469	0.0649621	0.0461921	Wnt7b/Emx1/Adgrg1/Nr2f1/Lhx2	5
GO:0060008	Sertoli cell differentiation	5/1231	27/23174	0.0127469	0.0649621	0.0461921	Sox9/Sox8/Safb2/Sox3/Arid4b	5
GO:0071108	protein K48-linked deubiquitination	5/1231	27/23174	0.0127469	0.0649621	0.0461921	Ubxn1/Park7/Usp50/Usp5/Mindy2	5
GO:0071402	cellular response to lipoprotein particle stimulus	5/1231	27/23174	0.0127469	0.0649621	0.0461921	Cd9/Apoe/Hmgcs1/Cd81/Npc1	5
GO:0007157	heterophilic cell-cell adhesion via plasma membrane cell adhesion molecules	7/1231	48/23174	0.0128297	0.0653235	0.046449	Nrxn1/Cadm1/Nectin3/Grid2/Adgrl1/Alcam/Lgals1	7
GO:0048284	organelle fusion	13/1231	122/23174	0.0129292	0.0657694	0.0467661	Sept8/Vamp2/Mfn1/Stx5a/Vamp4/Fis1/Rab8a/Vamp8/Tmem175/Bax/Chmp5/Grik5/Gnai3	13
GO:0045765	regulation of angiogenesis	26/1231	307/23174	0.0131833	0.0664911	0.0472793	Glul/Id1/Spry2/Btg1/Mdk/Vegfa/Rhob/Pdcd6/Tcf4/Pkm/Notch1/Rnh1/Gtf2i/Epn2/Ptn/Adgrb1/Agt/Mecp2/Atf2/Tlr3/Ctnnb1/Chil1/Pdcl3/Hmgb1/Epn1/Itgb8	26
GO:0006402	mRNA catabolic process	19/1231	205/23174	0.0132598	0.0664911	0.0472793	Vim/Vegfa/Zfp36l1/Ddx5/Zfp36l2/Pabpc1/Cirbp/Tnrc6a/Btg2/Tnrc6b/Hnrnpm/Csde1/Pum1/Lsm6/Tob1/Mettl3/Apex1/Xrn1/Rbm8a	19
GO:0005980	glycogen catabolic process	4/1231	18/23174	0.0133299	0.0664911	0.0472793	Pygb/Gaa/Hmgb1/Ppp1ca	4
GO:0006613	cotranslational protein targeting to membrane	4/1231	18/23174	0.0133299	0.0664911	0.0472793	Sec61b/Srp14/Sec61a2/Srp9	4
GO:0006700	C21-steroid hormone biosynthetic process	4/1231	18/23174	0.0133299	0.0664911	0.0472793	Scp2/Egr1/Dkk3/Clcn2	4
GO:0009251	glucan catabolic process	4/1231	18/23174	0.0133299	0.0664911	0.0472793	Pygb/Gaa/Hmgb1/Ppp1ca	4
GO:0014072	response to isoquinoline alkaloid	4/1231	18/23174	0.0133299	0.0664911	0.0472793	Ppp1r1b/Mecp2/Gpi1/Ppp5c	4
GO:0016486	peptide hormone processing	4/1231	18/23174	0.0133299	0.0664911	0.0472793	Pcsk1n/Cpe/Pcsk6/Scg5	4
GO:0035278	miRNA mediated inhibition of translation	4/1231	18/23174	0.0133299	0.0664911	0.0472793	Eif4g1/Tnrc6a/Tnrc6b/Eif6	4
GO:0045722	positive regulation of gluconeogenesis	4/1231	18/23174	0.0133299	0.0664911	0.0472793	Tcf7l2/Foxo1/Ddb1/Stk11	4
GO:0048268	clathrin coat assembly	4/1231	18/23174	0.0133299	0.0664911	0.0472793	Sgip1/Clta/Eps15/Epn1	4
GO:0051156	glucose 6-phosphate metabolic process	4/1231	18/23174	0.0133299	0.0664911	0.0472793	Hsd11b1/Taldo1/Pgls/Gpi1	4
GO:0060947	cardiac vascular smooth muscle cell differentiation	4/1231	18/23174	0.0133299	0.0664911	0.0472793	Vegfa/Notch1/Pbrm1/Ctnnb1	4
GO:1902547	regulation of cellular response to vascular endothelial growth factor stimulus	4/1231	18/23174	0.0133299	0.0664911	0.0472793	Spry2/Cd63/Tcf4/Cadm4	4
GO:1903392	negative regulation of adherens junction organization	4/1231	18/23174	0.0133299	0.0664911	0.0472793	Fam107a/Clasp2/Rdx/Lrp1	4
GO:1903909	regulation of receptor clustering	4/1231	18/23174	0.0133299	0.0664911	0.0472793	Gsn/Sorbs1/Ptn/Cd81	4
GO:2000641	regulation of early endosome to late endosome transport	4/1231	18/23174	0.0133299	0.0664911	0.0472793	Ezr/Rdx/Mapk1/Snx3	4
GO:0003151	outflow tract morphogenesis	10/1231	84/23174	0.0134216	0.0664911	0.0472793	Vegfa/Dhrs3/Hes1/Jag1/Mef2c/Notch1/Fzd2/Fzd1/Atf2/Ctnnb1	10
GO:0034333	adherens junction assembly	10/1231	84/23174	0.0134216	0.0664911	0.0472793	Vegfa/Fam107a/Clasp2/S100a10/Macf1/Itgav/Sorbs1/Lrp1/Ctnnb1/Gpm6b	10
GO:0009791	post-embryonic development	14/1231	136/23174	0.0134794	0.0664911	0.0472793	Selenop/Ndn/Tcf7l2/Vegfa/Emx1/Gnas/Hmgn1/Sox6/Zfp950/Mecp2/Mapk8ip3/Inppl1/Bax/Kdm5b	14
GO:0043624	cellular protein complex disassembly	14/1231	136/23174	0.0134794	0.0664911	0.0472793	Hspa8/Gsn/Stmn1/Mid1ip1/Map2/Clasp2/Map1b/Asph/Rdx/Lima1/Add3/Eps8/Pdxp/Dstn	14
GO:0002176	male germ cell proliferation	3/1231	10/23174	0.0135422	0.0664911	0.0472793	Ptgds/Eif2s2/Il18	3
GO:0003149	membranous septum morphogenesis	3/1231	10/23174	0.0135422	0.0664911	0.0472793	Id2/Fzd2/Fzd1	3
GO:0006707	cholesterol catabolic process	3/1231	10/23174	0.0135422	0.0664911	0.0472793	Apoe/Mt3/Cyp46a1	3
GO:0016127	sterol catabolic process	3/1231	10/23174	0.0135422	0.0664911	0.0472793	Apoe/Mt3/Cyp46a1	3
GO:0032253	dense core granule localization	3/1231	10/23174	0.0135422	0.0664911	0.0472793	Map2/Kif1b/Mecp2	3
GO:0033182	regulation of histone ubiquitination	3/1231	10/23174	0.0135422	0.0664911	0.0472793	Ubr5/Kdm2a/Kdm1a	3
GO:0035437	maintenance of protein localization in endoplasmic reticulum	3/1231	10/23174	0.0135422	0.0664911	0.0472793	Hspa5/Kdelr2/Grik5	3
GO:0060484	lung-associated mesenchyme development	3/1231	10/23174	0.0135422	0.0664911	0.0472793	Wnt7b/Fgfr1/Ctnnb1	3
GO:0060982	coronary artery morphogenesis	3/1231	10/23174	0.0135422	0.0664911	0.0472793	Vegfa/Notch1/Ctnnb1	3
GO:0061684	chaperone-mediated autophagy	3/1231	10/23174	0.0135422	0.0664911	0.0472793	Hspa8/Gfap/Ctsa	3
GO:0071257	cellular response to electrical stimulus	3/1231	10/23174	0.0135422	0.0664911	0.0472793	Myo6/Nsmf/Actb	3
GO:0072173	metanephric tubule morphogenesis	3/1231	10/23174	0.0135422	0.0664911	0.0472793	Sox9/Hes1/Sox8	3
GO:0072321	chaperone-mediated protein transport	3/1231	10/23174	0.0135422	0.0664911	0.0472793	Hspa8/Timm13/Timm8a1	3
GO:0097119	postsynaptic density protein 95 clustering	3/1231	10/23174	0.0135422	0.0664911	0.0472793	Nrxn1/Nrxn2/Zmynd8	3
GO:0099541	trans-synaptic signaling by lipid	3/1231	10/23174	0.0135422	0.0664911	0.0472793	Nrxn1/Fabp5/Plcb1	3
GO:0099542	trans-synaptic signaling by endocannabinoid	3/1231	10/23174	0.0135422	0.0664911	0.0472793	Nrxn1/Fabp5/Plcb1	3
GO:1901950	dense core granule transport	3/1231	10/23174	0.0135422	0.0664911	0.0472793	Map2/Kif1b/Mecp2	3
GO:1903800	positive regulation of production of miRNAs involved in gene silencing by miRNA	3/1231	10/23174	0.0135422	0.0664911	0.0472793	Egfr/Ddx5/Nr2f1	3
GO:0007265	Ras protein signal transduction	33/1231	414/23174	0.0135777	0.0666056	0.0473607	Spry2/Stmn1/Rhob/Pdpn/Apoe/Rhoc/Arrb1/Rab6a/Nisch/Dennd1a/Adgrg1/Mmd2/Farp1/Notch1/Ogt/Rhot1/Arhgef19/Iqsec1/Ngef/Prex1/Mapre2/Cadm4/Lpar1/Rab6b/Usp50/Hras/Gna13/Fgd4/Arhgef12/Eps8/Rab8a/Trim28/Hacd3	33
GO:1901607	alpha-amino acid biosynthetic process	8/1231	60/23174	0.0136201	0.0667545	0.0474666	Glul/Psph/Slc1a3/Phgdh/Gatm/Park7/Gamt/Aasdhppt	8
GO:0042157	lipoprotein metabolic process	13/1231	123/23174	0.0137774	0.067465	0.0479718	Glul/Pigz/Wipi1/Nmt1/Apoe/Selenok/Ppt1/Itgav/Ctsd/Pigyl/Pigs/Nmt2/Wdr45b	13
GO:0031058	positive regulation of histone modification	11/1231	97/23174	0.0138246	0.0675759	0.0480507	Vegfa/Arrb1/Ogt/Srebf1/Akap8l/Phf1/Mecp2/Pih1d1/Kmt2e/Kdm2a/Kdm1a	11
GO:0035967	cellular response to topologically incorrect protein	11/1231	97/23174	0.0138246	0.0675759	0.0480507	Hspa8/Amfr/Hspa5/Pik3r1/Serp2/Vcp/Ppp1r15a/Bag6/Ube2w/Selenos/Bax	11
GO:0006470	protein dephosphorylation	21/1231	235/23174	0.0140587	0.0686592	0.0488209	Dusp1/Ppp1r1b/Phpt1/Phlpp1/Camta1/Ppp2r5a/Gnai2/Ppp3ca/Nsmf/Ctdsp2/Ptprz1/Ppp2r2b/Ppp1r15a/Ppp2r1a/Ppm1m/Ppp5c/Stk11/Ptp4a2/Bod1/Pdxp/Ppp1ca	21
GO:0007616	long-term memory	6/1231	38/23174	0.0142447	0.0693832	0.0493357	Gria1/Egr1/Apoe/Ccnd2/Ntrk2/Mecp2	6
GO:0040019	positive regulation of embryonic development	6/1231	38/23174	0.0142447	0.0693832	0.0493357	Hes1/Clasp2/Hspa5/Plcb1/Dag1/Ctnnb1	6
GO:0099590	neurotransmitter receptor internalization	6/1231	38/23174	0.0142447	0.0693832	0.0493357	Syne1/Myo6/Iqsec1/Eps15/Pick1/Ap2m1	6
GO:0060612	adipose tissue development	7/1231	49/23174	0.0143009	0.0695507	0.0494549	Ubb/Id2/Selenom/Sox8/Klf7/Atf2/Ap1s2	7
GO:0048593	camera-type eye morphogenesis	14/1231	137/23174	0.0143044	0.0695507	0.0494549	Fgfr3/Vegfa/Sox9/Jag1/Nectin3/Rorb/Bcar3/Sox8/Ring1/Hmgn1/Ptn/Arid1a/Ctnnb1/Bax	14
GO:0061138	morphogenesis of a branching epithelium	20/1231	221/23174	0.0143428	0.0696759	0.0495439	Spry2/Tnc/Mdk/Vegfa/Ptch1/Tfap2c/Sox9/Fgfr1/Sfrp1/Ctnnbip1/Sox8/Notch1/Dag1/Agt/Gna13/Maged1/Ctnnb1/Pbx1/Kdm5b/Ppp1ca	20
GO:0031667	response to nutrient levels	30/1231	370/23174	0.0145046	0.07024	0.049945	Glul/Tcf7l2/Wipi1/Hnrnpl/Fam107a/Apoe/Mt3/Appl2/Cpeb4/Gatm/Map1lc3b/Pcsk1n/Sgip1/Asph/Eif4g1/Hspa5/Tnrc6a/Foxo1/Srebf1/Lars/Ncoa1/Atp5g1/Slc2a1/Rps6kb1/Srebf2/Mapk1/Pick1/Gabarap/Pdxp/Wdr45b	30
GO:0007044	cell-substrate junction assembly	10/1231	85/23174	0.01451	0.07024	0.049945	Vegfa/Fam107a/Clasp2/S100a10/Dst/Macf1/Itgav/Sorbs1/Lrp1/Gpm6b	10
GO:0042632	cholesterol homeostasis	10/1231	85/23174	0.01451	0.07024	0.049945	Apoe/Soat1/Npc2/Rora/Acox1/Cyp7b1/Lima1/Il18/Srebf2/Npc1	10
GO:0051341	regulation of oxidoreductase activity	10/1231	85/23174	0.01451	0.07024	0.049945	Egfr/Apoe/Ccs/Park7/Gnai2/Gstp1/Cyba/Cox17/Prdx5/Gnai3	10
GO:0006606	protein import into nucleus	15/1231	151/23174	0.0146294	0.0707559	0.0503118	Hspa8/Ddx5/Appl2/Pik3r1/Ppp3ca/Txnip/Phip/Pttg1ip/Ubr5/Agt/Mapk1/Trim28/Ran/Hikeshi/Rpain	15
GO:0042303	molting cycle	13/1231	124/23174	0.0146676	0.070816	0.0503546	Dbi/Tfap2c/Sox9/Egfr/Ctsl/Nsdhl/Gnas/Trpc4ap/Notch1/Trps1/Lhx2/Numa1/Ctnnb1	13
GO:0042633	hair cycle	13/1231	124/23174	0.0146676	0.070816	0.0503546	Dbi/Tfap2c/Sox9/Egfr/Ctsl/Nsdhl/Gnas/Trpc4ap/Notch1/Trps1/Lhx2/Numa1/Ctnnb1	13
GO:0006401	RNA catabolic process	21/1231	236/23174	0.0146866	0.0708459	0.0503758	Vim/Vegfa/Zfp36l1/Ddx5/Zfp36l2/Pabpc1/Rnaset2a/Cirbp/Tnrc6a/Rnaseh2c/Btg2/Tnrc6b/Hnrnpm/Csde1/Pum1/Lsm6/Tob1/Mettl3/Apex1/Xrn1/Rbm8a	21
GO:0021761	limbic system development	11/1231	98/23174	0.0148494	0.0710357	0.0505108	Ubb/Mdk/Fgfr1/Btg2/Sox3/Cdk5/Bcan/Zeb2/Id4/Bax/Atat1	11
GO:0090263	positive regulation of canonical Wnt signaling pathway	11/1231	98/23174	0.0148494	0.0710357	0.0505108	Wls/Fgfr3/Gpc5/Egfr/Daam2/Sfrp1/Gprc5b/Ddx3x/Wnk1/Ubr5/Vcp	11
GO:0010458	exit from mitosis	5/1231	28/23174	0.014855	0.0710357	0.0505108	Clasp2/Rpl24/Sirt7/Chmp2a/Eps8	5
GO:0021697	cerebellar cortex formation	5/1231	28/23174	0.014855	0.0710357	0.0505108	Nrxn1/Grid2/Rora/Atxn2/Cdk5	5
GO:0032369	negative regulation of lipid transport	5/1231	28/23174	0.014855	0.0710357	0.0505108	Irak1/Itgav/Hbp1/Srebf2/Atp5j	5
GO:0061217	regulation of mesonephros development	5/1231	28/23174	0.014855	0.0710357	0.0505108	Vegfa/Sox9/Sox8/Agt/Maged1	5
GO:0097345	mitochondrial outer membrane permeabilization	5/1231	28/23174	0.014855	0.0710357	0.0505108	Atpif1/Bnip3l/Rhot1/Slc25a5/Bax	5
GO:0098698	postsynaptic specialization assembly	5/1231	28/23174	0.014855	0.0710357	0.0505108	Nrxn1/Grid2/Lrrc4b/Nrxn2/Nlgn3	5
GO:1904861	excitatory synapse assembly	5/1231	28/23174	0.014855	0.0710357	0.0505108	Nrxn1/Grid2/Lrrc4b/Nrxn2/Nptn	5
GO:2001171	positive regulation of ATP biosynthetic process	5/1231	28/23174	0.014855	0.0710357	0.0505108	Zbtb20/Ndufc2/Gpd1/Mif/Vcp	5
GO:0045453	bone resorption	9/1231	73/23174	0.0149488	0.0712663	0.0506748	Vegfa/Egfr/S1pr1/Ncdn/Tfrc/Tpp1/Itgav/Car2/Ctnnb1	9
GO:0006446	regulation of translational initiation	8/1231	61/23174	0.014968	0.0712663	0.0506748	Eif4g1/Eif3k/Ddx3x/Khdrbs1/Rps6kb1/Mettl3/Ppp1r15a/Eif3b	8
GO:0010812	negative regulation of cell-substrate adhesion	8/1231	61/23174	0.014968	0.0712663	0.0506748	Fam107a/Jag1/Clasp2/Pik3r1/Notch1/Lrp1/Ptprz1/Lgals1	8
GO:0042698	ovulation cycle	8/1231	61/23174	0.014968	0.0712663	0.0506748	Mdk/Egfr/Egr1/Arrb1/Axl/Ptn/Agt/Ptx3	8
GO:0097006	regulation of plasma lipoprotein particle levels	8/1231	61/23174	0.014968	0.0712663	0.0506748	Apoe/Cnpy2/Soat1/Acsl3/Pla2g7/Arf1/Pltp/Gpld1	8
GO:0007050	cell cycle arrest	14/1231	138/23174	0.0151678	0.072155	0.0513066	Tcf7l2/Rpl26/Id2/Rpl23/Hepacam/Notch1/Crlf3/Mif/Hras/Med25/Kmt2e/Stk11/Ing4/Uhrf2	14
GO:0048839	inner ear development	19/1231	208/23174	0.0152689	0.0725732	0.0516041	Cxcl14/Spry2/Fgfr3/Psap/Sox9/Fgfr1/Hes1/Jag1/Foxg1/Dvl1/Myo6/Cthrc1/Gsdme/Notch1/Cecr2/Fzd2/Cebpd/Insig2/H2-K1	19
GO:0050709	negative regulation of protein secretion	15/1231	152/23174	0.0154616	0.0733911	0.0521856	Ucp2/Ezr/Sfrp1/Apoe/Pde8b/Syt11/Neo1/Erp29/Anxa5/Cyp51/Ppp3ca/Klf7/Srebf1/Ubr5/Enho	15
GO:0030308	negative regulation of cell growth	18/1231	194/23174	0.0154676	0.0733911	0.0521856	Cryab/Gja1/Sfrp1/Serpine2/Rgma/Map2/Ndufa13/Cirbp/Ppt1/Sema5b/Crlf3/Ddx3x/Cdk5/Ryk/Agt/Mecp2/Stk11/Ccdc85b	18
GO:0002761	regulation of myeloid leukocyte differentiation	13/1231	125/23174	0.015601	0.0739605	0.0525905	Fgfr3/Zfp36l1/Id2/Sfrp1/Ctnnbip1/Fos/Pik3r1/Nme1/Gnas/Cebpb/Cdk6/Car2/Ctnnb1	13
GO:0006096	glycolytic process	10/1231	86/23174	0.0156629	0.074126	0.0527082	Zbtb20/Gpd1/Pkm/Ogt/Mif/Aldoa/Eif6/Ddit4/Gpi1/Mtch2	10
GO:0055092	sterol homeostasis	10/1231	86/23174	0.0156629	0.074126	0.0527082	Apoe/Soat1/Npc2/Rora/Acox1/Cyp7b1/Lima1/Il18/Srebf2/Npc1	10
GO:0030336	negative regulation of cell migration	23/1231	267/23174	0.0157573	0.0745089	0.0529804	Rhob/Padi2/Jag1/Sfrp1/Dusp1/Apoe/Clasp2/Cd63/Nisch/Sept7/Plcb1/Adgrg1/Mef2c/Notch1/Mif/Olfm1/Lrp1/Ptn/Dag1/Adgrb1/Mecp2/Zmynd8/Apex1	23
GO:0016525	negative regulation of angiogenesis	12/1231	112/23174	0.0158783	0.0746407	0.0530742	Spry2/Tcf4/Notch1/Gtf2i/Epn2/Ptn/Adgrb1/Agt/Mecp2/Atf2/Ctnnb1/Epn1	12
GO:0031398	positive regulation of protein ubiquitination	12/1231	112/23174	0.0158783	0.0746407	0.0530742	Fgfr3/Sept4/Fam107a/Rps2/Arrb1/Pdcd6/Hspa5/Huwe1/Pttg1ip/Mycbp2/Kdm2a/Kdm1a	12
GO:0000288	nuclear-transcribed mRNA catabolic process, deadenylation-dependent decay	7/1231	50/23174	0.0158886	0.0746407	0.0530742	Zfp36l1/Zfp36l2/Pabpc1/Tnrc6a/Btg2/Tnrc6b/Tob1	7
GO:0008038	neuron recognition	7/1231	50/23174	0.0158886	0.0746407	0.0530742	Ndn/Bsg/Foxg1/Ptprz1/Nptn/Nrcam/Ncam1	7
GO:0051055	negative regulation of lipid biosynthetic process	7/1231	50/23174	0.0158886	0.0746407	0.0530742	Apoe/Pde8b/Dkk3/Slc27a1/Stk11/Insig2/Enho	7
GO:0060043	regulation of cardiac muscle cell proliferation	7/1231	50/23174	0.0158886	0.0746407	0.0530742	Gja1/Fgfr1/Mef2c/Notch1/Gli1/Mapk1/Ncam1	7
GO:1902930	regulation of alcohol biosynthetic process	7/1231	50/23174	0.0158886	0.0746407	0.0530742	Scp2/Apoe/Dkk3/Fdps/Clcn2/Adcyap1r1/Srebf1	7
GO:0048285	organelle fission	35/1231	450/23174	0.0158937	0.0746407	0.0530742	Ubb/Fgfr3/Pebp1/Fmn2/Clasp2/Marf1/Plcb1/Mau2/Ddhd1/Zfp207/Mfn1/Phip/Akap8l/Acox1/Rpl24/Mzt1/Cenpx/Eif4g3/Sirt7/Ppp2r2b/Rrs1/Ppp2r1a/Bag6/Mtch2/Numa1/Psmc3ip/Chmp2a/Bod1/Fis1/Eps8/Psmg2/Pdxp/Chmp2b/Ran/Chmp5	35
GO:0010771	negative regulation of cell morphogenesis involved in differentiation	11/1231	99/23174	0.0159304	0.0746854	0.053106	Id1/Rgma/Map2/Gdi1/Ppp3ca/Sema5b/Nlgn3/Ngef/Cdk5/Rufy3/Ryk	11
GO:0060993	kidney morphogenesis	11/1231	99/23174	0.0159304	0.0746854	0.053106	Vegfa/Ptch1/Sox9/Wnt7b/Hes1/Ctnnbip1/Sox8/Agt/Maged1/Ctnnb1/Pbx1	11
GO:0008207	C21-steroid hormone metabolic process	6/1231	39/23174	0.0160986	0.0748085	0.0531935	Scp2/Cyp2d22/Egr1/Dkk3/Clcn2/Cyp46a1	6
GO:0030521	androgen receptor signaling pathway	6/1231	39/23174	0.0160986	0.0748085	0.0531935	Ddx5/Sfrp1/Ddx17/Park7/Safb2/Arid1a	6
GO:0060251	regulation of glial cell proliferation	6/1231	39/23174	0.0160986	0.0748085	0.0531935	Vim/Hes1/Gfap/Tspo/Notch1/Ptn	6
GO:1902692	regulation of neuroblast proliferation	6/1231	39/23174	0.0160986	0.0748085	0.0531935	Vegfa/Foxg1/Notch1/Ptn/Ctnnb1/Kdm1a	6
GO:2001024	negative regulation of response to drug	6/1231	39/23174	0.0160986	0.0748085	0.0531935	Gpr37/Psap/Gpr37l1/Txn1/Park7/Arl6ip5	6
GO:0006595	polyamine metabolic process	4/1231	19/23174	0.0161885	0.0748085	0.0531935	Sat1/Amd1/Azin1/Oaz1	4
GO:0006883	cellular sodium ion homeostasis	4/1231	19/23174	0.0161885	0.0748085	0.0531935	Atp1a2/Atp1b2/Atp1b1/Agt	4
GO:0015740	C4-dicarboxylate transport	4/1231	19/23174	0.0161885	0.0748085	0.0531935	Slc1a2/Slc1a3/Lrrc8a/Slc13a3	4
GO:0040033	negative regulation of translation, ncRNA-mediated	4/1231	19/23174	0.0161885	0.0748085	0.0531935	Eif4g1/Tnrc6a/Tnrc6b/Eif6	4
GO:0045116	protein neddylation	4/1231	19/23174	0.0161885	0.0748085	0.0531935	Rpl11/Nedd8/Rnf7/Rpl5	4
GO:0045974	regulation of translation, ncRNA-mediated	4/1231	19/23174	0.0161885	0.0748085	0.0531935	Eif4g1/Tnrc6a/Tnrc6b/Eif6	4
GO:0046184	aldehyde biosynthetic process	4/1231	19/23174	0.0161885	0.0748085	0.0531935	Dkk3/Clcn2/Aldoa/Gpi1	4
GO:0048712	negative regulation of astrocyte differentiation	4/1231	19/23174	0.0161885	0.0748085	0.0531935	Fgfr3/Gpr37l1/Mecp2/Id4	4
GO:0050774	negative regulation of dendrite morphogenesis	4/1231	19/23174	0.0161885	0.0748085	0.0531935	Id1/Ppp3ca/Nlgn3/Ngef	4
GO:1903214	regulation of protein targeting to mitochondrion	4/1231	19/23174	0.0161885	0.0748085	0.0531935	Atpif1/Tomm7/Bnip3l/Srebf1	4
GO:1905276	regulation of epithelial tube formation	4/1231	19/23174	0.0161885	0.0748085	0.0531935	Sfrp1/Dvl1/Fzd2/Fzd1	4
GO:1905874	regulation of postsynaptic density organization	4/1231	19/23174	0.0161885	0.0748085	0.0531935	Nrxn1/Grid2/Lrrc4b/Zmynd8	4
GO:0007266	Rho protein signal transduction	18/1231	195/23174	0.0162245	0.0748085	0.0531935	Stmn1/Rhob/Pdpn/Apoe/Rhoc/Arrb1/Adgrg1/Farp1/Rhot1/Arhgef19/Ngef/Prex1/Lpar1/Gna13/Fgd4/Arhgef12/Eps8/Hacd3	18
GO:1902905	positive regulation of supramolecular fiber organization	18/1231	195/23174	0.0162245	0.0748085	0.0531935	Id1/Gsn/Fmn2/S100a10/Map1b/Rhoc/Arpc4/Arf1/Rictor/Mtss1/Lpar1/Rps3/Mecp2/Numa1/Pick1/Pdxp/Arpc3/Dstn	18
GO:0036465	synaptic vesicle recycling	9/1231	74/23174	0.016242	0.0748085	0.0531935	Syt11/Dennd1a/Vamp2/Nlgn3/Actb/Cdk5/Vamp4/Ap1s2/Ap2m1	9
GO:1901880	negative regulation of protein depolymerization	9/1231	74/23174	0.016242	0.0748085	0.0531935	Gsn/Mid1ip1/Map2/Clasp2/Map1b/Rdx/Lima1/Add3/Eps8	9
GO:0019318	hexose metabolic process	20/1231	224/23174	0.0163968	0.0752672	0.0535197	Tcf7l2/C1qtnf12/Fabp5/Pik3r1/Foxo1/Gpd1/Pkm/Rora/Ogt/Sorbs1/Aldoa/Ddb1/Gpld1/Epm2aip1/Inppl1/Gpi1/Pgm2/Stk11/Hmgb1/Ppp1ca	20
GO:0010171	body morphogenesis	8/1231	62/23174	0.01641	0.0752672	0.0535197	Tcf7l2/Clasp2/Asph/Gnas/Cdk2ap1/Dag1/Zfp950/Ssbp3	8
GO:0010658	striated muscle cell apoptotic process	8/1231	62/23174	0.01641	0.0752672	0.0535197	Mdk/Hspa8/Slc25a4/Naca/Capn2/Gnb1/Acot1/Agt	8
GO:0030858	positive regulation of epithelial cell differentiation	8/1231	62/23174	0.01641	0.0752672	0.0535197	Btg1/Ptch1/Sox9/Notch1/Zeb2/Rfx3/Numa1/Ctnnb1	8
GO:0060999	positive regulation of dendritic spine development	8/1231	62/23174	0.01641	0.0752672	0.0535197	Apoe/Arf1/Mfn1/Nlgn3/Lpar1/Mecp2/Zmynd8/Ppp1r9a	8
GO:0006869	lipid transport	27/1231	328/23174	0.0164481	0.075379	0.0535991	Ptch1/Scp2/Psap/Pitpnc1/Apoe/Crot/Selenom/Soat1/Npc2/Tspo/Acsl3/Irak1/Slc27a1/Itgav/Mif/Pltp/Lrp1/Rps6kb1/Agt/Osbpl1a/Lima1/Hbp1/Srebf2/Osbpl9/Atp5j/Kdm5b/Npc1	27
GO:0006836	neurotransmitter transport	25/1231	298/23174	0.0165265	0.0756754	0.0538099	Atp1a2/Slc1a2/Slc1a3/Slc6a11/Nrxn1/Slc6a1/Slc6a9/Gfap/Syt11/Park7/Vamp2/Ntrk2/Dvl1/Myo6/Mef2c/Nrxn2/Ppt1/Kcnj10/Rhot1/Arl6ip5/Vamp8/Gpm6b/Slc44a1/Ppp1r9a/Grik5	25
GO:0010811	positive regulation of cell-substrate adhesion	13/1231	126/23174	0.0165791	0.0758531	0.0539363	Mdk/Vegfa/Ccdc80/S100a10/Ninj1/Prex1/Dmd/Ptn/Dag1/Cdk6/C1qbp/Hacd1/Emid1	13
GO:0043583	ear development	21/1231	239/23174	0.0167042	0.0763621	0.0542982	Cxcl14/Gjb6/Spry2/Fgfr3/Psap/Sox9/Fgfr1/Hes1/Jag1/Foxg1/Dvl1/Myo6/Cthrc1/Gsdme/Notch1/Cecr2/Fzd2/Mapk1/Cebpd/Insig2/H2-K1	21
GO:0006757	ATP generation from ADP	10/1231	87/23174	0.0168825	0.0769852	0.0547412	Zbtb20/Gpd1/Pkm/Ogt/Mif/Aldoa/Eif6/Ddit4/Gpi1/Mtch2	10
GO:0010717	regulation of epithelial to mesenchymal transition	10/1231	87/23174	0.0168825	0.0769852	0.0547412	Mdk/Tcf7l2/Vegfa/Jag1/Sfrp1/Pdpn/Clasp2/Notch1/Dag1/Ctnnb1	10
GO:0031110	regulation of microtubule polymerization or depolymerization	10/1231	87/23174	0.0168825	0.0769852	0.0547412	Stmn1/Mid1ip1/Map2/Clasp2/Dst/Map1b/Mapre2/Rps3/Mecp2/Numa1	10
GO:0060359	response to ammonium ion	11/1231	100/23174	0.0170692	0.0775898	0.0551711	Gabrb1/Ppp1r1b/Plcb1/Gnai2/Sorbs1/Cdk5/Mecp2/Gpi1/Ppp5c/Mapk1/Ncam1	11
GO:0090174	organelle membrane fusion	11/1231	100/23174	0.0170692	0.0775898	0.0551711	Sept8/Vamp2/Mfn1/Stx5a/Vamp4/Rab8a/Vamp8/Tmem175/Chmp5/Grik5/Gnai3	11
GO:0010632	regulation of epithelial cell migration	20/1231	225/23174	0.0171303	0.0775898	0.0551711	Glul/Vegfa/Sox9/Rhob/Fgfr1/Apoe/Clasp2/Plpp3/Cd63/Pdcd6/Mef2c/Macf1/Notch1/Iqsec1/Mapre2/Adgrb1/Agt/Mecp2/Gpld1/Gpi1	20
GO:0002092	positive regulation of receptor internalization	5/1231	29/23174	0.0171842	0.0775898	0.0551711	Vegfa/Cd63/Arrb1/Pick1/Ap2m1	5
GO:0006536	glutamate metabolic process	5/1231	29/23174	0.0171842	0.0775898	0.0551711	Glul/Slc1a3/Oat/Prodh/Adhfe1	5
GO:0006734	NADH metabolic process	5/1231	29/23174	0.0171842	0.0775898	0.0551711	Gpd1/Vcp/Gpi1/Mdh1/Dlst	5
GO:0030224	monocyte differentiation	5/1231	29/23174	0.0171842	0.0775898	0.0551711	Vegfa/Zfp36l1/Ctnnbip1/Mef2c/Cdk6	5
GO:0046039	GTP metabolic process	5/1231	29/23174	0.0171842	0.0775898	0.0551711	Nme7/Nme1/Mfn1/Ran/Gnai3	5
GO:0060914	heart formation	5/1231	29/23174	0.0171842	0.0775898	0.0551711	Gng5/Hes1/Mef2c/Notch1/Ctnnb1	5
GO:0071480	cellular response to gamma radiation	5/1231	29/23174	0.0171842	0.0775898	0.0551711	Rpl26/Cryab/Egr1/Hras/Kdm1a	5
GO:1902235	regulation of endoplasmic reticulum stress-induced intrinsic apoptotic signaling pathway	5/1231	29/23174	0.0171842	0.0775898	0.0551711	Grina/Park7/Erp29/Serinc3/Selenos	5
GO:1903131	mononuclear cell differentiation	5/1231	29/23174	0.0171842	0.0775898	0.0551711	Vegfa/Zfp36l1/Ctnnbip1/Mef2c/Cdk6	5
GO:0071478	cellular response to radiation	15/1231	154/23174	0.017235	0.0777552	0.0552888	Eef1d/Rhob/Rpl26/Cryab/Sfrp1/Egr1/Ccnd2/Pik3r1/Hras/Ddb1/Mettl3/Mtch2/Stk11/Bax/Kdm1a	15
GO:0032271	regulation of protein polymerization	19/1231	211/23174	0.017509	0.0787612	0.056004	Gsn/Stmn1/Fmn2/Map2/Clasp2/Map1b/Arpc4/Arf1/Rictor/Prex1/Rdx/Rps3/Mecp2/Add3/Numa1/Pick1/Eps8/Arpc3/Ppp1r9a	19
GO:0030834	regulation of actin filament depolymerization	7/1231	51/23174	0.0175974	0.0787612	0.056004	Gsn/Rdx/Lima1/Add3/Eps8/Pdxp/Dstn	7
GO:0031113	regulation of microtubule polymerization	7/1231	51/23174	0.0175974	0.0787612	0.056004	Stmn1/Map2/Clasp2/Map1b/Rps3/Mecp2/Numa1	7
GO:0033619	membrane protein proteolysis	7/1231	51/23174	0.0175974	0.0787612	0.056004	Timp4/Rgma/Apoe/Timp3/Dag1/Gpld1/Psenen	7
GO:0051353	positive regulation of oxidoreductase activity	7/1231	51/23174	0.0175974	0.0787612	0.056004	Apoe/Ccs/Park7/Gnai2/Cyba/Cox17/Gnai3	7
GO:2000649	regulation of sodium ion transmembrane transporter activity	7/1231	51/23174	0.0175974	0.0787612	0.056004	Atp1a2/Fxyd6/Atp1b1/Fxyd7/Plcb1/Wnk1/Dmd	7
GO:2001222	regulation of neuron migration	7/1231	51/23174	0.0175974	0.0787612	0.056004	Mdk/Neo1/Adgrg1/Olfm1/Nsmf/Ptprz1/Mapk8ip3	7
GO:0048640	negative regulation of developmental growth	13/1231	127/23174	0.017603	0.0787612	0.056004	Fgfr3/Tcf7l2/Ptch1/Gja1/Sfrp1/Rgma/Map2/Gnas/Sema5b/Atxn2/Cdk5/Ryk/Mecp2	13
GO:0007045	cell-substrate adherens junction assembly	9/1231	75/23174	0.0176154	0.0787612	0.056004	Vegfa/Fam107a/Clasp2/S100a10/Macf1/Itgav/Sorbs1/Lrp1/Gpm6b	9
GO:0048041	focal adhesion assembly	9/1231	75/23174	0.0176154	0.0787612	0.056004	Vegfa/Fam107a/Clasp2/S100a10/Macf1/Itgav/Sorbs1/Lrp1/Gpm6b	9
GO:0051705	multi-organism behavior	9/1231	75/23174	0.0176154	0.0787612	0.056004	Nrxn1/Grin2b/Dvl1/Cntfr/Nrxn2/Nlgn3/Mecp2/Phf21a/Pcm1	9
GO:0051271	negative regulation of cellular component movement	26/1231	315/23174	0.0177552	0.0790354	0.056199	Rhob/Padi2/Jag1/Sfrp1/Cd9/Dusp1/Apoe/Clasp2/Cd63/Nisch/Sept7/Plcb1/Adgrg1/Mef2c/Notch1/Sema5b/Mif/Olfm1/Lrp1/Ptn/Dag1/Adgrb1/Ryk/Mecp2/Zmynd8/Apex1	26
GO:0090596	sensory organ morphogenesis	25/1231	300/23174	0.0178077	0.0790354	0.056199	Gjb6/Spry2/Fgfr3/Vegfa/Sox9/Fgfr1/Jag1/Foxg1/Nectin3/Rorb/Bcar3/Sox8/Ntrk2/Dvl1/Myo6/Ring1/Cthrc1/Hmgn1/Ptn/Fzd2/Arid1a/Mapk1/Ctnnb1/Insig2/Bax	25
GO:0002679	respiratory burst involved in defense response	3/1231	11/23174	0.017895	0.0790354	0.056199	Rps19/Prdx2/Selenok	3
GO:0006658	phosphatidylserine metabolic process	3/1231	11/23174	0.017895	0.0790354	0.056199	Serinc1/Slc27a1/Serinc3	3
GO:0007039	protein catabolic process in the vacuole	3/1231	11/23174	0.017895	0.0790354	0.056199	Laptm4b/Lrp1/Cd81	3
GO:0031077	post-embryonic camera-type eye development	3/1231	11/23174	0.017895	0.0790354	0.056199	Vegfa/Hmgn1/Bax	3
GO:0036093	germ cell proliferation	3/1231	11/23174	0.017895	0.0790354	0.056199	Ptgds/Eif2s2/Il18	3
GO:0043653	mitochondrial fragmentation involved in apoptotic process	3/1231	11/23174	0.017895	0.0790354	0.056199	Ppp2r2b/Fis1/Bax	3
GO:0046532	regulation of photoreceptor cell differentiation	3/1231	11/23174	0.017895	0.0790354	0.056199	Sox9/Sox8/Notch1	3
GO:0048548	regulation of pinocytosis	3/1231	11/23174	0.017895	0.0790354	0.056199	Appl2/Ppt1/Axl	3
GO:0060768	regulation of epithelial cell proliferation involved in prostate gland development	3/1231	11/23174	0.017895	0.0790354	0.056199	Notch1/Stk11/Ctnnb1	3
GO:0070601	centromeric sister chromatid cohesion	3/1231	11/23174	0.017895	0.0790354	0.056199	Ppp2r1a/Bod1/Ctnnb1	3
GO:0097104	postsynaptic membrane assembly	3/1231	11/23174	0.017895	0.0790354	0.056199	Nrxn1/Nrxn2/Nlgn3	3
GO:1903365	regulation of fear response	3/1231	11/23174	0.017895	0.0790354	0.056199	Gja1/Apoe/Mef2c	3
GO:2000822	regulation of behavioral fear response	3/1231	11/23174	0.017895	0.0790354	0.056199	Gja1/Apoe/Mef2c	3
GO:0008652	cellular amino acid biosynthetic process	8/1231	63/23174	0.0179495	0.0790354	0.056199	Glul/Psph/Slc1a3/Phgdh/Gatm/Park7/Gamt/Aasdhppt	8
GO:0030330	DNA damage response, signal transduction by p53 class mediator	8/1231	63/23174	0.0179495	0.0790354	0.056199	Rpl26/Ddx5/Myo6/Mif/Pttg1ip/Ing4/Rps27l/Kdm1a	8
GO:0042246	tissue regeneration	8/1231	63/23174	0.0179495	0.0790354	0.056199	Mdk/Gja1/Cd9/Naca/Pkm/Ninj1/Ptn/Cd81	8
GO:0045454	cell redox homeostasis	8/1231	63/23174	0.0179495	0.0790354	0.056199	Prdx2/Txn1/Sh3bgrl3/Txndc5/Gsr/Apex1/Prdx5/Selenos	8
GO:0034105	positive regulation of tissue remodeling	6/1231	40/23174	0.0181124	0.0793085	0.0563932	Egfr/Tfrc/Ppp3ca/Il18/Car2/Bax	6
GO:0038179	neurotrophin signaling pathway	6/1231	40/23174	0.0181124	0.0793085	0.0563932	Ndn/Spry2/Raf1/Agt/Ddit4/Kidins220	6
GO:0042304	regulation of fatty acid biosynthetic process	6/1231	40/23174	0.0181124	0.0793085	0.0563932	Mid1ip1/Fabp5/Srebf1/Eif6/Agt/Insig2	6
GO:0044091	membrane biogenesis	6/1231	40/23174	0.0181124	0.0793085	0.0563932	Nrxn1/Psap/Serinc1/S100a10/Nrxn2/Nlgn3	6
GO:0046825	regulation of protein export from nucleus	6/1231	40/23174	0.0181124	0.0793085	0.0563932	Tcf7l2/Txn1/Park7/Thoc2/Akap8l/Cdk5	6
GO:0098801	regulation of renal system process	6/1231	40/23174	0.0181124	0.0793085	0.0563932	Gja1/Gnas/Gnai2/Ednrb/Cyba/Agt	6
GO:1903053	regulation of extracellular matrix organization	6/1231	40/23174	0.0181124	0.0793085	0.0563932	Sox9/Pdpn/Clasp2/Notch1/Dag1/Agt	6
GO:0035914	skeletal muscle cell differentiation	10/1231	88/23174	0.0181708	0.079377	0.0564419	Ddx5/Hlf/Egr1/Ddx17/Fos/Sox8/Mef2c/Btg2/Notch1/Sap30	10
GO:1903035	negative regulation of response to wounding	10/1231	88/23174	0.0181708	0.079377	0.0564419	Mdk/Gja1/Serpine2/Cd9/Rgma/Apoe/Clasp2/Neo1/Anxa5/Xylt1	10
GO:0051170	import into nucleus	15/1231	155/23174	0.0181781	0.079377	0.0564419	Hspa8/Ddx5/Appl2/Pik3r1/Ppp3ca/Txnip/Phip/Pttg1ip/Ubr5/Agt/Mapk1/Trim28/Ran/Hikeshi/Rpain	15
GO:0007369	gastrulation	16/1231	169/23174	0.0181857	0.079377	0.0564419	Wls/Fgfr1/Sfrp1/Clasp2/Hsbp1/Plpp3/Dvl1/Nat8f1/Prkar1a/Macf1/Itgav/Wnk1/Dag1/Gpi1/Arid1a/Ctnnb1	16
GO:0040013	negative regulation of locomotion	27/1231	331/23174	0.0182896	0.079767	0.0567192	Rhob/Padi2/Jag1/Sfrp1/Dusp1/Apoe/Clasp2/Cd63/Nisch/Trim8/Sept7/Plcb1/Adgrg1/Mef2c/Notch1/Sema5b/Mif/Olfm1/Lrp1/Ptn/Dag1/Adgrb1/Ryk/Mecp2/Zmynd8/Apex1/Trim28	27
GO:0050920	regulation of chemotaxis	19/1231	212/23174	0.0183099	0.0797923	0.0567373	Cxcl14/Mdk/Vegfa/Fgfr1/Padi2/Dusp1/S1pr1/Rarres2/Pla2g7/Notch1/Sema5b/Mif/Lpar1/Wnk1/Ptn/Ryk/Mycbp2/C1qbp/Hmgb1	19
GO:0043414	macromolecule methylation	24/1231	286/23174	0.0184975	0.0805462	0.0572734	Btg1/Hist1h1e/Rab6a/Gnas/Btg2/Wtap/Trmt112/Ogt/Hsd17b10/Phf1/Mphosph8/Mecp2/Mettl3/Hist1h1c/Trmt1/Pih1d1/Kmt2e/Ash2l/Ctnnb1/Trim28/Kmt2c/Arid4b/Snrpb/Kdm1a	24
GO:0035195	gene silencing by miRNA	13/1231	128/23174	0.0186739	0.0812499	0.0577737	Egfr/Ddx5/Eif4g1/Tnrc6a/Tnrc6b/Ppp3ca/Nr2f1/Pum1/Srrt/Eif6/Hnrnpa2b1/Mecp2/Mettl3	13
GO:0090288	negative regulation of cellular response to growth factor stimulus	14/1231	142/23174	0.0190264	0.0827183	0.0588178	Spry2/Tcf7l2/Htra1/Sfrp1/Pdcd6/Veph1/Hspa5/Fgfrl1/Notch1/Epn2/Cadm4/Agt/Tob1/Fzd1	14
GO:0048844	artery morphogenesis	9/1231	76/23174	0.0190713	0.0828482	0.0589102	Mdk/Vegfa/Hes1/Jag1/Apoe/Notch1/Zmiz1/Lrp1/Ctnnb1	9
GO:0016042	lipid catabolic process	25/1231	302/23174	0.019166	0.0831939	0.059156	Dbi/Psap/Hsd11b1/Apoe/Crot/Mt3/Pafah1b3/Plcb1/Rarres2/Ddhd1/Ppt1/Pla2g7/Smpd2/Hsd17b11/Abhd4/Eci1/Pnpla7/Acox1/Lrp1/Plcd4/Gpld1/Cyp46a1/Iah1/Abhd3/Etfb	25
GO:0000413	protein peptidyl-prolyl isomerization	4/1231	20/23174	0.0194032	0.0835552	0.0594129	Ppia/Nktr/Ppib/Ppwd1	4
GO:0032495	response to muramyl dipeptide	4/1231	20/23174	0.0194032	0.0835552	0.0594129	Vim/Jag1/Notch1/Chmp5	4
GO:0034377	plasma lipoprotein particle assembly	4/1231	20/23174	0.0194032	0.0835552	0.0594129	Apoe/Soat1/Acsl3/Arf1	4
GO:0042178	xenobiotic catabolic process	4/1231	20/23174	0.0194032	0.0835552	0.0594129	Gstm1/Gstp1/Gstm7/Gstm5	4
GO:0044247	cellular polysaccharide catabolic process	4/1231	20/23174	0.0194032	0.0835552	0.0594129	Pygb/Gaa/Hmgb1/Ppp1ca	4
GO:0045948	positive regulation of translational initiation	4/1231	20/23174	0.0194032	0.0835552	0.0594129	Ddx3x/Khdrbs1/Rps6kb1/Mettl3	4
GO:0046697	decidualization	4/1231	20/23174	0.0194032	0.0835552	0.0594129	Junb/Ctsl/Ptn/Mapk1	4
GO:0051481	negative regulation of cytosolic calcium ion concentration	4/1231	20/23174	0.0194032	0.0835552	0.0594129	Atp1a2/Il6st/Gtf2i/Lrp1	4
GO:0072148	epithelial cell fate commitment	4/1231	20/23174	0.0194032	0.0835552	0.0594129	Fgfr3/Hes1/Pdpn/Notch1	4
GO:0072243	metanephric nephron epithelium development	4/1231	20/23174	0.0194032	0.0835552	0.0594129	Sox9/Wnt7b/Hes1/Sox8	4
GO:0061614	pri-miRNA transcription by RNA polymerase II	7/1231	52/23174	0.0194314	0.0835552	0.0594129	Sox9/Ddx5/Ddx17/Fos/Nfib/Srebf1/Srebf2	7
GO:1903202	negative regulation of oxidative stress-induced cell death	7/1231	52/23174	0.0194314	0.0835552	0.0594129	Gpr37/Psap/Gpr37l1/Txn1/Park7/Fzd1/Ctnnb1	7
GO:0036293	response to decreased oxygen levels	20/1231	228/23174	0.0194855	0.0836951	0.0595124	Ucp2/Vegfa/Atp1b1/Zfp36l1/Cryab/Chchd2/Fmn2/Egr1/Grin2b/Cpeb4/Bnip3l/Rora/Notch1/Ogt/Gnb1/Raf1/Mecp2/Ddit4/Il18/Pick1	20
GO:0019359	nicotinamide nucleotide biosynthetic process	11/1231	102/23174	0.0195275	0.0836951	0.0595124	Zbtb20/Gpd1/Nadk/Pkm/Ogt/Mif/Aldoa/Eif6/Ddit4/Gpi1/Mtch2	11
GO:0050764	regulation of phagocytosis	11/1231	102/23174	0.0195275	0.0836951	0.0595124	Mfge8/Hspa8/Appl2/Syt11/Myo18a/Itgav/Lrp1/Cyba/Sirpa/Ptx3/Snx3	11
GO:0001656	metanephros development	10/1231	89/23174	0.01953	0.0836951	0.0595124	Id3/Ptch1/Sox9/Wnt7b/Id2/Hes1/Egr1/Sox8/Mtss1/Ctnnb1	10
GO:0045785	positive regulation of cell adhesion	32/1231	410/23174	0.01954	0.0836951	0.0595124	Mdk/Vegfa/Ccdc80/Hes1/Pdpn/S100a10/Plpp3/Cd63/Selenok/Adgrg1/Irak1/Tfrc/Ppp3ca/Ninj1/Itgav/Il6st/Prex1/Dmd/Myo10/Zmiz1/Ptn/Dag1/Rps3/Sirpa/Il18/Nfat5/Cdk6/Cd81/C1qbp/Hacd1/Lgals1/Emid1	32
GO:0009064	glutamine family amino acid metabolic process	8/1231	64/23174	0.0195898	0.0837131	0.0595252	Glul/Slc1a3/Phgdh/Ddah2/Oat/Prodh/Adhfe1/Mecp2	8
GO:0034605	cellular response to heat	8/1231	64/23174	0.0195898	0.0837131	0.0595252	Hspa8/Hsbp1/Pdcd6/Hspa5/Irak1/Vcp/Xylt1/Hikeshi	8
GO:1901264	carbohydrate derivative transport	8/1231	64/23174	0.0195898	0.0837131	0.0595252	Psap/Gja1/Slc35a5/Map1lc3b/Slc25a4/Cyba/Slc35a2/Vamp8	8
GO:0000038	very long-chain fatty acid metabolic process	5/1231	30/23174	0.019743	0.0839114	0.0596662	Tecr/Acsbg1/Acox1/Hacd1/Hacd3	5
GO:0034110	regulation of homotypic cell-cell adhesion	5/1231	30/23174	0.019743	0.0839114	0.0596662	Serpine2/Cd9/Pdpn/Rdx/Lgals1	5
GO:0034260	negative regulation of GTPase activity	5/1231	30/23174	0.019743	0.0839114	0.0596662	Spry2/Arrb1/Rdx/Wnk1/Hras	5
GO:0042026	protein refolding	5/1231	30/23174	0.019743	0.0839114	0.0596662	Hspa8/Ppia/Nktr/Ppib/Hspa5	5
GO:0048026	positive regulation of mRNA splicing, via spliceosome	5/1231	30/23174	0.019743	0.0839114	0.0596662	Hspa8/Snrnp70/Cirbp/Tra2a/Prpf19	5
GO:0048643	positive regulation of skeletal muscle tissue development	5/1231	30/23174	0.019743	0.0839114	0.0596662	Naca/Mef2c/Usp2/Rps6kb1/Ctnnb1	5
GO:1900274	regulation of phospholipase C activity	5/1231	30/23174	0.019743	0.0839114	0.0596662	Fgfr1/Adcyap1r1/Lpar1/Hras/Agt	5
GO:0032874	positive regulation of stress-activated MAPK cascade	16/1231	171/23174	0.0200933	0.0852879	0.060645	Vegfa/Wnt7b/Tnik/Plcb1/Irak1/Magi3/Spag9/Arl6ip5/Hras/Rps3/Zeb2/Mapk8ip3/Stk25/Fgd4/Tlr3/Samd5	16
GO:0007613	memory	14/1231	143/23174	0.0200978	0.0852879	0.060645	Mdk/Gria1/Egr1/Grin2b/Apoe/Ppp1r1b/Ccnd2/Plcb1/Ntrk2/Pgrmc1/Trpm7/Ptn/Mecp2/Cyp7b1	14
GO:0048015	phosphatidylinositol-mediated signaling	15/1231	157/23174	0.0201818	0.0855785	0.0608516	Gsn/Sox9/Zfp36l1/Egfr/Ezr/Serpine2/Pik3r1/Plcb1/Ntrk2/Maz/Ogt/Plxnb1/Agt/Il18/C1qbp	15
GO:1903580	positive regulation of ATP metabolic process	6/1231	41/23174	0.0202921	0.0859798	0.0611369	Zbtb20/Ndufc2/Park7/Gpd1/Mif/Vcp	6
GO:2000181	negative regulation of blood vessel morphogenesis	12/1231	116/23174	0.0204259	0.0864799	0.0614926	Spry2/Tcf4/Notch1/Gtf2i/Epn2/Ptn/Adgrb1/Agt/Mecp2/Atf2/Ctnnb1/Epn1	12
GO:0008154	actin polymerization or depolymerization	18/1231	200/23174	0.0204505	0.0865179	0.0615195	Gsn/Fmn2/Fam107a/Arpc4/Arf1/Rictor/Prex1/Mtss1/Gas7/Rdx/Lima1/Add3/Pick1/Eps8/Pdxp/Arpc3/Dstn/Ppp1r9a	18
GO:0014855	striated muscle cell proliferation	9/1231	77/23174	0.0206125	0.0869359	0.0618168	Gja1/Fgfr1/Mef2c/Prkar1a/Notch1/Gli1/Mapk1/Ctnnb1/Ncam1	9
GO:0051965	positive regulation of synapse assembly	9/1231	77/23174	0.0206125	0.0869359	0.0618168	Nrxn1/Slitrk2/Ntrk2/Grid2/Adgrl1/Lrrc4b/Tpbg/Nlgn3/Adgrb1	9
GO:0051966	regulation of synaptic transmission, glutamatergic	9/1231	77/23174	0.0206125	0.0869359	0.0618168	Gria2/Glul/Nrxn1/Egfr/Serpine2/Ntrk2/Mef2c/Nlgn3/Cdk5	9
GO:0055021	regulation of cardiac muscle tissue growth	9/1231	77/23174	0.0206125	0.0869359	0.0618168	Gja1/Fgfr1/Slc25a4/Fdps/Mef2c/Notch1/Gli1/Mapk1/Ncam1	9
GO:0051056	regulation of small GTPase mediated signal transduction	22/1231	259/23174	0.0206684	0.0871048	0.0619369	Spry2/Stmn1/Apoe/Arrb1/Dennd1a/Adgrg1/Mmd2/Adcyap1r1/Farp1/Notch1/Ogt/Arhgef19/Iqsec1/Ngef/Prex1/Mapre2/Cadm4/Lpar1/Hras/Fgd4/Arhgef12/Eps8	22
GO:0009185	ribonucleoside diphosphate metabolic process	11/1231	103/23174	0.0208504	0.0878046	0.0624345	Zbtb20/Gpd1/Pkm/Ogt/Mif/Cmpk1/Aldoa/Eif6/Ddit4/Gpi1/Mtch2	11
GO:0014031	mesenchymal cell development	10/1231	90/23174	0.0209622	0.0880733	0.0626255	Sox9/Hes1/Jag1/Pdcd6/Sox8/Notch1/Sema5b/Ednrb/Zeb2/Mapk1	10
GO:0042866	pyruvate biosynthetic process	10/1231	90/23174	0.0209622	0.0880733	0.0626255	Zbtb20/Gpd1/Pkm/Ogt/Mif/Aldoa/Eif6/Ddit4/Gpi1/Mtch2	10
GO:0045814	negative regulation of gene expression, epigenetic	10/1231	90/23174	0.0209622	0.0880733	0.0626255	Hist1h1e/H1fx/Mphosph8/Lhx2/Mecp2/Hist1h1c/Arid1a/Epc1/Trim28/Kdm1a	10
GO:0032259	methylation	27/1231	335/23174	0.0209943	0.0881407	0.0626735	Btg1/Hist1h1e/Rab6a/Gnas/Btg2/Wtap/Trmt112/Ogt/Hsd17b10/Phf1/Gamt/Mphosph8/Mecp2/Mettl3/Hist1h1c/Trmt1/Pih1d1/Mettl23/Kmt2e/Ash2l/Ctnnb1/Hnmt/Trim28/Kmt2c/Arid4b/Snrpb/Kdm1a	27
GO:0070304	positive regulation of stress-activated protein kinase signaling cascade	16/1231	172/23174	0.0211024	0.0885272	0.0629483	Vegfa/Wnt7b/Tnik/Plcb1/Irak1/Magi3/Spag9/Arl6ip5/Hras/Rps3/Zeb2/Mapk8ip3/Stk25/Fgd4/Tlr3/Samd5	16
GO:0001654	eye development	31/1231	397/23174	0.0211546	0.0886786	0.063056	Vim/Fgfr3/Vegfa/Sox9/Egfr/Cryab/Gja1/Pfdn5/Jag1/Nectin3/Rorb/Bcar3/Cc2d2a/Sox8/Ntrk2/Clcn2/Ring1/Hmgn1/Ninj1/Gnb1/Ptn/Rpl24/Lhx2/Sdhaf4/Zeb2/Gpm6a/Arid1a/Ctnnb1/Hmgb1/Kmt2c/Bax	31
GO:0007292	female gamete generation	14/1231	144/23174	0.0212141	0.0888604	0.0631852	Ubb/Mdk/H3f3a/Fmn2/Marf1/Plcb1/H3f3b/Paqr8/Zmiz1/Ptn/Agt/Ptx3/Ppp2r1a/Ctnnb1	14
GO:0048546	digestive tract morphogenesis	7/1231	53/23174	0.021395	0.0893459	0.0635305	Fgfr3/Tcf7l2/Egfr/Id2/Sfrp1/Notch1/Ctnnb1	7
GO:0055078	sodium ion homeostasis	7/1231	53/23174	0.021395	0.0893459	0.0635305	Atp1a2/Atp1b2/Atp1b1/Gnas/Gnai2/Ednrb/Agt	7
GO:0061383	trabecula morphogenesis	7/1231	53/23174	0.021395	0.0893459	0.0635305	Fgfr3/Vegfa/Sfrp1/S1pr1/Naca/Notch1/Plxnb1	7
GO:1900408	negative regulation of cellular response to oxidative stress	7/1231	53/23174	0.021395	0.0893459	0.0635305	Gpr37/Psap/Gpr37l1/Txn1/Park7/Fzd1/Ctnnb1	7
GO:0006520	cellular amino acid metabolic process	22/1231	260/23174	0.0214891	0.0896709	0.0637616	Glul/Psph/Slc1a3/Phgdh/Gldc/Ahcyl1/Ddah2/Cyp2d22/Oat/P4ha1/Gatm/Park7/Aldh6a1/Lars/Prodh/Adhfe1/Gcsh/Gamt/Dars/Mecp2/Azin1/Aasdhppt	22
GO:0051260	protein homooligomerization	30/1231	382/23174	0.0215158	0.0897143	0.0637924	Glul/Lgi1/Slc1a2/Sept4/Cryab/Slc6a1/Tifa/Apoe/Nacc2/Appl2/Rhoc/Syt11/Fgfrl1/Pkm/Kcnj10/Anxa5/Ogt/Mif/Hsd17b10/Kcna2/Spag9/Usp50/Clybl/Vcp/Kctd1/Chmp2a/Tmcc1/Pick1/Fis1/Bax	30
GO:0032411	positive regulation of transporter activity	12/1231	117/23174	0.0217003	0.0903466	0.064242	Atp1b2/Atp1b1/Ank2/Asph/Slc25a4/Park7/Plcb1/Nlgn3/Gstm7/Wnk1/Dmd/Cox17	12
GO:0043500	muscle adaptation	12/1231	117/23174	0.0217003	0.0903466	0.064242	Gsn/Gatm/Slc25a4/Fdps/Foxo1/Mef2c/Ppp3ca/Notch1/Gtf2i/Cyba/Agt/Klf15	12
GO:0030218	erythrocyte differentiation	13/1231	131/23174	0.0221817	0.0921762	0.065543	Rps19/Vegfa/Zfp36l1/Atpif1/Id2/Plcb1/Fam210b/Sfxn1/Sox6/Rps14/Kmt2e/Cdk6/Kdm1a	13
GO:0021549	cerebellum development	11/1231	104/23174	0.0222381	0.0921762	0.065543	Nrxn1/Mdk/Serpine2/Hspa5/Grid2/Rora/Gli1/Atxn2/Rfx4/Cdk5/Mecp2	11
GO:0032231	regulation of actin filament bundle assembly	11/1231	104/23174	0.0222381	0.0921762	0.065543	Id1/Stmn1/S1pr1/Clasp2/S100a10/Rhoc/Pik3r1/Mtss1/Lpar1/Rdx/Ppp1r9a	11
GO:1903825	organic acid transmembrane transport	11/1231	104/23174	0.0222381	0.0921762	0.065543	Slc1a2/Slc1a3/Mpc2/Lrrc8a/Slc38a2/Kcnj10/Slc38a1/Slc7a10/Arl6ip5/Slc13a3/Agt	11
GO:1905039	carboxylic acid transmembrane transport	11/1231	104/23174	0.0222381	0.0921762	0.065543	Slc1a2/Slc1a3/Mpc2/Lrrc8a/Slc38a2/Kcnj10/Slc38a1/Slc7a10/Arl6ip5/Slc13a3/Agt	11
GO:0006720	isoprenoid metabolic process	9/1231	78/23174	0.0222414	0.0921762	0.065543	Dhrs3/Pmvk/Fdps/Rarres2/Adh5/Hmgcs1/Idi1/Mvk/Fdft1	9
GO:0002064	epithelial cell development	21/1231	246/23174	0.0222569	0.0921762	0.065543	Vim/Id1/Fgfr3/Tfap2c/Psap/Sox9/Wnt7b/Ezr/Gja1/Fgfr1/Jag1/Sox8/Notch1/Sox3/Rdx/Dmd/Agt/Rfx3/Cdk6/Ctnnb1/Arid4b	21
GO:0051048	negative regulation of secretion	22/1231	261/23174	0.0223348	0.0923923	0.0656966	Ucp2/Ezr/Sfrp1/Apoe/Pde8b/Syt11/Neo1/Erp29/Gnas/Anxa5/Gnai2/Cyp51/Ppp3ca/Notch1/Klf7/Srebf1/Wnk1/Ubr5/Vamp8/Atp5j/Ppp1r9a/Enho	22
GO:0042552	myelination	15/1231	159/23174	0.0223487	0.0923923	0.0656966	Fgfr3/Tcf7l2/Plp1/Psap/Cd9/Ntrk2/Omg/Kcnj10/Lgi4/Ptn/Dag1/Ptprz1/Wasf3/Id4/Ctnnb1	15
GO:0001666	response to hypoxia	18/1231	202/23174	0.0223595	0.0923923	0.0656966	Ucp2/Vegfa/Atp1b1/Zfp36l1/Cryab/Chchd2/Fmn2/Egr1/Grin2b/Bnip3l/Rora/Notch1/Ogt/Gnb1/Raf1/Mecp2/Ddit4/Il18	18
GO:0045652	regulation of megakaryocyte differentiation	5/1231	31/23174	0.0225389	0.0929246	0.0660751	Hist1h4d/Mef2c/Eif6/Hist1h4h/Kdm1a	5
GO:0048011	neurotrophin TRK receptor signaling pathway	5/1231	31/23174	0.0225389	0.0929246	0.0660751	Ndn/Spry2/Raf1/Agt/Ddit4	5
GO:0099560	synaptic membrane adhesion	5/1231	31/23174	0.0225389	0.0929246	0.0660751	Nrxn1/Cadm1/Slitrk2/Lrrc4b/Sparcl1	5
GO:0032527	protein exit from endoplasmic reticulum	6/1231	42/23174	0.0226431	0.0929522	0.0660948	Sec61b/Sel1l/Sec13/Vcp/Cd81/Selenos	6
GO:0045740	positive regulation of DNA replication	6/1231	42/23174	0.0226431	0.0929522	0.0660948	Cst3/Egfr/Fgfr1/Gli1/Hras/Cacybp	6
GO:0048873	homeostasis of number of cells within a tissue	6/1231	42/23174	0.0226431	0.0929522	0.0660948	Vegfa/Sox9/Notch1/Ildr2/Prdx5/Bax	6
GO:0001840	neural plate development	3/1231	12/23174	0.0229329	0.0929522	0.0660948	Ptch1/Dvl1/Ctnnb1	3
GO:0002016	regulation of blood volume by renin-angiotensin	3/1231	12/23174	0.0229329	0.0929522	0.0660948	Mif/Cyba/Agt	3
GO:0006098	pentose-phosphate shunt	3/1231	12/23174	0.0229329	0.0929522	0.0660948	Hsd11b1/Taldo1/Pgls	3
GO:0032799	low-density lipoprotein receptor particle metabolic process	3/1231	12/23174	0.0229329	0.0929522	0.0660948	Apoe/Cnpy2/Itgav	3
GO:0033240	positive regulation of cellular amine metabolic process	3/1231	12/23174	0.0229329	0.0929522	0.0660948	Gpr37/Pebp1/Park7	3
GO:0043471	regulation of cellular carbohydrate catabolic process	3/1231	12/23174	0.0229329	0.0929522	0.0660948	Hsd11b1/Hmgb1/Ppp1ca	3
GO:0060033	anatomical structure regression	3/1231	12/23174	0.0229329	0.0929522	0.0660948	Wnt7b/Ninj1/Gli1	3
GO:0060439	trachea morphogenesis	3/1231	12/23174	0.0229329	0.0929522	0.0660948	Wnt7b/Mapk1/Ctnnb1	3
GO:0060502	epithelial cell proliferation involved in lung morphogenesis	3/1231	12/23174	0.0229329	0.0929522	0.0660948	Sox9/Srsf6/Nfib	3
GO:0090161	Golgi ribbon formation	3/1231	12/23174	0.0229329	0.0929522	0.0660948	Myo18a/Vamp4/Tmed5	3
GO:1902946	protein localization to early endosome	3/1231	12/23174	0.0229329	0.0929522	0.0660948	Vegfa/Ezr/Rdx	3
GO:1904263	positive regulation of TORC1 signaling	3/1231	12/23174	0.0229329	0.0929522	0.0660948	Lars/Sec13/Pih1d1	3
GO:1905668	positive regulation of protein localization to endosome	3/1231	12/23174	0.0229329	0.0929522	0.0660948	Vegfa/Ezr/Rdx	3
GO:0015813	L-glutamate transmembrane transport	4/1231	21/23174	0.0229847	0.0929522	0.0660948	Slc1a2/Slc1a3/Kcnj10/Arl6ip5	4
GO:0019430	removal of superoxide radicals	4/1231	21/23174	0.0229847	0.0929522	0.0660948	Fbln5/Prdx2/Ccs/Park7	4
GO:0031579	membrane raft organization	4/1231	21/23174	0.0229847	0.0929522	0.0660948	Gsn/S100a10/Ppt1/Npc1	4
GO:0043984	histone H4-K16 acetylation	4/1231	21/23174	0.0229847	0.0929522	0.0660948	Ogt/Msl1/Pih1d1/Kansl1	4
GO:0046628	positive regulation of insulin receptor signaling pathway	4/1231	21/23174	0.0229847	0.0929522	0.0660948	C1qtnf12/Gnai2/Sorbs1/Agt	4
GO:0051016	barbed-end actin filament capping	4/1231	21/23174	0.0229847	0.0929522	0.0660948	Gsn/Rdx/Add3/Eps8	4
GO:0097107	postsynaptic density assembly	4/1231	21/23174	0.0229847	0.0929522	0.0660948	Nrxn1/Grid2/Lrrc4b/Nrxn2	4
GO:1901626	regulation of postsynaptic membrane organization	4/1231	21/23174	0.0229847	0.0929522	0.0660948	Apoe/Sorbs1/Ptn/Zmynd8	4
GO:1904666	regulation of ubiquitin protein ligase activity	4/1231	21/23174	0.0229847	0.0929522	0.0660948	Rpl11/Rpl23/Rps7/Rpl5	4
GO:2001224	positive regulation of neuron migration	4/1231	21/23174	0.0229847	0.0929522	0.0660948	Mdk/Nsmf/Ptprz1/Mapk8ip3	4
GO:0032147	activation of protein kinase activity	21/1231	247/23174	0.0231542	0.0934619	0.0664572	Vegfa/Prdx2/Egfr/Wnt7b/Tnik/Lamtor2/Arrb1/Erp29/Irak1/Lpar1/Ccdc88a/Spag9/Raf1/Agt/Mapk8ip3/Stk25/Il18/Fgd4/Stk11/Cd81/Chil1	21
GO:0032387	negative regulation of intracellular transport	8/1231	66/23174	0.0231855	0.0934619	0.0664572	Cryab/Map1b/Txn1/Park7/Gdi1/Ogt/Cdk5/Snx3	8
GO:0046324	regulation of glucose import	8/1231	66/23174	0.0231855	0.0934619	0.0664572	Slc1a2/C1qtnf12/Appl2/Mif/Sorbs1/Rps6kb1/Klf15/Pea15a	8
GO:0090278	negative regulation of peptide hormone secretion	8/1231	66/23174	0.0231855	0.0934619	0.0664572	Ucp2/Sfrp1/Pde8b/Anxa5/Ppp3ca/Klf7/Srebf1/Enho	8
GO:0150063	visual system development	31/1231	400/23174	0.0231957	0.0934619	0.0664572	Vim/Fgfr3/Vegfa/Sox9/Egfr/Cryab/Gja1/Pfdn5/Jag1/Nectin3/Rorb/Bcar3/Cc2d2a/Sox8/Ntrk2/Clcn2/Ring1/Hmgn1/Ninj1/Gnb1/Ptn/Rpl24/Lhx2/Sdhaf4/Zeb2/Gpm6a/Arid1a/Ctnnb1/Hmgb1/Kmt2c/Bax	31
GO:0034329	cell junction assembly	18/1231	203/23174	0.0233635	0.0939824	0.0668273	Vegfa/Gja1/Fam107a/Cd9/Clasp2/S100a10/Dst/Rhoc/Ctnnd2/Macf1/Itgav/Sorbs1/Pkn2/Lrp1/Agt/Cdh11/Ctnnb1/Gpm6b	18
GO:0007585	respiratory gaseous exchange	7/1231	54/23174	0.023492	0.0939824	0.0668273	Atp1a2/Ndn/Adh5/Nlgn3/Gaa/Mecp2/Mapk8ip3	7
GO:0032350	regulation of hormone metabolic process	7/1231	54/23174	0.023492	0.0939824	0.0668273	Tcf7l2/Pebp1/Egr1/Pde8b/Dkk3/Clcn2/Kdm1a	7
GO:0035272	exocrine system development	7/1231	54/23174	0.023492	0.0939824	0.0668273	Wls/Sox9/Egfr/Fgfr1/Clcn2/Nfib/Dag1	7
GO:0045604	regulation of epidermal cell differentiation	7/1231	54/23174	0.023492	0.0939824	0.0668273	Ptch1/Zfp36l1/Hes1/Srsf6/Notch1/Klf7/Numa1	7
GO:0045773	positive regulation of axon extension	7/1231	54/23174	0.023492	0.0939824	0.0668273	Vegfa/Apoe/Map1b/Gdi1/Atp5g1/Lrp1/Rufy3	7
GO:0032635	interleukin-6 production	15/1231	160/23174	0.0234956	0.0939824	0.0668273	Zbtb20/C1qtnf4/Arrb1/Syt11/Selenok/Il17d/Capn2/Cyba/Sirpa/Afap1l2/Cebpb/Il18/Tlr3/Hmgb1/Selenos	15
GO:0032680	regulation of tumor necrosis factor production	15/1231	160/23174	0.0234956	0.0939824	0.0668273	Zbtb20/C1qtnf4/Syt11/Selenok/Pik3r1/Tspo/Mif/Axl/Gstp1/Cyba/Sirpa/Il18/Tlr3/Hmgb1/Selenos	15
GO:0043433	negative regulation of DNA-binding transcription factor activity	15/1231	160/23174	0.0234956	0.0939824	0.0668273	Id3/Rpl11/Id1/Tcf7l2/Ptch1/Prdx2/Nwd1/Id2/Ctnnbip1/Arrb1/Bhlhe40/Irak1/Tax1bp1/Pbx1/Kdm1a	15
GO:0048017	inositol lipid-mediated signaling	15/1231	160/23174	0.0234956	0.0939824	0.0668273	Gsn/Sox9/Zfp36l1/Egfr/Ezr/Serpine2/Pik3r1/Plcb1/Ntrk2/Maz/Ogt/Plxnb1/Agt/Il18/C1qbp	15
GO:0000956	nuclear-transcribed mRNA catabolic process	11/1231	105/23174	0.0236922	0.0945626	0.0672399	Zfp36l1/Ddx5/Zfp36l2/Pabpc1/Tnrc6a/Btg2/Tnrc6b/Csde1/Tob1/Xrn1/Rbm8a	11
GO:0019363	pyridine nucleotide biosynthetic process	11/1231	105/23174	0.0236922	0.0945626	0.0672399	Zbtb20/Gpd1/Nadk/Pkm/Ogt/Mif/Aldoa/Eif6/Ddit4/Gpi1/Mtch2	11
GO:0035249	synaptic transmission, glutamatergic	11/1231	105/23174	0.0236922	0.0945626	0.0672399	Gria2/Glul/Nrxn1/Egfr/Serpine2/Ntrk2/Grid2/Mef2c/Nlgn3/Cdk5/Grik5	11
GO:0051495	positive regulation of cytoskeleton organization	19/1231	218/23174	0.0237271	0.0946332	0.06729	Id1/Gsn/Fmn2/S100a10/Map1b/Rhoc/Arpc4/Arf1/Rictor/Mtss1/Lpar1/Hras/Rps3/Mecp2/Numa1/Pick1/Pdxp/Arpc3/Dstn	19
GO:0050805	negative regulation of synaptic transmission	9/1231	79/23174	0.0239604	0.0954946	0.0679026	Syne1/Gria1/Slc6a1/Grid2/Gnai2/Arf1/Nlgn3/Pick1/Ppp1r9a	9
GO:0034767	positive regulation of ion transmembrane transport	16/1231	175/23174	0.0243612	0.0970217	0.0689884	Dbi/Atp1b2/Atp1b1/Ank2/Asph/Slc25a4/Park7/Plcb1/Arf1/Nlgn3/Gstm7/Wnk1/Dmd/Cox17/Agt/Bax	16
GO:0031109	microtubule polymerization or depolymerization	12/1231	119/23174	0.0244241	0.0972021	0.0691167	Stmn1/Cryab/Mid1ip1/Map2/Clasp2/Dst/Map1b/Mapre2/Rps3/Mecp2/Mzt1/Numa1	12
GO:0061025	membrane fusion	13/1231	133/23174	0.0247783	0.0985403	0.0700682	Cd9/Sept8/Vamp2/Mfn1/Stx5a/Vamp4/Rab8a/Vamp8/Anxa7/Tmem175/Chmp5/Grik5/Gnai3	13
GO:1901342	regulation of vasculature development	27/1231	340/23174	0.024805	0.0985751	0.070093	Glul/Id1/Spry2/Btg1/Mdk/Vegfa/Rhob/Egr1/Pdcd6/Tcf4/Pkm/Notch1/Rnh1/Gtf2i/Epn2/Ptn/Adgrb1/Agt/Mecp2/Atf2/Tlr3/Ctnnb1/Chil1/Pdcl3/Hmgb1/Epn1/Itgb8	27
GO:0008643	carbohydrate transport	14/1231	147/23174	0.0248428	0.0986543	0.0701493	Slc1a2/C1qtnf12/Fabp5/Ezr/Appl2/Slc35a5/Mif/Sorbs1/Slc2a1/Rps6kb1/Tmem144/Slc35a2/Klf15/Pea15a	14
GO:0005978	glycogen biosynthetic process	6/1231	43/23174	0.0251704	0.0996675	0.0708697	Phkg1/Sorbs1/Epm2aip1/Phkg2/Pgm2/Ppp1ca	6
GO:0009250	glucan biosynthetic process	6/1231	43/23174	0.0251704	0.0996675	0.0708697	Phkg1/Sorbs1/Epm2aip1/Phkg2/Pgm2/Ppp1ca	6
GO:0043277	apoptotic cell clearance	6/1231	43/23174	0.0251704	0.0996675	0.0708697	Mfge8/Itgav/Axl/Lrp1/Adgrb1/Txndc5	6
GO:1901031	regulation of response to reactive oxygen species	6/1231	43/23174	0.0251704	0.0996675	0.0708697	Fbln5/Gpr37/Psap/Gpr37l1/Txn1/Park7	6
GO:0046474	glycerophospholipid biosynthetic process	11/1231	106/23174	0.0252144	0.0997699	0.0709426	Pigz/Fabp5/Chka/Acsl3/Capn2/Slc27a1/Pisd/Etnk1/Pigyl/Inppl1/Pigs	11
GO:0072503	cellular divalent inorganic cation homeostasis	37/1231	498/23174	0.0253748	0.100312	0.0713284	Dbi/Atp1a2/Atp1b1/Ank2/Gja1/Grina/Grin2b/Apoe/S1pr1/Mt3/Asph/Selenok/Slc39a7/Plcb1/Adcyap1r1/Trpm7/Anxa5/Itgav/Il6st/Gtf2i/Lpar1/Gnb1/Gstm7/Slc25a23/Dmd/Ednrb/Lrp1/Cyba/Agt/Gna13/Fzd2/Nptn/Immt/Fis1/Smdt1/Anxa7/Bax	37
GO:0048880	sensory system development	31/1231	403/23174	0.025388	0.100312	0.0713284	Vim/Fgfr3/Vegfa/Sox9/Egfr/Cryab/Gja1/Pfdn5/Jag1/Nectin3/Rorb/Bcar3/Cc2d2a/Sox8/Ntrk2/Clcn2/Ring1/Hmgn1/Ninj1/Gnb1/Ptn/Rpl24/Lhx2/Sdhaf4/Zeb2/Gpm6a/Arid1a/Ctnnb1/Hmgb1/Kmt2c/Bax	31
GO:0060977	coronary vasculature morphogenesis	5/1231	32/23174	0.0255791	0.100923	0.0717624	Vegfa/Fgfr1/Notch1/Pbrm1/Ctnnb1	5
GO:1902186	regulation of viral release from host cell	5/1231	32/23174	0.0255791	0.100923	0.0717624	Trim8/Ddb1/Chmp2a/Trim28/Chmp2b	5
GO:0010959	regulation of metal ion transport	32/1231	419/23174	0.0256003	0.100934	0.0717705	Dbi/Atp1a2/Fxyd6/Gnao1/Atp1b2/Atp1b1/Ahcyl1/Ank2/Gja1/Fxyd7/Hes1/Serpine2/Cd63/Asph/Vamp2/Plcb1/Tspo/Gnas/Adcyap1r1/Gnai2/Arf1/Usp2/Mif/Gstm7/Wnk1/Dmd/Cyba/Agt/Hbp1/Ctnnb1/Saraf/Bax	32
GO:0030510	regulation of BMP signaling pathway	10/1231	93/23174	0.0257163	0.101104	0.071891	Tcf7l2/Htra1/Hes1/Sfrp1/Rgma/Neo1/Notch1/Tob1/Fzd1/Numa1	10
GO:0021795	cerebral cortex cell migration	7/1231	55/23174	0.0257262	0.101104	0.071891	Egfr/Fgfr1/Foxg1/Adgrg1/Cdk5/Rnf7/Ctnnb1	7
GO:0030042	actin filament depolymerization	7/1231	55/23174	0.0257262	0.101104	0.071891	Gsn/Rdx/Lima1/Add3/Eps8/Pdxp/Dstn	7
GO:0046676	negative regulation of insulin secretion	7/1231	55/23174	0.0257262	0.101104	0.071891	Ucp2/Sfrp1/Pde8b/Ppp3ca/Klf7/Srebf1/Enho	7
GO:0021675	nerve development	9/1231	80/23174	0.0257719	0.101104	0.071891	Slc1a3/Fgfr3/Hes1/Serpine2/Kcna2/Dmd/Dag1/Rpl24/Ctnnb1	9
GO:0045682	regulation of epidermis development	9/1231	80/23174	0.0257719	0.101104	0.071891	Ptch1/Tfap2c/Zfp36l1/Hes1/Srsf6/Notch1/Klf7/Numa1/Ctnnb1	9
GO:2000243	positive regulation of reproductive process	9/1231	80/23174	0.0257719	0.101104	0.071891	Sox9/Park7/Lfng/Plcb1/Ednrb/Eif4g3/Il18/Ctnnb1/C1qbp	9
GO:0010631	epithelial cell migration	23/1231	280/23174	0.0258594	0.101112	0.0718971	Glul/Vegfa/Sox9/Rhob/Fgfr1/Apoe/Clasp2/Cd63/Pdcd6/Mef2c/Macf1/Notch1/Itgav/Iqsec1/Mapre2/Pkn2/Adgrb1/Agt/Mecp2/Gpld1/Zeb2/Gpi1/Hmgb1	23
GO:2000146	negative regulation of cell motility	23/1231	280/23174	0.0258594	0.101112	0.0718971	Rhob/Padi2/Jag1/Sfrp1/Dusp1/Apoe/Clasp2/Cd63/Nisch/Sept7/Plcb1/Adgrg1/Mef2c/Notch1/Mif/Olfm1/Lrp1/Ptn/Dag1/Adgrb1/Mecp2/Zmynd8/Apex1	23
GO:0036294	cellular response to decreased oxygen levels	12/1231	120/23174	0.0258764	0.101112	0.0718971	Vegfa/Zfp36l1/Chchd2/Fmn2/Egr1/Cpeb4/Bnip3l/Rora/Notch1/Ogt/Gnb1/Pick1	12
GO:0044070	regulation of anion transport	12/1231	120/23174	0.0258764	0.101112	0.0718971	Ahcyl1/Slc6a1/Fgfr1/Dpysl2/Grin2b/Apoe/Mif/Arl6ip5/Agt/Cebpb/Car2/Atp5j	12
GO:0002792	negative regulation of peptide secretion	15/1231	162/23174	0.025921	0.101112	0.0718971	Ucp2/Ezr/Sfrp1/Apoe/Pde8b/Syt11/Neo1/Erp29/Anxa5/Cyp51/Ppp3ca/Klf7/Srebf1/Ubr5/Enho	15
GO:0007272	ensheathment of neurons	15/1231	162/23174	0.025921	0.101112	0.0718971	Fgfr3/Tcf7l2/Plp1/Psap/Cd9/Ntrk2/Omg/Kcnj10/Lgi4/Ptn/Dag1/Ptprz1/Wasf3/Id4/Ctnnb1	15
GO:0008366	axon ensheathment	15/1231	162/23174	0.025921	0.101112	0.0718971	Fgfr3/Tcf7l2/Plp1/Psap/Cd9/Ntrk2/Omg/Kcnj10/Lgi4/Ptn/Dag1/Ptprz1/Wasf3/Id4/Ctnnb1	15
GO:1903555	regulation of tumor necrosis factor superfamily cytokine production	15/1231	162/23174	0.025921	0.101112	0.0718971	Zbtb20/C1qtnf4/Syt11/Selenok/Pik3r1/Tspo/Mif/Axl/Gstp1/Cyba/Sirpa/Il18/Tlr3/Hmgb1/Selenos	15
GO:0016051	carbohydrate biosynthetic process	17/1231	191/23174	0.026148	0.101891	0.0724505	Tcf7l2/St6galnac5/C1qtnf12/Phkg1/Csgalnact1/Foxo1/Gpd1/Adcyap1r1/Ogt/Sorbs1/Ddb1/Epm2aip1/Gpi1/Phkg2/Pgm2/Stk11/Ppp1ca	17
GO:0035194	posttranscriptional gene silencing by RNA	13/1231	134/23174	0.0261576	0.101891	0.0724505	Egfr/Ddx5/Eif4g1/Tnrc6a/Tnrc6b/Ppp3ca/Nr2f1/Pum1/Srrt/Eif6/Hnrnpa2b1/Mecp2/Mettl3	13
GO:0014074	response to purine-containing compound	11/1231	107/23174	0.0268062	0.104135	0.0740461	Mat2a/Zfp36l1/Slc6a1/Ezr/Junb/Asph/Pik3r1/Gpd1/Hmgcs1/Gstm7/Pdxp	11
GO:0032462	regulation of protein homooligomerization	4/1231	22/23174	0.0269418	0.104135	0.0740461	Cryab/Apoe/Rhoc/Usp50	4
GO:0035493	SNARE complex assembly	4/1231	22/23174	0.0269418	0.104135	0.0740461	Sept8/Vamp2/Vamp4/Vamp8	4
GO:0036314	response to sterol	4/1231	22/23174	0.0269418	0.104135	0.0740461	Ptch1/Mlc1/Rora/Gpld1	4
GO:0060009	Sertoli cell development	4/1231	22/23174	0.0269418	0.104135	0.0740461	Sox9/Sox8/Sox3/Arid4b	4
GO:0060438	trachea development	4/1231	22/23174	0.0269418	0.104135	0.0740461	Sox9/Wnt7b/Mapk1/Ctnnb1	4
GO:0060602	branch elongation of an epithelium	4/1231	22/23174	0.0269418	0.104135	0.0740461	Spry2/Tnc/Tfap2c/Sox9	4
GO:0070734	histone H3-K27 methylation	4/1231	22/23174	0.0269418	0.104135	0.0740461	Hist1h1e/Ogt/Phf1/Hist1h1c	4
GO:0072273	metanephric nephron morphogenesis	4/1231	22/23174	0.0269418	0.104135	0.0740461	Sox9/Hes1/Sox8/Ctnnb1	4
GO:0097062	dendritic spine maintenance	4/1231	22/23174	0.0269418	0.104135	0.0740461	Grin2b/Apoe/Zmynd8/Pick1	4
GO:2000310	regulation of NMDA receptor activity	4/1231	22/23174	0.0269418	0.104135	0.0740461	Nrxn1/Park7/Mef2c/Nlgn3	4
GO:0032640	tumor necrosis factor production	15/1231	163/23174	0.0272014	0.105064	0.0747071	Zbtb20/C1qtnf4/Syt11/Selenok/Pik3r1/Tspo/Mif/Axl/Gstp1/Cyba/Sirpa/Il18/Tlr3/Hmgb1/Selenos	15
GO:0034109	homotypic cell-cell adhesion	8/1231	68/23174	0.0272212	0.105067	0.074709	Serpine2/Cd9/Pdpn/Plpp3/Gnas/Rdx/Ncam1/Lgals1	8
GO:0007030	Golgi organization	12/1231	121/23174	0.0273906	0.105499	0.0750163	Syne1/Clasp2/Myo18a/Kifc3/Tmed4/Stx5a/Stk25/Vamp4/Mapk1/Tmed1/Tmed5/Hikeshi	12
GO:0031497	chromatin assembly	12/1231	121/23174	0.0273906	0.105499	0.0750163	H3f3a/Hist3h2ba/Sox9/Hist1h1e/Nap1l5/Hist1h4d/H3f3b/Brd2/H1fx/Hist1h1c/Hmgb1/Hist1h4h	12
GO:0042542	response to hydrogen peroxide	12/1231	121/23174	0.0273906	0.105499	0.0750163	Gpr37/Psap/Rhob/Cryab/Gpr37l1/Txn1/Park7/Axl/Rps3/Sirpa/Stk25/Apex1	12
GO:0046031	ADP metabolic process	10/1231	94/23174	0.0274601	0.105692	0.0751538	Zbtb20/Gpd1/Pkm/Ogt/Mif/Aldoa/Eif6/Ddit4/Gpi1/Mtch2	10
GO:0006637	acyl-CoA metabolic process	9/1231	81/23174	0.0276781	0.106235	0.0755394	Mpc2/Scp2/Acss1/Pmvk/Hmgcs1/Acot11/Mvk/Cs/Acot1	9
GO:0035383	thioester metabolic process	9/1231	81/23174	0.0276781	0.106235	0.0755394	Mpc2/Scp2/Acss1/Pmvk/Hmgcs1/Acot11/Mvk/Cs/Acot1	9
GO:0043242	negative regulation of protein complex disassembly	9/1231	81/23174	0.0276781	0.106235	0.0755394	Gsn/Mid1ip1/Map2/Clasp2/Map1b/Rdx/Lima1/Add3/Eps8	9
GO:0046530	photoreceptor cell differentiation	9/1231	81/23174	0.0276781	0.106235	0.0755394	Vegfa/Sox9/Rorb/Sox8/Ntrk2/Notch1/Ptn/Tug1/Arl3	9
GO:0090132	epithelium migration	23/1231	282/23174	0.0277763	0.106537	0.0757546	Glul/Vegfa/Sox9/Rhob/Fgfr1/Apoe/Clasp2/Cd63/Pdcd6/Mef2c/Macf1/Notch1/Itgav/Iqsec1/Mapre2/Pkn2/Adgrb1/Agt/Mecp2/Gpld1/Zeb2/Gpi1/Hmgb1	23
GO:0032873	negative regulation of stress-activated MAPK cascade	6/1231	44/23174	0.0278788	0.106707	0.0758754	Ezr/Sfrp1/Dusp1/Foxo1/Gstp1/Sirpa	6
GO:0070303	negative regulation of stress-activated protein kinase signaling cascade	6/1231	44/23174	0.0278788	0.106707	0.0758754	Ezr/Sfrp1/Dusp1/Foxo1/Gstp1/Sirpa	6
GO:0090207	regulation of triglyceride metabolic process	6/1231	44/23174	0.0278788	0.106707	0.0758754	Tcf7l2/Apoe/Thrsp/Slc27a1/Srebf1/Gpld1	6
GO:0015850	organic hydroxy compound transport	20/1231	237/23174	0.0280714	0.107186	0.0762156	Ptch1/Scp2/Apoe/Selenom/Syt11/Park7/Soat1/Npc2/Irak1/Kcna2/Pltp/Actb/Lrp1/Agt/Mecp2/Lima1/Srebf2/Gpm6b/Kdm5b/Npc1	20
GO:0001736	establishment of planar polarity	7/1231	56/23174	0.0281012	0.107186	0.0762156	Wnt7b/Sfrp1/Dvl1/Cthrc1/Ryk/Fzd2/Fzd1	7
GO:0031641	regulation of myelination	7/1231	56/23174	0.0281012	0.107186	0.0762156	Tcf7l2/Lgi4/Ptn/Dag1/Ptprz1/Wasf3/Ctnnb1	7
GO:0065002	intracellular protein transmembrane transport	7/1231	56/23174	0.0281012	0.107186	0.0762156	Tomm7/Ndufa13/Hspa5/Sec61b/Sec61a2/Timm13/Romo1	7
GO:1902883	negative regulation of response to oxidative stress	7/1231	56/23174	0.0281012	0.107186	0.0762156	Gpr37/Psap/Gpr37l1/Txn1/Park7/Fzd1/Ctnnb1	7
GO:0007059	chromosome segregation	25/1231	313/23174	0.0281475	0.107214	0.0762357	Csnk2a1/Fmn2/Sfpq/Mau2/Bex4/Zfp207/Pum1/Akap8l/Ddx3x/Slc25a5/Brd4/Rps3/Cenpx/Rrs1/Ppp2r1a/Bag6/Numa1/Chmp2a/Bod1/Ctnnb1/Psmg2/Chmp2b/Hdac8/Ran/Chmp5	25
GO:0032103	positive regulation of response to external stimulus	25/1231	313/23174	0.0281475	0.107214	0.0762357	Cxcl14/Mdk/Rps19/Vegfa/Egfr/Fgfr1/Gprc5b/S1pr1/Park7/Rarres2/Il17d/Pla2g7/Mif/Pum1/Lpar1/Wnk1/Lrp1/Ptn/Cyba/Cebpb/Cd81/Tlr3/C1qbp/Hmgb1/Vamp8	25
GO:0046887	positive regulation of hormone secretion	15/1231	164/23174	0.028528	0.107521	0.0764541	Glul/Tcf7l2/Mpc2/C1qtnf12/Egfr/Gja1/Fgfr1/Arrb1/Phpt1/Nadk/Dynll1/Lrp1/Gpld1/Vamp8/Sirt3	15
GO:0060041	retina development in camera-type eye	15/1231	164/23174	0.028528	0.107521	0.0764541	Vegfa/Sox9/Pfdn5/Nectin3/Rorb/Sox8/Ntrk2/Clcn2/Gnb1/Ptn/Rpl24/Lhx2/Sdhaf4/Gpm6a/Bax	15
GO:0016236	macroautophagy	17/1231	193/23174	0.0285402	0.107521	0.0764541	Wipi1/Tomm7/Map1lc3b/Fez1/Emc6/Bnip3l/Ctsd/Vcp/Nbr1/Ubqln2/Fyco1/Gabarap/Vamp8/Atg101/Wdr45b/Npc1/Gnai3	17
GO:0002087	regulation of respiratory gaseous exchange by neurological system process	3/1231	13/23174	0.0286579	0.107521	0.0764541	Atp1a2/Nlgn3/Mecp2	3
GO:0006544	glycine metabolic process	3/1231	13/23174	0.0286579	0.107521	0.0764541	Phgdh/Gldc/Gcsh	3
GO:0006596	polyamine biosynthetic process	3/1231	13/23174	0.0286579	0.107521	0.0764541	Amd1/Azin1/Oaz1	3
GO:0009148	pyrimidine nucleoside triphosphate biosynthetic process	3/1231	13/23174	0.0286579	0.107521	0.0764541	Nme7/Nme1/Dtymk	3
GO:0021683	cerebellar granular layer morphogenesis	3/1231	13/23174	0.0286579	0.107521	0.0764541	Nrxn1/Serpine2/Grid2	3
GO:0030948	negative regulation of vascular endothelial growth factor receptor signaling pathway	3/1231	13/23174	0.0286579	0.107521	0.0764541	Pdcd6/Epn2/Cadm4	3
GO:0031223	auditory behavior	3/1231	13/23174	0.0286579	0.107521	0.0764541	Slc1a3/Nrxn1/Nrxn2	3
GO:0034309	primary alcohol biosynthetic process	3/1231	13/23174	0.0286579	0.107521	0.0764541	Dkk3/Park7/Clcn2	3
GO:0036376	sodium ion export across plasma membrane	3/1231	13/23174	0.0286579	0.107521	0.0764541	Atp1a2/Atp1b2/Atp1b1	3
GO:0042761	very long-chain fatty acid biosynthetic process	3/1231	13/23174	0.0286579	0.107521	0.0764541	Tecr/Hacd1/Hacd3	3
GO:0048505	regulation of timing of cell differentiation	3/1231	13/23174	0.0286579	0.107521	0.0764541	Hes1/Serpine2/Notch1	3
GO:0061418	regulation of transcription from RNA polymerase II promoter in response to hypoxia	3/1231	13/23174	0.0286579	0.107521	0.0764541	Vegfa/Egr1/Notch1	3
GO:0071397	cellular response to cholesterol	3/1231	13/23174	0.0286579	0.107521	0.0764541	Ptch1/Mlc1/Gpld1	3
GO:0072160	nephron tubule epithelial cell differentiation	3/1231	13/23174	0.0286579	0.107521	0.0764541	Mef2c/Mtss1/Ctnnb1	3
GO:0090085	regulation of protein deubiquitination	3/1231	13/23174	0.0286579	0.107521	0.0764541	Ubxn1/Park7/Vcp	3
GO:0097011	cellular response to granulocyte macrophage colony-stimulating factor stimulus	3/1231	13/23174	0.0286579	0.107521	0.0764541	Zfp36l2/Csf2ra/Mapk1	3
GO:0097090	presynaptic membrane organization	3/1231	13/23174	0.0286579	0.107521	0.0764541	Nrxn1/Apoe/Nlgn3	3
GO:1902950	regulation of dendritic spine maintenance	3/1231	13/23174	0.0286579	0.107521	0.0764541	Grin2b/Apoe/Zmynd8	3
GO:1905666	regulation of protein localization to endosome	3/1231	13/23174	0.0286579	0.107521	0.0764541	Vegfa/Ezr/Rdx	3
GO:0051052	regulation of DNA metabolic process	33/1231	439/23174	0.0288448	0.1078	0.0766527	Id3/Cst3/Vegfa/Egfr/Gja1/Fgfr1/Fmn2/Dusp1/Hist1h1e/Aifm1/Tfrc/Gli1/Ccdc88a/H1fx/Ubr5/Hras/Hnrnpa2b1/Rps3/Mphosph8/Mecp2/Inppl1/Tfdp1/Hist1h1c/Fam168a/Cct3/Mapk1/Ctnnb1/Cacybp/Hmgb1/Trim28/Hdac8/Bax/Kdm1a	33
GO:0018208	peptidyl-proline modification	5/1231	33/23174	0.0288695	0.1078	0.0766527	Ppia/P4ha1/Nktr/Ppib/Ppwd1	5
GO:0030810	positive regulation of nucleotide biosynthetic process	5/1231	33/23174	0.0288695	0.1078	0.0766527	Zbtb20/Ndufc2/Gpd1/Mif/Vcp	5
GO:0071709	membrane assembly	5/1231	33/23174	0.0288695	0.1078	0.0766527	Nrxn1/Psap/S100a10/Nrxn2/Nlgn3	5
GO:1900373	positive regulation of purine nucleotide biosynthetic process	5/1231	33/23174	0.0288695	0.1078	0.0766527	Zbtb20/Ndufc2/Gpd1/Mif/Vcp	5
GO:1903146	regulation of autophagy of mitochondrion	5/1231	33/23174	0.0288695	0.1078	0.0766527	Atpif1/Tomm7/Tspo/Bnip3l/Srebf1	5
GO:1903205	regulation of hydrogen peroxide-induced cell death	5/1231	33/23174	0.0288695	0.1078	0.0766527	Gpr37/Psap/Gpr37l1/Txn1/Park7	5
GO:0010906	regulation of glucose metabolic process	12/1231	122/23174	0.0289682	0.108096	0.0768628	Tcf7l2/C1qtnf12/Foxo1/Rora/Ogt/Sorbs1/Ddb1/Gpld1/Epm2aip1/Stk11/Hmgb1/Ppp1ca	12
GO:0034728	nucleosome organization	13/1231	136/23174	0.0290841	0.108455	0.077118	Hist3h2ba/Sox9/Hist1h1e/Nap1l5/Hist1h4d/Brd2/H1fx/Smarcc2/Hist1h1c/Arid1a/Pbrm1/Smarcd1/Hist1h4h	13
GO:0022898	regulation of transmembrane transporter activity	21/1231	253/23174	0.0291335	0.108565	0.0771966	Atp1a2/Fxyd6/Nrxn1/Atp1b2/Atp1b1/Ahcyl1/Ank2/Gja1/Fxyd7/Asph/Slc25a4/Park7/Vamp2/Plcb1/Mef2c/Nlgn3/Gstm7/Wnk1/Actb/Dmd/Cox17	21
GO:0036503	ERAD pathway	10/1231	95/23174	0.0292864	0.108914	0.0774444	Ubxn1/Amfr/Hspa5/Sec61b/Tmem259/Sel1l/Vcp/Bag6/Ubqln2/Selenos	10
GO:0042158	lipoprotein biosynthetic process	10/1231	95/23174	0.0292864	0.108914	0.0774444	Glul/Pigz/Wipi1/Nmt1/Apoe/Selenok/Pigyl/Pigs/Nmt2/Wdr45b	10
GO:0071456	cellular response to hypoxia	10/1231	95/23174	0.0292864	0.108914	0.0774444	Vegfa/Zfp36l1/Chchd2/Fmn2/Egr1/Bnip3l/Rora/Notch1/Ogt/Gnb1	10
GO:0007405	neuroblast proliferation	8/1231	69/23174	0.0294111	0.109083	0.0775645	Vegfa/Fgfr1/Foxg1/Notch1/Ptn/Id4/Ctnnb1/Kdm1a	8
GO:0009119	ribonucleoside metabolic process	8/1231	69/23174	0.0294111	0.109083	0.0775645	Ahcyl1/Nme7/Nme1/Mfn1/Cmpk1/Gamt/Ran/Gnai3	8
GO:0048146	positive regulation of fibroblast proliferation	8/1231	69/23174	0.0294111	0.109083	0.0775645	Egfr/Rps3a1/Mif/Zmiz1/Ptprz1/Agt/Cdk6/Kmt2c	8
GO:0050885	neuromuscular process controlling balance	8/1231	69/23174	0.0294111	0.109083	0.0775645	Slc1a3/Nrxn1/Psap/Pde8b/Camta1/Tpp1/Gaa/Ap1s2	8
GO:1903901	negative regulation of viral life cycle	9/1231	82/23174	0.0296814	0.110011	0.0782246	Ifitm2/Gsn/A230050P20Rik/Ifitm3/Trim8/Mphosph8/Ptx3/Trim28/Snx3	9
GO:0010498	proteasomal protein catabolic process	34/1231	456/23174	0.0297215	0.110085	0.0782776	1500015O10Rik/Rpl11/Ubb/Sumo2/Apoe/Ddrgk1/Ubxn1/Amfr/Arrb1/Park7/Hspa5/Dvl1/Sec61b/Tmem259/Ogt/Psmc5/Psmb4/Sel1l/Ddb1/Ubr1/Psma4/Psmb1/Usp5/Vcp/Bag6/Ubqln2/Rnf7/Ube2w/Ctnnb1/Prpf19/Psme1/Selenos/Nemf/Psma5	34
GO:1903532	positive regulation of secretion by cell	35/1231	472/23174	0.0297477	0.110108	0.0782939	Glul/Wls/Mdk/Tcf7l2/Cadm1/Mpc2/C1qtnf12/Egfr/C1qtnf4/Ppia/Ezr/Gja1/Fgfr1/Dpysl2/Grin2b/Clasp2/Arrb1/Selenok/Phpt1/Myo18a/Nadk/Arf1/Dynll1/Mif/Usp50/Lrp1/Cdk5/Agt/Gpld1/Gpi1/Chmp2a/Hmgb1/Vamp8/Sirt3/Pard6a	35
GO:0090130	tissue migration	23/1231	284/23174	0.0297996	0.110227	0.0783779	Glul/Vegfa/Sox9/Rhob/Fgfr1/Apoe/Clasp2/Cd63/Pdcd6/Mef2c/Macf1/Notch1/Itgav/Iqsec1/Mapre2/Pkn2/Adgrb1/Agt/Mecp2/Gpld1/Zeb2/Gpi1/Hmgb1	23
GO:0006612	protein targeting to membrane	11/1231	109/23174	0.0302052	0.111427	0.0792316	Hspa5/Gdi1/Sec61b/Srp14/Macf1/Ogt/Hras/Cdk5/Sec61a2/Srp9/Fis1	11
GO:0008344	adult locomotory behavior	11/1231	109/23174	0.0302052	0.111427	0.0792316	Atp1a2/Id2/Ccnd2/Park7/Ppt1/Kcnj10/Lgi4/Pum1/Mecp2/Eps8/Npc1	11
GO:0034968	histone lysine methylation	11/1231	109/23174	0.0302052	0.111427	0.0792316	Hist1h1e/Ogt/Phf1/Mecp2/Hist1h1c/Pih1d1/Kmt2e/Ash2l/Ctnnb1/Arid4b/Kdm1a	11
GO:0072525	pyridine-containing compound biosynthetic process	11/1231	109/23174	0.0302052	0.111427	0.0792316	Zbtb20/Gpd1/Nadk/Pkm/Ogt/Mif/Aldoa/Eif6/Ddit4/Gpi1/Mtch2	11
GO:0032675	regulation of interleukin-6 production	14/1231	151/23174	0.0303728	0.11197	0.0796179	Zbtb20/C1qtnf4/Arrb1/Syt11/Selenok/Il17d/Capn2/Cyba/Sirpa/Afap1l2/Cebpb/Tlr3/Hmgb1/Selenos	14
GO:0098656	anion transmembrane transport	16/1231	180/23174	0.0306129	0.112405	0.0799269	Slc1a2/Slc1a3/Mpc2/Lrrc8a/Gabrb1/Slc38a2/Slc25a3/Kcnj10/Slc20a1/Slc38a1/Slc7a10/Arl6ip5/Slc13a3/Agt/Vdac3/Slc35a2	16
GO:0007164	establishment of tissue polarity	7/1231	57/23174	0.0306204	0.112405	0.0799269	Wnt7b/Sfrp1/Dvl1/Cthrc1/Ryk/Fzd2/Fzd1	7
GO:0046128	purine ribonucleoside metabolic process	7/1231	57/23174	0.0306204	0.112405	0.0799269	Ahcyl1/Nme7/Nme1/Mfn1/Gamt/Ran/Gnai3	7
GO:0051893	regulation of focal adhesion assembly	7/1231	57/23174	0.0306204	0.112405	0.0799269	Vegfa/Fam107a/Clasp2/S100a10/Macf1/Lrp1/Gpm6b	7
GO:0090109	regulation of cell-substrate junction assembly	7/1231	57/23174	0.0306204	0.112405	0.0799269	Vegfa/Fam107a/Clasp2/S100a10/Macf1/Lrp1/Gpm6b	7
GO:0098930	axonal transport	7/1231	57/23174	0.0306204	0.112405	0.0799269	Bloc1s1/Map2/Dst/Kif1b/Fez1/Mecp2/Mapk8ip3	7
GO:0016441	posttranscriptional gene silencing	13/1231	137/23174	0.0306336	0.112405	0.0799269	Egfr/Ddx5/Eif4g1/Tnrc6a/Tnrc6b/Ppp3ca/Nr2f1/Pum1/Srrt/Eif6/Hnrnpa2b1/Mecp2/Mettl3	13
GO:0090184	positive regulation of kidney development	6/1231	45/23174	0.0307726	0.11284	0.0802361	Vegfa/Sox9/Egr1/Sox8/Agt/Maged1	6
GO:0000272	polysaccharide catabolic process	4/1231	23/23174	0.0312808	0.114247	0.0812364	Pygb/Gaa/Hmgb1/Ppp1ca	4
GO:0051457	maintenance of protein location in nucleus	4/1231	23/23174	0.0312808	0.114247	0.0812364	Syne1/Txn1/Park7/Cdk5	4
GO:0060972	left/right pattern formation	4/1231	23/23174	0.0312808	0.114247	0.0812364	Nme7/Notch1/Ift57/Hspb11	4
GO:0071450	cellular response to oxygen radical	4/1231	23/23174	0.0312808	0.114247	0.0812364	Fbln5/Prdx2/Ccs/Park7	4
GO:0071451	cellular response to superoxide	4/1231	23/23174	0.0312808	0.114247	0.0812364	Fbln5/Prdx2/Ccs/Park7	4
GO:1902410	mitotic cytokinetic process	4/1231	23/23174	0.0312808	0.114247	0.0812364	Arf1/Chmp2a/Chmp2b/Chmp5	4
GO:0071706	tumor necrosis factor superfamily cytokine production	15/1231	166/23174	0.0313237	0.114327	0.0812938	Zbtb20/C1qtnf4/Syt11/Selenok/Pik3r1/Tspo/Mif/Axl/Gstp1/Cyba/Sirpa/Il18/Tlr3/Hmgb1/Selenos	15
GO:0006814	sodium ion transport	18/1231	210/23174	0.0313773	0.114447	0.0813788	Atp1a2/Fxyd6/Slc4a4/Atp1b2/Atp1b1/Ahcyl1/Fxyd7/Serpine2/Slc38a2/Plcb1/Gnas/Slc20a1/Arf1/Slc38a1/Wnk1/Dmd/Slc13a3/Maged2	18
GO:0071241	cellular response to inorganic substance	19/1231	225/23174	0.0315008	0.114822	0.0816452	Nrxn1/Gsn/Egfr/Fus/Id2/Junb/Mt3/Asph/Syt11/Fos/Foxo1/Mef2c/Tfrc/Anxa5/Slc25a23/Wnk1/Mecp2/Gpld1/Mapk1	19
GO:0051057	positive regulation of small GTPase mediated signal transduction	8/1231	70/23174	0.0317193	0.115541	0.082157	Arrb1/Adgrg1/Mmd2/Adcyap1r1/Notch1/Mapre2/Lpar1/Hras	8
GO:1901888	regulation of cell junction assembly	9/1231	83/23174	0.0317837	0.115699	0.0822694	Vegfa/Gja1/Fam107a/Clasp2/S100a10/Macf1/Lrp1/Agt/Gpm6b	9
GO:0051090	regulation of DNA-binding transcription factor activity	30/1231	395/23174	0.0318643	0.11584	0.0823695	Id3/Rpl11/Id1/Tcf7l2/Vegfa/Ptch1/Prdx2/Nwd1/Id2/Ctnnbip1/Ddrgk1/Plpp3/Arrb1/Park7/Trim8/Bhlhe40/Irak1/Tax1bp1/Ppp3ca/Rps3/Fzd2/Fzd1/Il18/Atf2/Mapk1/Tlr3/Bex2/Ctnnb1/Pbx1/Kdm1a	30
GO:0006457	protein folding	14/1231	152/23174	0.0318855	0.11584	0.0823695	Selenof/Hspa8/Ppia/Cryab/Pfdn5/Nktr/Ppib/Hspa5/Emc6/Bag1/Nudc/Tbcc/Fkbp9/Cct3	14
GO:0046661	male sex differentiation	14/1231	152/23174	0.0318855	0.11584	0.0823695	Ubb/Sox9/Gja1/Sfrp1/Col9a3/Sox8/Adgrg1/Safb2/H3f3b/Sox3/Eif2s2/Ctnnb1/Arid4b/Bax	14
GO:0035051	cardiocyte differentiation	16/1231	181/23174	0.0319935	0.116156	0.0825938	Vegfa/Egfr/Hes1/Jag1/Slc25a4/Fdps/Mef2c/Pdlim5/Notch1/Sox6/Agt/Arid1a/Pbrm1/Mapk1/Ctnnb1/Cacybp	16
GO:0007338	single fertilization	13/1231	138/23174	0.0322421	0.116981	0.0831808	Mfge8/H3f3a/Cd9/Park7/Plcb1/Cecr2/H3f3b/Aldoa/Plcd4/Cct3/Snu13/Kmt2c/Kdm5b	13
GO:0006739	NADP metabolic process	5/1231	34/23174	0.0324154	0.11707	0.0832438	Hsd11b1/Nadk/Taldo1/Pgls/Prdx5	5
GO:0034142	toll-like receptor 4 signaling pathway	5/1231	34/23174	0.0324154	0.11707	0.0832438	Tril/Appl2/Irak1/Rab11fip2/Hmgb1	5
GO:0044275	cellular carbohydrate catabolic process	5/1231	34/23174	0.0324154	0.11707	0.0832438	Hsd11b1/Pygb/Gaa/Hmgb1/Ppp1ca	5
GO:0060292	long-term synaptic depression	5/1231	34/23174	0.0324154	0.11707	0.0832438	Gria1/Grid2/Arf1/Pick1/Ppp1r9a	5
GO:0090313	regulation of protein targeting to membrane	5/1231	34/23174	0.0324154	0.11707	0.0832438	Gdi1/Ogt/Hras/Cdk5/Fis1	5
GO:0099068	postsynapse assembly	5/1231	34/23174	0.0324154	0.11707	0.0832438	Nrxn1/Grid2/Lrrc4b/Nrxn2/Nlgn3	5
GO:1901068	guanosine-containing compound metabolic process	5/1231	34/23174	0.0324154	0.11707	0.0832438	Nme7/Nme1/Mfn1/Ran/Gnai3	5
GO:0140014	mitotic nuclear division	21/1231	256/23174	0.0325284	0.117401	0.0834791	Fgfr3/Pebp1/Clasp2/Mau2/Zfp207/Phip/Akap8l/Rpl24/Mzt1/Sirt7/Rrs1/Ppp2r1a/Numa1/Chmp2a/Bod1/Eps8/Psmg2/Pdxp/Chmp2b/Ran/Chmp5	21
GO:0034404	nucleobase-containing small molecule biosynthetic process	15/1231	167/23174	0.0327944	0.118283	0.0841068	Zbtb20/Nme7/Nme1/Gpd1/Pkm/Ogt/Mif/Cmpk1/Aldoa/Eif6/Ddit4/Vcp/Gpi1/Mtch2/Enpp5	15
GO:0070167	regulation of biomineral tissue development	10/1231	97/23174	0.033194	0.119646	0.0850758	Fgfr3/Sox9/Gja1/S1pr1/Mef2c/Notch1/Ptn/Cebpb/Nbr1/Gpm6b	10
GO:0010662	regulation of striated muscle cell apoptotic process	7/1231	58/23174	0.0332868	0.119824	0.0852022	Mdk/Hspa8/Slc25a4/Naca/Capn2/Acot1/Agt	7
GO:0032835	glomerulus development	7/1231	58/23174	0.0332868	0.119824	0.0852022	Hes1/Jag1/Egr1/Mef2c/Notch1/Mtss1/Klf15	7
GO:0031056	regulation of histone modification	14/1231	153/23174	0.0334523	0.120341	0.0855697	Vegfa/Eid1/Arrb1/Ogt/Srebf1/Akap8l/Ubr5/Phf1/Mecp2/Pih1d1/Kmt2e/Ctnnb1/Kdm2a/Kdm1a	14
GO:0010256	endomembrane system organization	29/1231	381/23174	0.0335602	0.12065	0.0857896	Syne1/Gsn/Ank2/Psap/Laptm4b/Serpine2/Clasp2/Sgip1/Syt11/Myo18a/Kifc3/Tmed4/Plscr4/Stx5a/Mtss1/Akap8l/Usp50/Stk25/Bag6/Vamp4/Chmp2a/Mapk1/Tmcc1/Tmed1/Chmp2b/Wrb/Snx3/Tmed5/Hikeshi	29
GO:0019674	NAD metabolic process	6/1231	46/23174	0.0338557	0.121316	0.0862635	Gpd1/Nadk/Vcp/Gpi1/Mdh1/Dlst	6
GO:0033013	tetrapyrrole metabolic process	6/1231	46/23174	0.0338557	0.121316	0.0862635	Atpif1/Ppox/Clybl/Abcd4/Blvrb/Snx3	6
[truncated: 3,971 more rows]

## Sheet: 6mo_vs_1mo_qNSCs_up_GOterms
ID	Description	GeneRatio	BgRatio	pvalue	p.adjust	qvalue	geneID	Count
[truncated: 4,951 more rows]

[truncated: 1 more sheets: 6mo_vs_1mo_qNSCs_down_GOterms]
